# Supplementary material for: Early Transcriptional Changes in Feline Herpesvirus-1-Infected Crandell-Rees Feline Kidney Cells
Source: Vet Sci. 2024 Oct 30;11(11):529. doi: 10.3390/vetsci11110529 (PMC11599068; doi:10.3390/vetsci11110529)
Supplement: Supplementary file 1 [file vetsci-11-00529-s001.zip]

Archive with 10 entries (10 files):
- Supplementary files/Supplementary Figure S1-Expression of housekeeping genes.pdf
- Supplementary files/Supplementary Table S1-Primers used for RT-qPCR assays.pdf
- Supplementary files/Supplementary Table S2-Number of reads of all bases detected using RNA-seq in FHV-1-infected and control CRFK cells.pdf
- Supplementary files/Supplementary Table S3.  Differentially expressed genes in the uninfected and 3 hpi CRFK cells..xlsx
- Supplementary files/Supplementary Table S4.  Differentially expressed genes in the uninfected and 6 hpi CRFK cells..xlsx
- Supplementary files/Supplementary Table S5. Genes expressed only in the CRFK cells at 3 hpi..xlsx
- Supplementary files/Supplementary Table S6. Genes expressed only in the CRFK cells at 6 hpi..xlsx
- Supplementary files/Supplementary Table S7. GO annotation information of genes in the CRFK cells at 3 hpi..xlsx
- Supplementary files/Supplementary Table S8. GO annotation information of genes in the CRFK cells at 6 hpi..xlsx
- Supplementary files/Supplementary Table S9.  Differentially expressed genes in the uninfected and 24 hpi CRFK cells..xlsx
