# Supplementary material for: Early Transcriptional Changes in Feline Herpesvirus-1-Infected Crandell-Rees Feline Kidney Cells
Source: Vet Sci. 2024 Oct 30;11(11):529. doi: 10.3390/vetsci11110529 (PMC11599068; doi:10.3390/vetsci11110529)
Supplement: Supplementary file 1 [file vetsci-11-00529-s001.zip › Supplementary files/Supplementary Table S3. Differentially expressed genes in the uninfected and 3 hpi CRFK cells..xlsx]

## Sheet: The list of all DEGs at 3 hpi
gene_id	readcount_FHV-1_3hpi	readcount_Control	log2FoldChange	pvalue	padj	gene_name	gene_description
ENSFCAG00000005795	77579.8	16505.9	2.23277	0	0	SERPINE1	- && sp|P50449|PAI1_NEOVI Plasminogen activator inhibitor 1 OS=Neovison vison OX=452646 GN=SERPINE1 PE=2 SV=1 && PF00079:Serpin (serine protease inhibitor)
ENSFCAG00000002140	9651.15	24130.6	-1.32205	0	0	ACLY	- && sp|P53396|ACLY_HUMAN ATP-citrate synthase OS=Homo sapiens OX=9606 GN=ACLY PE=1 SV=3 && PF00549:CoA-ligase|PF00285:Citrate synthase, C-terminal domain|PF02629:CoA binding domain|PF16114:ATP citrate lyase citrate-binding
ENSFCAG00000034191	24331.8	4000.29	2.60481	0	0	ENSFCAG00000034191	- && sp|P35625|TIMP3_HUMAN Metalloproteinase inhibitor 3 OS=Homo sapiens OX=9606 GN=TIMP3 PE=1 SV=2 && PF00965:Tissue inhibitor of metalloproteinase
ENSFCAG00000011685	4275	16737.9	-1.96938	0	0	FASN	- && sp|P49327|FAS_HUMAN Fatty acid synthase OS=Homo sapiens OX=9606 GN=FASN PE=1 SV=3 && -
novel.574	4264.76	10519.2	-1.30205	0	0	-	- && sp|P11369|LORF2_MOUSE LINE-1 retrotransposable element ORF2 protein OS=Mus musculus OX=10090 GN=Pol PE=1 SV=2 && -
ENSFCAG00000032028	8400.23	1618.46	2.37575	0	0	FABP4	- && sp|Q99P60|FABP4_ICTTR Fatty acid-binding protein, adipocyte OS=Ictidomys tridecemlineatus OX=43179 GN=FABP4 PE=2 SV=3 && PF00061:Lipocalin / cytosolic fatty-acid binding protein family
ENSFCAG00000004666	8148.51	2281.49	1.83709	0	0	CXCL8	- && sp|Q9XSX5|IL8_FELCA Interleukin-8 OS=Felis catus OX=9685 GN=CXCL8 PE=3 SV=1 && PF00048:Small cytokines (intecrine/chemokine), interleukin-8 like
ENSFCAG00000024030	2472.48	8104.94	-1.71298	0	0	FADS2	- && sp|A4FV48|FADS2_BOVIN Acyl-CoA 6-desaturase OS=Bos taurus OX=9913 GN=FADS2 PE=2 SV=1 && -
ENSFCAG00000032199	1234.03	6591.8	-2.41805	0	0	EGR1	- && sp|P18146|EGR1_HUMAN Early growth response protein 1 OS=Homo sapiens OX=9606 GN=EGR1 PE=1 SV=1 && PF11914:Domain of unknown function (DUF3432)|PF11928:Early growth response N-terminal domain
ENSFCAG00000011988	1860.45	6366.85	-1.77413	0	0	HMGCS1	- && sp|Q01581|HMCS1_HUMAN Hydroxymethylglutaryl-CoA synthase, cytoplasmic OS=Homo sapiens OX=9606 GN=HMGCS1 PE=1 SV=2 && PF08540:Hydroxymethylglutaryl-coenzyme A synthase C terminal|PF01154:Hydroxymethylglutaryl-coenzyme A synthase N terminal
ENSFCAG00000005230	6108.58	1004.8	2.60469	0	0	PLAUR	- && sp|Q05588|UPAR_BOVIN Urokinase plasminogen activator surface receptor OS=Bos taurus OX=9913 GN=PLAUR PE=2 SV=1 && PF00021:u-PAR/Ly-6 domain
ENSFCAG00000026148	4855.36	1167.79	2.05557	0	0	GPNMB	- && sp|Q14956|GPNMB_HUMAN Transmembrane glycoprotein NMB OS=Homo sapiens OX=9606 GN=GPNMB PE=1 SV=2 && PF00801:PKD domain
ENSFCAG00000045131	4127.89	253.749	4.02249	0	0	ENSFCAG00000045131	- && - && PF00131:Metallothionein
ENSFCAG00000015791	4520.54	319.316	3.82589	0	0	MMP1	- && sp|Q9XSZ5|MMP1_HORSE Interstitial collagenase OS=Equus caballus OX=9796 GN=MMP1 PE=2 SV=1 && PF00413:Matrixin|PF00045:Hemopexin|PF01471:Putative peptidoglycan binding domain
ENSFCAG00000011053	361.667	3733.1	-3.36672	0	0	PLK2	- && sp|Q9NYY3|PLK2_HUMAN Serine/threonine-protein kinase PLK2 OS=Homo sapiens OX=9606 GN=PLK2 PE=1 SV=3 && PF00659:POLO box duplicated region|PF00069:Protein kinase domain
ENSFCAG00000014817	989.485	3983.72	-2.01033	0	0	LSS	- && sp|P48449|LSS_HUMAN Lanosterol synthase OS=Homo sapiens OX=9606 GN=LSS PE=1 SV=1 && PF13243:Squalene-hopene cyclase C-terminal domain|PF13249:Squalene-hopene cyclase N-terminal domain
ENSFCAG00000040821	832.377	3801.11	-2.19136	0	0	ENSFCAG00000040821	- && sp|P49716|CEBPD_HUMAN CCAAT/enhancer-binding protein delta OS=Homo sapiens OX=9606 GN=CEBPD PE=1 SV=2 && PF07716:Basic region leucine zipper
ENSFCAG00000000304	607.859	2556.05	-2.07292	0	0	TNS2	- && sp|Q63HR2|TNS2_HUMAN Tensin-2 OS=Homo sapiens OX=9606 GN=TNS2 PE=1 SV=2 && PF00017:SH2 domain|PF08416:Phosphotyrosine-binding domain|PF10409:C2 domain of PTEN tumour-suppressor protein
ENSFCAG00000010035	383.158	2397.36	-2.64707	0	0	ZNF503	- && sp|Q96F45|ZN503_HUMAN Zinc finger protein 503 OS=Homo sapiens OX=9606 GN=ZNF503 PE=1 SV=1 && PF12402:NocA-like zinc-finger protein 1
ENSFCAG00000027730	323.495	1846.89	-2.51147	0	0	PDE4D	- && sp|Q01063|PDE4D_MOUSE cAMP-specific 3',5'-cyclic phosphodiesterase 4D OS=Mus musculus OX=10090 GN=Pde4d PE=1 SV=2 && PF00233:3'5'-cyclic nucleotide phosphodiesterase|PF18100:Phosphodiesterase 4 upstream conserved regions (UCR)
ENSFCAG00000000268	126.717	1851.19	-3.87104	0	0	NR4A1	- && sp|P51666|NR4A1_CANLF Nuclear receptor subfamily 4 group A member 1 OS=Canis lupus familiaris OX=9615 GN=NR4A1 PE=2 SV=1 && -
ENSFCAG00000007711	1116.06	117.132	3.25126	0	0	SLC19A2	- && sp|O60779|S19A2_HUMAN Thiamine transporter 1 OS=Homo sapiens OX=9606 GN=SLC19A2 PE=1 SV=2 && PF01770:Reduced folate carrier
novel.251	1070.51	81.3616	3.71087	0	0	-	- && sp|Q14264|ENR1_HUMAN Endogenous retrovirus group 3 member 1 Env polyprotein OS=Homo sapiens OX=9606 GN=ERV3-1 PE=2 SV=2 && -
ENSFCAG00000014527	265.384	1488.65	-2.48601	5.06189e-307	3.76478e-304	RIN2	- && sp|Q8WYP3|RIN2_HUMAN Ras and Rab interactor 2 OS=Homo sapiens OX=9606 GN=RIN2 PE=1 SV=1 && PF00788:Ras association (RalGDS/AF-6) domain|PF02204:Vacuolar sorting protein 9 (VPS9) domain
ENSFCAG00000001786	3303.94	835.86	1.98255	1.764e-305	1.2595e-302	ENTPD3	- && sp|O75355|ENTP3_HUMAN Ectonucleoside triphosphate diphosphohydrolase 3 OS=Homo sapiens OX=9606 GN=ENTPD3 PE=1 SV=2 && PF01150:GDA1/CD39 (nucleoside phosphatase) family
ENSFCAG00000053469	5183.11	1578.89	1.71436	2.24856e-301	1.54372e-298	ENSFCAG00000053469	- && - && -
ENSFCAG00000014014	901.611	58.8789	3.93242	9.10354e-294	5.80351e-291	MMP9	- && sp|O18733|MMP9_CANLF Matrix metalloproteinase-9 OS=Canis lupus familiaris OX=9615 GN=MMP9 PE=2 SV=2 && PF00413:Matrixin|PF00045:Hemopexin|PF00040:Fibronectin type II domain
ENSFCAG00000036856	210.225	1366.12	-2.70362	5.75265e-292	3.54086e-289	ENSFCAG00000036856	- && sp|Q95KZ0|PE2R4_PANTR Prostaglandin E2 receptor EP4 subtype OS=Pan troglodytes OX=9598 GN=PTGER4 PE=2 SV=1 && PF00001:7 transmembrane receptor (rhodopsin family)
ENSFCAG00000009414	8093.9	2953.75	1.4545	1.00628e-288	5.98736e-286	MYO1E	- && sp|Q12965|MYO1E_HUMAN Unconventional myosin-Ie OS=Homo sapiens OX=9606 GN=MYO1E PE=1 SV=2 && PF00063:Myosin head (motor domain)|PF06017:Unconventional myosin tail, actin- and lipid-binding|PF00018:SH3 domain
ENSFCAG00000006032	5273.59	1523.96	1.79151	4.27446e-283	2.46126e-280	FABP5	- && sp|P55052|FABP5_BOVIN Fatty acid-binding protein 5 OS=Bos taurus OX=9913 GN=FABP5 PE=1 SV=4 && PF00061:Lipocalin / cytosolic fatty-acid binding protein family
ENSFCAG00000034776	428.974	1662.96	-1.95746	6.92847e-274	3.86479e-271	SLC9A3R1	- && sp|Q4R6G4|NHRF1_MACFA Na(+)/H(+) exchange regulatory cofactor NHE-RF1 OS=Macaca fascicularis OX=9541 GN=SLC9A3R1 PE=2 SV=1 && PF17820:PDZ domain|PF09007:EBP50, C-terminal
ENSFCAG00000002659	3603.48	1174.67	1.61722	3.79352e-271	2.05195e-268	PLIN2	- && sp|Q99541|PLIN2_HUMAN Perilipin-2 OS=Homo sapiens OX=9606 GN=PLIN2 PE=1 SV=2 && PF03036:Perilipin family
ENSFCAG00000045144	707.033	3053.73	-2.11009	1.10246e-267	5.7879e-265	INSIG1	- && sp|O15503|INSI1_HUMAN Insulin-induced gene 1 protein OS=Homo sapiens OX=9606 GN=INSIG1 PE=1 SV=3 && -
ENSFCAG00000029117	5965.88	13041.1	-1.12813	1.50672e-264	7.68426e-262	EHD2	- && sp|Q9NZN4|EHD2_HUMAN EH domain-containing protein 2 OS=Homo sapiens OX=9606 GN=EHD2 PE=1 SV=2 && PF18150:Domain of unknown function (DUF5600)|PF12763:Cytoskeletal-regulatory complex EF hand|PF16880:N-terminal EH-domain containing protein|PF00350:Dynamin family
ENSFCAG00000008689	8914.69	3095.98	1.52593	1.76628e-257	8.75782e-255	SERPINB1	- && sp|P05619|ILEU_HORSE Leukocyte elastase inhibitor OS=Equus caballus OX=9796 GN=SERPINB1 PE=1 SV=3 && PF00079:Serpin (serine protease inhibitor)
ENSFCAG00000014077	44306.6	19943.7	1.1517	3.66745e-253	1.76929e-250	HSP90B1	- && sp|P41148|ENPL_CANLF Endoplasmin OS=Canis lupus familiaris OX=9615 GN=HSP90B1 PE=1 SV=1 && PF02518:Histidine kinase-, DNA gyrase B-, and HSP90-like ATPase|PF00183:Hsp90 protein
ENSFCAG00000000430	6704.87	2445.33	1.45554	5.05073e-250	2.37251e-247	ITGA6	- && sp|P23229|ITA6_HUMAN Integrin alpha-6 OS=Homo sapiens OX=9606 GN=ITGA6 PE=1 SV=5 && PF08441:Integrin alpha|PF01839:FG-GAP repeat
ENSFCAG00000026617	2103.47	6393.87	-1.60454	3.7753e-249	1.72793e-246	ZFP36L1	- && sp|P23950|TISB_MOUSE mRNA decay activator protein ZFP36L1 OS=Mus musculus OX=10090 GN=Zfp36l1 PE=1 SV=1 && -
ENSFCAG00000028016	429.066	2032.79	-2.24579	8.05395e-246	3.59408e-243	KLF4	- && sp|Q60793|KLF4_MOUSE Krueppel-like factor 4 OS=Mus musculus OX=10090 GN=Klf4 PE=1 SV=3 && -
ENSFCAG00000034642	1843.45	4885.05	-1.40638	2.05195e-245	8.93349e-243	NR2F1	- && sp|P10589|COT1_HUMAN COUP transcription factor 1 OS=Homo sapiens OX=9606 GN=NR2F1 PE=1 SV=1 && -
ENSFCAG00000026611	5058.13	1902.35	1.4111	7.69319e-245	3.2696e-242	STC1	- && sp|P52823|STC1_HUMAN Stanniocalcin-1 OS=Homo sapiens OX=9606 GN=STC1 PE=1 SV=1 && PF03298:Stanniocalcin family
ENSFCAG00000000375	1742.34	474.668	1.87443	1.88335e-240	7.81809e-238	ENSFCAG00000000375	- && sp|Q8N0W4|NLGNX_HUMAN Neuroligin-4, X-linked OS=Homo sapiens OX=9606 GN=NLGN4X PE=1 SV=1 && PF00135:Carboxylesterase family
ENSFCAG00000014740	13137.4	36615.8	-1.47891	3.55527e-240	1.44231e-237	COL3A1	- && sp|P13941|CO3A1_RAT Collagen alpha-1(III) chain OS=Rattus norvegicus OX=10116 GN=Col3a1 PE=2 SV=3 && PF01410:Fibrillar collagen C-terminal domain|PF01391:Collagen triple helix repeat (20 copies)|PF00093:von Willebrand factor type C domain
ENSFCAG00000026159	4205.71	1802.73	1.22233	4.69968e-237	1.86421e-234	PDGFA	- && sp|P28576|PDGFA_RAT Platelet-derived growth factor subunit A OS=Rattus norvegicus OX=10116 GN=Pdgfa PE=2 SV=2 && -
ENSFCAG00000004802	490.816	1789.47	-1.86817	9.2915e-236	3.6055e-233	MRTFA	- && sp|Q969V6|MRTFA_HUMAN Myocardin-related transcription factor A OS=Homo sapiens OX=9606 GN=MRTFA PE=1 SV=1 && PF02755:RPEL repeat|PF02037:SAP domain
ENSFCAG00000014067	18160.6	8531.15	1.09024	6.69498e-233	2.54267e-230	ACTC1	- && sp|Q3ZC07|ACTC_BOVIN Actin, alpha cardiac muscle 1 OS=Bos taurus OX=9913 GN=ACTC1 PE=2 SV=1 && PF00022:Actin
ENSFCAG00000004355	3645.5	867.637	2.07054	1.609e-232	5.98346e-230	ABCA1	- && sp|O95477|ABCA1_HUMAN Phospholipid-transporting ATPase ABCA1 OS=Homo sapiens OX=9606 GN=ABCA1 PE=1 SV=3 && -
ENSFCAG00000005602	674.408	2070.63	-1.61928	3.66969e-227	1.33682e-224	NFATC4	- && sp|Q14934|NFAC4_HUMAN Nuclear factor of activated T-cells, cytoplasmic 4 OS=Homo sapiens OX=9606 GN=NFATC4 PE=1 SV=2 && PF00554:Rel homology DNA-binding domain|PF16179:Rel homology dimerisation domain
ENSFCAG00000043468	308.062	1447.39	-2.2364	1.14977e-223	4.10466e-221	KLF2	- && sp|Q9Y5W3|KLF2_HUMAN Krueppel-like factor 2 OS=Homo sapiens OX=9606 GN=KLF2 PE=1 SV=2 && PF00096:Zinc finger, C2H2 type
novel.69	480.325	1764.94	-1.87694	1.01164e-222	3.54073e-220	-	- && - && -
ENSFCAG00000014585	694.731	2224.14	-1.67896	4.6364e-219	1.59153e-216	AACS	- && sp|Q9D2R0|AACS_MOUSE Acetoacetyl-CoA synthetase OS=Mus musculus OX=10090 GN=Aacs PE=1 SV=1 && PF16177:Acetyl-coenzyme A synthetase N-terminus|PF00501:AMP-binding enzyme
ENSFCAG00000008190	24676.3	8771.53	1.49229	1.01368e-215	3.414e-213	TIMP1	- && sp|P20414|TIMP1_BOVIN Metalloproteinase inhibitor 1 OS=Bos taurus OX=9913 GN=TIMP1 PE=1 SV=1 && PF00965:Tissue inhibitor of metalloproteinase
ENSFCAG00000032292	1045.74	205.94	2.34378	4.35132e-209	1.4122e-206	LIF	- && sp|O62728|LIF_NEOVI Leukemia inhibitory factor OS=Neovison vison OX=452646 GN=LIF PE=2 SV=1 && -
ENSFCAG00000029919	327.263	1390.46	-2.08705	4.38733e-205	1.39846e-202	TXNIP	- && sp|Q9H3M7|TXNIP_HUMAN Thioredoxin-interacting protein OS=Homo sapiens OX=9606 GN=TXNIP PE=1 SV=1 && PF02752:Arrestin (or S-antigen), C-terminal domain|PF00339:Arrestin (or S-antigen), N-terminal domain
ENSFCAG00000006161	1155.66	2857.97	-1.30754	1.22664e-202	3.84133e-200	PPP2R2C	- && sp|Q9Y2T4|2ABG_HUMAN Serine/threonine-protein phosphatase 2A 55 kDa regulatory subunit B gamma isoform OS=Homo sapiens OX=9606 GN=PPP2R2C PE=1 SV=4 && -
ENSFCAG00000025370	880.763	7179.49	-3.02737	3.27633e-202	1.00832e-199	FOS	- && sp|Q8HZP6|FOS_FELCA Proto-oncogene c-Fos OS=Felis catus OX=9685 GN=FOS PE=2 SV=1 && PF00170:bZIP transcription factor
ENSFCAG00000015130	1405.26	441.509	1.67092	8.13946e-196	2.46253e-193	IFRD1	- && sp|O00458|IFRD1_HUMAN Interferon-related developmental regulator 1 OS=Homo sapiens OX=9606 GN=IFRD1 PE=1 SV=4 && PF05004:Interferon-related developmental regulator (IFRD)|PF04836:Interferon-related protein conserved region
ENSFCAG00000042282	501.889	4441.22	-3.14614	9.00199e-194	2.67809e-191	HES1	- && sp|Q3ZBG4|HES1_BOVIN Transcription factor HES-1 OS=Bos taurus OX=9913 GN=HES1 PE=2 SV=1 && PF07527:Hairy Orange|PF00010:Helix-loop-helix DNA-binding domain
ENSFCAG00000009420	7506.39	2483.54	1.59575	2.37172e-192	6.94019e-190	GREM1	- && sp|O70326|GREM1_MOUSE Gremlin-1 OS=Mus musculus OX=10090 GN=Grem1 PE=2 SV=1 && PF03045:DAN domain
ENSFCAG00000002154	486.095	1511.51	-1.63667	9.89803e-191	2.84967e-188	STAT3	- && sp|P40763|STAT3_HUMAN Signal transducer and activator of transcription 3 OS=Homo sapiens OX=9606 GN=STAT3 PE=1 SV=2 && PF00017:SH2 domain|PF02864:STAT protein, DNA binding domain|PF01017:STAT protein, all-alpha domain|PF02865:STAT protein, protein interaction domain
ENSFCAG00000008558	859.924	158.971	2.43664	1.20411e-190	3.41164e-188	LFNG	- && sp|Q8NES3|LFNG_HUMAN Beta-1,3-N-acetylglucosaminyltransferase lunatic fringe OS=Homo sapiens OX=9606 GN=LFNG PE=1 SV=2 && PF02434:Fringe-like
ENSFCAG00000004277	1553.93	3539.12	-1.18793	1.73349e-189	4.83482e-187	H1-0	- && sp|P07305|H10_HUMAN Histone H1.0 OS=Homo sapiens OX=9606 GN=H1-0 PE=1 SV=3 && PF00538:linker histone H1 and H5 family
ENSFCAG00000030002	64.7377	698.374	-3.43235	3.26356e-189	8.96225e-187	PDE4B	- && sp|Q07343|PDE4B_HUMAN cAMP-specific 3',5'-cyclic phosphodiesterase 4B OS=Homo sapiens OX=9606 GN=PDE4B PE=1 SV=1 && PF00233:3'5'-cyclic nucleotide phosphodiesterase|PF18100:Phosphodiesterase 4 upstream conserved regions (UCR)
ENSFCAG00000045563	65054	27377.5	1.24868	6.6461e-188	1.79747e-185	ENSFCAG00000045563	- && sp|M5AXY1|RET4_FELCA Retinol binding protein 4 OS=Felis catus OX=9685 GN=RBP4 PE=1 SV=1 && PF00061:Lipocalin / cytosolic fatty-acid binding protein family
ENSFCAG00000026269	2854.01	6048.38	-1.08425	1.83719e-187	4.89461e-185	CTDSP2	- && sp|O14595|CTDS2_HUMAN Carboxy-terminal domain RNA polymerase II polypeptide A small phosphatase 2 OS=Homo sapiens OX=9606 GN=CTDSP2 PE=1 SV=2 && PF03031:NLI interacting factor-like phosphatase
ENSFCAG00000003321	2505.58	1000.88	1.32356	2.83941e-187	7.45346e-185	SV2C	- && sp|Q496J9|SV2C_HUMAN Synaptic vesicle glycoprotein 2C OS=Homo sapiens OX=9606 GN=SV2C PE=1 SV=1 && PF13599:Pentapeptide repeats (9 copies)|PF00083:Sugar (and other) transporter|PF07690:Major Facilitator Superfamily
ENSFCAG00000043708	995.555	203.485	2.29222	5.42902e-187	1.40446e-184	SLC30A1	- && sp|Q4R6K2|ZNT1_MACFA Zinc transporter 1 OS=Macaca fascicularis OX=9541 GN=SLC30A1 PE=2 SV=1 && PF01545:Cation efflux family
ENSFCAG00000011454	3388.41	1654.11	1.03506	1.67296e-186	4.26605e-184	SPG21	- && sp|Q8MJJ1|SPG21_BOVIN Maspardin OS=Bos taurus OX=9913 GN=SPG21 PE=2 SV=1 && PF00561:alpha/beta hydrolase fold
ENSFCAG00000003098	268.803	1113.96	-2.05482	1.06006e-185	2.66507e-183	PML	- && sp|P29590|PML_HUMAN Protein PML OS=Homo sapiens OX=9606 GN=PML PE=1 SV=3 && PF12126:Protein of unknown function (DUF3583)|PF00643:B-box zinc finger
ENSFCAG00000008518	95.5733	635.143	-2.73503	2.90628e-183	7.20515e-181	LPIN1	- && sp|Q91ZP3|LPIN1_MOUSE Phosphatidate phosphatase LPIN1 OS=Mus musculus OX=10090 GN=Lpin1 PE=1 SV=1 && PF04571:lipin, N-terminal conserved region|PF16876:Lipin/Ned1/Smp2 multi-domain protein middle domain|PF08235:LNS2 (Lipin/Ned1/Smp2)
ENSFCAG00000010982	2661.42	149.023	4.15918	3.69538e-183	9.03597e-181	MMP12	- && sp|P79227|MMP12_RABIT Macrophage metalloelastase OS=Oryctolagus cuniculus OX=9986 GN=MMP12 PE=2 SV=1 && PF00413:Matrixin|PF00045:Hemopexin|PF01471:Putative peptidoglycan binding domain
ENSFCAG00000022830	406.394	1271.27	-1.6444	9.1339e-183	2.17387e-180	ASNS	- && sp|Q1LZA3|ASNS_BOVIN Asparagine synthetase [glutamine-hydrolyzing] OS=Bos taurus OX=9913 GN=ASNS PE=2 SV=3 && PF13537:Glutamine amidotransferase domain|PF00733:Asparagine synthase
ENSFCAG00000028033	1458.35	487.522	1.58199	2.21348e-181	5.13126e-179	ENSFCAG00000028033	- && sp|P17707|DCAM_HUMAN S-adenosylmethionine decarboxylase proenzyme OS=Homo sapiens OX=9606 GN=AMD1 PE=1 SV=2 && PF01536:Adenosylmethionine decarboxylase
ENSFCAG00000025180	2592.55	984.882	1.39618	1.69354e-179	3.87561e-177	SRF	- && sp|Q9JM73|SRF_MOUSE Serum response factor OS=Mus musculus OX=10090 GN=Srf PE=1 SV=1 && -
ENSFCAG00000014443	3929.52	1953.42	1.00857	5.23852e-172	1.16885e-169	TGM3	- && sp|A6QP57|TGM3_BOVIN Protein-glutamine gamma-glutamyltransferase E OS=Bos taurus OX=9913 GN=TGM3 PE=2 SV=1 && PF00927:Transglutaminase family, C-terminal ig like domain|PF00868:Transglutaminase family|PF01841:Transglutaminase-like superfamily
ENSFCAG00000044371	1201.63	2629.51	-1.13066	8.57506e-171	1.88969e-168	LMO4	- && sp|Q3SWZ8|LMO4_BOVIN LIM domain transcription factor LMO4 OS=Bos taurus OX=9913 GN=LMO4 PE=2 SV=1 && PF00412:LIM domain
ENSFCAG00000003581	3899.92	1566.71	1.31571	9.7263e-171	2.11725e-168	RNF19B	- && sp|Q6ZMZ0|RN19B_HUMAN E3 ubiquitin-protein ligase RNF19B OS=Homo sapiens OX=9606 GN=RNF19B PE=1 SV=2 && PF01485:IBR domain, a half RING-finger domain
ENSFCAG00000001452	1907.35	672.312	1.50418	1.7951e-170	3.86055e-168	SLC39A14	- && sp|Q5RAB7|S39AE_PONAB Metal cation symporter ZIP14 OS=Pongo abelii OX=9601 GN=SLC39A14 PE=2 SV=2 && PF02535:ZIP Zinc transporter
ENSFCAG00000025692	1492.19	473.059	1.6558	2.10352e-167	4.46997e-165	PMEPA1	- && sp|Q969W9|PMEPA_HUMAN Protein TMEPAI OS=Homo sapiens OX=9606 GN=PMEPA1 PE=1 SV=1 && -
ENSFCAG00000041666	24493.4	10935.9	1.16341	4.63059e-167	9.72424e-165	LGALS3	- && sp|P38486|LEG3_CANLF Galectin-3 OS=Canis lupus familiaris OX=9615 GN=LGALS3 PE=1 SV=3 && PF00337:Galactoside-binding lectin
ENSFCAG00000040191	2498.88	702.49	1.82959	4.69957e-166	9.75434e-164	ENSFCAG00000040191	- && sp|P09601|HMOX1_HUMAN Heme oxygenase 1 OS=Homo sapiens OX=9606 GN=HMOX1 PE=1 SV=1 && PF01126:Heme oxygenase
ENSFCAG00000027346	1842.57	680.07	1.4393	7.24794e-166	1.48708e-163	LPCAT2	- && sp|Q7L5N7|PCAT2_HUMAN Lysophosphatidylcholine acyltransferase 2 OS=Homo sapiens OX=9606 GN=LPCAT2 PE=1 SV=1 && PF01553:Acyltransferase|PF00036:EF hand
ENSFCAG00000005236	698.095	2122.04	-1.60224	1.71928e-162	3.44822e-160	ENSFCAG00000005236	- && sp|O18879|GSTA2_BOVIN Glutathione S-transferase A2 OS=Bos taurus OX=9913 GN=GSTA2 PE=2 SV=4 && PF14497:Glutathione S-transferase, C-terminal domain|PF02798:Glutathione S-transferase, N-terminal domain
ENSFCAG00000022331	2350.74	945.884	1.31432	3.13836e-162	6.22441e-160	ADGB	- && sp|Q8N7X0|ADGB_HUMAN Androglobin OS=Homo sapiens OX=9606 GN=ADGB PE=2 SV=3 && PF00648:Calpain family cysteine protease
ENSFCAG00000029367	347.255	1143.66	-1.71861	1.05097e-160	2.06152e-158	TOB1	- && sp|P50616|TOB1_HUMAN Protein Tob1 OS=Homo sapiens OX=9606 GN=TOB1 PE=1 SV=1 && PF07742:BTG family
ENSFCAG00000030078	3604.8	1709.82	1.07688	4.09275e-159	7.94083e-157	OSER1	- && sp|Q9NX31|OSER1_HUMAN Oxidative stress-responsive serine-rich protein 1 OS=Homo sapiens OX=9606 GN=OSER1 PE=1 SV=2 && -
ENSFCAG00000002680	20500.2	9174	1.16012	4.44142e-158	8.52466e-156	SERPINE2	- && sp|P07093|GDN_HUMAN Glia-derived nexin OS=Homo sapiens OX=9606 GN=SERPINE2 PE=1 SV=1 && PF00079:Serpin (serine protease inhibitor)
ENSFCAG00000004115	357.517	1259.69	-1.81789	2.04335e-156	3.88018e-154	DHCR7	- && sp|Q9UBM7|DHCR7_HUMAN 7-dehydrocholesterol reductase OS=Homo sapiens OX=9606 GN=DHCR7 PE=1 SV=1 && PF01222:Ergosterol biosynthesis ERG4/ERG24 family
ENSFCAG00000029123	6762.11	3132.92	1.11037	7.00959e-156	1.31706e-153	PICALM	- && sp|Q7M6Y3|PICAL_MOUSE Phosphatidylinositol-binding clathrin assembly protein OS=Mus musculus OX=10090 GN=Picalm PE=1 SV=1 && PF07651:ANTH domain
ENSFCAG00000011965	1668.96	603.022	1.46937	5.21887e-155	9.70383e-153	MAT2A	- && sp|P31153|METK2_HUMAN S-adenosylmethionine synthase isoform type-2 OS=Homo sapiens OX=9606 GN=MAT2A PE=1 SV=1 && PF02773:S-adenosylmethionine synthetase, C-terminal domain|PF00438:S-adenosylmethionine synthetase, N-terminal domain|PF02772:S-adenosylmethionine synthetase, central domain
ENSFCAG00000039580	11802.8	25532	-1.11307	1.10627e-154	2.03577e-152	ENSFCAG00000039580	- && sp|P19788|MGP_MOUSE Matrix Gla protein OS=Mus musculus OX=10090 GN=Mgp PE=3 SV=1 && -
ENSFCAG00000015040	608.429	1928.72	-1.66535	7.57557e-154	1.37984e-151	FDFT1	- && sp|Q32KR6|FDFT_BOVIN Squalene synthase OS=Bos taurus OX=9913 GN=FDFT1 PE=2 SV=1 && PF00494:Squalene/phytoene synthase
ENSFCAG00000012354	2744.5	7140.71	-1.37972	5.35909e-153	9.6626e-151	LIPG	- && sp|Q9Y5X9|LIPE_HUMAN Endothelial lipase OS=Homo sapiens OX=9606 GN=LIPG PE=1 SV=1 && PF01477:PLAT/LH2 domain|PF00151:Lipase
ENSFCAG00000004581	1841.23	5376.71	-1.54591	1.62993e-152	2.90943e-150	ID1	- && sp|P41134|ID1_HUMAN DNA-binding protein inhibitor ID-1 OS=Homo sapiens OX=9606 GN=ID1 PE=1 SV=3 && PF00010:Helix-loop-helix DNA-binding domain
ENSFCAG00000002845	1038.51	2539.96	-1.28878	1.51399e-151	2.64948e-149	ACAT2	- && sp|Q9BWD1|THIC_HUMAN Acetyl-CoA acetyltransferase, cytosolic OS=Homo sapiens OX=9606 GN=ACAT2 PE=1 SV=2 && PF02803:Thiolase, C-terminal domain|PF00108:Thiolase, N-terminal domain
ENSFCAG00000031590	3745.29	9614.83	-1.3605	3.05781e-151	5.29921e-149	SCD	- && sp|O02858|SCD_PIG Stearoyl-CoA desaturase OS=Sus scrofa OX=9823 GN=SCD PE=2 SV=2 && -
ENSFCAG00000014332	981.855	343.579	1.51493	5.85667e-151	1.00521e-148	RRS1	- && sp|Q2KIH4|RRS1_BOVIN Ribosome biogenesis regulatory protein homolog OS=Bos taurus OX=9913 GN=RRS1 PE=2 SV=1 && PF04939:Ribosome biogenesis regulatory protein (RRS1)
ENSFCAG00000044386	947.626	2191.13	-1.20838	1.24438e-150	2.11545e-148	PYCR1	- && sp|P32322|P5CR1_HUMAN Pyrroline-5-carboxylate reductase 1, mitochondrial OS=Homo sapiens OX=9606 GN=PYCR1 PE=1 SV=2 && PF03807:NADP oxidoreductase coenzyme F420-dependent
ENSFCAG00000011449	120117	26660.6	2.17167	9.20023e-150	1.54928e-147	THBS1	- && sp|P07996|TSP1_HUMAN Thrombospondin-1 OS=Homo sapiens OX=9606 GN=THBS1 PE=1 SV=2 && PF00093:von Willebrand factor type C domain|PF00090:Thrombospondin type 1 domain|PF02412:Thrombospondin type 3 repeat|PF05735:Thrombospondin C-terminal region
ENSFCAG00000006150	2747.71	1159.6	1.24534	7.96923e-148	1.32945e-145	UTP20	- && sp|O75691|UTP20_HUMAN Small subunit processome component 20 homolog OS=Homo sapiens OX=9606 GN=UTP20 PE=1 SV=3 && PF07539:Down-regulated in metastasis
ENSFCAG00000039104	484.648	1381.33	-1.51046	1.80618e-146	2.98522e-144	ELOVL6	- && sp|Q9H5J4|ELOV6_HUMAN Elongation of very long chain fatty acids protein 6 OS=Homo sapiens OX=9606 GN=ELOVL6 PE=1 SV=1 && PF01151:GNS1/SUR4 family
ENSFCAG00000008093	2442.33	923.44	1.40418	2.74447e-146	4.49439e-144	SLC20A1	- && sp|O97596|S20A1_FELCA Sodium-dependent phosphate transporter 1 OS=Felis catus OX=9685 GN=Slc20a1 PE=2 SV=2 && PF01384:Phosphate transporter family
ENSFCAG00000001718	7946.29	3923.74	1.01851	1.91881e-145	3.11371e-143	HSPA9	- && sp|P38646|GRP75_HUMAN Stress-70 protein, mitochondrial OS=Homo sapiens OX=9606 GN=HSPA9 PE=1 SV=2 && PF00012:Hsp70 protein
ENSFCAG00000000688	1008.66	2125.9	-1.07613	2.4937e-145	4.01014e-143	MTA1	- && sp|Q13330|MTA1_HUMAN Metastasis-associated protein MTA1 OS=Homo sapiens OX=9606 GN=MTA1 PE=1 SV=2 && PF01448:ELM2 domain|PF01426:BAH domain|PF17226:MTA R1 domain|PF00320:GATA zinc finger
ENSFCAG00000002245	10796.4	5175.68	1.06092	7.16479e-145	1.14189e-142	ENSFCAG00000002245	- && sp|O89086|RBM3_MOUSE RNA-binding protein 3 OS=Mus musculus OX=10090 GN=Rbm3 PE=1 SV=1 && PF00076:RNA recognition motif. (a.k.a. RRM, RBD, or RNP domain)
ENSFCAG00000037701	1150.9	380.03	1.59907	1.05135e-144	1.66076e-142	FOSL1	- && sp|P10158|FOSL1_RAT Fos-related antigen 1 OS=Rattus norvegicus OX=10116 GN=Fosl1 PE=2 SV=1 && PF00170:bZIP transcription factor
ENSFCAG00000027807	871.439	2069.36	-1.24743	2.54308e-144	3.98192e-142	ATXN2L	- && sp|Q8WWM7|ATX2L_HUMAN Ataxin-2-like protein OS=Homo sapiens OX=9606 GN=ATXN2L PE=1 SV=2 && PF06741:LsmAD domain|PF14438:Ataxin 2 SM domain
ENSFCAG00000004759	2972.1	966.261	1.62087	3.16523e-144	4.91298e-142	PTGES	- && sp|A0SYQ0|PTGES_CANLF Prostaglandin E synthase OS=Canis lupus familiaris OX=9615 GN=PTGES PE=2 SV=1 && PF01124:MAPEG family
ENSFCAG00000039404	3058.13	1464.63	1.06246	9.41465e-144	1.44872e-141	ENSFCAG00000039404	- && sp|Q9GL24|CATL1_CANLF Procathepsin L OS=Canis lupus familiaris OX=9615 GN=CTSL PE=2 SV=1 && PF08246:Cathepsin propeptide inhibitor domain (I29)|PF00112:Papain family cysteine protease
ENSFCAG00000000370	1119.08	333.101	1.74734	9.83622e-142	1.47543e-139	AREG	- && sp|P15514|AREG_HUMAN Amphiregulin OS=Homo sapiens OX=9606 GN=AREG PE=1 SV=2 && -
ENSFCAG00000009578	3534.02	1509.06	1.22883	2.41256e-140	3.58868e-138	RRAS2	- && sp|P62070|RRAS2_HUMAN Ras-related protein R-Ras2 OS=Homo sapiens OX=9606 GN=RRAS2 PE=1 SV=1 && PF00071:Ras family
ENSFCAG00000015483	6662.4	2821.4	1.24001	7.68527e-138	1.12444e-135	CLDND1	- && sp|Q9NY35|CLDN1_HUMAN Claudin domain-containing protein 1 OS=Homo sapiens OX=9606 GN=CLDND1 PE=1 SV=1 && -
ENSFCAG00000002282	512.841	1552.61	-1.59771	1.2549e-137	1.82114e-135	CTDSPL	- && sp|O15194|CTDSL_HUMAN CTD small phosphatase-like protein OS=Homo sapiens OX=9606 GN=CTDSPL PE=1 SV=2 && -
ENSFCAG00000030132	4615.63	2272.76	1.02247	1.58196e-137	2.27726e-135	ETF1	- && sp|Q0VCX5|ERF1_BOVIN Eukaryotic peptide chain release factor subunit 1 OS=Bos taurus OX=9913 GN=ETF1 PE=2 SV=3 && PF03464:eRF1 domain 2|PF03463:eRF1 domain 1|PF03465:eRF1 domain 3
ENSFCAG00000006656	1108.07	2647.44	-1.25664	9.37303e-137	1.33847e-134	MVD	- && sp|Q0P570|MVD1_BOVIN Diphosphomevalonate decarboxylase OS=Bos taurus OX=9913 GN=MVD PE=2 SV=1 && PF00288:GHMP kinases N terminal domain|PF18376:Mevalonate 5-diphosphate decarboxylase C-terminal domain
ENSFCAG00000045290	652.222	1834.65	-1.49285	2.82589e-136	4.00335e-134	CITED4	- && sp|Q96RK1|CITE4_HUMAN Cbp/p300-interacting transactivator 4 OS=Homo sapiens OX=9606 GN=CITED4 PE=1 SV=1 && PF04487:CITED
ENSFCAG00000011546	761.848	1798.19	-1.23843	9.52797e-134	1.33917e-131	LOXL1	- && sp|Q08397|LOXL1_HUMAN Lysyl oxidase homolog 1 OS=Homo sapiens OX=9606 GN=LOXL1 PE=1 SV=2 && PF01186:Lysyl oxidase
ENSFCAG00000022945	1744.41	520.183	1.7459	1.09672e-133	1.52941e-131	CHST2	- && sp|Q9Y4C5|CHST2_HUMAN Carbohydrate sulfotransferase 2 OS=Homo sapiens OX=9606 GN=CHST2 PE=1 SV=2 && PF00685:Sulfotransferase domain
ENSFCAG00000022519	1120.53	376.744	1.57416	6.48407e-133	8.97215e-131	NAB2	- && sp|Q15742|NAB2_HUMAN NGFI-A-binding protein 2 OS=Homo sapiens OX=9606 GN=NAB2 PE=1 SV=1 && PF04905:NAB conserved region 2 (NCD2)|PF04904:NAB conserved region 1 (NCD1)
ENSFCAG00000003989	2478.98	5836.69	-1.23559	8.69685e-133	1.19414e-130	DHCR24	- && sp|Q15392|DHC24_HUMAN Delta(24)-sterol reductase OS=Homo sapiens OX=9606 GN=DHCR24 PE=1 SV=2 && PF01565:FAD binding domain
ENSFCAG00000005391	1231.96	516.596	1.25371	8.86468e-133	1.2079e-130	SNX8	- && sp|Q9Y5X2|SNX8_HUMAN Sorting nexin-8 OS=Homo sapiens OX=9606 GN=SNX8 PE=1 SV=1 && PF00787:PX domain
ENSFCAG00000022772	4935.74	2134.83	1.20976	1.66414e-132	2.25037e-130	ATP6AP2	- && sp|O75787|RENR_HUMAN Renin receptor OS=Homo sapiens OX=9606 GN=ATP6AP2 PE=1 SV=2 && PF07850:Renin receptor-like protein
ENSFCAG00000032061	4052.49	1932.21	1.06831	2.09632e-132	2.81348e-130	MT-CO2	- && sp|P48890|COX2_FELCA Cytochrome c oxidase subunit 2 OS=Felis catus OX=9685 GN=MT-CO2 PE=3 SV=1 && -
ENSFCAG00000006386	578.953	1664.72	-1.5221	9.80922e-132	1.30668e-129	ENSFCAG00000006386	- && sp|O14558|HSPB6_HUMAN Heat shock protein beta-6 OS=Homo sapiens OX=9606 GN=HSPB6 PE=1 SV=2 && PF00011:Hsp20/alpha crystallin family|PF00525:Alpha crystallin A chain, N terminal
ENSFCAG00000043242	2507.53	5067.45	-1.01543	2.40495e-131	3.17987e-129	JUND	- && sp|A7YY54|JUND_BOVIN Transcription factor jun-D OS=Bos taurus OX=9913 GN=JUND PE=2 SV=1 && PF00170:bZIP transcription factor|PF03957:Jun-like transcription factor
ENSFCAG00000013686	372.621	1047.64	-1.49174	4.03833e-131	5.30031e-129	FADS1	- && sp|O60427|FADS1_HUMAN Acyl-CoA (8-3)-desaturase OS=Homo sapiens OX=9606 GN=FADS1 PE=1 SV=3 && PF00173:Cytochrome b5-like Heme/Steroid binding domain|PF00487:Fatty acid desaturase
ENSFCAG00000030696	421.282	56.3758	2.89634	2.17773e-130	2.79658e-128	CCN3	- && sp|P48745|CCN3_HUMAN CCN family member 3 OS=Homo sapiens OX=9606 GN=CCN3 PE=1 SV=1 && PF00093:von Willebrand factor type C domain|PF00219:Insulin-like growth factor binding protein|PF00007:Cystine-knot domain
ENSFCAG00000030518	2705.33	1212.57	1.15842	2.47754e-128	3.15886e-126	TMEM87A	- && sp|Q8NBN3|TM87A_HUMAN Transmembrane protein 87A OS=Homo sapiens OX=9606 GN=TMEM87A PE=1 SV=3 && PF06814:Lung seven transmembrane receptor
ENSFCAG00000006876	1147.03	404.075	1.50611	2.72205e-128	3.446e-126	NOP2	- && sp|P46087|NOP2_HUMAN Probable 28S rRNA (cytosine(4447)-C(5))-methyltransferase OS=Homo sapiens OX=9606 GN=NOP2 PE=1 SV=2 && PF17125:N-terminal domain of 16S rRNA methyltransferase RsmF|PF01189:16S rRNA methyltransferase RsmB/F
ENSFCAG00000042764	1075.1	429.213	1.32529	7.03758e-127	8.72367e-125	ENSFCAG00000042764	- && sp|Q5R662|LRP12_PONAB Low-density lipoprotein receptor-related protein 12 OS=Pongo abelii OX=9601 GN=LRP12 PE=2 SV=2 && PF00431:CUB domain|PF00057:Low-density lipoprotein receptor domain class A
ENSFCAG00000002427	4698.22	2134.97	1.13832	1.06389e-126	1.30071e-124	FST	- && sp|P10669|FST_PIG Follistatin OS=Sus scrofa OX=9823 GN=FST PE=1 SV=1 && PF09289:Follistatin/Osteonectin-like EGF domain|PF07648:Kazal-type serine protease inhibitor domain
ENSFCAG00000012570	3780.91	1877.24	1.01066	7.14847e-126	8.62164e-124	MAPK6	- && sp|Q16659|MK06_HUMAN Mitogen-activated protein kinase 6 OS=Homo sapiens OX=9606 GN=MAPK6 PE=1 SV=1 && PF00069:Protein kinase domain
ENSFCAG00000006111	202.281	970.285	-2.2593	2.29766e-125	2.75257e-123	FGFBP1	- && sp|Q9MZ06|FGFP1_BOVIN Fibroblast growth factor-binding protein 1 OS=Bos taurus OX=9913 GN=FGFBP1 PE=1 SV=1 && PF06473:FGF binding protein 1 (FGF-BP1)
ENSFCAG00000010755	248.348	965.444	-1.9576	2.38685e-125	2.84035e-123	PRDM1	- && sp|O75626|PRDM1_HUMAN PR domain zinc finger protein 1 OS=Homo sapiens OX=9606 GN=PRDM1 PE=1 SV=2 && PF00856:SET domain
ENSFCAG00000028555	172.267	730.619	-2.08726	3.39605e-125	4.01453e-123	FABP3	- && sp|O02772|FABPH_PIG Fatty acid-binding protein, heart OS=Sus scrofa OX=9823 GN=FABP3 PE=2 SV=3 && PF00061:Lipocalin / cytosolic fatty-acid binding protein family
ENSFCAG00000040408	437.739	1159.14	-1.40453	1.32743e-124	1.55886e-122	ENSFCAG00000040408	- && sp|Q7Z5L9|I2BP2_HUMAN Interferon regulatory factor 2-binding protein 2 OS=Homo sapiens OX=9606 GN=IRF2BP2 PE=1 SV=2 && PF11261:Interferon regulatory factor 2-binding protein zinc finger
ENSFCAG00000004692	2303.86	1115.41	1.04588	1.74738e-124	2.03861e-122	CX3CL1	- && sp|P78423|X3CL1_HUMAN Fractalkine OS=Homo sapiens OX=9606 GN=CX3CL1 PE=1 SV=1 && -
ENSFCAG00000006841	368.239	1172.54	-1.67132	2.1688e-124	2.51383e-122	AGFG2	- && sp|O95081|AGFG2_HUMAN Arf-GAP domain and FG repeat-containing protein 2 OS=Homo sapiens OX=9606 GN=AGFG2 PE=1 SV=2 && PF01412:Putative GTPase activating protein for Arf
ENSFCAG00000030892	12878.4	31225.8	-1.27786	2.38496e-124	2.74655e-122	COL1A2	- && sp|O46392|CO1A2_CANLF Collagen alpha-2(I) chain OS=Canis lupus familiaris OX=9615 GN=COL1A2 PE=2 SV=2 && PF01410:Fibrillar collagen C-terminal domain|PF01391:Collagen triple helix repeat (20 copies)
ENSFCAG00000043871	448.326	1261.78	-1.49556	4.4341e-123	5.07364e-121	ENSFCAG00000043871	- && sp|P62324|BTG1_HUMAN Protein BTG1 OS=Homo sapiens OX=9606 GN=BTG1 PE=1 SV=1 && PF07742:BTG family
ENSFCAG00000012029	688.297	1859.41	-1.43418	5.728e-123	6.5124e-121	BAZ2A	- && sp|Q9UIF9|BAZ2A_HUMAN Bromodomain adjacent to zinc finger domain protein 2A OS=Homo sapiens OX=9606 GN=BAZ2A PE=1 SV=4 && PF15613:Williams-Beuren syndrome DDT (WSD), D-TOX E motif|PF02791:DDT domain|PF00439:Bromodomain|PF00628:PHD-finger|PF01429:Methyl-CpG binding domain
ENSFCAG00000025674	2231.71	1075.54	1.0537	1.69939e-122	1.91988e-120	CCDC47	- && sp|Q96A33|CCD47_HUMAN PAT complex subunit CCDC47 OS=Homo sapiens OX=9606 GN=CCDC47 PE=1 SV=1 && PF07946:Protein of unknown function (DUF1682)
novel.709	1505.86	3767.7	-1.32224	3.30234e-122	3.70735e-120	-	- && sp|Q8N2R8|FA43A_HUMAN Protein FAM43A OS=Homo sapiens OX=9606 GN=FAM43A PE=1 SV=2 && -
ENSFCAG00000009455	471.513	1355.34	-1.52345	4.84829e-120	5.27695e-118	NCKAP5L	- && sp|Q9HCH0|NCK5L_HUMAN Nck-associated protein 5-like OS=Homo sapiens OX=9606 GN=NCKAP5L PE=1 SV=3 && PF15246:Nck-associated protein 5, Peripheral clock protein
ENSFCAG00000012523	742.055	207.37	1.84005	9.00406e-120	9.74076e-118	ABCC9	- && sp|O60706|ABCC9_HUMAN ATP-binding cassette sub-family C member 9 OS=Homo sapiens OX=9606 GN=ABCC9 PE=1 SV=2 && PF00005:ABC transporter|PF00664:ABC transporter transmembrane region
ENSFCAG00000009534	1610.84	634.871	1.34421	1.06598e-119	1.14625e-117	MET	- && sp|A0M8S8|MET_FELCA Hepatocyte growth factor receptor OS=Felis catus OX=9685 GN=MET PE=3 SV=1 && PF07714:Protein tyrosine kinase|PF01403:Sema domain|PF01833:IPT/TIG domain
ENSFCAG00000027500	2821.25	1297.78	1.12065	1.09652e-119	1.17203e-117	ODC1	- && sp|P27117|DCOR_BOVIN Ornithine decarboxylase OS=Bos taurus OX=9913 GN=ODC1 PE=2 SV=1 && PF00278:Pyridoxal-dependent decarboxylase, C-terminal sheet domain|PF02784:Pyridoxal-dependent decarboxylase, pyridoxal binding domain
ENSFCAG00000032708	578.739	1710.63	-1.56304	2.63054e-118	2.77771e-116	MSMO1	- && sp|Q15800|MSMO1_HUMAN Methylsterol monooxygenase 1 OS=Homo sapiens OX=9606 GN=MSMO1 PE=1 SV=1 && PF04116:Fatty acid hydroxylase superfamily
ENSFCAG00000015213	1655.96	3700.23	-1.16064	2.64544e-118	2.77771e-116	ATP8A1	- && sp|Q9Y2Q0|AT8A1_HUMAN Phospholipid-transporting ATPase IA OS=Homo sapiens OX=9606 GN=ATP8A1 PE=1 SV=1 && PF16209:Phospholipid-translocating ATPase N-terminal|PF00122:E1-E2 ATPase|PF16212:Phospholipid-translocating P-type ATPase C-terminal|PF13246:Cation transport ATPase (P-type)
ENSFCAG00000042626	659.289	174.963	1.91657	2.94414e-118	3.07327e-116	ENSFCAG00000042626	- && sp|Q6KF10|GDF6_HUMAN Growth/differentiation factor 6 OS=Homo sapiens OX=9606 GN=GDF6 PE=1 SV=1 && PF00688:TGF-beta propeptide|PF00019:Transforming growth factor beta like domain
ENSFCAG00000027841	1993.16	907.314	1.13656	8.57996e-118	8.9042e-116	PSPC1	- && sp|Q8R326|PSPC1_MOUSE Paraspeckle component 1 OS=Mus musculus OX=10090 GN=Pspc1 PE=1 SV=1 && -
ENSFCAG00000031143	2381.26	1076.68	1.1457	1.57086e-117	1.6208e-115	SRSF7	- && sp|Q3T106|SRSF7_BOVIN Serine/arginine-rich splicing factor 7 OS=Bos taurus OX=9913 GN=SRSF7 PE=2 SV=1 && PF00076:RNA recognition motif. (a.k.a. RRM, RBD, or RNP domain)
ENSFCAG00000010501	1178.84	510.683	1.20642	1.77904e-117	1.82505e-115	GMPR	- && sp|P36959|GMPR1_HUMAN GMP reductase 1 OS=Homo sapiens OX=9606 GN=GMPR PE=1 SV=1 && -
ENSFCAG00000010805	1119.55	2435.82	-1.12287	6.90493e-115	6.96345e-113	TSC22D4	- && sp|Q9EQN3|T22D4_MOUSE TSC22 domain family protein 4 OS=Mus musculus OX=10090 GN=Tsc22d4 PE=1 SV=2 && PF01166:TSC-22/dip/bun family
ENSFCAG00000009212	686.827	2162.01	-1.65516	7.7645e-115	7.78631e-113	ENSFCAG00000009212	- && sp|O00182|LEG9_HUMAN Galectin-9 OS=Homo sapiens OX=9606 GN=LGALS9 PE=1 SV=2 && -
ENSFCAG00000022929	174.905	611.655	-1.80591	8.22296e-115	8.19999e-113	SLC9A3R2	- && sp|Q15599|NHRF2_HUMAN Na(+)/H(+) exchange regulatory cofactor NHE-RF2 OS=Homo sapiens OX=9606 GN=SLC9A3R2 PE=1 SV=2 && PF09007:EBP50, C-terminal|PF17820:PDZ domain|PF00595:PDZ domain
ENSFCAG00000030923	2448.74	1193.48	1.03755	3.0525e-114	3.02706e-112	EMP2	- && sp|Q2NKU9|EMP2_BOVIN Epithelial membrane protein 2 OS=Bos taurus OX=9913 GN=EMP2 PE=2 SV=1 && PF00822:PMP-22/EMP/MP20/Claudin family
ENSFCAG00000007867	252.271	858.531	-1.76734	6.18562e-113	6.06666e-111	AHDC1	- && sp|Q5TGY3|AHDC1_HUMAN AT-hook DNA-binding motif-containing protein 1 OS=Homo sapiens OX=9606 GN=AHDC1 PE=1 SV=1 && PF15735:Domain of unknown function (DUF4683)
ENSFCAG00000022385	847.043	269.542	1.65458	1.1282e-112	1.10046e-110	ENSFCAG00000022385	- && sp|Q9H8M1|CQ10B_HUMAN Coenzyme Q-binding protein COQ10 homolog B, mitochondrial OS=Homo sapiens OX=9606 GN=COQ10B PE=2 SV=1 && PF03364:Polyketide cyclase / dehydrase and lipid transport
ENSFCAG00000029278	159.497	603.962	-1.92428	1.51745e-112	1.4721e-110	ETV1	- && sp|Q2KIC2|ETV1_BOVIN ETS translocation variant 1 OS=Bos taurus OX=9913 GN=ETV1 PE=2 SV=1 && PF00178:Ets-domain|PF04621:PEA3 subfamily ETS-domain transcription factor N terminal domain
ENSFCAG00000011004	1797.39	781.89	1.20204	2.00295e-111	1.93257e-109	TNIP3	- && sp|Q96KP6|TNIP3_HUMAN TNFAIP3-interacting protein 3 OS=Homo sapiens OX=9606 GN=TNIP3 PE=1 SV=2 && PF16516:Leucine zipper of domain CC2 of NEMO, NF-kappa-B essential modulator
ENSFCAG00000028720	347.832	975.156	-1.48809	1.63656e-110	1.55386e-108	FILIP1L	- && sp|Q6P6L0|FIL1L_MOUSE Filamin A-interacting protein 1-like OS=Mus musculus OX=10090 GN=Filip1l PE=1 SV=2 && PF09727:Cortactin-binding protein-2
ENSFCAG00000024086	1111.56	471.783	1.23662	6.76082e-110	6.38522e-108	NRG1	- && sp|P43322|NRG1_RAT Pro-neuregulin-1, membrane-bound isoform OS=Rattus norvegicus OX=10116 GN=Nrg1 PE=1 SV=1 && PF02158:Neuregulin intracellular region
ENSFCAG00000002452	274.84	20.7613	3.72222	7.45225e-110	7.0012e-108	CYP24A1	- && sp|Q07973|CP24A_HUMAN 1,25-dihydroxyvitamin D(3) 24-hydroxylase, mitochondrial OS=Homo sapiens OX=9606 GN=CYP24A1 PE=1 SV=2 && PF00067:Cytochrome P450
ENSFCAG00000014135	992.872	2266.15	-1.19033	1.96928e-109	1.83081e-107	CLIP3	- && sp|Q96DZ5|CLIP3_HUMAN CAP-Gly domain-containing linker protein 3 OS=Homo sapiens OX=9606 GN=CLIP3 PE=1 SV=3 && PF01302:CAP-Gly domain|PF12796:Ankyrin repeats (3 copies)
ENSFCAG00000002043	897.266	1934.83	-1.10879	2.31871e-109	2.14451e-107	SYNPO	- && sp|Q8N3V7|SYNPO_HUMAN Synaptopodin OS=Homo sapiens OX=9606 GN=SYNPO PE=1 SV=2 && -
ENSFCAG00000000648	872.74	1931.67	-1.14672	2.41111e-109	2.21847e-107	CREB3L2	- && sp|Q5RCM9|CR3L2_PONAB Cyclic AMP-responsive element-binding protein 3-like protein 2 OS=Pongo abelii OX=9601 GN=CREB3L2 PE=2 SV=1 && PF00170:bZIP transcription factor
ENSFCAG00000027056	1242.22	565.762	1.135	4.40094e-109	4.02856e-107	HSPB8	- && sp|Q9UJY1|HSPB8_HUMAN Heat shock protein beta-8 OS=Homo sapiens OX=9606 GN=HSPB8 PE=1 SV=1 && PF00011:Hsp20/alpha crystallin family
ENSFCAG00000002978	2240.44	4569.8	-1.0291	6.93068e-109	6.31187e-107	AMOTL2	- && sp|G3V735|AMOL2_RAT Angiomotin-like protein 2 OS=Rattus norvegicus OX=10116 GN=Amotl2 PE=3 SV=1 && PF12240:Angiomotin C terminal
ENSFCAG00000037697	1325.94	3730.76	-1.49311	2.11159e-108	1.91329e-106	DUSP1	- && sp|P28562|DUS1_HUMAN Dual specificity protein phosphatase 1 OS=Homo sapiens OX=9606 GN=DUSP1 PE=1 SV=3 && PF00581:Rhodanese-like domain|PF00782:Dual specificity phosphatase, catalytic domain
ENSFCAG00000008445	2007.88	729.516	1.46183	4.00086e-107	3.60684e-105	CTSC	- && sp|Q5RB02|CATC_PONAB Dipeptidyl peptidase 1 OS=Pongo abelii OX=9601 GN=CTSC PE=2 SV=1 && PF08773:Cathepsin C exclusion domain|PF00112:Papain family cysteine protease
ENSFCAG00000005338	759.325	1712.74	-1.1743	6.27714e-107	5.6305e-105	DPYSL2	- && sp|O02675|DPYL2_BOVIN Dihydropyrimidinase-related protein 2 OS=Bos taurus OX=9913 GN=DPYSL2 PE=1 SV=1 && PF01979:Amidohydrolase family
ENSFCAG00000030482	399.07	1304.7	-1.70968	1.19468e-106	1.06625e-104	MRTFB	- && sp|Q9ULH7|MRTFB_HUMAN Myocardin-related transcription factor B OS=Homo sapiens OX=9606 GN=MRTFB PE=1 SV=3 && PF02755:RPEL repeat|PF02037:SAP domain
ENSFCAG00000005157	1282.22	564.225	1.18362	1.92408e-106	1.7087e-104	SLC5A6	- && sp|Q9XT77|SC5A6_RABIT Sodium-dependent multivitamin transporter OS=Oryctolagus cuniculus OX=9986 GN=SLC5A6 PE=2 SV=1 && PF00474:Sodium:solute symporter family
ENSFCAG00000008408	595.183	1389.35	-1.22491	2.78406e-104	2.37777e-102	C1QTNF6	- && sp|Q3T1I2|C1QT6_RAT Complement C1q tumor necrosis factor-related protein 6 OS=Rattus norvegicus OX=10116 GN=C1qtnf6 PE=2 SV=1 && PF00386:C1q domain|PF01391:Collagen triple helix repeat (20 copies)
ENSFCAG00000006692	2858.09	1418.56	1.01069	3.36488e-104	2.86015e-102	CARD10	- && sp|Q9BWT7|CAR10_HUMAN Caspase recruitment domain-containing protein 10 OS=Homo sapiens OX=9606 GN=CARD10 PE=1 SV=2 && PF00619:Caspase recruitment domain
ENSFCAG00000025479	2499.71	5007.05	-1.00166	4.97077e-104	4.20513e-102	CYP51A1	- && sp|O46420|CP51A_PIG Lanosterol 14-alpha demethylase OS=Sus scrofa OX=9823 GN=CYP51A1 PE=2 SV=1 && PF00067:Cytochrome P450
ENSFCAG00000042777	1711.2	705.156	1.27849	9.69584e-104	8.16371e-102	ENSFCAG00000042777	- && - && PF05466:Brain acid soluble protein 1 (BASP1 protein)
ENSFCAG00000046183	324.679	896.768	-1.46759	3.1209e-103	2.6154e-101	ORAI3	- && sp|Q9BRQ5|ORAI3_HUMAN Protein orai-3 OS=Homo sapiens OX=9606 GN=ORAI3 PE=1 SV=2 && PF07856:Mediator of CRAC channel activity
ENSFCAG00000000485	723.765	1714.51	-1.24415	7.74325e-103	6.45874e-101	IER2	- && sp|Q9BTL4|IER2_HUMAN Immediate early response gene 2 protein OS=Homo sapiens OX=9606 GN=IER2 PE=1 SV=1 && PF05760:Immediate early response protein (IER)
ENSFCAG00000007880	1349.33	613.054	1.13979	2.01918e-102	1.66863e-100	SOAT1	- && sp|O77760|SOAT1_CHLAE Sterol O-acyltransferase 1 OS=Chlorocebus aethiops OX=9534 GN=SOAT1 PE=2 SV=1 && PF03062:MBOAT, membrane-bound O-acyltransferase family
ENSFCAG00000046299	5116.65	2219.21	1.2058	1.12679e-101	9.26879e-100	ENSFCAG00000046299	- && sp|Q9CQX5|CLDN1_MOUSE Claudin domain-containing protein 1 OS=Mus musculus OX=10090 GN=Cldnd1 PE=1 SV=1 && -
ENSFCAG00000005308	72.4736	411.877	-2.50999	1.16658e-101	9.55201e-100	ARHGAP20	- && sp|Q9P2F6|RHG20_HUMAN Rho GTPase-activating protein 20 OS=Homo sapiens OX=9606 GN=ARHGAP20 PE=1 SV=2 && PF00788:Ras association (RalGDS/AF-6) domain|PF00620:RhoGAP domain
ENSFCAG00000013771	985.456	340.625	1.53243	2.78777e-101	2.27222e-99	TM4SF1	- && sp|P30408|T4S1_HUMAN Transmembrane 4 L6 family member 1 OS=Homo sapiens OX=9606 GN=TM4SF1 PE=1 SV=1 && PF05805:L6 membrane protein
ENSFCAG00000038657	3096.01	1521.91	1.02499	1.26918e-100	1.02511e-98	MANF	- && sp|P55145|MANF_HUMAN Mesencephalic astrocyte-derived neurotrophic factor OS=Homo sapiens OX=9606 GN=MANF PE=1 SV=3 && PF10208:Degradation arginine-rich protein for mis-folding
ENSFCAG00000038354	1077.64	364.547	1.56611	7.14903e-100	5.72243e-98	SLC12A2	- && sp|P55011|S12A2_HUMAN Solute carrier family 12 member 2 OS=Homo sapiens OX=9606 GN=SLC12A2 PE=1 SV=1 && PF03522:Solute carrier family 12|PF08403:Amino acid permease N-terminal|PF00324:Amino acid permease
ENSFCAG00000003692	485.225	68.7255	2.82492	9.44912e-100	7.4963e-98	FGFR2	- && sp|P21802|FGFR2_HUMAN Fibroblast growth factor receptor 2 OS=Homo sapiens OX=9606 GN=FGFR2 PE=1 SV=1 && PF07714:Protein tyrosine kinase|PF18123:Fibroblast growth factor receptor 3 transmembrane domain|PF07679:Immunoglobulin I-set domain
ENSFCAG00000009254	288.41	794.864	-1.46208	4.03724e-99	3.16074e-97	STON1	- && sp|Q9Y6Q2|STON1_HUMAN Stonin-1 OS=Homo sapiens OX=9606 GN=STON1 PE=1 SV=2 && -
ENSFCAG00000025840	1439.53	2932.7	-1.02681	1.17516e-98	9.16011e-97	TSC22D1	- && sp|Q15714|T22D1_HUMAN TSC22 domain family protein 1 OS=Homo sapiens OX=9606 GN=TSC22D1 PE=1 SV=3 && PF01166:TSC-22/dip/bun family
ENSFCAG00000045530	526.45	110.939	2.24398	1.29784e-98	1.00724e-96	ENSFCAG00000045530	- && sp|P48894|ATP6_FELCA ATP synthase subunit a OS=Felis catus OX=9685 GN=MT-ATP6 PE=3 SV=1 && -
ENSFCAG00000027614	2410.63	1161.72	1.05376	3.87345e-98	2.98022e-96	BCLAF1	- && sp|Q9NYF8|BCLF1_HUMAN Bcl-2-associated transcription factor 1 OS=Homo sapiens OX=9606 GN=BCLAF1 PE=1 SV=2 && PF15440:THRAP3/BCLAF1 family
ENSFCAG00000022114	352.167	895.95	-1.34791	4.87773e-98	3.72083e-96	NYNRIN	- && sp|Q9P2P1|NYNRI_HUMAN Protein NYNRIN OS=Homo sapiens OX=9606 GN=NYNRIN PE=2 SV=3 && PF17919:RNase H-like domain found in reverse transcriptase|PF17921:Integrase zinc binding domain|PF11977:Zc3h12a-like Ribonuclease NYN domain
ENSFCAG00000030998	199.656	604.44	-1.59992	5.15831e-98	3.91812e-96	TP53INP1	- && sp|Q96A56|T53I1_HUMAN Tumor protein p53-inducible nuclear protein 1 OS=Homo sapiens OX=9606 GN=TP53INP1 PE=1 SV=1 && PF14839:DOR family
ENSFCAG00000052900	6334.17	2930.66	1.11214	7.48858e-98	5.64014e-96	ENSFCAG00000052900	- && sp|D0QMC3|MNDAL_MOUSE Myeloid cell nuclear differentiation antigen-like protein OS=Mus musculus OX=10090 GN=Mndal PE=1 SV=1 && PF02760:HIN-200/IF120x domain
ENSFCAG00000032249	1938.53	773.441	1.32693	8.82127e-98	6.61595e-96	ENSFCAG00000032249	- && sp|P10124|SRGN_HUMAN Serglycin OS=Homo sapiens OX=9606 GN=SRGN PE=1 SV=3 && PF04360:Serglycin
ENSFCAG00000008271	419.358	1093.6	-1.38151	1.15993e-97	8.66307e-96	ALDOC	- && sp|Q9GKW3|ALDOC_MACFA Fructose-bisphosphate aldolase C OS=Macaca fascicularis OX=9541 GN=ALDOC PE=2 SV=3 && -
ENSFCAG00000022585	1378.86	546.138	1.33687	1.44489e-97	1.07464e-95	SEMA4B	- && sp|Q9NPR2|SEM4B_HUMAN Semaphorin-4B OS=Homo sapiens OX=9606 GN=SEMA4B PE=1 SV=4 && PF01403:Sema domain|PF01437:Plexin repeat
ENSFCAG00000002714	807.066	1960.01	-1.27896	1.58516e-97	1.17407e-95	ENSFCAG00000002714	- && sp|Q4R4W5|IDI1_MACFA Isopentenyl-diphosphate Delta-isomerase 1 OS=Macaca fascicularis OX=9541 GN=IDI1 PE=2 SV=2 && PF00293:NUDIX domain
ENSFCAG00000032058	306982	153136	1.00334	1.84559e-97	1.36131e-95	MT-CO1	- && sp|P48888|COX1_FELCA Cytochrome c oxidase subunit 1 OS=Felis catus OX=9685 GN=MT-CO1 PE=3 SV=1 && -
ENSFCAG00000008729	3851.25	1909.63	1.01264	7.39644e-97	5.41092e-95	DNAJA1	- && sp|P31689|DNJA1_HUMAN DnaJ homolog subfamily A member 1 OS=Homo sapiens OX=9606 GN=DNAJA1 PE=1 SV=2 && PF00684:DnaJ central domain|PF01556:DnaJ C terminal domain|PF00226:DnaJ domain
ENSFCAG00000015725	343.452	37.9122	3.18948	8.47362e-97	6.14854e-95	ANKRD1	- && sp|Q865U8|ANKR1_PIG Ankyrin repeat domain-containing protein 1 OS=Sus scrofa OX=9823 GN=ANKRD1 PE=2 SV=1 && PF12796:Ankyrin repeats (3 copies)
ENSFCAG00000031977	637.2	194.603	1.71242	4.12036e-96	2.95375e-94	ESM1	- && sp|Q9QYY7|ESM1_MOUSE Endothelial cell-specific molecule 1 OS=Mus musculus OX=10090 GN=Esm1 PE=2 SV=1 && PF00219:Insulin-like growth factor binding protein
ENSFCAG00000027801	247.323	694.831	-1.49184	3.1785e-95	2.26041e-93	BCL3	- && sp|P20749|BCL3_HUMAN B-cell lymphoma 3 protein OS=Homo sapiens OX=9606 GN=BCL3 PE=1 SV=2 && PF12796:Ankyrin repeats (3 copies)
ENSFCAG00000009431	3286.12	1594.83	1.04268	3.52072e-95	2.49384e-93	ICAM1	- && sp|P33729|ICAM1_CANLF Intercellular adhesion molecule 1 (Fragment) OS=Canis lupus familiaris OX=9615 GN=ICAM1 PE=2 SV=2 && PF03921:Intercellular adhesion molecule (ICAM), N-terminal domain
ENSFCAG00000030734	164.557	635.433	-1.95329	8.7739e-95	6.19028e-93	PKP2	- && sp|Q99959|PKP2_HUMAN Plakophilin-2 OS=Homo sapiens OX=9606 GN=PKP2 PE=1 SV=2 && PF00514:Armadillo/beta-catenin-like repeat
ENSFCAG00000007376	752.913	1577.92	-1.06912	1.74391e-94	1.22073e-92	RAB3IL1	- && sp|Q2KJ58|R3GEF_BOVIN Guanine nucleotide exchange factor for Rab-3A OS=Bos taurus OX=9913 GN=RAB3IL1 PE=2 SV=1 && -
ENSFCAG00000011220	2032.05	994.44	1.03106	1.38458e-93	9.61664e-92	BMS1	- && sp|Q14692|BMS1_HUMAN Ribosome biogenesis protein BMS1 homolog OS=Homo sapiens OX=9606 GN=BMS1 PE=1 SV=1 && PF08142:AARP2CN (NUC121) domain|PF04950:40S ribosome biogenesis protein Tsr1 and BMS1 C-terminal
ENSFCAG00000013725	1409.95	3087.02	-1.13091	7.01617e-93	4.83547e-91	STAT1	- && sp|Q764M5|STAT1_PIG Signal transducer and activator of transcription 1 OS=Sus scrofa OX=9823 GN=STAT1 PE=2 SV=1 && PF02864:STAT protein, DNA binding domain|PF01017:STAT protein, all-alpha domain|PF12162:STAT1 TAZ2 binding domain|PF00017:SH2 domain|PF02865:STAT protein, protein interaction domain
ENSFCAG00000022846	680.103	219.287	1.63446	1.02321e-92	7.02471e-91	POLB	- && sp|P06746|DPOLB_HUMAN DNA polymerase beta OS=Homo sapiens OX=9606 GN=POLB PE=1 SV=3 && PF14716:Helix-hairpin-helix domain|PF14791:DNA polymerase beta thumb|PF10391:Fingers domain of DNA polymerase lambda|PF14792:DNA polymerase beta palm
ENSFCAG00000022947	426.577	956.64	-1.16406	3.66003e-92	2.48409e-90	PRR16	- && sp|Q569H4|LARGN_HUMAN Protein Largen OS=Homo sapiens OX=9606 GN=PRR16 PE=1 SV=1 && PF15252:Domain of unknown function (DUF4589)
ENSFCAG00000032048	5457.28	2263.42	1.26954	4.51916e-92	3.04404e-90	ND1	- && sp|P48900|NU1M_FELCA NADH-ubiquinone oxidoreductase chain 1 OS=Felis catus OX=9685 GN=MT-ND1 PE=3 SV=1 && -
ENSFCAG00000012417	451.376	1202.31	-1.41575	9.70845e-92	6.51488e-90	SNX33	- && sp|Q8WV41|SNX33_HUMAN Sorting nexin-33 OS=Homo sapiens OX=9606 GN=SNX33 PE=1 SV=1 && PF14604:Variant SH3 domain|PF00787:PX domain|PF10456:WASP-binding domain of Sorting nexin protein
ENSFCAG00000012701	889.503	378.658	1.23024	2.61074e-91	1.73241e-89	ABCG1	- && sp|P45844|ABCG1_HUMAN ATP-binding cassette sub-family G member 1 OS=Homo sapiens OX=9606 GN=ABCG1 PE=1 SV=3 && PF00005:ABC transporter|PF01061:ABC-2 type transporter
ENSFCAG00000030886	25.8828	275.146	-3.39387	5.44373e-91	3.57245e-89	ENSFCAG00000030886	- && sp|Q32PF6|DBP_BOVIN D site-binding protein OS=Bos taurus OX=9913 GN=DBP PE=2 SV=2 && PF07716:Basic region leucine zipper
ENSFCAG00000051109	246.517	724.702	-1.55459	9.10402e-90	5.90934e-88	ENSFCAG00000051109	- && - && -
ENSFCAG00000002120	469.841	1030.5	-1.13371	1.01923e-89	6.59177e-88	HOXB13	- && sp|Q92826|HXB13_HUMAN Homeobox protein Hox-B13 OS=Homo sapiens OX=9606 GN=HOXB13 PE=1 SV=2 && PF12284:Hox protein A13 N terminal|PF00046:Homeodomain
ENSFCAG00000014806	486.949	1243.32	-1.3531	2.54593e-89	1.62885e-87	ZMYM3	- && sp|Q14202|ZMYM3_HUMAN Zinc finger MYM-type protein 3 OS=Homo sapiens OX=9606 GN=ZMYM3 PE=1 SV=2 && -
ENSFCAG00000010787	2361.28	1041.25	1.18217	3.55696e-89	2.26756e-87	NIFK	- && sp|Q3SZM1|MK67I_BOVIN MKI67 FHA domain-interacting nucleolar phosphoprotein OS=Bos taurus OX=9913 GN=NIFK PE=2 SV=1 && PF12196:FHA Ki67 binding domain of hNIFK|PF00076:RNA recognition motif. (a.k.a. RRM, RBD, or RNP domain)
ENSFCAG00000031897	1513.34	719.346	1.07355	4.81246e-89	3.05702e-87	LARP4	- && sp|Q71RC2|LARP4_HUMAN La-related protein 4 OS=Homo sapiens OX=9606 GN=LARP4 PE=1 SV=3 && PF05383:La domain
ENSFCAG00000010467	287.295	742.388	-1.36853	1.52782e-88	9.67079e-87	FBXO32	- && sp|Q1A730|FBX32_PIG F-box only protein 32 OS=Sus scrofa OX=9823 GN=FBXO32 PE=2 SV=1 && -
ENSFCAG00000014423	498.123	1300	-1.38512	2.01801e-88	1.27285e-86	CLU	- && sp|P25473|CLUS_CANLF Clusterin OS=Canis lupus familiaris OX=9615 GN=CLU PE=2 SV=1 && PF01093:Clusterin
ENSFCAG00000007931	144.339	531.946	-1.88227	2.88861e-88	1.81555e-86	P2RX1	- && sp|P51575|P2RX1_HUMAN P2X purinoceptor 1 OS=Homo sapiens OX=9606 GN=P2RX1 PE=1 SV=1 && PF00864:ATP P2X receptor
ENSFCAG00000010639	718.149	231.221	1.63724	3.03052e-88	1.89806e-86	CEMIP2	- && sp|Q9UHN6|CEIP2_HUMAN Cell surface hyaluronidase OS=Homo sapiens OX=9606 GN=CEMIP2 PE=1 SV=1 && PF15711:Interleukin-like EMT inducer|PF10162:G8 domain
ENSFCAG00000004700	476.445	1033.08	-1.11691	3.59001e-88	2.24062e-86	COBLL1	- && sp|Q53SF7|COBL1_HUMAN Cordon-bleu protein-like 1 OS=Homo sapiens OX=9606 GN=COBLL1 PE=1 SV=3 && PF09469:Cordon-bleu ubiquitin-like domain
ENSFCAG00000008782	1405.89	3154.81	-1.1661	4.68619e-88	2.91458e-86	MAP4	- && sp|P36225|MAP4_BOVIN Microtubule-associated protein 4 OS=Bos taurus OX=9913 GN=MAP4 PE=1 SV=1 && PF00418:Tau and MAP protein, tubulin-binding repeat
ENSFCAG00000024359	740.84	1520.7	-1.0384	6.23993e-88	3.86746e-86	SEC16A	- && sp|O15027|SC16A_HUMAN Protein transport protein Sec16A OS=Homo sapiens OX=9606 GN=SEC16A PE=1 SV=4 && PF12931:Sec23-binding domain of Sec16|PF12932:Vesicle coat trafficking protein Sec16 mid-region
ENSFCAG00000013232	585.976	1300.35	-1.15046	2.38614e-87	1.46871e-85	MYH11	- && sp|Q9Y4F3|MARF1_HUMAN Meiosis regulator and mRNA stability factor 1 OS=Homo sapiens OX=9606 GN=MARF1 PE=1 SV=6 && PF01936:NYN domain|PF12872:OST-HTH/LOTUS domain|PF11608:Limkain b1
ENSFCAG00000043652	1469.38	649.777	1.1776	4.20634e-87	2.58018e-85	ENSFCAG00000043652	- && sp|P35816|PDP1_BOVIN [Pyruvate dehydrogenase [acetyl-transferring]]-phosphatase 1, mitochondrial OS=Bos taurus OX=9913 GN=PDP1 PE=1 SV=1 && PF00481:Protein phosphatase 2C
ENSFCAG00000002195	1408.32	520.443	1.43637	5.89139e-87	3.60141e-85	JAG1	- && sp|P78504|JAG1_HUMAN Protein jagged-1 OS=Homo sapiens OX=9606 GN=JAG1 PE=1 SV=3 && PF00008:EGF-like domain|PF01414:Delta serrate ligand|PF07657:N terminus of Notch ligand
ENSFCAG00000029408	364.047	975.428	-1.42427	6.56795e-87	3.98768e-85	RFX7	- && sp|Q2KHR2|RFX7_HUMAN DNA-binding protein RFX7 OS=Homo sapiens OX=9606 GN=RFX7 PE=1 SV=1 && PF02257:RFX DNA-binding domain
ENSFCAG00000012767	12459.9	3230.81	1.94742	1.2476e-86	7.54904e-85	F3	- && sp|P30931|TF_BOVIN Tissue factor OS=Bos taurus OX=9913 GN=F3 PE=1 SV=1 && PF09294:Interferon-alpha/beta receptor, fibronectin type III|PF01108:Tissue factor
ENSFCAG00000029941	383.215	983.409	-1.35885	1.66124e-86	1.00179e-84	NR2F2	- && sp|P24468|COT2_HUMAN COUP transcription factor 2 OS=Homo sapiens OX=9606 GN=NR2F2 PE=1 SV=1 && PF00104:Ligand-binding domain of nuclear hormone receptor|PF00105:Zinc finger, C4 type (two domains)
ENSFCAG00000002109	1615.4	728.368	1.15034	5.28626e-86	3.15585e-84	ENSFCAG00000002109	- && sp|Q9NR30|DDX21_HUMAN Nucleolar RNA helicase 2 OS=Homo sapiens OX=9606 GN=DDX21 PE=1 SV=5 && PF00270:DEAD/DEAH box helicase|PF08152:GUCT (NUC152) domain|PF00271:Helicase conserved C-terminal domain
ENSFCAG00000010154	810.762	2148.62	-1.40661	3.78334e-85	2.24361e-83	ZNF385A	- && sp|Q8VD12|Z385A_MOUSE Zinc finger protein 385A OS=Mus musculus OX=10090 GN=Znf385a PE=1 SV=2 && PF12874:Zinc-finger of C2H2 type
ENSFCAG00000028746	835.731	350.804	1.25254	4.00004e-85	2.36426e-83	PRRT4	- && sp|Q8CGC6|RBM28_MOUSE RNA-binding protein 28 OS=Mus musculus OX=10090 GN=Rbm28 PE=1 SV=4 && PF00076:RNA recognition motif. (a.k.a. RRM, RBD, or RNP domain)
ENSFCAG00000011661	1501.69	690.389	1.12042	6.83008e-85	4.02366e-83	NAGLU	- && sp|P54802|ANAG_HUMAN Alpha-N-acetylglucosaminidase OS=Homo sapiens OX=9606 GN=NAGLU PE=1 SV=2 && PF12972:Alpha-N-acetylglucosaminidase (NAGLU) C-terminal domain|PF12971:Alpha-N-acetylglucosaminidase (NAGLU) N-terminal domain|PF05089:Alpha-N-acetylglucosaminidase (NAGLU) tim-barrel domain
ENSFCAG00000000255	126.83	440.581	-1.80033	1.73607e-84	1.01937e-82	ENSFCAG00000000255	- && sp|Q08AF3|SLFN5_HUMAN Schlafen family member 5 OS=Homo sapiens OX=9606 GN=SLFN5 PE=1 SV=1 && PF04326:Putative DNA-binding domain
ENSFCAG00000026831	503.421	1083.51	-1.10543	2.90825e-84	1.70204e-82	EHBP1	- && sp|Q8NDI1|EHBP1_HUMAN EH domain-binding protein 1 OS=Homo sapiens OX=9606 GN=EHBP1 PE=1 SV=3 && PF12130:Bivalent Mical/EHBP Rab binding domain|PF00307:Calponin homology (CH) domain|PF10358:N-terminal C2 in EEIG1 and EHBP1 proteins
ENSFCAG00000000321	394.924	959.522	-1.28152	1.46244e-83	8.44808e-82	MYH14	- && sp|Q7Z406|MYH14_HUMAN Myosin-14 OS=Homo sapiens OX=9606 GN=MYH14 PE=1 SV=2 && PF00063:Myosin head (motor domain)|PF01576:Myosin tail
ENSFCAG00000009707	1498.72	666.395	1.16997	6.59328e-83	3.74809e-81	RPL7L1	- && sp|A5GFQ0|RL7L_PIG 60S ribosomal protein L7-like 1 OS=Sus scrofa OX=9823 GN=RPL7L1 PE=3 SV=1 && PF08079:Ribosomal L30 N-terminal domain|PF00327:Ribosomal protein L30p/L7e
ENSFCAG00000045219	534.985	1499.35	-1.4891	1.06065e-82	5.99133e-81	ENSFCAG00000045219	- && sp|Q9DBY5|CBX6_MOUSE Chromobox protein homolog 6 OS=Mus musculus OX=10090 GN=Cbx6 PE=1 SV=2 && PF00385:Chromo (CHRromatin Organisation MOdifier) domain|PF17218:CBX family C-terminal motif
ENSFCAG00000029312	1347.45	646.374	1.06112	1.14476e-82	6.42578e-81	PRIM2	- && sp|P49643|PRI2_HUMAN DNA primase large subunit OS=Homo sapiens OX=9606 GN=PRIM2 PE=1 SV=2 && PF04104:Eukaryotic and archaeal DNA primase, large subunit
ENSFCAG00000046508	6806.72	3217.87	1.08083	1.23877e-82	6.93167e-81	ENSFCAG00000046508	- && sp|O78715|NU1M_SMICR NADH-ubiquinone oxidoreductase chain 1 OS=Sminthopsis crassicaudata OX=9301 GN=MT-ND1 PE=3 SV=1 && -
novel.488	344.057	827.435	-1.26734	3.53967e-82	1.96832e-80	-	- && - && -
ENSFCAG00000030743	219.089	637.508	-1.54312	7.58708e-82	4.16706e-80	ZNF395	- && sp|Q9H8N7|ZN395_HUMAN Zinc finger protein 395 OS=Homo sapiens OX=9606 GN=ZNF395 PE=1 SV=2 && PF15997:Domain of unknown function (DUF4772)
ENSFCAG00000024074	1854.42	831.821	1.15715	9.11859e-82	4.9624e-80	ENSFCAG00000024074	- && sp|A1YF19|PTTG1_GORGO Securin OS=Gorilla gorilla gorilla OX=9595 GN=PTTG1 PE=3 SV=1 && PF04856:Securin sister-chromatid separation inhibitor
ENSFCAG00000011461	579.853	1187.85	-1.03366	9.59805e-82	5.20745e-80	BAIAP2	- && sp|Q8BKX1|BAIP2_MOUSE Brain-specific angiogenesis inhibitor 1-associated protein 2 OS=Mus musculus OX=10090 GN=Baiap2 PE=1 SV=2 && -
ENSFCAG00000029044	1088.81	500.478	1.12251	2.15503e-81	1.16215e-79	LONRF1	- && sp|Q17RB8|LONF1_HUMAN LON peptidase N-terminal domain and RING finger protein 1 OS=Homo sapiens OX=9606 GN=LONRF1 PE=1 SV=2 && PF02190:ATP-dependent protease La (LON) substrate-binding domain|PF13923:Zinc finger, C3HC4 type (RING finger)
ENSFCAG00000018764	416.18	952.206	-1.19285	1.13474e-80	6.01043e-79	NFKBIZ	- && sp|Q9BE45|IKBZ_BOVIN NF-kappa-B inhibitor zeta OS=Bos taurus OX=9913 GN=NFKBIZ PE=2 SV=2 && PF12796:Ankyrin repeats (3 copies)
ENSFCAG00000035915	878.086	316.803	1.47094	2.43976e-80	1.28087e-78	ENSFCAG00000035915	- && sp|Q5NVK2|WNT5B_PONAB Protein Wnt-5b OS=Pongo abelii OX=9601 GN=WNT5B PE=2 SV=1 && PF00110:wnt family
ENSFCAG00000025376	282.439	748.886	-1.40912	7.67323e-80	3.98161e-78	ENSFCAG00000025376	- && sp|Q9ULL5|PRR12_HUMAN Proline-rich protein 12 OS=Homo sapiens OX=9606 GN=PRR12 PE=1 SV=3 && PF13926:Domain of unknown function (DUF4211)
ENSFCAG00000045832	1079.36	2553.58	-1.24224	1.55624e-79	8.00543e-78	ID3	- && sp|Q712G9|ID3_CANLF DNA-binding protein inhibitor ID-3 OS=Canis lupus familiaris OX=9615 GN=ID3 PE=3 SV=1 && PF00010:Helix-loop-helix DNA-binding domain
ENSFCAG00000004485	298.856	750.44	-1.32724	1.91595e-79	9.82752e-78	MTMR4	- && sp|Q9NYA4|MTMR4_HUMAN Myotubularin-related protein 4 OS=Homo sapiens OX=9606 GN=MTMR4 PE=1 SV=2 && -
ENSFCAG00000024337	771.248	330.618	1.22289	2.21334e-79	1.13204e-77	RWDD4	- && sp|Q6NW29|RWDD4_HUMAN RWD domain-containing protein 4 OS=Homo sapiens OX=9606 GN=RWDD4 PE=1 SV=3 && PF05773:RWD domain
ENSFCAG00000014093	1516.2	755.588	1.00579	2.92981e-79	1.4942e-77	NOP58	- && sp|Q9Y2X3|NOP58_HUMAN Nucleolar protein 58 OS=Homo sapiens OX=9606 GN=NOP58 PE=1 SV=1 && PF01798:snoRNA binding domain, fibrillarin|PF08156:NOP5NT (NUC127) domain
ENSFCAG00000023508	863.522	2099.72	-1.28081	3.7568e-79	1.91051e-77	RND3	- && sp|P61587|RND3_HUMAN Rho-related GTP-binding protein RhoE OS=Homo sapiens OX=9606 GN=RND3 PE=1 SV=1 && PF00071:Ras family
ENSFCAG00000037155	288.414	34.7737	3.06557	4.58863e-79	2.32691e-77	HAS2	- && sp|Q92819|HYAS2_HUMAN Hyaluronan synthase 2 OS=Homo sapiens OX=9606 GN=HAS2 PE=1 SV=1 && PF03142:Chitin synthase
ENSFCAG00000031396	1395.08	670.927	1.05673	1.05724e-78	5.34611e-77	UTP18	- && sp|Q9Y5J1|UTP18_HUMAN U3 small nucleolar RNA-associated protein 18 homolog OS=Homo sapiens OX=9606 GN=UTP18 PE=1 SV=3 && -
ENSFCAG00000053642	3531.62	1715.16	1.04263	2.16059e-78	1.08638e-76	ENSFCAG00000053642	- && sp|P48921|NU5M_FELCA NADH-ubiquinone oxidoreductase chain 5 OS=Felis catus OX=9685 GN=MT-ND5 PE=3 SV=1 && PF02994:L1 transposable element RBD-like domain
ENSFCAG00000045084	565.736	1419.86	-1.32808	3.5473e-78	1.77365e-76	ENSFCAG00000045084	- && sp|Q04890|SOX12_MOUSE Transcription factor SOX-12 OS=Mus musculus OX=10090 GN=Sox12 PE=1 SV=2 && PF00505:HMG (high mobility group) box
ENSFCAG00000039933	453.207	129.399	1.8126	3.7303e-78	1.85476e-76	ENSFCAG00000039933	- && sp|Q9NP50|SHCAF_HUMAN SIN3-HDAC complex-associated factor OS=Homo sapiens OX=9606 GN=SINHCAF PE=1 SV=1 && PF15396:Protein Family FAM60A
ENSFCAG00000023219	774	1559.6	-1.01055	5.63195e-78	2.79251e-76	TCF20	- && sp|Q9UGU0|TCF20_HUMAN Transcription factor 20 OS=Homo sapiens OX=9606 GN=TCF20 PE=1 SV=3 && PF13771:PHD-like zinc-binding domain
ENSFCAG00000011798	1113	556.449	1.00187	5.86686e-78	2.90092e-76	SHCBP1	- && sp|Q8NEM2|SHCBP_HUMAN SHC SH2 domain-binding protein 1 OS=Homo sapiens OX=9606 GN=SHCBP1 PE=1 SV=3 && PF13229:Right handed beta helix region
ENSFCAG00000010568	1404.52	2863.4	-1.02823	5.9588e-78	2.93825e-76	ACACA	- && sp|Q28559|ACACA_SHEEP Acetyl-CoA carboxylase 1 OS=Ovis aries OX=9940 GN=ACACA PE=2 SV=1 && PF08326:Acetyl-CoA carboxylase, central region|PF02786:Carbamoyl-phosphate synthase L chain, ATP binding domain|PF01039:Carboxyl transferase domain|PF02785:Biotin carboxylase C-terminal domain|PF00289:Biotin carboxylase, N-terminal domain|PF00364:Biotin-requiring enzyme
ENSFCAG00000001865	510.333	1135.03	-1.15335	1.15348e-77	5.65648e-76	XPC	- && sp|Q01831|XPC_HUMAN DNA repair protein complementing XP-C cells OS=Homo sapiens OX=9606 GN=XPC PE=1 SV=4 && PF10403:Rad4 beta-hairpin domain 1|PF10405:Rad4 beta-hairpin domain 3|PF10404:Rad4 beta-hairpin domain 2|PF03835:Rad4 transglutaminase-like domain
ENSFCAG00000033972	606.298	216.544	1.48612	1.56787e-77	7.66754e-76	MAK16	- && sp|Q1RML7|MAK16_BOVIN Protein MAK16 homolog OS=Bos taurus OX=9913 GN=MAK16 PE=2 SV=1 && PF04874:Mak16 protein C-terminal region|PF01778:Ribosomal L28e protein family
ENSFCAG00000032077	8880.25	4258.95	1.06021	3.54596e-77	1.71998e-75	MT-CYB	- && sp|P48886|CYB_FELCA Cytochrome b OS=Felis catus OX=9685 GN=MT-CYB PE=3 SV=1 && -
ENSFCAG00000042923	3089.86	754.74	2.0335	3.68662e-77	1.78336e-75	TNFRSF12A	- && sp|Q9CR75|TNR12_MOUSE Tumor necrosis factor receptor superfamily member 12A OS=Mus musculus OX=10090 GN=Tnfrsf12a PE=2 SV=1 && PF12191:Tumour necrosis factor receptor stn_TNFRSF12A_TNFR domain
ENSFCAG00000009113	204.267	594.003	-1.54161	1.28718e-76	6.1764e-75	NPRL3	- && sp|Q12980|NPRL3_HUMAN GATOR complex protein NPRL3 OS=Homo sapiens OX=9606 GN=NPRL3 PE=1 SV=1 && PF03666:Nitrogen Permease regulator of amino acid transport activity 3
ENSFCAG00000008799	75.2517	340.611	-2.18018	1.82708e-76	8.74353e-75	LPAR3	- && sp|Q9UBY5|LPAR3_HUMAN Lysophosphatidic acid receptor 3 OS=Homo sapiens OX=9606 GN=LPAR3 PE=1 SV=1 && PF00001:7 transmembrane receptor (rhodopsin family)
ENSFCAG00000039458	9293.85	4552.7	1.02976	1.86627e-76	8.90718e-75	ENSFCAG00000039458	- && sp|P0C0S4|H2AZ_BOVIN Histone H2A.Z OS=Bos taurus OX=9913 GN=H2AZ1 PE=1 SV=2 && PF16211:C-terminus of histone H2A|PF00125:Core histone H2A/H2B/H3/H4
ENSFCAG00000034372	1397.85	688.609	1.02274	3.52657e-76	1.67418e-74	NOP10	- && sp|Q9NPE3|NOP10_HUMAN H/ACA ribonucleoprotein complex subunit 3 OS=Homo sapiens OX=9606 GN=NOP10 PE=1 SV=1 && -
ENSFCAG00000000349	99.2598	361.701	-1.86615	5.28549e-76	2.50254e-74	BCL9	- && sp|O00512|BCL9_HUMAN B-cell CLL/lymphoma 9 protein OS=Homo sapiens OX=9606 GN=BCL9 PE=1 SV=4 && PF11502:B-cell lymphoma 9 protein
ENSFCAG00000008698	515.403	1069.17	-1.05125	5.84536e-76	2.76031e-74	CAMTA2	- && sp|O94983|CMTA2_HUMAN Calmodulin-binding transcription activator 2 OS=Homo sapiens OX=9606 GN=CAMTA2 PE=1 SV=3 && PF03859:CG-1 domain|PF01833:IPT/TIG domain
ENSFCAG00000043990	586.899	1307.53	-1.15562	5.92543e-76	2.79074e-74	MIDN	- && sp|D4AE48|MIDN_RAT Midnolin OS=Rattus norvegicus OX=10116 GN=Midn PE=1 SV=1 && -
ENSFCAG00000011645	588.18	205.482	1.51807	1.19021e-75	5.57618e-74	HTR1D	- && sp|P11614|5HT1D_CANLF 5-hydroxytryptamine receptor 1D OS=Canis lupus familiaris OX=9615 GN=HTR1D PE=2 SV=1 && PF00001:7 transmembrane receptor (rhodopsin family)
ENSFCAG00000007784	6852.24	3398.04	1.0116	3.05992e-75	1.41869e-73	ABCC5	- && sp|O15440|MRP5_HUMAN Multidrug resistance-associated protein 5 OS=Homo sapiens OX=9606 GN=ABCC5 PE=1 SV=2 && PF00664:ABC transporter transmembrane region|PF00005:ABC transporter
ENSFCAG00000030086	110.538	388.754	-1.81584	4.29989e-75	1.98842e-73	KLHL25	- && sp|Q9H0H3|KLH25_HUMAN Kelch-like protein 25 OS=Homo sapiens OX=9606 GN=KLHL25 PE=1 SV=1 && PF01344:Kelch motif|PF07707:BTB And C-terminal Kelch|PF00651:BTB/POZ domain
ENSFCAG00000001634	1099.46	543.923	1.01457	5.0433e-75	2.32617e-73	SPTLC2	- && sp|O15270|SPTC2_HUMAN Serine palmitoyltransferase 2 OS=Homo sapiens OX=9606 GN=SPTLC2 PE=1 SV=1 && PF00155:Aminotransferase class I and II
ENSFCAG00000028515	285.404	672.706	-1.23725	1.17475e-74	5.39055e-73	RARA	- && sp|P11416|RARA_MOUSE Retinoic acid receptor alpha OS=Mus musculus OX=10090 GN=Rara PE=1 SV=1 && -
ENSFCAG00000009715	284.278	720.218	-1.34108	2.95705e-74	1.34309e-72	KLHDC3	- && sp|Q58CV6|KLDC3_BOVIN Kelch domain-containing protein 3 OS=Bos taurus OX=9913 GN=KLHDC3 PE=2 SV=2 && PF13418:Galactose oxidase, central domain|PF07646:Kelch motif|PF13964:Kelch motif
ENSFCAG00000013777	233.854	693.923	-1.56881	3.01355e-74	1.36528e-72	SRGAP2	- && sp|O75044|SRGP2_HUMAN SLIT-ROBO Rho GTPase-activating protein 2 OS=Homo sapiens OX=9606 GN=SRGAP2 PE=1 SV=3 && PF00620:RhoGAP domain|PF00611:Fes/CIP4, and EFC/F-BAR homology domain|PF00018:SH3 domain
ENSFCAG00000002016	11042.7	1512.1	2.86847	4.14887e-74	1.87487e-72	CYP1A1	- && sp|Q5KQT7|CP1A1_FELCA Cytochrome P450 1A1 OS=Felis catus OX=9685 GN=CYP1A1 PE=2 SV=1 && PF00067:Cytochrome P450
ENSFCAG00000011279	321.078	948.425	-1.56436	7.7596e-74	3.48889e-72	FRAS1	- && sp|Q86XX4|FRAS1_HUMAN Extracellular matrix organizing protein FRAS1 OS=Homo sapiens OX=9606 GN=FRAS1 PE=1 SV=2 && PF03160:Calx-beta domain|PF00093:von Willebrand factor type C domain|PF16184:Cadherin-like
ENSFCAG00000049224	48.7273	304.179	-2.64736	1.5265e-73	6.812e-72	ENSFCAG00000049224	- && - && -
ENSFCAG00000023658	342.431	809.625	-1.24197	1.55226e-73	6.90969e-72	ZNF496	- && sp|Q96IT1|ZN496_HUMAN Zinc finger protein 496 OS=Homo sapiens OX=9606 GN=ZNF496 PE=1 SV=1 && PF02023:SCAN domain|PF01352:KRAB box
ENSFCAG00000028935	150.107	474.026	-1.6624	1.98396e-73	8.76575e-72	NOL4L	- && sp|Q6DIB4|NOL4L_MOUSE Nucleolar protein 4-like OS=Mus musculus OX=10090 GN=Nol4l PE=2 SV=1 && -
ENSFCAG00000000945	2669.02	5704.68	-1.09609	2.41785e-73	1.06302e-71	RNF213	- && sp|Q63HN8|RN213_HUMAN E3 ubiquitin-protein ligase RNF213 OS=Homo sapiens OX=9606 GN=RNF213 PE=1 SV=3 && PF13920:Zinc finger, C3HC4 type (RING finger)
novel.769	240.382	42.7578	2.48654	2.59347e-73	1.13743e-71	-	- && - && -
ENSFCAG00000031193	993.101	2015.37	-1.02161	3.56496e-73	1.55967e-71	NCOR2	- && sp|Q9Y618|NCOR2_HUMAN Nuclear receptor corepressor 2 OS=Homo sapiens OX=9606 GN=NCOR2 PE=1 SV=3 && PF00249:Myb-like DNA-binding domain|PF15784:G-protein pathway suppressor 2-interacting domain
ENSFCAG00000003021	184.484	530.402	-1.52568	4.30595e-73	1.87924e-71	DYRK1B	- && sp|Q9Y463|DYR1B_HUMAN Dual specificity tyrosine-phosphorylation-regulated kinase 1B OS=Homo sapiens OX=9606 GN=DYRK1B PE=1 SV=1 && PF00069:Protein kinase domain
ENSFCAG00000030404	375.626	893.532	-1.25002	5.32745e-73	2.31939e-71	MGST1	- && sp|P79382|MGST1_PIG Microsomal glutathione S-transferase 1 OS=Sus scrofa OX=9823 GN=MGST1 PE=2 SV=3 && PF01124:MAPEG family
ENSFCAG00000027152	1342.35	649.087	1.04845	7.30222e-73	3.16371e-71	CDCP1	- && sp|Q9H5V8|CDCP1_HUMAN CUB domain-containing protein 1 OS=Homo sapiens OX=9606 GN=CDCP1 PE=1 SV=3 && -
ENSFCAG00000028968	235.248	580.684	-1.30506	2.34113e-72	1.00455e-70	OLFML1	- && sp|Q6UWY5|OLFL1_HUMAN Olfactomedin-like protein 1 OS=Homo sapiens OX=9606 GN=OLFML1 PE=1 SV=2 && PF02191:Olfactomedin-like domain
ENSFCAG00000023166	673.75	277.621	1.27921	3.10616e-72	1.32962e-70	RGS3	- && sp|P49796|RGS3_HUMAN Regulator of G-protein signaling 3 OS=Homo sapiens OX=9606 GN=RGS3 PE=1 SV=2 && PF00615:Regulator of G protein signaling domain|PF17820:PDZ domain
ENSFCAG00000001606	690.802	267.094	1.37202	1.13965e-71	4.83201e-70	PAK1IP1	- && sp|Q9NWT1|PK1IP_HUMAN p21-activated protein kinase-interacting protein 1 OS=Homo sapiens OX=9606 GN=PAK1IP1 PE=1 SV=2 && -
ENSFCAG00000027311	169.022	506.456	-1.58581	1.65072e-71	6.98232e-70	PHF21A	- && sp|Q96BD5|PF21A_HUMAN PHD finger protein 21A OS=Homo sapiens OX=9606 GN=PHF21A PE=1 SV=1 && PF00628:PHD-finger
ENSFCAG00000010806	133.305	475.763	-1.83961	4.03823e-71	1.69208e-69	NYAP1	- && sp|Q6ZVC0|NYAP1_HUMAN Neuronal tyrosine-phosphorylated phosphoinositide-3-kinase adapter 1 OS=Homo sapiens OX=9606 GN=NYAP1 PE=2 SV=1 && PF15439:Neuronal tyrosine-phosphorylated phosphoinositide-3-kinase adapter|PF15452:Neuronal tyrosine-phosphorylated phosphoinositide-3-kinase adapter
ENSFCAG00000007334	440.562	938.511	-1.09244	8.81674e-71	3.68569e-69	DMPK	- && sp|Q09013|DMPK_HUMAN Myotonin-protein kinase OS=Homo sapiens OX=9606 GN=DMPK PE=1 SV=3 && PF08826:DMPK coiled coil domain like|PF00069:Protein kinase domain
ENSFCAG00000022678	87.3999	346.797	-1.99439	1.04796e-70	4.37056e-69	LIPE	- && sp|Q68J42|LIPS_PIG Hormone-sensitive lipase OS=Sus scrofa OX=9823 GN=LIPE PE=2 SV=1 && PF07859:alpha/beta hydrolase fold|PF06350:Hormone-sensitive lipase (HSL) N-terminus
ENSFCAG00000008135	3894.53	1867.79	1.06033	1.20244e-70	5.00317e-69	TNFAIP3	- && sp|P21580|TNAP3_HUMAN Tumor necrosis factor alpha-induced protein 3 OS=Homo sapiens OX=9606 GN=TNFAIP3 PE=1 SV=1 && -
ENSFCAG00000004817	354.31	1039.73	-1.55372	1.39462e-70	5.78928e-69	TRANK1	- && sp|O15050|TRNK1_HUMAN TPR and ankyrin repeat-containing protein 1 OS=Homo sapiens OX=9606 GN=TRANK1 PE=2 SV=4 && -
ENSFCAG00000036552	1009.21	429.337	1.23443	1.58626e-70	6.56957e-69	ENSFCAG00000036552	- && sp|P00011|CYC_CANLF Cytochrome c OS=Canis lupus familiaris OX=9615 GN=CYCS PE=1 SV=2 && PF00034:Cytochrome c
ENSFCAG00000005856	152.416	431.339	-1.49957	2.25567e-70	9.29876e-69	ZER1	- && sp|Q5RAG3|ZER1_PONAB Protein zer-1 homolog OS=Pongo abelii OX=9601 GN=ZER1 PE=2 SV=1 && -
ENSFCAG00000027465	2783.51	592.432	2.23242	6.08661e-70	2.50336e-68	EREG	- && sp|O14944|EREG_HUMAN Proepiregulin OS=Homo sapiens OX=9606 GN=EREG PE=1 SV=1 && -
ENSFCAG00000000059	487.482	159.372	1.61223	6.28327e-70	2.57831e-68	DISP3	- && sp|Q9P2K9|DISP3_HUMAN Protein dispatched homolog 3 OS=Homo sapiens OX=9606 GN=DISP3 PE=2 SV=2 && PF02460:Patched family
ENSFCAG00000042819	687.794	1648.51	-1.26242	7.86719e-70	3.20615e-68	IER5	- && sp|O89113|IER5_MOUSE Immediate early response gene 5 protein OS=Mus musculus OX=10090 GN=Ier5 PE=2 SV=1 && PF05760:Immediate early response protein (IER)
ENSFCAG00000031370	1390.83	669.817	1.05532	1.18287e-69	4.79871e-68	PWP1	- && sp|Q13610|PWP1_HUMAN Periodic tryptophan protein 1 homolog OS=Homo sapiens OX=9606 GN=PWP1 PE=1 SV=1 && PF00651:BTB/POZ domain
ENSFCAG00000014563	459.479	962.187	-1.06655	1.2966e-69	5.24816e-68	NEK6	- && sp|A2BD05|NEK6_PIG Serine/threonine-protein kinase Nek6 OS=Sus scrofa OX=9823 GN=NEK6 PE=3 SV=1 && PF00069:Protein kinase domain
ENSFCAG00000039350	908.156	1864.06	-1.0375	2.35667e-69	9.49585e-68	ENSFCAG00000039350	- && sp|Q9BVN2|RUSC1_HUMAN RUN and SH3 domain-containing protein 1 OS=Homo sapiens OX=9606 GN=RUSC1 PE=1 SV=3 && PF02759:RUN domain|PF14604:Variant SH3 domain
ENSFCAG00000032014	1316.72	651.841	1.01479	4.19539e-69	1.6791e-67	HSPA13	- && sp|Q5R8D9|HSP13_PONAB Heat shock 70 kDa protein 13 OS=Pongo abelii OX=9601 GN=HSPA13 PE=2 SV=1 && PF00012:Hsp70 protein
ENSFCAG00000032656	281.643	668.618	-1.24663	4.71107e-69	1.88127e-67	HOXC6	- && sp|P09630|HXC6_HUMAN Homeobox protein Hox-C6 OS=Homo sapiens OX=9606 GN=HOXC6 PE=2 SV=3 && PF00046:Homeodomain
ENSFCAG00000011828	1024.19	482.183	1.08602	6.06302e-69	2.41573e-67	SLC39A8	- && sp|Q9C0K1|S39A8_HUMAN Metal cation symporter ZIP8 OS=Homo sapiens OX=9606 GN=SLC39A8 PE=1 SV=1 && PF02535:ZIP Zinc transporter
ENSFCAG00000027646	304.834	716.331	-1.23356	7.67588e-69	3.04477e-67	ENSFCAG00000027646	- && sp|Q9HCK4|ROBO2_HUMAN Roundabout homolog 2 OS=Homo sapiens OX=9606 GN=ROBO2 PE=1 SV=2 && PF07679:Immunoglobulin I-set domain|PF13927:Immunoglobulin domain|PF00041:Fibronectin type III domain
ENSFCAG00000007233	464.068	939.363	-1.01837	7.79854e-69	3.08656e-67	ENSFCAG00000007233	- && sp|O94953|KDM4B_HUMAN Lysine-specific demethylase 4B OS=Homo sapiens OX=9606 GN=KDM4B PE=1 SV=4 && -
ENSFCAG00000011363	388.55	888.013	-1.1921	2.26391e-68	8.862e-67	SIN3A	- && sp|Q96ST3|SIN3A_HUMAN Paired amphipathic helix protein Sin3a OS=Homo sapiens OX=9606 GN=SIN3A PE=1 SV=2 && PF16879:C-terminal domain of Sin3a protein|PF08295:Sin3 family co-repressor|PF02671:Paired amphipathic helix repeat
ENSFCAG00000009949	1501.05	749.743	1.00263	2.4149e-68	9.43237e-67	EIF4E	- && sp|P06730|IF4E_HUMAN Eukaryotic translation initiation factor 4E OS=Homo sapiens OX=9606 GN=EIF4E PE=1 SV=2 && PF01652:Eukaryotic initiation factor 4E
ENSFCAG00000001995	395.67	958.752	-1.2758	7.41952e-68	2.8791e-66	SEMA3B	- && sp|Q13214|SEM3B_HUMAN Semaphorin-3B OS=Homo sapiens OX=9606 GN=SEMA3B PE=1 SV=1 && PF01403:Sema domain
ENSFCAG00000027573	6683.38	3177.6	1.07287	8.06584e-68	3.11635e-66	LTBP1	- && sp|Q14766|LTBP1_HUMAN Latent-transforming growth factor beta-binding protein 1 OS=Homo sapiens OX=9606 GN=LTBP1 PE=1 SV=4 && PF07645:Calcium-binding EGF domain|PF00683:TB domain
ENSFCAG00000004420	556.698	1247.18	-1.1649	1.05408e-67	4.06379e-66	MAP2K5	- && sp|Q13163|MP2K5_HUMAN Dual specificity mitogen-activated protein kinase kinase 5 OS=Homo sapiens OX=9606 GN=MAP2K5 PE=1 SV=2 && PF00069:Protein kinase domain|PF00564:PB1 domain
ENSFCAG00000003102	832.393	348.315	1.25898	2.23435e-67	8.48579e-66	TRMT6	- && sp|Q2T9V5|TRM6_BOVIN tRNA (adenine(58)-N(1))-methyltransferase non-catalytic subunit TRM6 OS=Bos taurus OX=9913 GN=TRMT6 PE=2 SV=1 && PF04189:Gcd10p family
ENSFCAG00000048707	1185.66	384.513	1.62368	4.52249e-66	1.6783e-64	ENSFCAG00000048707	- && - && -
ENSFCAG00000014841	897.154	318.74	1.49415	9.73411e-66	3.58996e-64	EDN1	- && sp|Q5NRQ1|EDN1_FELCA Endothelin-1 OS=Felis catus OX=9685 GN=EDN1 PE=2 SV=1 && PF00322:Endothelin family
ENSFCAG00000018235	194.548	544.233	-1.48479	1.2152e-65	4.45408e-64	GNB1L	- && sp|Q9BYB4|GNB1L_HUMAN Guanine nucleotide-binding protein subunit beta-like protein 1 OS=Homo sapiens OX=9606 GN=GNB1L PE=1 SV=2 && -
ENSFCAG00000013451	62.788	274.756	-2.12293	5.82719e-65	2.10132e-63	ATP6V1B1	- && sp|P15313|VATB1_HUMAN V-type proton ATPase subunit B, kidney isoform OS=Homo sapiens OX=9606 GN=ATP6V1B1 PE=1 SV=3 && PF02874:ATP synthase alpha/beta family, beta-barrel domain|PF00006:ATP synthase alpha/beta family, nucleotide-binding domain
ENSFCAG00000042066	721.65	316.689	1.18785	1.22798e-64	4.4015e-63	ENSFCAG00000042066	- && sp|O15061|SYNEM_HUMAN Synemin OS=Homo sapiens OX=9606 GN=SYNM PE=1 SV=2 && PF00038:Intermediate filament protein
ENSFCAG00000014266	868.431	379.856	1.19397	3.46127e-64	1.2283e-62	ENSFCAG00000014266	- && sp|O14495|PLPP3_HUMAN Phospholipid phosphatase 3 OS=Homo sapiens OX=9606 GN=PLPP3 PE=1 SV=1 && PF01569:PAP2 superfamily
ENSFCAG00000022695	344.918	800.422	-1.21702	3.76561e-64	1.33101e-62	GABARAPL1	- && sp|Q5RF21|GBRL1_PONAB Gamma-aminobutyric acid receptor-associated protein-like 1 OS=Pongo abelii OX=9601 GN=GABARAPL1 PE=3 SV=1 && PF02991:Autophagy protein Atg8 ubiquitin like
ENSFCAG00000001147	497.848	1267.87	-1.3494	3.92478e-64	1.37908e-62	BCL9L	- && sp|Q86UU0|BCL9L_HUMAN B-cell CLL/lymphoma 9-like protein OS=Homo sapiens OX=9606 GN=BCL9L PE=1 SV=1 && PF11502:B-cell lymphoma 9 protein
ENSFCAG00000005203	1616.41	800.042	1.01584	6.85997e-64	2.39629e-62	GLIPR1	- && sp|P48060|GLIP1_HUMAN Glioma pathogenesis-related protein 1 OS=Homo sapiens OX=9606 GN=GLIPR1 PE=1 SV=3 && PF00188:Cysteine-rich secretory protein family
ENSFCAG00000030431	1240.69	578.854	1.1017	7.87837e-64	2.74666e-62	ATP1B3	- && sp|Q9GLC3|AT1B3_RABIT Sodium/potassium-transporting ATPase subunit beta-3 OS=Oryctolagus cuniculus OX=9986 GN=ATP1B3 PE=2 SV=1 && PF00287:Sodium / potassium ATPase beta chain
ENSFCAG00000031006	138.307	455.738	-1.72273	3.95887e-63	1.36684e-61	YPEL3	- && sp|A6QPH8|YPEL3_BOVIN Protein yippee-like 3 OS=Bos taurus OX=9913 GN=YPEL3 PE=3 SV=2 && PF03226:Yippee zinc-binding/DNA-binding /Mis18, centromere assembly
ENSFCAG00000039759	690.966	323.799	1.09475	7.02951e-63	2.42233e-61	ENSFCAG00000039759	- && sp|Q8VH49|HIG1A_RAT HIG1 domain family member 1A, mitochondrial OS=Rattus norvegicus OX=10116 GN=Higd1a PE=1 SV=2 && PF04588:Hypoxia induced protein conserved region
ENSFCAG00000010680	141.332	493.991	-1.80893	7.63738e-63	2.62673e-61	UBA7	- && sp|P41226|UBA7_HUMAN Ubiquitin-like modifier-activating enzyme 7 OS=Homo sapiens OX=9606 GN=UBA7 PE=1 SV=2 && PF16190:Ubiquitin-activating enzyme E1 FCCH domain|PF16191:Ubiquitin-activating enzyme E1 four-helix bundle|PF00899:ThiF family|PF10585:Ubiquitin-activating enzyme active site|PF09358:Ubiquitin fold domain
ENSFCAG00000043567	260.576	638.169	-1.29493	7.94216e-63	2.7263e-61	ENSFCAG00000043567	- && sp|P47974|TISD_HUMAN mRNA decay activator protein ZFP36L2 OS=Homo sapiens OX=9606 GN=ZFP36L2 PE=1 SV=3 && PF04553:Tis11B like protein, N terminus|PF00642:Zinc finger C-x8-C-x5-C-x3-H type (and similar)
ENSFCAG00000023528	351.104	768.466	-1.12988	9.31226e-63	3.19048e-61	HECTD4	- && sp|Q9Y4D8|HECD4_HUMAN Probable E3 ubiquitin-protein ligase HECTD4 OS=Homo sapiens OX=9606 GN=HECTD4 PE=1 SV=5 && PF00632:HECT-domain (ubiquitin-transferase)
ENSFCAG00000006554	600.061	260.624	1.20517	1.08537e-62	3.71147e-61	GPATCH4	- && sp|Q5T3I0|GPTC4_HUMAN G patch domain-containing protein 4 OS=Homo sapiens OX=9606 GN=GPATCH4 PE=1 SV=2 && -
ENSFCAG00000011120	321.829	755.515	-1.23533	1.92995e-62	6.56183e-61	TANC1	- && sp|Q9C0D5|TANC1_HUMAN Protein TANC1 OS=Homo sapiens OX=9606 GN=TANC1 PE=1 SV=3 && PF12796:Ankyrin repeats (3 copies)
ENSFCAG00000006642	132.079	397.812	-1.59002	2.00545e-62	6.79266e-61	CB3H14orf93	- && sp|Q9H972|CN093_HUMAN Uncharacterized protein C14orf93 OS=Homo sapiens OX=9606 GN=C14orf93 PE=1 SV=1 && PF15394:Domain of unknown function (DUF4616)
ENSFCAG00000013543	212.146	715.702	-1.7535	2.46238e-62	8.32453e-61	SPRY1	- && sp|A5D992|SPY1_BOVIN Protein sprouty homolog 1 OS=Bos taurus OX=9913 GN=SPRY1 PE=2 SV=1 && PF05210:Sprouty protein (Spry)
ENSFCAG00000050079	294.521	683.476	-1.2156	2.57792e-62	8.69865e-61	ENSFCAG00000050079	- && - && -
ENSFCAG00000014703	331.914	750.057	-1.17627	2.61421e-62	8.80445e-61	ZFYVE1	- && sp|Q5RFL4|ZFYV1_PONAB Zinc finger FYVE domain-containing protein 1 OS=Pongo abelii OX=9601 GN=ZFYVE1 PE=2 SV=1 && PF01363:FYVE zinc finger
ENSFCAG00000005610	563.307	1226.3	-1.12505	3.5699e-62	1.19779e-60	SETD5	- && sp|Q9C0A6|SETD5_HUMAN Histone-lysine N-methyltransferase SETD5 OS=Homo sapiens OX=9606 GN=SETD5 PE=1 SV=2 && -
ENSFCAG00000015191	58.0915	340.788	-2.55409	7.39731e-62	2.46347e-60	PER1	- && sp|Q8CHI5|PER1_RAT Period circadian protein homolog 1 OS=Rattus norvegicus OX=10116 GN=Per1 PE=1 SV=2 && PF12114:Period protein 2/3C-terminal region|PF08447:PAS fold
ENSFCAG00000005659	720.362	317.787	1.1811	1.41094e-61	4.67259e-60	ME2	- && sp|P23368|MAOM_HUMAN NAD-dependent malic enzyme, mitochondrial OS=Homo sapiens OX=9606 GN=ME2 PE=1 SV=1 && PF00390:Malic enzyme, N-terminal domain|PF03949:Malic enzyme, NAD binding domain
ENSFCAG00000012040	714.465	325.454	1.13585	1.45641e-61	4.81425e-60	SLC7A5	- && sp|Q01650|LAT1_HUMAN Large neutral amino acids transporter small subunit 1 OS=Homo sapiens OX=9606 GN=SLC7A5 PE=1 SV=2 && PF13520:Amino acid permease
ENSFCAG00000012023	804.79	1669.48	-1.05251	2.7173e-61	8.94904e-60	STAT2	- && sp|P52630|STAT2_HUMAN Signal transducer and activator of transcription 2 OS=Homo sapiens OX=9606 GN=STAT2 PE=1 SV=1 && PF02865:STAT protein, protein interaction domain|PF00017:SH2 domain|PF01017:STAT protein, all-alpha domain|PF02864:STAT protein, DNA binding domain|PF12188:Signal transducer and activator of transcription 2 C terminal
ENSFCAG00000025473	812.536	361.308	1.17166	1.11648e-60	3.62347e-59	NOP16	- && sp|Q5E996|NOP16_BOVIN Nucleolar protein 16 OS=Bos taurus OX=9913 GN=NOP16 PE=2 SV=1 && PF09420:Ribosome biogenesis protein Nop16
ENSFCAG00000050208	464.163	184.407	1.33273	1.79546e-60	5.81652e-59	ENSFCAG00000050208	- && - && -
ENSFCAG00000011447	884.505	436.302	1.02058	3.13665e-60	1.01064e-58	UTP4	- && sp|Q969X6|UTP4_HUMAN U3 small nucleolar RNA-associated protein 4 homolog OS=Homo sapiens OX=9606 GN=UTP4 PE=1 SV=1 && -
ENSFCAG00000024972	936.584	2102.81	-1.16702	7.44162e-60	2.36357e-58	JUN	- && sp|P05412|JUN_HUMAN Transcription factor AP-1 OS=Homo sapiens OX=9606 GN=JUN PE=1 SV=2 && PF00170:bZIP transcription factor|PF03957:Jun-like transcription factor
ENSFCAG00000010177	199.001	519.155	-1.38242	2.06641e-59	6.49391e-58	CROCC	- && sp|Q8CJ40|CROCC_MOUSE Rootletin OS=Mus musculus OX=10090 GN=Crocc PE=1 SV=2 && PF15035:Ciliary rootlet component, centrosome cohesion
ENSFCAG00000013574	553.843	176.946	1.65032	2.14427e-59	6.71495e-58	NIP7	- && sp|Q9Y221|NIP7_HUMAN 60S ribosome subunit biogenesis protein NIP7 homolog OS=Homo sapiens OX=9606 GN=NIP7 PE=1 SV=1 && PF17833:UPF0113 Pre-PUA domain|PF03657:UPF0113 PUA domain
ENSFCAG00000040470	192.669	543.397	-1.49824	3.80779e-59	1.18207e-57	DTX4	- && sp|Q9Y2E6|DTX4_HUMAN E3 ubiquitin-protein ligase DTX4 OS=Homo sapiens OX=9606 GN=DTX4 PE=1 SV=2 && -
ENSFCAG00000005745	327.779	696.066	-1.08756	5.52649e-59	1.70967e-57	CASKIN2	- && sp|Q8WXE0|CSKI2_HUMAN Caskin-2 OS=Homo sapiens OX=9606 GN=CASKIN2 PE=1 SV=2 && PF16907:Proline rich region of Caskin proteins|PF00536:SAM domain (Sterile alpha motif)|PF12796:Ankyrin repeats (3 copies)|PF13637:Ankyrin repeats (many copies)|PF16632:C-terminal region of Caskin|PF07653:Variant SH3 domain
ENSFCAG00000012712	473.978	1013.06	-1.09616	7.2968e-59	2.24953e-57	CALCOCO1	- && sp|Q9P1Z2|CACO1_HUMAN Calcium-binding and coiled-coil domain-containing protein 1 OS=Homo sapiens OX=9606 GN=CALCOCO1 PE=1 SV=2 && PF07888:Calcium binding and coiled-coil domain (CALCOCO1) like|PF17751:SKICH domain
ENSFCAG00000014812	197.04	497.539	-1.33802	3.39799e-58	1.03505e-56	PCBP3	- && sp|P57721|PCBP3_HUMAN Poly(rC)-binding protein 3 OS=Homo sapiens OX=9606 GN=PCBP3 PE=1 SV=2 && PF00013:KH domain
ENSFCAG00000015792	531.54	55.8089	3.25326	3.41896e-58	1.03967e-56	ENSFCAG00000015792	- && sp|Q6Y4Q5|MMP3_CANLF Stromelysin-1 OS=Canis lupus familiaris OX=9615 GN=MMP3 PE=2 SV=1 && PF00413:Matrixin|PF01471:Putative peptidoglycan binding domain|PF00045:Hemopexin
ENSFCAG00000013666	521.363	212.832	1.29425	7.08714e-58	2.14053e-56	CCDC86	- && sp|Q2TBX7|CCD86_BOVIN Coiled-coil domain-containing protein 86 OS=Bos taurus OX=9913 GN=CCDC86 PE=2 SV=1 && PF03879:Cgr1 family
ENSFCAG00000015674	171.418	451.201	-1.39937	7.56983e-58	2.28246e-56	DIXDC1	- && sp|Q155Q3|DIXC1_HUMAN Dixin OS=Homo sapiens OX=9606 GN=DIXDC1 PE=1 SV=2 && PF00307:Calponin homology (CH) domain|PF00778:DIX domain
ENSFCAG00000011474	737.662	1477.59	-1.00026	1.03797e-57	3.1087e-56	PHGDH	- && sp|Q60HD7|SERA_MACFA D-3-phosphoglycerate dehydrogenase OS=Macaca fascicularis OX=9541 GN=PHGDH PE=2 SV=4 && PF00389:D-isomer specific 2-hydroxyacid dehydrogenase, catalytic domain|PF02826:D-isomer specific 2-hydroxyacid dehydrogenase, NAD binding domain
ENSFCAG00000013070	428.087	976.74	-1.19121	1.38018e-57	4.10605e-56	BAHD1	- && sp|Q8TBE0|BAHD1_HUMAN Bromo adjacent homology domain-containing 1 protein OS=Homo sapiens OX=9606 GN=BAHD1 PE=1 SV=2 && -
ENSFCAG00000011931	703.679	325.706	1.11245	1.50724e-57	4.47659e-56	TBC1D10A	- && sp|Q9BXI6|TB10A_HUMAN TBC1 domain family member 10A OS=Homo sapiens OX=9606 GN=TBC1D10A PE=1 SV=1 && PF00566:Rab-GTPase-TBC domain
ENSFCAG00000002640	155.078	406.113	-1.38726	3.5861e-57	1.05456e-55	KAT7	- && sp|Q5SVQ0|KAT7_MOUSE Histone acetyltransferase KAT7 OS=Mus musculus OX=10090 GN=Kat7 PE=1 SV=1 && PF01853:MOZ/SAS family|PF01530:Zinc finger, C2HC type|PF17772:MYST family zinc finger domain
ENSFCAG00000014996	87.2444	321.825	-1.87983	4.45623e-57	1.30828e-55	NR1D1	- && sp|Q63503|NR1D1_RAT Nuclear receptor subfamily 1 group D member 1 OS=Rattus norvegicus OX=10116 GN=Nr1d1 PE=1 SV=2 && PF00105:Zinc finger, C4 type (two domains)|PF00104:Ligand-binding domain of nuclear hormone receptor
ENSFCAG00000038295	123.747	371.922	-1.58858	8.69774e-57	2.52447e-55	SH3PXD2B	- && sp|A1X283|SPD2B_HUMAN SH3 and PX domain-containing protein 2B OS=Homo sapiens OX=9606 GN=SH3PXD2B PE=1 SV=3 && -
ENSFCAG00000006313	644.55	288.775	1.15899	9.49822e-57	2.74786e-55	TSR1	- && sp|Q2NL82|TSR1_HUMAN Pre-rRNA-processing protein TSR1 homolog OS=Homo sapiens OX=9606 GN=TSR1 PE=1 SV=1 && PF04950:40S ribosome biogenesis protein Tsr1 and BMS1 C-terminal|PF08142:AARP2CN (NUC121) domain
ENSFCAG00000009485	134.416	390.135	-1.53694	1.13192e-56	3.26937e-55	FCSK	- && sp|Q8N0W3|FCSK_HUMAN L-fucose kinase OS=Homo sapiens OX=9606 GN=FCSK PE=1 SV=2 && PF07959:L-fucokinase|PF08544:GHMP kinases C terminal|PF00288:GHMP kinases N terminal domain
ENSFCAG00000031895	889.959	343.126	1.37644	1.3114e-56	3.76947e-55	LLPH	- && sp|Q2TBR9|CL031_BOVIN Uncharacterized protein C12orf31 homolog OS=Bos taurus OX=9913 PE=2 SV=1 && PF10169:Learning-associated protein
ENSFCAG00000010660	334.818	681.606	-1.02433	2.19336e-56	6.27428e-55	GRK5	- && sp|P34947|GRK5_HUMAN G protein-coupled receptor kinase 5 OS=Homo sapiens OX=9606 GN=GRK5 PE=1 SV=1 && -
ENSFCAG00000006315	105.008	337.653	-1.68691	2.872e-56	8.20244e-55	MNT	- && sp|Q99583|MNT_HUMAN Max-binding protein MNT OS=Homo sapiens OX=9606 GN=MNT PE=1 SV=1 && -
ENSFCAG00000012098	125.235	390.8	-1.64253	2.88022e-56	8.21277e-55	ACTG2	- && sp|Q5E9B5|ACTH_BOVIN Actin, gamma-enteric smooth muscle OS=Bos taurus OX=9913 GN=ACTG2 PE=2 SV=1 && PF00022:Actin
novel.163	187.82	27.6924	2.75816	1.01329e-55	2.86642e-54	-	- && - && -
ENSFCAG00000001125	124.719	381.044	-1.61099	1.78443e-55	5.02399e-54	FAM214B	- && sp|Q5RBA3|F214B_PONAB Protein FAM214B OS=Pongo abelii OX=9601 GN=FAM214B PE=2 SV=1 && PF13915:Domain of unknown function (DUF4210)|PF13889:Chromosome segregation during meiosis
ENSFCAG00000000149	163.9	439.1	-1.41597	4.73316e-55	1.316e-53	TULP3	- && sp|O88413|TULP3_MOUSE Tubby-related protein 3 OS=Mus musculus OX=10090 GN=Tulp3 PE=1 SV=1 && PF01167:Tub family|PF16322:Tubby N-terminal
ENSFCAG00000015096	151.718	443.459	-1.55322	9.86508e-55	2.73859e-53	PKNOX2	- && sp|Q96KN3|PKNX2_HUMAN Homeobox protein PKNOX2 OS=Homo sapiens OX=9606 GN=PKNOX2 PE=1 SV=2 && PF16493:N-terminal of Homeobox Meis and PKNOX1|PF05920:Homeobox KN domain
ENSFCAG00000015432	429.846	927.165	-1.10923	1.50542e-54	4.15328e-53	DLC1	- && sp|Q96QB1|RHG07_HUMAN Rho GTPase-activating protein 7 OS=Homo sapiens OX=9606 GN=DLC1 PE=1 SV=4 && PF00620:RhoGAP domain|PF01852:START domain|PF07647:SAM domain (Sterile alpha motif)
ENSFCAG00000050974	756.455	1543.19	-1.02878	1.61981e-54	4.46197e-53	ENSFCAG00000050974	- && - && -
ENSFCAG00000001034	213.282	49.7011	2.10219	1.82529e-54	5.02026e-53	ENSFCAG00000001034	- && sp|P08637|FCG3A_HUMAN Low affinity immunoglobulin gamma Fc region receptor III-A OS=Homo sapiens OX=9606 GN=FCGR3A PE=1 SV=2 && PF13895:Immunoglobulin domain
ENSFCAG00000018849	247.297	696.169	-1.4945	2.95444e-54	8.10087e-53	IRF9	- && sp|Q00978|IRF9_HUMAN Interferon regulatory factor 9 OS=Homo sapiens OX=9606 GN=IRF9 PE=1 SV=1 && PF00605:Interferon regulatory factor transcription factor|PF10401:Interferon-regulatory factor 3
ENSFCAG00000024028	202.84	502.015	-1.30815	7.98524e-54	2.17613e-52	ENSFCAG00000024028	- && sp|P60571|PANX2_RAT Pannexin-2 OS=Rattus norvegicus OX=10116 GN=Panx2 PE=1 SV=2 && PF00876:Innexin
ENSFCAG00000043166	259.356	76.6045	1.75914	1.51615e-53	4.07579e-52	ENSFCAG00000043166	- && sp|O15446|RPA34_HUMAN DNA-directed RNA polymerase I subunit RPA34 OS=Homo sapiens OX=9606 GN=POLR1G PE=1 SV=1 && PF08208:DNA-directed RNA polymerase I subunit RPA34.5
ENSFCAG00000027782	326.428	719.495	-1.14156	1.58196e-53	4.23994e-52	MAPK14	- && sp|Q95NE7|MK14_PANTR Mitogen-activated protein kinase 14 OS=Pan troglodytes OX=9598 GN=MAPK14 PE=2 SV=3 && PF00069:Protein kinase domain
ENSFCAG00000011328	309.463	822.416	-1.4078	1.91739e-53	5.12356e-52	ZNF609	- && sp|O15014|ZN609_HUMAN Zinc finger protein 609 OS=Homo sapiens OX=9606 GN=ZNF609 PE=1 SV=2 && -
ENSFCAG00000048299	235.784	49.1232	2.26625	3.03002e-53	8.08457e-52	ENSFCAG00000048299	- && sp|P48916|NU4M_FELCA NADH-ubiquinone oxidoreductase chain 4 OS=Felis catus OX=9685 GN=MT-ND4 PE=3 SV=1 && -
ENSFCAG00000002824	326.014	769.066	-1.23838	3.6735e-53	9.77229e-52	DLG4	- && sp|P78352|DLG4_HUMAN Disks large homolog 4 OS=Homo sapiens OX=9606 GN=DLG4 PE=1 SV=3 && PF10608:Polyubiquitination (PEST) N-terminal domain of MAGUK|PF10600:PDZ-associated domain of NMDA receptors|PF00625:Guanylate kinase|PF00018:SH3 domain|PF00595:PDZ domain
ENSFCAG00000012028	317.103	733.712	-1.21188	4.35725e-53	1.15567e-51	RBMS2	- && sp|Q15434|RBMS2_HUMAN RNA-binding motif, single-stranded-interacting protein 2 OS=Homo sapiens OX=9606 GN=RBMS2 PE=1 SV=1 && PF00076:RNA recognition motif. (a.k.a. RRM, RBD, or RNP domain)
ENSFCAG00000032065	21402.7	8098.26	1.40208	4.58468e-53	1.21419e-51	MT-CO3	- && sp|P48892|COX3_FELCA Cytochrome c oxidase subunit 3 OS=Felis catus OX=9685 GN=MT-CO3 PE=3 SV=1 && -
ENSFCAG00000029636	270.561	708.905	-1.39036	1.2796e-52	3.3639e-51	ATF3	- && sp|Q2KII1|ATF3_BOVIN Cyclic AMP-dependent transcription factor ATF-3 OS=Bos taurus OX=9913 GN=ATF3 PE=2 SV=1 && PF00170:bZIP transcription factor
ENSFCAG00000047061	1132.54	529.569	1.09696	1.51617e-52	3.97995e-51	ENSFCAG00000047061	- && sp|P08603|CFAH_HUMAN Complement factor H OS=Homo sapiens OX=9606 GN=CFH PE=1 SV=4 && PF00084:Sushi repeat (SCR repeat)
ENSFCAG00000016311	708.191	335.922	1.07685	1.94018e-52	5.07804e-51	ENSFCAG00000016311	- && sp|Q8TDS4|HCAR2_HUMAN Hydroxycarboxylic acid receptor 2 OS=Homo sapiens OX=9606 GN=HCAR2 PE=1 SV=1 && PF00001:7 transmembrane receptor (rhodopsin family)
ENSFCAG00000001900	50.9623	240.759	-2.24392	3.02686e-52	7.86455e-51	FOXS1	- && sp|O43638|FOXS1_HUMAN Forkhead box protein S1 OS=Homo sapiens OX=9606 GN=FOXS1 PE=2 SV=2 && PF00250:Forkhead domain
ENSFCAG00000015719	1016.7	461.359	1.14166	3.32171e-52	8.6056e-51	GNL3	- && sp|Q9BVP2|GNL3_HUMAN Guanine nucleotide-binding protein-like 3 OS=Homo sapiens OX=9606 GN=GNL3 PE=1 SV=2 && PF08701:GNL3L/Grn1 putative GTPase|PF01926:50S ribosome-binding GTPase
ENSFCAG00000046337	102.692	299.466	-1.54346	3.4715e-52	8.96761e-51	FHDC1	- && sp|Q9C0D6|FHDC1_HUMAN FH2 domain-containing protein 1 OS=Homo sapiens OX=9606 GN=FHDC1 PE=1 SV=2 && PF02181:Formin Homology 2 Domain
ENSFCAG00000012732	85.0241	274.468	-1.69247	3.58984e-52	9.25992e-51	DEDD2	- && sp|Q8WXF8|DEDD2_HUMAN DNA-binding death effector domain-containing protein 2 OS=Homo sapiens OX=9606 GN=DEDD2 PE=1 SV=1 && PF01335:Death effector domain
ENSFCAG00000030029	472.587	1244.11	-1.39711	3.79532e-52	9.77583e-51	ENSFCAG00000030029	- && sp|P13164|IFM1_HUMAN Interferon-induced transmembrane protein 1 OS=Homo sapiens OX=9606 GN=IFITM1 PE=1 SV=3 && PF04505:Interferon-induced transmembrane protein
ENSFCAG00000007286	472.109	998.94	-1.08316	6.34271e-52	1.62903e-50	TCAF1	- && sp|A5PJN5|TCAF1_BOVIN TRPM8 channel-associated factor 1 OS=Bos taurus OX=9913 GN=TCAF1 PE=2 SV=1 && PF17291:N-terminal domain of M60-like peptidases|PF13402:Peptidase M60, enhancin and enhancin-like
ENSFCAG00000051309	239.336	59.2493	2.01759	1.19716e-51	3.05275e-50	ENSFCAG00000051309	- && - && -
ENSFCAG00000008068	291.004	2181.31	-2.90587	1.24846e-51	3.17903e-50	MX1	- && sp|Q9N0Y3|MX1_CANLF Interferon-induced GTP-binding protein Mx1 OS=Canis lupus familiaris OX=9615 GN=MX1 PE=2 SV=1 && PF02212:Dynamin GTPase effector domain|PF01031:Dynamin central region|PF00350:Dynamin family
ENSFCAG00000008563	811.318	370.904	1.13004	1.37372e-51	3.48804e-50	LTV1	- && sp|Q0VC06|LTV1_BOVIN Protein LTV1 homolog OS=Bos taurus OX=9913 GN=LTV1 PE=2 SV=1 && PF04180:Low temperature viability protein
novel.768	5011.48	1279.36	1.96974	1.3907e-51	3.52614e-50	-	- && - && -
ENSFCAG00000022573	82.7708	275.681	-1.73821	1.54689e-51	3.91658e-50	TSC22D3	- && sp|Q99576|T22D3_HUMAN TSC22 domain family protein 3 OS=Homo sapiens OX=9606 GN=TSC22D3 PE=1 SV=2 && PF01166:TSC-22/dip/bun family
ENSFCAG00000010268	258.708	553.526	-1.09781	1.55674e-51	3.93595e-50	ZMIZ2	- && sp|Q8NF64|ZMIZ2_HUMAN Zinc finger MIZ domain-containing protein 2 OS=Homo sapiens OX=9606 GN=ZMIZ2 PE=1 SV=2 && PF02891:MIZ/SP-RING zinc finger
ENSFCAG00000033840	432.189	146.263	1.56147	2.38843e-51	6.00471e-50	ENSFCAG00000033840	- && - && -
ENSFCAG00000011357	145.863	415.776	-1.50953	1.31601e-50	3.27625e-49	NEIL1	- && sp|Q96FI4|NEIL1_HUMAN Endonuclease 8-like 1 OS=Homo sapiens OX=9606 GN=NEIL1 PE=1 SV=3 && PF09292:Endonuclease VIII-like 1, DNA bind|PF01149:Formamidopyrimidine-DNA glycosylase N-terminal domain
ENSFCAG00000007031	814.998	341.766	1.25404	1.52543e-50	3.78706e-49	SERTAD1	- && sp|Q9UHV2|SRTD1_HUMAN SERTA domain-containing protein 1 OS=Homo sapiens OX=9606 GN=SERTAD1 PE=1 SV=2 && PF06031:SERTA motif
ENSFCAG00000006535	528.072	1095.76	-1.05481	1.7229e-50	4.26544e-49	GRAMD4	- && sp|Q6IC98|GRAM4_HUMAN GRAM domain-containing protein 4 OS=Homo sapiens OX=9606 GN=GRAMD4 PE=1 SV=1 && -
ENSFCAG00000012220	472.373	994.59	-1.07542	1.98166e-50	4.87899e-49	MIDEAS	- && sp|Q6PJG2|MDEAS_HUMAN Mitotic deacetylase-associated SANT domain protein OS=Homo sapiens OX=9606 GN=MIDEAS PE=1 SV=2 && PF01448:ELM2 domain
ENSFCAG00000045824	8285.84	2478.19	1.74141	2.51547e-50	6.14242e-49	CCN2	- && sp|O19113|CCN2_PIG CCN family member 2 OS=Sus scrofa OX=9823 GN=CCN2 PE=2 SV=1 && PF00219:Insulin-like growth factor binding protein|PF00093:von Willebrand factor type C domain|PF00007:Cystine-knot domain
ENSFCAG00000009735	377.141	131.047	1.52549	3.26437e-50	7.93856e-49	POLR1C	- && sp|O15160|RPAC1_HUMAN DNA-directed RNA polymerases I and III subunit RPAC1 OS=Homo sapiens OX=9606 GN=POLR1C PE=1 SV=1 && PF01193:RNA polymerase Rpb3/Rpb11 dimerisation domain|PF01000:RNA polymerase Rpb3/RpoA insert domain
ENSFCAG00000000443	458.396	945.296	-1.04435	4.35721e-50	1.05531e-48	NAV1	- && sp|Q8NEY1|NAV1_HUMAN Neuron navigator 1 OS=Homo sapiens OX=9606 GN=NAV1 PE=1 SV=2 && -
ENSFCAG00000010780	390.566	135.079	1.53133	7.20235e-50	1.73264e-48	PUS1	- && sp|Q9WU56|TRUA_MOUSE tRNA pseudouridine synthase A OS=Mus musculus OX=10090 GN=Pus1 PE=1 SV=2 && -
ENSFCAG00000026676	680.893	287.18	1.24657	1.08123e-49	2.58365e-48	WDR12	- && sp|Q0VC24|WDR12_BOVIN Ribosome biogenesis protein WDR12 OS=Bos taurus OX=9913 GN=WDR12 PE=2 SV=1 && PF08154:NLE (NUC135) domain
ENSFCAG00000045634	509.921	1192.9	-1.22849	1.26111e-49	3.00544e-48	ENSFCAG00000045634	- && sp|Q6S9E0|TTP_SHEEP mRNA decay activator protein ZFP36 OS=Ovis aries OX=9940 GN=ZFP36 PE=2 SV=1 && PF00642:Zinc finger C-x8-C-x5-C-x3-H type (and similar)
ENSFCAG00000023702	246.733	645.177	-1.38928	1.70277e-49	4.04181e-48	PIM1	- && sp|Q95LJ0|PIM1_FELCA Serine/threonine-protein kinase pim-1 OS=Felis catus OX=9685 GN=PIM1 PE=2 SV=1 && PF00069:Protein kinase domain
ENSFCAG00000042465	802.112	377.001	1.09119	1.83364e-49	4.3409e-48	BRIX1	- && sp|Q3SZZ0|BRX1_BOVIN Ribosome biogenesis protein BRX1 homolog OS=Bos taurus OX=9913 GN=BRIX1 PE=2 SV=1 && PF04427:Brix domain
ENSFCAG00000000381	627.628	252.851	1.31019	2.37226e-49	5.59377e-48	SLCO4A1	- && sp|Q96BD0|SO4A1_HUMAN Solute carrier organic anion transporter family member 4A1 OS=Homo sapiens OX=9606 GN=SLCO4A1 PE=1 SV=2 && PF03137:Organic Anion Transporter Polypeptide (OATP) family|PF07648:Kazal-type serine protease inhibitor domain
ENSFCAG00000029627	246.502	542.482	-1.1393	2.51896e-49	5.93184e-48	EHD3	- && sp|Q9NZN3|EHD3_HUMAN EH domain-containing protein 3 OS=Homo sapiens OX=9606 GN=EHD3 PE=1 SV=2 && PF12763:Cytoskeletal-regulatory complex EF hand|PF16880:N-terminal EH-domain containing protein|PF00350:Dynamin family|PF18150:Domain of unknown function (DUF5600)
ENSFCAG00000027677	408.389	890.806	-1.12702	9.55773e-49	2.23306e-47	SOCS3	- && sp|O14543|SOCS3_HUMAN Suppressor of cytokine signaling 3 OS=Homo sapiens OX=9606 GN=SOCS3 PE=1 SV=1 && PF00017:SH2 domain
ENSFCAG00000018774	129.026	380.577	-1.55795	1.06537e-48	2.47938e-47	TCF7L2	- && sp|Q9NQB0|TF7L2_HUMAN Transcription factor 7-like 2 OS=Homo sapiens OX=9606 GN=TCF7L2 PE=1 SV=2 && -
ENSFCAG00000007703	686.405	340.066	1.01401	1.09633e-48	2.54811e-47	HTR1B	- && sp|Q588Y6|5HT1B_FELCA 5-hydroxytryptamine receptor 1B OS=Felis catus OX=9685 GN=HTR1B PE=2 SV=1 && PF00001:7 transmembrane receptor (rhodopsin family)
ENSFCAG00000006254	14.4269	141.33	-3.29935	1.16276e-48	2.69549e-47	TM7SF2	- && sp|O76062|ERG24_HUMAN Delta(14)-sterol reductase TM7SF2 OS=Homo sapiens OX=9606 GN=TM7SF2 PE=1 SV=3 && PF01222:Ergosterol biosynthesis ERG4/ERG24 family
ENSFCAG00000030007	399.032	151.455	1.39744	1.71156e-48	3.95231e-47	WNT10B	- && sp|O00744|WN10B_HUMAN Protein Wnt-10b OS=Homo sapiens OX=9606 GN=WNT10B PE=1 SV=2 && PF00110:wnt family
ENSFCAG00000006261	632.778	308.592	1.03718	2.02975e-48	4.66293e-47	NOC3L	- && sp|Q8VI84|NOC3L_MOUSE Nucleolar complex protein 3 homolog OS=Mus musculus OX=10090 GN=Noc3l PE=2 SV=2 && PF07540:Nucleolar complex-associated protein|PF03914:CBF/Mak21 family
ENSFCAG00000024947	411.385	169.994	1.27392	2.06185e-48	4.73059e-47	RRP15	- && sp|Q9Y3B9|RRP15_HUMAN RRP15-like protein OS=Homo sapiens OX=9606 GN=RRP15 PE=1 SV=2 && PF07890:Rrp15p
ENSFCAG00000009451	179.893	433.508	-1.27119	2.58215e-48	5.90914e-47	PRPF40B	- && sp|Q6NWY9|PR40B_HUMAN Pre-mRNA-processing factor 40 homolog B OS=Homo sapiens OX=9606 GN=PRPF40B PE=1 SV=1 && PF00397:WW domain|PF01846:FF domain
ENSFCAG00000011595	104.069	305.441	-1.55614	3.06099e-48	6.99598e-47	MEF2C	- && sp|A4UTP7|MEF2C_PIG Myocyte-specific enhancer factor 2C OS=Sus scrofa OX=9823 GN=MEF2C PE=2 SV=1 && PF12347:Holliday junction regulator protein family C-terminal repeat|PF00319:SRF-type transcription factor (DNA-binding and dimerisation domain)
ENSFCAG00000030970	177.414	511.118	-1.52769	4.04282e-48	9.19291e-47	SIX5	- && sp|Q8N196|SIX5_HUMAN Homeobox protein SIX5 OS=Homo sapiens OX=9606 GN=SIX5 PE=1 SV=3 && PF16878:Transcriptional regulator, SIX1, N-terminal SD domain|PF00046:Homeodomain
ENSFCAG00000042801	581.414	274.281	1.08521	5.8046e-48	1.31487e-46	ENSFCAG00000042801	- && sp|Q14691|PSF1_HUMAN DNA replication complex GINS protein PSF1 OS=Homo sapiens OX=9606 GN=GINS1 PE=1 SV=1 && -
ENSFCAG00000009077	556.485	264.436	1.07286	8.17716e-48	1.84063e-46	MYO1G	- && sp|B0I1T2|MYO1G_HUMAN Unconventional myosin-Ig OS=Homo sapiens OX=9606 GN=MYO1G PE=1 SV=2 && -
ENSFCAG00000026085	597.764	281.451	1.08562	1.37797e-47	3.08616e-46	UTP15	- && sp|A7MB12|UTP15_BOVIN U3 small nucleolar RNA-associated protein 15 homolog OS=Bos taurus OX=9913 GN=UTP15 PE=2 SV=1 && PF00400:WD domain, G-beta repeat|PF09384:UTP15 C terminal
ENSFCAG00000004772	314.776	708.294	-1.17055	1.45093e-47	3.24143e-46	BMP4	- && sp|Q2KJH1|BMP4_BOVIN Bone morphogenetic protein 4 OS=Bos taurus OX=9913 GN=BMP4 PE=2 SV=1 && PF00688:TGF-beta propeptide|PF00019:Transforming growth factor beta like domain
ENSFCAG00000005638	343.904	109.223	1.65141	1.68325e-47	3.75576e-46	IL11	- && sp|P20809|IL11_HUMAN Interleukin-11 OS=Homo sapiens OX=9606 GN=IL11 PE=1 SV=1 && PF07400:Interleukin 11
ENSFCAG00000031568	66.0207	248.888	-1.92165	1.7953e-47	4.00075e-46	FGF7	- && sp|Q5D0X0|FGF7_CEREL Fibroblast growth factor 7 OS=Cervus elaphus OX=9860 GN=FGF7 PE=2 SV=1 && PF00167:Fibroblast growth factor
ENSFCAG00000002423	482.023	207.474	1.21747	2.61501e-47	5.79849e-46	CTPS1	- && sp|P70698|PYRG1_MOUSE CTP synthase 1 OS=Mus musculus OX=10090 GN=Ctps1 PE=1 SV=2 && PF06418:CTP synthase N-terminus|PF00117:Glutamine amidotransferase class-I
ENSFCAG00000018250	586.703	245.173	1.25716	4.93497e-47	1.08752e-45	LIFR	- && sp|Q5XNR9|LIFR_CANLF Leukemia inhibitory factor receptor OS=Canis lupus familiaris OX=9615 GN=LIFR PE=2 SV=1 && -
ENSFCAG00000014420	138.298	380.474	-1.46108	6.81423e-47	1.49796e-45	PTK2B	- && sp|Q14289|FAK2_HUMAN Protein-tyrosine kinase 2-beta OS=Homo sapiens OX=9606 GN=PTK2B PE=1 SV=2 && -
ENSFCAG00000014035	290.539	80.9543	1.84431	1.3533e-46	2.96397e-45	HIVEP3	- && sp|Q5T1R4|ZEP3_HUMAN Transcription factor HIVEP3 OS=Homo sapiens OX=9606 GN=HIVEP3 PE=2 SV=1 && -
ENSFCAG00000002136	279.59	582.86	-1.06235	2.30303e-46	5.00719e-45	PCYT1B	- && sp|Q9QZC4|PCY1B_RAT Choline-phosphate cytidylyltransferase B OS=Rattus norvegicus OX=10116 GN=Pcyt1b PE=1 SV=1 && PF01467:Cytidylyltransferase-like
ENSFCAG00000014803	443.647	938.574	-1.081	3.41682e-46	7.37489e-45	MED12	- && sp|Q5RCU2|MED12_PONPY Mediator of RNA polymerase II transcription subunit 12 OS=Pongo pygmaeus OX=9600 GN=MED12 PE=2 SV=2 && PF12144:Eukaryotic Mediator 12 catenin-binding domain|PF12145:Eukaryotic Mediator 12 subunit domain|PF09497:Transcription mediator complex subunit Med12
ENSFCAG00000007792	336.275	107.582	1.64856	4.30237e-46	9.25268e-45	CD200	- && sp|Q5RAL8|OX2G_PONAB OX-2 membrane glycoprotein OS=Pongo abelii OX=9601 GN=CD200 PE=2 SV=1 && PF00047:Immunoglobulin domain
ENSFCAG00000028358	133.502	385.211	-1.52934	5.68892e-46	1.22052e-44	TNRC6C	- && sp|Q9HCJ0|TNR6C_HUMAN Trinucleotide repeat-containing gene 6C protein OS=Homo sapiens OX=9606 GN=TNRC6C PE=1 SV=3 && PF10427:Argonaute hook|PF16608:TNRC6-PABC binding domain|PF12938:M domain of GW182|PF00627:UBA/TS-N domain
ENSFCAG00000008383	259.392	70.0566	1.88793	7.86622e-46	1.68158e-44	SERPINB10	- && sp|A5PJK0|SPB10_BOVIN Serpin B10 OS=Bos taurus OX=9913 GN=SERPINB10 PE=2 SV=1 && PF00079:Serpin (serine protease inhibitor)
ENSFCAG00000007306	547.46	1132.62	-1.04794	8.32346e-46	1.7772e-44	TLN2	- && sp|Q9Y4G6|TLN2_HUMAN Talin-2 OS=Homo sapiens OX=9606 GN=TLN2 PE=1 SV=4 && PF00373:FERM central domain|PF08913:Vinculin Binding Site|PF01608:I/LWEQ domain|PF09141:Talin, middle domain|PF16511:N-terminal or F0 domain of Talin-head FERM|PF09379:FERM N-terminal domain
ENSFCAG00000031466	241.316	573.872	-1.25122	9.56869e-46	2.0382e-44	C7	- && sp|P10643|CO7_HUMAN Complement component C7 OS=Homo sapiens OX=9606 GN=C7 PE=1 SV=2 && PF01823:MAC/Perforin domain|PF00084:Sushi repeat (SCR repeat)
ENSFCAG00000013882	674.828	332.826	1.0191	1.28082e-45	2.72174e-44	CLSPN	- && sp|Q9HAW4|CLSPN_HUMAN Claspin OS=Homo sapiens OX=9606 GN=CLSPN PE=1 SV=3 && -
ENSFCAG00000005098	103.939	331.299	-1.67285	1.46734e-45	3.11438e-44	DAPK1	- && sp|P53355|DAPK1_HUMAN Death-associated protein kinase 1 OS=Homo sapiens OX=9606 GN=DAPK1 PE=1 SV=6 && PF00531:Death domain|PF12796:Ankyrin repeats (3 copies)|PF00069:Protein kinase domain
ENSFCAG00000015301	269.564	87.7314	1.61949	1.73e-45	3.65017e-44	EFNB2	- && sp|P52799|EFNB2_HUMAN Ephrin-B2 OS=Homo sapiens OX=9606 GN=EFNB2 PE=1 SV=1 && PF00812:Ephrin
ENSFCAG00000040596	255.007	616.955	-1.27769	2.0969e-45	4.41909e-44	ZBTB4	- && sp|Q9P1Z0|ZBTB4_HUMAN Zinc finger and BTB domain-containing protein 4 OS=Homo sapiens OX=9606 GN=ZBTB4 PE=1 SV=3 && PF00651:BTB/POZ domain
ENSFCAG00000013420	184.564	487.903	-1.40521	2.40394e-45	5.06017e-44	DNAAF9	- && sp|Q5TEA3|DAAF9_HUMAN Dynein axonemal assembly factor 9 OS=Homo sapiens OX=9606 GN=DNAAF9 PE=1 SV=1 && -
ENSFCAG00000012240	239.514	589.406	-1.30088	2.83231e-45	5.95486e-44	ATG2A	- && sp|Q2TAZ0|ATG2A_HUMAN Autophagy-related protein 2 homolog A OS=Homo sapiens OX=9606 GN=ATG2A PE=1 SV=3 && PF12624:N-terminal region of Chorein or VPS13|PF09333:Autophagy-related protein C terminal domain
ENSFCAG00000037704	172.747	418.094	-1.27634	2.8781e-45	6.0369e-44	EFNA5	- && sp|P52803|EFNA5_HUMAN Ephrin-A5 OS=Homo sapiens OX=9606 GN=EFNA5 PE=1 SV=1 && PF00812:Ephrin
ENSFCAG00000025903	980.737	384.181	1.35179	3.04937e-45	6.38865e-44	SLC14A1	- && sp|D3INW7|UT1_CAPHI Urea transporter 1 OS=Capra hircus OX=9925 GN=SLC14A1 PE=2 SV=1 && PF03253:Urea transporter
ENSFCAG00000006848	182.292	443.418	-1.28312	4.15956e-45	8.66374e-44	GIGYF1	- && sp|O75420|GGYF1_HUMAN GRB10-interacting GYF protein 1 OS=Homo sapiens OX=9606 GN=GIGYF1 PE=1 SV=2 && PF02213:GYF domain
ENSFCAG00000013125	459.997	991.303	-1.10918	7.95962e-45	1.64064e-43	DAB2	- && sp|P98082|DAB2_HUMAN Disabled homolog 2 OS=Homo sapiens OX=9606 GN=DAB2 PE=1 SV=3 && PF00640:Phosphotyrosine interaction domain (PTB/PID)
ENSFCAG00000026213	608.504	279.076	1.12614	1.18364e-44	2.42294e-43	GTPBP4	- && sp|Q9BZE4|GTPB4_HUMAN GTP-binding protein 4 OS=Homo sapiens OX=9606 GN=GTPBP4 PE=1 SV=3 && PF08155:NOGCT (NUC087) domain|PF06858:Nucleolar GTP-binding protein 1 (NOG1)|PF17835:NOG1 N-terminal helical domain
ENSFCAG00000001441	240.938	78.2841	1.61914	1.4656e-44	2.98983e-43	CDC42EP2	- && sp|O14613|BORG1_HUMAN Cdc42 effector protein 2 OS=Homo sapiens OX=9606 GN=CDC42EP2 PE=1 SV=1 && PF00786:P21-Rho-binding domain|PF14957:Cdc42 effector
ENSFCAG00000023517	309.554	647.29	-1.06595	1.86324e-44	3.79667e-43	NOTCH1	- && sp|P46531|NOTC1_HUMAN Neurogenic locus notch homolog protein 1 OS=Homo sapiens OX=9606 GN=NOTCH1 PE=1 SV=4 && PF00008:EGF-like domain|PF07645:Calcium-binding EGF domain|PF11936:Domain of unknown function (DUF3454)|PF12661:Human growth factor-like EGF|PF07684:NOTCH protein|PF00066:LNR domain|PF12796:Ankyrin repeats (3 copies)|PF06816:NOTCH protein
ENSFCAG00000037382	31.867	163.441	-2.36338	1.97247e-44	4.01466e-43	HOXC4	- && sp|Q08624|HXC4_MOUSE Homeobox protein Hox-C4 OS=Mus musculus OX=10090 GN=Hoxc4 PE=2 SV=1 && -
ENSFCAG00000035828	329.617	722.761	-1.13508	2.70701e-44	5.49716e-43	TRIB2	- && sp|Q28283|TRIB2_CANLF Tribbles homolog 2 OS=Canis lupus familiaris OX=9615 GN=TRIB2 PE=2 SV=1 && PF00069:Protein kinase domain
ENSFCAG00000011229	326.914	698.039	-1.09684	3.48625e-44	7.04751e-43	GLIS2	- && sp|Q9BZE0|GLIS2_HUMAN Zinc finger protein GLIS2 OS=Homo sapiens OX=9606 GN=GLIS2 PE=1 SV=2 && -
ENSFCAG00000038849	140.842	350.956	-1.31731	4.42826e-44	8.92149e-43	ENSFCAG00000038849	- && sp|Q2WF71|LRFN1_MOUSE Leucine-rich repeat and fibronectin type III domain-containing protein 1 OS=Mus musculus OX=10090 GN=Lrfn1 PE=1 SV=1 && PF07679:Immunoglobulin I-set domain|PF13855:Leucine rich repeat|PF00041:Fibronectin type III domain
ENSFCAG00000011212	72.7585	255.536	-1.81273	4.5963e-44	9.23918e-43	SH3D19	- && sp|Q5HYK7|SH319_HUMAN SH3 domain-containing protein 19 OS=Homo sapiens OX=9606 GN=SH3D19 PE=1 SV=2 && PF00018:SH3 domain|PF14604:Variant SH3 domain
ENSFCAG00000036549	90.1294	272.059	-1.59808	7.46621e-44	1.49241e-42	MEIS1	- && sp|O00470|MEIS1_HUMAN Homeobox protein Meis1 OS=Homo sapiens OX=9606 GN=MEIS1 PE=1 SV=1 && PF05920:Homeobox KN domain|PF16493:N-terminal of Homeobox Meis and PKNOX1
ENSFCAG00000045696	321.051	89.1479	1.85233	7.85034e-44	1.56743e-42	ENSFCAG00000045696	- && sp|Q3T0R1|RS18_BOVIN 40S ribosomal protein S18 OS=Bos taurus OX=9913 GN=RPS18 PE=2 SV=3 && PF00416:Ribosomal protein S13/S18
ENSFCAG00000007717	423.256	917.701	-1.11529	9.71067e-44	1.93239e-42	TNS3	- && sp|Q68CZ2|TENS3_HUMAN Tensin-3 OS=Homo sapiens OX=9606 GN=TNS3 PE=1 SV=2 && PF00130:Phorbol esters/diacylglycerol binding domain (C1 domain)|PF10409:C2 domain of PTEN tumour-suppressor protein|PF08416:Phosphotyrosine-binding domain|PF00017:SH2 domain
ENSFCAG00000031869	48.6876	201.062	-2.03384	1.30045e-43	2.58209e-42	BCORL1	- && sp|Q5H9F3|BCORL_HUMAN BCL-6 corepressor-like protein 1 OS=Homo sapiens OX=9606 GN=BCORL1 PE=1 SV=1 && PF16553:BCORL-PCGF1-binding domain|PF12796:Ankyrin repeats (3 copies)
ENSFCAG00000009961	147.051	366.716	-1.32106	1.45856e-43	2.89282e-42	PLXDC1	- && sp|Q8IUK5|PLDX1_HUMAN Plexin domain-containing protein 1 OS=Homo sapiens OX=9606 GN=PLXDC1 PE=1 SV=2 && -
ENSFCAG00000019126	233.733	488.622	-1.06519	1.94299e-43	3.83655e-42	SRGAP1	- && sp|Q7Z6B7|SRGP1_HUMAN SLIT-ROBO Rho GTPase-activating protein 1 OS=Homo sapiens OX=9606 GN=SRGAP1 PE=1 SV=1 && PF00018:SH3 domain|PF00620:RhoGAP domain|PF00611:Fes/CIP4, and EFC/F-BAR homology domain
ENSFCAG00000022506	92.759	265.269	-1.52122	1.05144e-42	2.04894e-41	MIB2	- && sp|Q96AX9|MIB2_HUMAN E3 ubiquitin-protein ligase MIB2 OS=Homo sapiens OX=9606 GN=MIB2 PE=1 SV=3 && PF18346:Mind bomb SH3 repeat domain|PF12796:Ankyrin repeats (3 copies)|PF13920:Zinc finger, C3HC4 type (RING finger)|PF06701:Mib_herc2|PF00569:Zinc finger, ZZ type
ENSFCAG00000042388	401.734	804.974	-1.00398	1.07117e-42	2.08509e-41	RAB3D	- && sp|P35276|RAB3D_MOUSE Ras-related protein Rab-3D OS=Mus musculus OX=10090 GN=Rab3d PE=1 SV=1 && PF00071:Ras family
ENSFCAG00000010270	83.1725	252.603	-1.59695	2.36243e-42	4.54902e-41	FAM166A	- && sp|Q4QR77|F166A_RAT Protein FAM166A OS=Rattus norvegicus OX=10116 GN=Fam166a PE=2 SV=1 && PF10629:Protein of unknown function (DUF2475)
ENSFCAG00000002636	478.309	219.476	1.12468	5.96077e-42	1.13312e-40	NXPH3	- && sp|O95157|NXPH3_HUMAN Neurexophilin-3 OS=Homo sapiens OX=9606 GN=NXPH3 PE=1 SV=3 && PF06312:Neurexophilin
ENSFCAG00000033994	211.064	479.361	-1.18381	8.56183e-42	1.62411e-40	TMEM101	- && sp|Q5RFN8|TM101_PONAB Transmembrane protein 101 OS=Pongo abelii OX=9601 GN=TMEM101 PE=2 SV=1 && PF15111:TMEM101 protein family
ENSFCAG00000003104	292.664	614.71	-1.07245	1.58065e-41	2.98883e-40	SH2B1	- && sp|Q9NRF2|SH2B1_HUMAN SH2B adapter protein 1 OS=Homo sapiens OX=9606 GN=SH2B1 PE=1 SV=3 && PF00169:PH domain|PF08916:Phenylalanine zipper|PF00017:SH2 domain
ENSFCAG00000001880	219.616	46.9926	2.22979	3.05296e-41	5.72429e-40	TNFRSF11B	- && sp|O00300|TR11B_HUMAN Tumor necrosis factor receptor superfamily member 11B OS=Homo sapiens OX=9606 GN=TNFRSF11B PE=1 SV=3 && PF00020:TNFR/NGFR cysteine-rich region|PF00531:Death domain
ENSFCAG00000013719	132.895	373.755	-1.49175	4.11968e-41	7.70821e-40	USP54	- && sp|Q70EL1|UBP54_HUMAN Inactive ubiquitin carboxyl-terminal hydrolase 54 OS=Homo sapiens OX=9606 GN=USP54 PE=1 SV=4 && PF00443:Ubiquitin carboxyl-terminal hydrolase
ENSFCAG00000024887	129.295	336.145	-1.37405	4.82805e-41	9.0053e-40	N4BP2	- && sp|Q86UW6|N4BP2_HUMAN NEDD4-binding protein 2 OS=Homo sapiens OX=9606 GN=N4BP2 PE=1 SV=2 && PF08590:Domain of unknown function (DUF1771)|PF13671:AAA domain
ENSFCAG00000044786	45.9224	199.385	-2.13249	6.10177e-41	1.13337e-39	SALL2	- && sp|Q9Y467|SALL2_HUMAN Sal-like protein 2 OS=Homo sapiens OX=9606 GN=SALL2 PE=1 SV=4 && -
ENSFCAG00000010605	67.9988	231.998	-1.774	1.15646e-40	2.13915e-39	TBKBP1	- && sp|A7MCY6|TBKB1_HUMAN TANK-binding kinase 1-binding protein 1 OS=Homo sapiens OX=9606 GN=TBKBP1 PE=1 SV=1 && -
ENSFCAG00000023951	230.452	520.951	-1.17877	1.4719e-40	2.71139e-39	IFIH1	- && sp|Q9BYX4|IFIH1_HUMAN Interferon-induced helicase C domain-containing protein 1 OS=Homo sapiens OX=9606 GN=IFIH1 PE=1 SV=3 && PF00271:Helicase conserved C-terminal domain|PF04851:Type III restriction enzyme, res subunit|PF16739:Caspase recruitment domain|PF11648:C-terminal domain of RIG-I|PF18119:RIG-I receptor C-terminal domain
ENSFCAG00000031659	161.193	34.5536	2.21616	1.66981e-40	3.0728e-39	SERPINB2	- && sp|P05120|PAI2_HUMAN Plasminogen activator inhibitor 2 OS=Homo sapiens OX=9606 GN=SERPINB2 PE=1 SV=2 && PF00079:Serpin (serine protease inhibitor)
ENSFCAG00000002112	508.801	244.068	1.06133	3.56845e-40	6.51964e-39	GRWD1	- && sp|Q9BQ67|GRWD1_HUMAN Glutamate-rich WD repeat-containing protein 1 OS=Homo sapiens OX=9606 GN=GRWD1 PE=1 SV=1 && PF12265:Histone-binding protein RBBP4 or subunit C of CAF1 complex
ENSFCAG00000036606	48.6761	207.674	-2.10065	4.51855e-40	8.21346e-39	FGF10	- && sp|P70492|FGF10_RAT Fibroblast growth factor 10 OS=Rattus norvegicus OX=10116 GN=Fgf10 PE=2 SV=1 && -
ENSFCAG00000001192	151.975	402.358	-1.40981	5.10083e-40	9.24364e-39	ENSFCAG00000001192	- && sp|A2VDP2|PCMD1_BOVIN Protein-L-isoaspartate O-methyltransferase domain-containing protein 1 OS=Bos taurus OX=9913 GN=PCMTD1 PE=2 SV=1 && PF01135:Protein-L-isoaspartate(D-aspartate) O-methyltransferase (PCMT)
novel.181	244.056	87.7572	1.47574	9.46134e-40	1.70076e-38	-	- && - && -
ENSFCAG00000003969	157.677	396.321	-1.33127	1.14625e-39	2.05634e-38	CBS	- && sp|Q58H57|CBS_MACFA Cystathionine beta-synthase OS=Macaca fascicularis OX=9541 GN=CBS PE=2 SV=3 && PF00571:CBS domain|PF00291:Pyridoxal-phosphate dependent enzyme
ENSFCAG00000025006	366.049	161.666	1.1773	1.35369e-39	2.41674e-38	MIX23	- && sp|A4FUI1|MIX23_BOVIN Protein MIX23 OS=Bos taurus OX=9913 GN=MIX23 PE=2 SV=1 && PF09774:Caffeine-induced death protein 2
ENSFCAG00000003575	31.5379	146.797	-2.21917	1.4716e-39	2.62418e-38	IL17RD	- && sp|Q8NFM7|I17RD_HUMAN Interleukin-17 receptor D OS=Homo sapiens OX=9606 GN=IL17RD PE=1 SV=3 && PF16742:N-terminus of interleukin 17 receptor D|PF08357:SEFIR domain
ENSFCAG00000000280	1545.46	750.506	1.04288	1.766e-39	3.13975e-38	PVR	- && sp|P32506|PVR_CHLAE Poliovirus receptor homolog OS=Chlorocebus aethiops OX=9534 GN=PVR PE=2 SV=1 && PF07686:Immunoglobulin V-set domain
ENSFCAG00000051954	568.914	229.892	1.30898	2.28578e-39	4.05176e-38	ENSFCAG00000051954	- && - && -
ENSFCAG00000007257	79.0792	245.284	-1.63288	2.37679e-39	4.2089e-38	IQSEC2	- && sp|Q5DU25|IQEC2_MOUSE IQ motif and SEC7 domain-containing protein 2 OS=Mus musculus OX=10090 GN=Iqsec2 PE=1 SV=3 && PF16453:PH domain|PF01369:Sec7 domain
ENSFCAG00000024249	90.5776	278.541	-1.62324	3.32687e-39	5.86226e-38	MAP2	- && sp|P11137|MTAP2_HUMAN Microtubule-associated protein 2 OS=Homo sapiens OX=9606 GN=MAP2 PE=1 SV=4 && PF08377:MAP2/Tau projection domain|PF00418:Tau and MAP protein, tubulin-binding repeat
ENSFCAG00000052742	44.3687	180.914	-2.02837	5.59811e-39	9.7871e-38	ENSFCAG00000052742	- && - && -
ENSFCAG00000023503	441.35	217.66	1.01944	6.12572e-39	1.06781e-37	TADA2A	- && sp|O75478|TAD2A_HUMAN Transcriptional adapter 2-alpha OS=Homo sapiens OX=9606 GN=TADA2A PE=1 SV=3 && PF00249:Myb-like DNA-binding domain|PF04433:SWIRM domain
ENSFCAG00000010852	219.704	510.616	-1.22018	6.15499e-39	1.07187e-37	TTYH2	- && sp|Q9BSA4|TTYH2_HUMAN Protein tweety homolog 2 OS=Homo sapiens OX=9606 GN=TTYH2 PE=1 SV=3 && PF04906:Tweety
ENSFCAG00000011031	176.131	449.322	-1.35109	6.90951e-39	1.19975e-37	VCAM1	- && sp|Q28260|VCAM1_CANLF Vascular cell adhesion protein 1 OS=Canis lupus familiaris OX=9615 GN=VCAM1 PE=2 SV=1 && PF13927:Immunoglobulin domain|PF05790:Immunoglobulin C2-set domain|PF00047:Immunoglobulin domain|PF07679:Immunoglobulin I-set domain
ENSFCAG00000006810	278.384	595.989	-1.10002	9.78005e-39	1.68834e-37	BCL6	- && sp|P41182|BCL6_HUMAN B-cell lymphoma 6 protein OS=Homo sapiens OX=9606 GN=BCL6 PE=1 SV=1 && PF00651:BTB/POZ domain
ENSFCAG00000023223	385.022	173.688	1.14841	1.13917e-38	1.95709e-37	SLC35A3	- && sp|O77592|S35A3_CANLF UDP-N-acetylglucosamine transporter OS=Canis lupus familiaris OX=9615 GN=SLC35A3 PE=2 SV=1 && PF04142:Nucleotide-sugar transporter
ENSFCAG00000040124	160.52	42.9943	1.90203	1.29367e-38	2.21613e-37	CSF3	- && sp|O02708|CSF3_FELCA Granulocyte colony-stimulating factor (Fragment) OS=Felis catus OX=9685 GN=CSF3 PE=2 SV=1 && PF16647:Granulocyte colony-stimulating factor
ENSFCAG00000000657	130.837	337.022	-1.37024	1.40741e-38	2.40636e-37	PLEKHG5	- && sp|Q6RFZ7|PKHG5_RAT Pleckstrin homology domain-containing family G member 5 OS=Rattus norvegicus OX=10116 GN=Plekhg5 PE=1 SV=1 && PF00621:RhoGEF domain
ENSFCAG00000031954	85.6386	251.7	-1.55539	1.42488e-38	2.43389e-37	FCHSD2	- && sp|O94868|FCSD2_HUMAN F-BAR and double SH3 domains protein 2 OS=Homo sapiens OX=9606 GN=FCHSD2 PE=1 SV=3 && PF00611:Fes/CIP4, and EFC/F-BAR homology domain|PF14604:Variant SH3 domain|PF00018:SH3 domain
ENSFCAG00000010311	148.443	341.294	-1.20202	2.4604e-38	4.17473e-37	PRKD2	- && sp|Q9BZL6|KPCD2_HUMAN Serine/threonine-protein kinase D2 OS=Homo sapiens OX=9606 GN=PRKD2 PE=1 SV=3 && PF00130:Phorbol esters/diacylglycerol binding domain (C1 domain)|PF00069:Protein kinase domain
ENSFCAG00000025287	205.419	445.347	-1.11352	3.8007e-38	6.3942e-37	HSD17B7	- && sp|P56937|DHB7_HUMAN 3-keto-steroid reductase/17-beta-hydroxysteroid dehydrogenase 7 OS=Homo sapiens OX=9606 GN=HSD17B7 PE=1 SV=1 && PF00106:short chain dehydrogenase
ENSFCAG00000013656	92.2991	283.055	-1.62254	4.81258e-38	8.02846e-37	SYNGAP1	- && sp|F6SEU4|SYGP1_MOUSE Ras/Rap GTPase-activating protein SynGAP OS=Mus musculus OX=10090 GN=Syngap1 PE=1 SV=2 && PF00616:GTPase-activator protein for Ras-like GTPase|PF00168:C2 domain|PF12004:Domain of unknown function (DUF3498)
ENSFCAG00000014656	77.811	237.607	-1.60962	6.93468e-38	1.15148e-36	RCOR2	- && sp|Q8C796|RCOR2_MOUSE REST corepressor 2 OS=Mus musculus OX=10090 GN=Rcor2 PE=1 SV=1 && -
ENSFCAG00000022086	331.792	147.674	1.16906	9.34377e-38	1.53437e-36	TEFM	- && sp|A6QPR9|TEFM_BOVIN Transcription elongation factor, mitochondrial OS=Bos taurus OX=9913 GN=TEFM PE=2 SV=2 && PF12836:Helix-hairpin-helix motif
ENSFCAG00000005751	162.815	390.936	-1.2639	1.27529e-37	2.08843e-36	RECQL5	- && sp|O94762|RECQ5_HUMAN ATP-dependent DNA helicase Q5 OS=Homo sapiens OX=9606 GN=RECQL5 PE=1 SV=2 && PF00270:DEAD/DEAH box helicase|PF16124:RecQ zinc-binding|PF06959:RecQ helicase protein-like 5 (RecQ5)|PF00271:Helicase conserved C-terminal domain
ENSFCAG00000038791	342.978	154.609	1.14979	1.55885e-37	2.55046e-36	ENSFCAG00000038791	- && sp|A8YXZ8|TOM5_BOVIN Mitochondrial import receptor subunit TOM5 homolog OS=Bos taurus OX=9913 GN=TOMM5 PE=3 SV=1 && -
ENSFCAG00000026652	574.335	262.646	1.12955	1.57104e-37	2.56805e-36	CENPW	- && sp|Q5EE01|CENPW_HUMAN Centromere protein W OS=Homo sapiens OX=9606 GN=CENPW PE=1 SV=1 && -
ENSFCAG00000003727	247.374	505.832	-1.03528	2.08825e-37	3.40413e-36	ADGRL1	- && sp|O97831|AGRL1_BOVIN Adhesion G protein-coupled receptor L1 OS=Bos taurus OX=9913 GN=ADGRL1 PE=2 SV=1 && PF02140:Galactose binding lectin domain|PF02354:Latrophilin Cytoplasmic C-terminal region|PF02793:Hormone receptor domain|PF01825:GPCR proteolysis site, GPS, motif|PF16489:GPCR-Autoproteolysis INducing (GAIN) domain|PF02191:Olfactomedin-like domain|PF00002:7 transmembrane receptor (Secre…
ENSFCAG00000035108	113.204	302.565	-1.42196	2.51098e-37	4.08577e-36	KRBA2	- && sp|Q6ZNG9|KRBA2_HUMAN KRAB-A domain-containing protein 2 OS=Homo sapiens OX=9606 GN=KRBA2 PE=1 SV=1 && -
ENSFCAG00000027050	45.0287	179.434	-1.99151	2.70439e-37	4.38451e-36	BICRA	- && sp|Q9NZM4|BICRA_HUMAN BRD4-interacting chromatin-remodeling complex-associated protein OS=Homo sapiens OX=9606 GN=BICRA PE=1 SV=2 && PF15249:Conserved region of unknown function on GLTSCR protein
ENSFCAG00000013210	81.4796	309.281	-1.92606	3.11316e-37	5.0244e-36	IFI44L	- && sp|Q53G44|IF44L_HUMAN Interferon-induced protein 44-like OS=Homo sapiens OX=9606 GN=IFI44L PE=2 SV=3 && -
ENSFCAG00000007523	129.145	308.726	-1.2605	3.44524e-37	5.55533e-36	MAST3	- && sp|O60307|MAST3_HUMAN Microtubule-associated serine/threonine-protein kinase 3 OS=Homo sapiens OX=9606 GN=MAST3 PE=1 SV=2 && PF17820:PDZ domain|PF00069:Protein kinase domain|PF08926:Domain of unknown function (DUF1908)
ENSFCAG00000001466	114.447	312.168	-1.45071	3.59025e-37	5.77872e-36	L3MBTL3	- && sp|Q96JM7|LMBL3_HUMAN Lethal(3)malignant brain tumor-like protein 3 OS=Homo sapiens OX=9606 GN=L3MBTL3 PE=1 SV=2 && -
ENSFCAG00000014679	171.519	383.914	-1.16003	3.93067e-37	6.31525e-36	CEP131	- && sp|Q9UPN4|CP131_HUMAN Centrosomal protein of 131 kDa OS=Homo sapiens OX=9606 GN=CEP131 PE=1 SV=3 && -
ENSFCAG00000045341	194.218	456.167	-1.22889	4.506e-37	7.20072e-36	ENSFCAG00000045341	- && sp|Q9H8M9|EVA1A_HUMAN Protein eva-1 homolog A OS=Homo sapiens OX=9606 GN=EVA1A PE=1 SV=1 && PF14851:FAM176 family
ENSFCAG00000044322	295.161	608.351	-1.04399	4.63089e-37	7.39369e-36	ENSFCAG00000044322	- && sp|P54826|GAS1_HUMAN Growth arrest-specific protein 1 OS=Homo sapiens OX=9606 GN=GAS1 PE=2 SV=2 && -
ENSFCAG00000000143	658.385	310.19	1.08748	5.63629e-37	8.95884e-36	CB4H12orf4	- && sp|Q5RD58|CL004_PONAB Protein C12orf4 homolog OS=Pongo abelii OX=9601 PE=2 SV=1 && PF10154:Uncharacterized conserved protein (DUF2362)
ENSFCAG00000003721	143.045	360.754	-1.341	6.247e-37	9.92073e-36	RFX1	- && sp|P22670|RFX1_HUMAN MHC class II regulatory factor RFX1 OS=Homo sapiens OX=9606 GN=RFX1 PE=1 SV=2 && -
ENSFCAG00000032797	412.57	174.583	1.24033	6.51653e-37	1.03396e-35	TIMM10	- && sp|Q2NKR1|TIM10_BOVIN Mitochondrial import inner membrane translocase subunit Tim10 OS=Bos taurus OX=9913 GN=TIMM10 PE=3 SV=1 && -
ENSFCAG00000046296	325.84	138.422	1.23533	8.91911e-37	1.40766e-35	NGFR	- && sp|P08138|TNR16_HUMAN Tumor necrosis factor receptor superfamily member 16 OS=Homo sapiens OX=9606 GN=NGFR PE=1 SV=1 && PF18422:Tumor necrosis factor receptor member 16 trans-membrane domain|PF00531:Death domain|PF00020:TNFR/NGFR cysteine-rich region
ENSFCAG00000040394	375.082	762.584	-1.02464	1.16964e-36	1.83625e-35	ENSFCAG00000040394	- && sp|B2RVL6|ZCH24_MOUSE Zinc finger CCHC domain-containing protein 24 OS=Mus musculus OX=10090 GN=Zcchc24 PE=1 SV=1 && PF13696:Zinc knuckle|PF17180:Zinc-binding domain
ENSFCAG00000002180	824.119	390.203	1.07871	1.75191e-36	2.73592e-35	CD320	- && sp|Q9NPF0|CD320_HUMAN CD320 antigen OS=Homo sapiens OX=9606 GN=CD320 PE=1 SV=1 && PF00057:Low-density lipoprotein receptor domain class A
ENSFCAG00000010985	139.577	372.669	-1.42141	1.89882e-36	2.96276e-35	SEMA6D	- && sp|Q8NFY4|SEM6D_HUMAN Semaphorin-6D OS=Homo sapiens OX=9606 GN=SEMA6D PE=1 SV=1 && PF01437:Plexin repeat|PF01403:Sema domain
ENSFCAG00000026754	25.0273	134.826	-2.41554	2.15057e-36	3.35264e-35	OSR1	- && sp|Q08DS3|OSR1_BOVIN Protein odd-skipped-related 1 OS=Bos taurus OX=9913 GN=OSR1 PE=2 SV=2 && -
ENSFCAG00000009858	195.339	59.8846	1.70345	2.51754e-36	3.90427e-35	MFSD2A	- && sp|Q9DA75|NLS1_MOUSE Sodium-dependent lysophosphatidylcholine symporter 1 OS=Mus musculus OX=10090 GN=Mfsd2a PE=1 SV=1 && PF13347:MFS/sugar transport protein
ENSFCAG00000022865	378.692	788.212	-1.05925	2.63231e-36	4.07871e-35	ATF7IP	- && sp|Q6VMQ6|MCAF1_HUMAN Activating transcription factor 7-interacting protein 1 OS=Homo sapiens OX=9606 GN=ATF7IP PE=1 SV=3 && PF16788:ATF-interacting protein binding domain|PF16794:Fibronectin-III type domain
ENSFCAG00000037777	213.863	76.5276	1.48332	4.75813e-36	7.29662e-35	CB3H15orf48	- && sp|Q9C002|NMES1_HUMAN Normal mucosa of esophagus-specific gene 1 protein OS=Homo sapiens OX=9606 GN=NMES1 PE=1 SV=1 && -
ENSFCAG00000000098	175.656	377.173	-1.10183	9.71272e-36	1.47676e-34	LMBR1L	- && sp|Q6UX01|LMBRL_HUMAN Protein LMBR1L OS=Homo sapiens OX=9606 GN=LMBR1L PE=1 SV=2 && PF04791:LMBR1-like membrane protein
ENSFCAG00000053095	79.2701	255.211	-1.68831	1.0524e-35	1.59875e-34	ENSFCAG00000053095	- && sp|A4IFA3|GT2D2_BOVIN General transcription factor II-I repeat domain-containing protein 2 OS=Bos taurus OX=9913 GN=GTF2IRD2 PE=2 SV=1 && PF14291:Domain of unknown function (DUF4371)
ENSFCAG00000043380	66.015	228.095	-1.78806	1.22765e-35	1.86023e-34	ENSFCAG00000043380	- && sp|Q12948|FOXC1_HUMAN Forkhead box protein C1 OS=Homo sapiens OX=9606 GN=FOXC1 PE=1 SV=3 && PF00250:Forkhead domain
ENSFCAG00000037723	125.93	314.078	-1.31786	1.25051e-35	1.89327e-34	FAM168A	- && sp|Q92567|F168A_HUMAN Protein FAM168A OS=Homo sapiens OX=9606 GN=FAM168A PE=1 SV=2 && PF14944:Tongue Cancer Chemotherapy Resistant Protein 1
ENSFCAG00000040796	259.774	98.7739	1.39491	1.30437e-35	1.97313e-34	RPUSD2	- && sp|Q8IZ73|RUSD2_HUMAN RNA pseudouridylate synthase domain-containing protein 2 OS=Homo sapiens OX=9606 GN=RPUSD2 PE=1 SV=2 && PF00849:RNA pseudouridylate synthase
ENSFCAG00000005474	86.3281	258.682	-1.58317	1.38005e-35	2.08586e-34	ACBD4	- && sp|Q5R7P6|ACBD4_PONAB Acyl-CoA-binding domain-containing protein 4 OS=Pongo abelii OX=9601 GN=ACBD4 PE=2 SV=1 && PF00887:Acyl CoA binding protein
ENSFCAG00000000669	15.5478	113.25	-2.84493	1.44975e-35	2.18935e-34	TMEM100	- && sp|Q569C0|TM100_RAT Transmembrane protein 100 OS=Rattus norvegicus OX=10116 GN=Tmem100 PE=1 SV=1 && PF16311:Transmembrane protein 100
ENSFCAG00000028777	63.9832	194.796	-1.60889	1.96147e-35	2.94468e-34	SH2B2	- && sp|O14492|SH2B2_HUMAN SH2B adapter protein 2 OS=Homo sapiens OX=9606 GN=SH2B2 PE=1 SV=2 && PF00017:SH2 domain|PF08916:Phenylalanine zipper|PF00169:PH domain
ENSFCAG00000010756	160.533	364.784	-1.18252	1.99439e-35	2.99159e-34	E2F7	- && sp|Q96AV8|E2F7_HUMAN Transcription factor E2F7 OS=Homo sapiens OX=9606 GN=E2F7 PE=1 SV=3 && PF02319:E2F/DP family winged-helix DNA-binding domain
ENSFCAG00000024410	155.164	359.825	-1.2156	2.09385e-35	3.1355e-34	ENSFCAG00000024410	- && sp|P31944|CASPE_HUMAN Caspase-14 OS=Homo sapiens OX=9606 GN=CASP14 PE=1 SV=2 && PF02758:PAAD/DAPIN/Pyrin domain|PF00656:Caspase domain
ENSFCAG00000025464	463.585	228.661	1.02277	4.05516e-35	6.02702e-34	MFSD1	- && sp|Q9H3U5|MFSD1_HUMAN Major facilitator superfamily domain-containing protein 1 OS=Homo sapiens OX=9606 GN=MFSD1 PE=2 SV=2 && PF07690:Major Facilitator Superfamily
ENSFCAG00000030270	579.398	261.086	1.15213	4.20761e-35	6.24321e-34	STK38L	- && sp|Q9Y2H1|ST38L_HUMAN Serine/threonine-protein kinase 38-like OS=Homo sapiens OX=9606 GN=STK38L PE=1 SV=3 && PF00069:Protein kinase domain|PF00433:Protein kinase C terminal domain
ENSFCAG00000026395	411.973	183.52	1.16878	4.54231e-35	6.72866e-34	PIGW	- && sp|Q1LZA4|PIGW_BOVIN Phosphatidylinositol-glycan biosynthesis class W protein OS=Bos taurus OX=9913 GN=PIGW PE=2 SV=1 && PF06423:GWT1
ENSFCAG00000041115	207.846	69.3625	1.57901	5.03331e-35	7.44362e-34	MCEMP1	- && sp|Q8IX19|MCEM1_HUMAN Mast cell-expressed membrane protein 1 OS=Homo sapiens OX=9606 GN=MCEMP1 PE=1 SV=1 && -
ENSFCAG00000046895	41.4747	166.244	-2.00191	6.37059e-35	9.38242e-34	ENSFCAG00000046895	- && - && -
ENSFCAG00000000557	202.613	427.898	-1.07777	7.20554e-35	1.05859e-33	PARP9	- && sp|Q8IXQ6|PARP9_HUMAN Protein mono-ADP-ribosyltransferase PARP9 OS=Homo sapiens OX=9606 GN=PARP9 PE=1 SV=2 && PF01661:Macro domain
ENSFCAG00000014780	473.118	230.705	1.03687	8.77133e-35	1.28545e-33	WDR74	- && sp|Q58D06|WDR74_BOVIN WD repeat-containing protein 74 OS=Bos taurus OX=9913 GN=WDR74 PE=2 SV=1 && -
ENSFCAG00000011682	115.761	289.865	-1.32423	1.48379e-34	2.16032e-33	PLEKHH3	- && sp|Q7Z736|PKHH3_HUMAN Pleckstrin homology domain-containing family H member 3 OS=Homo sapiens OX=9606 GN=PLEKHH3 PE=1 SV=2 && PF00373:FERM central domain|PF00784:MyTH4 domain
novel.866	583.558	255.417	1.19345	2.22052e-34	3.21722e-33	-	- && - && -
ENSFCAG00000005552	289.158	607.539	-1.06989	2.51854e-34	3.64016e-33	KAT6B	- && sp|Q8WYB5|KAT6B_HUMAN Histone acetyltransferase KAT6B OS=Homo sapiens OX=9606 GN=KAT6B PE=1 SV=3 && PF01853:MOZ/SAS family|PF17772:MYST family zinc finger domain|PF00628:PHD-finger
ENSFCAG00000009398	36.0814	147.601	-2.04093	2.56333e-34	3.70189e-33	FBXO41	- && sp|Q8TF61|FBX41_HUMAN F-box only protein 41 OS=Homo sapiens OX=9606 GN=FBXO41 PE=2 SV=5 && PF12937:F-box-like
ENSFCAG00000046796	386.673	187.873	1.0419	3.74173e-34	5.39063e-33	HS3ST3A1	- && sp|Q9Y663|HS3SA_HUMAN Heparan sulfate glucosamine 3-O-sulfotransferase 3A1 OS=Homo sapiens OX=9606 GN=HS3ST3A1 PE=1 SV=1 && PF00685:Sulfotransferase domain
ENSFCAG00000015497	160.755	412.957	-1.36278	3.92731e-34	5.65343e-33	FAM13A	- && sp|O94988|FA13A_HUMAN Protein FAM13A OS=Homo sapiens OX=9606 GN=FAM13A PE=1 SV=2 && PF00620:RhoGAP domain
ENSFCAG00000024416	54.5759	197.404	-1.84743	3.98883e-34	5.73736e-33	KANK3	- && sp|Q6NY19|KANK3_HUMAN KN motif and ankyrin repeat domain-containing protein 3 OS=Homo sapiens OX=9606 GN=KANK3 PE=1 SV=1 && PF12075:KN motif|PF13857:Ankyrin repeats (many copies)
ENSFCAG00000007589	92.3197	258.937	-1.49416	6.30831e-34	9.04445e-33	RASSF7	- && sp|Q9DD19|RASF7_MOUSE Ras association domain-containing protein 7 OS=Mus musculus OX=10090 GN=Rassf7 PE=2 SV=2 && PF00788:Ras association (RalGDS/AF-6) domain
ENSFCAG00000042800	93.3653	277.846	-1.57511	6.72852e-34	9.63918e-33	ENSFCAG00000042800	- && sp|Q96D21|RHES_HUMAN GTP-binding protein Rhes OS=Homo sapiens OX=9606 GN=RASD2 PE=1 SV=1 && PF00071:Ras family
ENSFCAG00000004347	101.197	254.404	-1.32986	7.97869e-34	1.13936e-32	FAM214A	- && sp|Q32MH5|F214A_HUMAN Protein FAM214A OS=Homo sapiens OX=9606 GN=FAM214A PE=1 SV=2 && PF13889:Chromosome segregation during meiosis|PF13915:Domain of unknown function (DUF4210)
ENSFCAG00000034702	133.636	312.991	-1.22748	1.05469e-33	1.49772e-32	ENSFCAG00000034702	- && sp|O18734|PP14A_PIG Protein phosphatase 1 regulatory subunit 14A OS=Sus scrofa OX=9823 GN=CPI17 PE=1 SV=1 && PF05361:PKC-activated protein phosphatase-1 inhibitor
novel.986	120.54	302.053	-1.32153	1.07084e-33	1.51943e-32	-	- && - && -
ENSFCAG00000008728	287.728	119.334	1.27054	1.23175e-33	1.74359e-32	APTX	- && sp|P61797|APTX_CANLF Aprataxin OS=Canis lupus familiaris OX=9615 GN=APTX PE=2 SV=1 && PF11969:Scavenger mRNA decapping enzyme C-term binding|PF16278:C2HE / C2H2 / C2HC zinc-binding finger|PF17913:FHA domain
ENSFCAG00000028495	410.667	181.43	1.18145	1.29404e-33	1.82887e-32	ENSFCAG00000028495	- && sp|Q2TBV5|TF2H2_BOVIN General transcription factor IIH subunit 2 OS=Bos taurus OX=9913 GN=GTF2H2 PE=2 SV=1 && PF07975:TFIIH C1-like domain|PF04056:Ssl1-like
ENSFCAG00000002145	196.697	815.87	-2.05365	1.40684e-33	1.98514e-32	DHX58	- && sp|Q96C10|DHX58_HUMAN Probable ATP-dependent RNA helicase DHX58 OS=Homo sapiens OX=9606 GN=DHX58 PE=1 SV=1 && PF11648:C-terminal domain of RIG-I|PF00271:Helicase conserved C-terminal domain|PF04851:Type III restriction enzyme, res subunit|PF18119:RIG-I receptor C-terminal domain
ENSFCAG00000029335	455.547	212.533	1.10242	1.60602e-33	2.26084e-32	ENSFCAG00000029335	- && sp|Q5BKT4|AG10A_HUMAN Dol-P-Glc:Glc(2)Man(9)GlcNAc(2)-PP-Dol alpha-1,2-glucosyltransferase OS=Homo sapiens OX=9606 GN=ALG10 PE=1 SV=1 && PF04922:DIE2/ALG10 family
ENSFCAG00000030347	459.719	227.391	1.01479	2.3252e-33	3.25783e-32	SERPINB8	- && sp|Q5BIR5|SPB8_BOVIN Serpin B8 OS=Bos taurus OX=9913 GN=SERPINB8 PE=2 SV=1 && PF00079:Serpin (serine protease inhibitor)
ENSFCAG00000032074	25121.3	11216.4	1.1633	2.54486e-33	3.55723e-32	MT-ND5	- && sp|P48921|NU5M_FELCA NADH-ubiquinone oxidoreductase chain 5 OS=Felis catus OX=9685 GN=MT-ND5 PE=3 SV=1 && -
ENSFCAG00000028376	44.9184	158.741	-1.82523	3.56154e-33	4.95507e-32	IL34	- && sp|A6QL48|IL34_BOVIN Interleukin-34 OS=Bos taurus OX=9913 GN=IL34 PE=2 SV=1 && -
ENSFCAG00000046069	70.8527	204.579	-1.52571	5.37122e-33	7.44382e-32	LMX1B	- && sp|O60663|LMX1B_HUMAN LIM homeobox transcription factor 1-beta OS=Homo sapiens OX=9606 GN=LMX1B PE=1 SV=3 && -
ENSFCAG00000049783	320.488	666.788	-1.05784	5.63726e-33	7.80645e-32	ENSFCAG00000049783	- && - && -
ENSFCAG00000000067	231.629	464.193	-1.00497	5.80952e-33	8.03875e-32	MTHFR	- && sp|Q5I598|MTHR_BOVIN Methylenetetrahydrofolate reductase OS=Bos taurus OX=9913 GN=MTHFR PE=2 SV=1 && PF02219:Methylenetetrahydrofolate reductase
ENSFCAG00000009660	162.991	385.172	-1.23832	8.68212e-33	1.19396e-31	MINDY1	- && sp|Q5R7G8|MINY1_PONAB Ubiquitin carboxyl-terminal hydrolase MINDY-1 OS=Pongo abelii OX=9601 GN=MINDY1 PE=2 SV=1 && PF04424:MINDY deubiquitinase
ENSFCAG00000013874	92.6549	295.789	-1.67951	1.31427e-32	1.79355e-31	SGK1	- && sp|Q9XT18|SGK1_RABIT Serine/threonine-protein kinase Sgk1 OS=Oryctolagus cuniculus OX=9986 GN=SGK1 PE=2 SV=1 && PF00069:Protein kinase domain|PF00433:Protein kinase C terminal domain
ENSFCAG00000012264	209.232	425.03	-1.02214	1.33059e-32	1.81444e-31	TSPOAP1	- && sp|O95153|RIMB1_HUMAN Peripheral-type benzodiazepine receptor-associated protein 1 OS=Homo sapiens OX=9606 GN=TSPOAP1 PE=1 SV=2 && PF14604:Variant SH3 domain|PF07653:Variant SH3 domain
ENSFCAG00000032075	3107.03	1123.47	1.4675	2.02202e-32	2.73847e-31	MT-ND6	- && sp|P48926|NU6M_FELCA NADH-ubiquinone oxidoreductase chain 6 OS=Felis catus OX=9685 GN=MT-ND6 PE=3 SV=1 && PF00499:NADH-ubiquinone/plastoquinone oxidoreductase chain 6
ENSFCAG00000044682	40.9444	158.349	-1.95857	2.72335e-32	3.66605e-31	ENSFCAG00000044682	- && sp|Q8ND94|LRN4L_HUMAN LRRN4 C-terminal-like protein OS=Homo sapiens OX=9606 GN=LRRN4CL PE=2 SV=1 && -
ENSFCAG00000031235	128.487	314.634	-1.29413	4.22939e-32	5.65503e-31	TRIM2	- && sp|D2GXS7|TRIM2_AILME Tripartite motif-containing protein 2 OS=Ailuropoda melanoleuca OX=9646 GN=TRIM2 PE=3 SV=1 && PF00630:Filamin/ABP280 repeat|PF13445:RING-type zinc-finger|PF00643:B-box zinc finger|PF01436:NHL repeat
ENSFCAG00000001294	620.554	1338.79	-1.10903	4.35031e-32	5.81235e-31	DDX58	- && sp|Q9GLV6|DDX58_PIG Antiviral innate immune response receptor RIG-I OS=Sus scrofa OX=9823 GN=DDX58 PE=2 SV=1 && PF00271:Helicase conserved C-terminal domain|PF00270:DEAD/DEAH box helicase|PF11648:C-terminal domain of RIG-I|PF18119:RIG-I receptor C-terminal domain|PF16739:Caspase recruitment domain
ENSFCAG00000030571	35.6564	339.415	-3.24902	4.43942e-32	5.92698e-31	FOSB	- && sp|Q9TUB3|FOSB_CANLF Protein fosB OS=Canis lupus familiaris OX=9615 GN=FOSB PE=3 SV=1 && PF00170:bZIP transcription factor
ENSFCAG00000028925	74.2763	220.93	-1.57019	4.71444e-32	6.28006e-31	MBD5	- && sp|Q9P267|MBD5_HUMAN Methyl-CpG-binding domain protein 5 OS=Homo sapiens OX=9606 GN=MBD5 PE=1 SV=3 && PF00855:PWWP domain
ENSFCAG00000044577	327.866	150.376	1.12589	4.91519e-32	6.54259e-31	CMSS1	- && sp|Q2T9Y1|CC026_BOVIN Uncharacterized protein C3orf26 homolog OS=Bos taurus OX=9913 PE=2 SV=1 && PF14617:U3-containing 90S pre-ribosomal complex subunit
ENSFCAG00000042127	238.907	91.205	1.39227	6.39763e-32	8.49054e-31	GCH1	- && sp|P30793|GCH1_HUMAN GTP cyclohydrolase 1 OS=Homo sapiens OX=9606 GN=GCH1 PE=1 SV=1 && PF01227:GTP cyclohydrolase I
ENSFCAG00000002807	172.872	409.972	-1.24515	6.86631e-32	9.09901e-31	SOX10	- && sp|P56693|SOX10_HUMAN Transcription factor SOX-10 OS=Homo sapiens OX=9606 GN=SOX10 PE=1 SV=1 && -
ENSFCAG00000040792	51.4866	165.61	-1.68703	1.18416e-31	1.55307e-30	ENSFCAG00000040792	- && sp|Q9BXH1|BBC3_HUMAN Bcl-2-binding component 3, isoforms 1/2 OS=Homo sapiens OX=9606 GN=BBC3 PE=1 SV=1 && PF15826:Bcl-2-binding component 3, p53 upregulated modulator of apoptosis
ENSFCAG00000008771	561.017	255.505	1.13585	2.45452e-31	3.19804e-30	MRTO4	- && sp|Q9UKD2|MRT4_HUMAN mRNA turnover protein 4 homolog OS=Homo sapiens OX=9606 GN=MRTO4 PE=1 SV=2 && PF00466:Ribosomal protein L10|PF17777:Insertion domain in 60S ribosomal protein L10P
ENSFCAG00000043376	102.37	260.963	-1.35102	2.60308e-31	3.38419e-30	ENSFCAG00000043376	- && sp|Q13796|SHRM2_HUMAN Protein Shroom2 OS=Homo sapiens OX=9606 GN=SHROOM2 PE=1 SV=1 && PF08688:Apx/Shroom domain ASD1|PF00595:PDZ domain|PF08687:Apx/Shroom domain ASD2
ENSFCAG00000012813	262.748	538.419	-1.03216	2.68905e-31	3.49341e-30	RPS6KA1	- && sp|Q15418|KS6A1_HUMAN Ribosomal protein S6 kinase alpha-1 OS=Homo sapiens OX=9606 GN=RPS6KA1 PE=1 SV=2 && PF00069:Protein kinase domain|PF00433:Protein kinase C terminal domain
ENSFCAG00000009021	128.149	299.659	-1.22653	3.24423e-31	4.19027e-30	FRMD4B	- && sp|Q9Y2L6|FRM4B_HUMAN FERM domain-containing protein 4B OS=Homo sapiens OX=9606 GN=FRMD4B PE=1 SV=4 && PF09379:FERM N-terminal domain|PF11819:Domain of unknown function (DUF3338)|PF00373:FERM central domain|PF09380:FERM C-terminal PH-like domain
ENSFCAG00000008802	188.174	385.929	-1.03358	3.81548e-31	4.90679e-30	FHOD3	- && sp|Q2V2M9|FHOD3_HUMAN FH1/FH2 domain-containing protein 3 OS=Homo sapiens OX=9606 GN=FHOD3 PE=1 SV=2 && -
ENSFCAG00000030965	30.1093	129.716	-2.11992	6.00661e-31	7.67488e-30	KLF11	- && sp|O14901|KLF11_HUMAN Krueppel-like factor 11 OS=Homo sapiens OX=9606 GN=KLF11 PE=1 SV=2 && -
ENSFCAG00000044233	18.2494	104.18	-2.51311	8.662e-31	1.09657e-29	HYKK	- && sp|A5PJU6|HYKK_BOVIN Hydroxylysine kinase OS=Bos taurus OX=9913 GN=HYKK PE=2 SV=1 && PF01636:Phosphotransferase enzyme family
ENSFCAG00000036744	140.374	314.239	-1.16255	1.57346e-30	1.96821e-29	PKIA	- && sp|Q3SX13|IPKA_BOVIN cAMP-dependent protein kinase inhibitor alpha OS=Bos taurus OX=9913 GN=PKIA PE=1 SV=3 && PF02827:cAMP-dependent protein kinase inhibitor
ENSFCAG00000030026	246.804	94.2856	1.3864	1.68862e-30	2.10782e-29	NOCT	- && sp|Q9ET55|NOCT_RAT Nocturnin OS=Rattus norvegicus OX=10116 GN=Noct PE=2 SV=2 && PF03372:Endonuclease/Exonuclease/phosphatase family
ENSFCAG00000011627	164.374	345.382	-1.07076	2.30534e-30	2.86164e-29	TP73	- && sp|O15350|P73_HUMAN Tumor protein p73 OS=Homo sapiens OX=9606 GN=TP73 PE=1 SV=1 && PF07710:P53 tetramerisation motif|PF07647:SAM domain (Sterile alpha motif)|PF00870:P53 DNA-binding domain
ENSFCAG00000028510	69.0389	190.684	-1.46733	2.33449e-30	2.89581e-29	LPAR1	- && sp|P46628|LPAR1_SHEEP Lysophosphatidic acid receptor 1 OS=Ovis aries OX=9940 GN=LPAR1 PE=2 SV=1 && -
ENSFCAG00000009639	81.5447	222.685	-1.45008	3.52629e-30	4.34998e-29	SVIL	- && sp|O95425|SVIL_HUMAN Supervillin OS=Homo sapiens OX=9606 GN=SVIL PE=1 SV=2 && PF00626:Gelsolin repeat
ENSFCAG00000002555	40.7707	159.748	-1.95949	3.70429e-30	4.56641e-29	RBFOX3	- && sp|Q0VD23|RFOX3_BOVIN RNA binding protein fox-1 homolog 3 OS=Bos taurus OX=9913 GN=RBFOX3 PE=2 SV=1 && -
ENSFCAG00000011210	67.7053	224.31	-1.72707	5.583e-30	6.83984e-29	TRERF1	- && sp|Q96PN7|TREF1_HUMAN Transcriptional-regulating factor 1 OS=Homo sapiens OX=9606 GN=TRERF1 PE=1 SV=1 && PF01448:ELM2 domain|PF13912:C2H2-type zinc finger
ENSFCAG00000015373	395.122	188.877	1.06651	6.00626e-30	7.35334e-29	FASTKD2	- && sp|Q9NYY8|FAKD2_HUMAN FAST kinase domain-containing protein 2, mitochondrial OS=Homo sapiens OX=9606 GN=FASTKD2 PE=1 SV=1 && PF06743:FAST kinase-like protein, subdomain 1|PF08373:RAP domain
ENSFCAG00000012108	88.5842	234.844	-1.40523	6.19627e-30	7.58076e-29	MLXIP	- && sp|Q9HAP2|MLXIP_HUMAN MLX-interacting protein OS=Homo sapiens OX=9606 GN=MLXIP PE=1 SV=2 && PF00010:Helix-loop-helix DNA-binding domain
ENSFCAG00000033679	160.348	364.128	-1.18095	6.4635e-30	7.89688e-29	LIX1L	- && sp|Q8IVB5|LIX1L_HUMAN LIX1-like protein OS=Homo sapiens OX=9606 GN=LIX1L PE=2 SV=1 && PF14954:Limb expression 1
ENSFCAG00000007938	360.545	177.484	1.02549	1.43534e-29	1.72531e-28	P4HA3	- && sp|Q75UG4|P4HA3_BOVIN Prolyl 4-hydroxylase subunit alpha-3 OS=Bos taurus OX=9913 GN=P4HA3 PE=2 SV=1 && PF13640:2OG-Fe(II) oxygenase superfamily|PF08336:Prolyl 4-Hydroxylase alpha-subunit, N-terminal region
ENSFCAG00000041602	73.3424	2.89226	4.6578	1.77372e-29	2.12346e-28	ENSFCAG00000041602	- && sp|P68432|H31_BOVIN Histone H3.1 OS=Bos taurus OX=9913 PE=1 SV=2 && PF00125:Core histone H2A/H2B/H3/H4
ENSFCAG00000043362	344.183	163.642	1.07511	2.01259e-29	2.40138e-28	BAG2	- && sp|O95816|BAG2_HUMAN BAG family molecular chaperone regulator 2 OS=Homo sapiens OX=9606 GN=BAG2 PE=1 SV=1 && -
ENSFCAG00000041002	130.223	330.095	-1.33634	2.50951e-29	2.98036e-28	PEG10	- && sp|Q86TG7|PEG10_HUMAN Retrotransposon-derived protein PEG10 OS=Homo sapiens OX=9606 GN=PEG10 PE=1 SV=2 && PF03732:Retrotransposon gag protein
ENSFCAG00000000320	130.309	357.003	-1.45571	2.87868e-29	3.40972e-28	OAS3	- && sp|Q9Y6K5|OAS3_HUMAN 2'-5'-oligoadenylate synthase 3 OS=Homo sapiens OX=9606 GN=OAS3 PE=1 SV=3 && PF10421:2'-5'-oligoadenylate synthetase 1, domain 2, C-terminus|PF01909:Nucleotidyltransferase domain
ENSFCAG00000026484	240.49	90.6196	1.40384	3.40605e-29	4.01384e-28	UPK1B	- && sp|P30413|UPK1B_NEOVI Uroplakin-1b OS=Neovison vison OX=452646 GN=UPK1B PE=2 SV=3 && PF00335:Tetraspanin family
ENSFCAG00000012021	198.054	402.96	-1.0292	4.54894e-29	5.34553e-28	ENSFCAG00000012021	- && sp|Q504Q3|PAN2_HUMAN PAN2-PAN3 deadenylation complex catalytic subunit PAN2 OS=Homo sapiens OX=9606 GN=PAN2 PE=1 SV=3 && PF00929:Exonuclease|PF13423:Ubiquitin carboxyl-terminal hydrolase
ENSFCAG00000022220	135.03	299.509	-1.14938	6.46455e-29	7.54198e-28	ARHGAP42	- && sp|A6NI28|RHG42_HUMAN Rho GTPase-activating protein 42 OS=Homo sapiens OX=9606 GN=ARHGAP42 PE=1 SV=3 && PF00620:RhoGAP domain|PF14604:Variant SH3 domain|PF16746:BAR domain of APPL family
ENSFCAG00000023668	186.969	390.578	-1.06492	7.16146e-29	8.31698e-28	KDM6B	- && sp|O15054|KDM6B_HUMAN Lysine-specific demethylase 6B OS=Homo sapiens OX=9606 GN=KDM6B PE=1 SV=4 && PF02373:JmjC domain, hydroxylase
ENSFCAG00000048191	351.882	711.768	-1.01541	1.1446e-28	1.32155e-27	ENSFCAG00000048191	- && sp|Q9HCM3|K1549_HUMAN UPF0606 protein KIAA1549 OS=Homo sapiens OX=9606 GN=KIAA1549 PE=1 SV=4 && PF12877:Domain of unknown function (DUF3827)
ENSFCAG00000029806	155.799	329.21	-1.07841	1.25885e-28	1.45159e-27	AFF1	- && sp|P51825|AFF1_HUMAN AF4/FMR2 family member 1 OS=Homo sapiens OX=9606 GN=AFF1 PE=1 SV=1 && PF05110:AF-4 proto-oncoprotein
ENSFCAG00000031493	133.028	307.422	-1.21336	1.44983e-28	1.66964e-27	FOXO4	- && sp|P98177|FOXO4_HUMAN Forkhead box protein O4 OS=Homo sapiens OX=9606 GN=FOXO4 PE=1 SV=5 && PF16676:Transactivation domain of FOXO protein family|PF00250:Forkhead domain
novel.966	85.1579	10.9827	2.96376	1.51834e-28	1.74629e-27	-	- && - && -
ENSFCAG00000029905	103.834	252.935	-1.28499	1.5668e-28	1.80086e-27	JADE2	- && sp|Q6ZQF7|JADE2_MOUSE E3 ubiquitin-protein ligase Jade-2 OS=Mus musculus OX=10090 GN=Jade2 PE=1 SV=2 && -
novel.282	167.282	58.7254	1.51257	2.71868e-28	3.09888e-27	-	- && sp|P68432|H31_BOVIN Histone H3.1 OS=Bos taurus OX=9913 PE=1 SV=2 && PF00125:Core histone H2A/H2B/H3/H4
ENSFCAG00000008084	172.478	348.357	-1.01335	3.30035e-28	3.75709e-27	FYB1	- && sp|O15117|FYB1_HUMAN FYN-binding protein 1 OS=Homo sapiens OX=9606 GN=FYB1 PE=1 SV=2 && PF14603:Helically-extended SH3 domain|PF07653:Variant SH3 domain
ENSFCAG00000013996	41.5599	157.078	-1.92169	3.38963e-28	3.85136e-27	RAPGEF3	- && sp|O95398|RPGF3_HUMAN Rap guanine nucleotide exchange factor 3 OS=Homo sapiens OX=9606 GN=RAPGEF3 PE=1 SV=6 && PF00610:Domain found in Dishevelled, Egl-10, and Pleckstrin (DEP)|PF00027:Cyclic nucleotide-binding domain|PF00617:RasGEF domain|PF00618:RasGEF N-terminal motif
ENSFCAG00000014227	120.001	262.704	-1.13147	4.39007e-28	4.97541e-27	SEC16B	- && sp|Q75NY9|SC16B_BOVIN Protein transport protein Sec16B OS=Bos taurus OX=9913 GN=SEC16B PE=2 SV=1 && PF12932:Vesicle coat trafficking protein Sec16 mid-region|PF12931:Sec23-binding domain of Sec16
ENSFCAG00000013129	54.1264	171.426	-1.67108	4.57267e-28	5.17907e-27	CNTNAP1	- && sp|P78357|CNTP1_HUMAN Contactin-associated protein 1 OS=Homo sapiens OX=9606 GN=CNTNAP1 PE=1 SV=1 && PF02210:Laminin G domain|PF00754:F5/8 type C domain
ENSFCAG00000001506	62.604	175.134	-1.48179	5.05772e-28	5.71394e-27	SLC1A4	- && sp|P43007|SATT_HUMAN Neutral amino acid transporter A OS=Homo sapiens OX=9606 GN=SLC1A4 PE=1 SV=1 && PF00375:Sodium:dicarboxylate symporter family
ENSFCAG00000019136	123.705	267.543	-1.11529	5.99854e-28	6.75119e-27	CCHCR1	- && sp|Q8TD31|CCHCR_HUMAN Coiled-coil alpha-helical rod protein 1 OS=Homo sapiens OX=9606 GN=CCHCR1 PE=1 SV=2 && PF07111:Alpha helical coiled-coil rod protein (HCR)
ENSFCAG00000006749	164.04	345.709	-1.07411	7.03497e-28	7.87793e-27	RASL11A	- && sp|Q6T310|RSLBA_HUMAN Ras-like protein family member 11A OS=Homo sapiens OX=9606 GN=RASL11A PE=1 SV=1 && PF00071:Ras family
novel.36	99.3178	19.3968	2.3573	7.61214e-28	8.4817e-27	-	- && - && -
ENSFCAG00000024678	77.7564	219.986	-1.50288	9.36416e-28	1.04143e-26	TET3	- && sp|O43151|TET3_HUMAN Methylcytosine dioxygenase TET3 OS=Homo sapiens OX=9606 GN=TET3 PE=1 SV=4 && PF02008:CXXC zinc finger domain|PF12851:Oxygenase domain of the 2OGFeDO superfamily
novel.427	82.1239	212.615	-1.37344	1.14745e-27	1.27218e-26	-	- && - && -
ENSFCAG00000047227	6364.43	3171.86	1.00471	1.22896e-27	1.3617e-26	ENSFCAG00000047227	- && sp|P68090|CYB_PANTI Cytochrome b OS=Panthera tigris OX=9694 GN=MT-CYB PE=3 SV=1 && -
ENSFCAG00000004976	179.048	392.006	-1.13271	1.36717e-27	1.50921e-26	USP28	- && sp|Q96RU2|UBP28_HUMAN Ubiquitin carboxyl-terminal hydrolase 28 OS=Homo sapiens OX=9606 GN=USP28 PE=1 SV=1 && PF00443:Ubiquitin carboxyl-terminal hydrolase
ENSFCAG00000025344	72.6169	191.692	-1.40149	1.39693e-27	1.54016e-26	PHLDB3	- && sp|Q6NSJ2|PHLB3_HUMAN Pleckstrin homology-like domain family B member 3 OS=Homo sapiens OX=9606 GN=PHLDB3 PE=1 SV=3 && PF00169:PH domain
ENSFCAG00000000241	79.3519	212.443	-1.41755	1.44316e-27	1.58917e-26	HNF1B	- && sp|Q5RER5|HNF1B_PONAB Hepatocyte nuclear factor 1-beta OS=Pongo abelii OX=9601 GN=HNF1B PE=2 SV=1 && PF04812:Hepatocyte nuclear factor 1 (HNF-1), beta isoform C terminus|PF04814:Hepatocyte nuclear factor 1 (HNF-1), N terminus
ENSFCAG00000015116	189.486	387.674	-1.03537	1.51252e-27	1.66451e-26	SZT2	- && sp|Q5T011|SZT2_HUMAN KICSTOR complex protein SZT2 OS=Homo sapiens OX=9606 GN=SZT2 PE=1 SV=3 && -
ENSFCAG00000013085	57.6723	168.802	-1.54886	1.53695e-27	1.69036e-26	MAOA	- && sp|P58027|AOFA_CANLF Amine oxidase [flavin-containing] A OS=Canis lupus familiaris OX=9615 GN=MAOA PE=2 SV=1 && PF01593:Flavin containing amine oxidoreductase
ENSFCAG00000026581	219.031	95.5128	1.19647	1.74796e-27	1.91889e-26	RMDN2	- && sp|Q2TBQ7|RMD2_BOVIN Regulator of microtubule dynamics protein 2 OS=Bos taurus OX=9913 GN=RMDN2 PE=2 SV=2 && -
ENSFCAG00000000072	154.496	45.7359	1.7606	2.26674e-27	2.47318e-26	ENSFCAG00000000072	- && sp|Q9GLD0|ANF_FELCA Natriuretic peptides A OS=Felis catus OX=9685 GN=NPPA PE=3 SV=1 && PF00212:Atrial natriuretic peptide
ENSFCAG00000010970	53.8132	169.75	-1.6611	2.70891e-27	2.93767e-26	FRY	- && sp|Q5TBA9|FRY_HUMAN Protein furry homolog OS=Homo sapiens OX=9606 GN=FRY PE=1 SV=1 && PF14222:Cell morphogenesis N-terminal|PF14228:Cell morphogenesis central region|PF14225:Cell morphogenesis C-terminal
ENSFCAG00000002759	72.0971	187.123	-1.379	3.10954e-27	3.35379e-26	ANKRD13B	- && sp|Q86YJ7|AN13B_HUMAN Ankyrin repeat domain-containing protein 13B OS=Homo sapiens OX=9606 GN=ANKRD13B PE=1 SV=4 && PF11904:GPCR-chaperone
ENSFCAG00000010710	124.88	269.231	-1.11106	3.3932e-27	3.65752e-26	ALPK1	- && sp|Q96QP1|ALPK1_HUMAN Alpha-protein kinase 1 OS=Homo sapiens OX=9606 GN=ALPK1 PE=1 SV=3 && PF02816:Alpha-kinase family
ENSFCAG00000030572	313.995	682.009	-1.12309	3.65219e-27	3.92957e-26	MBD6	- && sp|Q3TY92|MBD6_MOUSE Methyl-CpG-binding domain protein 6 OS=Mus musculus OX=10090 GN=Mbd6 PE=2 SV=2 && -
ENSFCAG00000014395	118.46	256.486	-1.11363	4.18377e-27	4.47992e-26	ARHGAP39	- && sp|P59281|RHG39_MOUSE Rho GTPase-activating protein 39 OS=Mus musculus OX=10090 GN=Arhgap39 PE=1 SV=2 && PF00784:MyTH4 domain|PF00620:RhoGAP domain
novel.485	436.077	927.47	-1.08784	4.42132e-27	4.72013e-26	-	- && - && -
ENSFCAG00000006303	8.37881	74.0315	-3.16157	6.07404e-27	6.43833e-26	SERPINF1	- && sp|P36955|PEDF_HUMAN Pigment epithelium-derived factor OS=Homo sapiens OX=9606 GN=SERPINF1 PE=1 SV=4 && PF00079:Serpin (serine protease inhibitor)
ENSFCAG00000005166	141.504	301.616	-1.09422	6.13969e-27	6.50406e-26	IFT172	- && sp|Q6VH22|IF172_MOUSE Intraflagellar transport protein 172 homolog OS=Mus musculus OX=10090 GN=Ift172 PE=1 SV=1 && -
ENSFCAG00000025959	188.425	383.526	-1.02558	6.17303e-27	6.53551e-26	JMY	- && sp|Q8N9B5|JMY_HUMAN Junction-mediating and -regulatory protein OS=Homo sapiens OX=9606 GN=JMY PE=1 SV=2 && PF15920:N-terminal of Junction-mediating and WASP homolog-associated|PF15871:Junction-mediating and -regulatory protein
ENSFCAG00000031419	114.327	261.576	-1.19246	7.09748e-27	7.50088e-26	ABAT	- && sp|P80147|GABT_PIG 4-aminobutyrate aminotransferase, mitochondrial OS=Sus scrofa OX=9823 GN=ABAT PE=1 SV=2 && -
ENSFCAG00000013342	66.1849	189.289	-1.5153	7.30603e-27	7.71216e-26	ZNF618	- && sp|Q5T7W0|ZN618_HUMAN Zinc finger protein 618 OS=Homo sapiens OX=9606 GN=ZNF618 PE=1 SV=1 && -
ENSFCAG00000001165	105.704	257.199	-1.28344	1.16475e-26	1.22155e-25	HINFP	- && sp|Q9BQA5|HINFP_HUMAN Histone H4 transcription factor OS=Homo sapiens OX=9606 GN=HINFP PE=1 SV=2 && -
ENSFCAG00000005333	38.0343	127.014	-1.74062	1.77036e-26	1.84261e-25	PRAG1	- && sp|Q86YV5|PRAG1_HUMAN Inactive tyrosine-protein kinase PRAG1 OS=Homo sapiens OX=9606 GN=PRAG1 PE=1 SV=4 && PF00069:Protein kinase domain
ENSFCAG00000042741	19.6618	117.872	-2.58972	1.8008e-26	1.87321e-25	RTP4	- && sp|Q96DX8|RTP4_HUMAN Receptor-transporting protein 4 OS=Homo sapiens OX=9606 GN=RTP4 PE=1 SV=3 && PF13695:Zinc-binding domain
ENSFCAG00000002751	157.474	326.376	-1.05228	1.87264e-26	1.94454e-25	GATAD2B	- && sp|Q8WXI9|P66B_HUMAN Transcriptional repressor p66-beta OS=Homo sapiens OX=9606 GN=GATAD2B PE=1 SV=1 && PF16563:Coiled-coil and interaction region of P66A and P66B with MBD2|PF00320:GATA zinc finger
ENSFCAG00000004597	31.7412	131.904	-2.06825	2.11751e-26	2.19116e-25	KIF21B	- && sp|O75037|KI21B_HUMAN Kinesin-like protein KIF21B OS=Homo sapiens OX=9606 GN=KIF21B PE=1 SV=2 && PF00225:Kinesin motor domain
ENSFCAG00000006907	154.109	345.215	-1.16836	2.30853e-26	2.38192e-25	FCHSD1	- && sp|Q6PFY1|FCSD1_MOUSE F-BAR and double SH3 domains protein 1 OS=Mus musculus OX=10090 GN=Fchsd1 PE=1 SV=1 && PF00018:SH3 domain|PF00611:Fes/CIP4, and EFC/F-BAR homology domain|PF14604:Variant SH3 domain
ENSFCAG00000010232	185.92	51.102	1.8594	2.41758e-26	2.49299e-25	ENSFCAG00000010232	- && sp|P50447|A1AT_PIG Alpha-1-antitrypsin OS=Sus scrofa OX=9823 GN=SERPINA1 PE=2 SV=1 && PF00079:Serpin (serine protease inhibitor)
ENSFCAG00000000221	60.1625	3.97497	3.91922	2.90296e-26	2.9849e-25	SUCNR1	- && sp|Q9BXA5|SUCR1_HUMAN Succinate receptor 1 OS=Homo sapiens OX=9606 GN=SUCNR1 PE=1 SV=2 && PF00001:7 transmembrane receptor (rhodopsin family)
ENSFCAG00000002155	299.882	136.66	1.13506	3.10444e-26	3.18472e-25	TMEM18	- && sp|Q3SZ36|TMM18_BOVIN Transmembrane protein 18 OS=Bos taurus OX=9913 GN=TMEM18 PE=2 SV=1 && PF14770:Transmembrane protein 18
ENSFCAG00000045073	27.6627	112.725	-2.01482	3.80176e-26	3.89337e-25	ENSFCAG00000045073	- && sp|Q9NRQ2|PLS4_HUMAN Phospholipid scramblase 4 OS=Homo sapiens OX=9606 GN=PLSCR4 PE=1 SV=2 && PF03803:Scramblase
ENSFCAG00000026013	53.4758	161.385	-1.59177	6.63612e-26	6.75726e-25	DCDC2	- && sp|Q9UHG0|DCDC2_HUMAN Doublecortin domain-containing protein 2 OS=Homo sapiens OX=9606 GN=DCDC2 PE=1 SV=2 && PF03607:Doublecortin
ENSFCAG00000003246	144.704	305.191	-1.07875	6.89611e-26	7.01799e-25	TUT4	- && sp|Q5TAX3|TUT4_HUMAN Terminal uridylyltransferase 4 OS=Homo sapiens OX=9606 GN=TUT4 PE=1 SV=3 && PF03828:Cid1 family poly A polymerase|PF01909:Nucleotidyltransferase domain
novel.600	114.702	251.426	-1.13376	1.06109e-25	1.06647e-24	-	- && - && -
ENSFCAG00000006865	30.9492	114.11	-1.87944	1.31604e-25	1.31678e-24	PLEKHG6	- && sp|Q3KR16|PKHG6_HUMAN Pleckstrin homology domain-containing family G member 6 OS=Homo sapiens OX=9606 GN=PLEKHG6 PE=1 SV=3 && PF00621:RhoGEF domain
ENSFCAG00000037187	334.202	165.383	1.01487	1.32563e-25	1.32563e-24	TENT5A	- && sp|Q96IP4|TET5A_HUMAN Terminal nucleotidyltransferase 5A OS=Homo sapiens OX=9606 GN=TENT5A PE=1 SV=2 && PF07984:Nucleotidyltransferase
ENSFCAG00000051252	93.7965	223.987	-1.2547	1.69437e-25	1.68587e-24	ENSFCAG00000051252	- && - && -
novel.847	246.806	107.834	1.19239	2.03828e-25	2.02129e-24	-	- && - && -
ENSFCAG00000007506	50.4635	144.236	-1.52085	2.10856e-25	2.08751e-24	HDAC11	- && sp|Q96DB2|HDA11_HUMAN Histone deacetylase 11 OS=Homo sapiens OX=9606 GN=HDAC11 PE=1 SV=1 && -
ENSFCAG00000034660	2728.09	1140.82	1.25782	4.71216e-25	4.60636e-24	ENSFCAG00000034660	- && sp|P48900|NU1M_FELCA NADH-ubiquinone oxidoreductase chain 1 OS=Felis catus OX=9685 GN=MT-ND1 PE=3 SV=1 && -
ENSFCAG00000001973	60.5579	184.604	-1.59738	4.75022e-25	4.64102e-24	LRRK1	- && sp|Q38SD2|LRRK1_HUMAN Leucine-rich repeat serine/threonine-protein kinase 1 OS=Homo sapiens OX=9606 GN=LRRK1 PE=1 SV=3 && PF00069:Protein kinase domain|PF16095:C-terminal of Roc, COR, domain|PF13855:Leucine rich repeat|PF08477:Ras of Complex, Roc, domain of DAPkinase
ENSFCAG00000000318	206.677	727.348	-1.81477	4.76178e-25	4.64977e-24	OAS1	- && sp|P00973|OAS1_HUMAN 2'-5'-oligoadenylate synthase 1 OS=Homo sapiens OX=9606 GN=OAS1 PE=1 SV=4 && PF10421:2'-5'-oligoadenylate synthetase 1, domain 2, C-terminus|PF01909:Nucleotidyltransferase domain
ENSFCAG00000001278	181.263	73.1916	1.31018	5.09931e-25	4.96849e-24	CD14	- && sp|Q95122|CD14_BOVIN Monocyte differentiation antigen CD14 OS=Bos taurus OX=9913 GN=CD14 PE=2 SV=2 && -
ENSFCAG00000043580	147.805	46.5721	1.6663	5.57687e-25	5.419e-24	ENSFCAG00000043580	- && sp|O94907|DKK1_HUMAN Dickkopf-related protein 1 OS=Homo sapiens OX=9606 GN=DKK1 PE=1 SV=1 && PF04706:Dickkopf N-terminal cysteine-rich region
ENSFCAG00000014060	179.031	365.584	-1.03234	6.58465e-25	6.37397e-24	DLGAP3	- && sp|Q6PFD5|DLGP3_MOUSE Disks large-associated protein 3 OS=Mus musculus OX=10090 GN=Dlgap3 PE=1 SV=1 && PF03359:Guanylate-kinase-associated protein (GKAP) protein
ENSFCAG00000012065	226.061	99.9149	1.18209	8.89861e-25	8.57205e-24	ITGA2	- && sp|P17301|ITA2_HUMAN Integrin alpha-2 OS=Homo sapiens OX=9606 GN=ITGA2 PE=1 SV=1 && PF00092:von Willebrand factor type A domain|PF01839:FG-GAP repeat|PF08441:Integrin alpha
ENSFCAG00000011411	16.8922	86.6415	-2.36832	9.28912e-25	8.93859e-24	GPR146	- && sp|Q99LE2|GP146_MOUSE Probable G-protein coupled receptor 146 OS=Mus musculus OX=10090 GN=Gpr146 PE=2 SV=2 && PF00001:7 transmembrane receptor (rhodopsin family)
ENSFCAG00000052060	33.8069	120.447	-1.83096	1.51687e-24	1.44483e-23	SMPD5	- && sp|D6MZJ6|NSMA5_MOUSE Sphingomyelin phosphodiesterase 5 OS=Mus musculus OX=10090 GN=Smpd5 PE=1 SV=1 && PF03372:Endonuclease/Exonuclease/phosphatase family
ENSFCAG00000001319	13.3198	79.9502	-2.57513	1.54553e-24	1.47056e-23	PIK3IP1	- && sp|Q96FE7|P3IP1_HUMAN Phosphoinositide-3-kinase-interacting protein 1 OS=Homo sapiens OX=9606 GN=PIK3IP1 PE=1 SV=2 && PF00051:Kringle domain
ENSFCAG00000005384	112.713	285.861	-1.3479	1.64296e-24	1.56243e-23	ANK2	- && sp|Q01484|ANK2_HUMAN Ankyrin-2 OS=Homo sapiens OX=9606 GN=ANK2 PE=1 SV=4 && PF17809:UPA domain|PF12796:Ankyrin repeats (3 copies)|PF13637:Ankyrin repeats (many copies)|PF00791:ZU5 domain|PF00531:Death domain
ENSFCAG00000044420	146.517	300.546	-1.04046	2.01623e-24	1.90826e-23	PALM	- && sp|Q2MJV8|PALM_PIG Paralemmin-1 OS=Sus scrofa OX=9823 GN=PALM PE=2 SV=1 && -
ENSFCAG00000012557	158.945	354.991	-1.15839	2.07711e-24	1.96275e-23	ACKR3	- && sp|P11613|ACKR3_CANLF Atypical chemokine receptor 3 OS=Canis lupus familiaris OX=9615 GN=ACKR3 PE=2 SV=1 && PF00001:7 transmembrane receptor (rhodopsin family)
ENSFCAG00000025721	34.0978	128.264	-1.91836	3.11736e-24	2.93022e-23	KLHL24	- && sp|Q6TFL4|KLH24_HUMAN Kelch-like protein 24 OS=Homo sapiens OX=9606 GN=KLHL24 PE=1 SV=1 && PF07707:BTB And C-terminal Kelch|PF01344:Kelch motif|PF00651:BTB/POZ domain
novel.798	140.157	44.3835	1.66025	3.76031e-24	3.52344e-23	-	- && - && -
ENSFCAG00000007458	38.6025	132.635	-1.7819	4.22225e-24	3.94799e-23	USP35	- && sp|Q9P2H5|UBP35_HUMAN Ubiquitin carboxyl-terminal hydrolase 35 OS=Homo sapiens OX=9606 GN=USP35 PE=1 SV=3 && PF00443:Ubiquitin carboxyl-terminal hydrolase
ENSFCAG00000038613	162.796	328.541	-1.01473	4.87426e-24	4.53217e-23	PTP4A3	- && sp|A2VDT1|TP4A3_BOVIN Protein tyrosine phosphatase type IVA 3 OS=Bos taurus OX=9913 GN=PTP4A3 PE=2 SV=1 && PF00782:Dual specificity phosphatase, catalytic domain
ENSFCAG00000030146	116.147	246.368	-1.0846	6.44862e-24	5.97032e-23	CCDC117	- && sp|Q8IWD4|CC117_HUMAN Coiled-coil domain-containing protein 117 OS=Homo sapiens OX=9606 GN=CCDC117 PE=1 SV=1 && PF15810:Coiled-coil domain-containing protein 117
ENSFCAG00000011146	39.3819	125.394	-1.6743	8.09066e-24	7.44554e-23	ADRA1B	- && sp|P35368|ADA1B_HUMAN Alpha-1B adrenergic receptor OS=Homo sapiens OX=9606 GN=ADRA1B PE=1 SV=3 && PF00001:7 transmembrane receptor (rhodopsin family)
ENSFCAG00000027886	31.662	116.397	-1.87319	9.98844e-24	9.15735e-23	CDKN1A	- && sp|O19002|CDN1A_FELCA Cyclin-dependent kinase inhibitor 1 OS=Felis catus OX=9685 GN=CDKN1A PE=2 SV=3 && PF02234:Cyclin-dependent kinase inhibitor
ENSFCAG00000007875	117.52	35.5428	1.72368	1.23999e-23	1.13217e-22	ENSFCAG00000007875	- && sp|P08174|DAF_HUMAN Complement decay-accelerating factor OS=Homo sapiens OX=9606 GN=CD55 PE=1 SV=4 && -
ENSFCAG00000044276	139.673	293.398	-1.07343	1.32777e-23	1.20799e-22	ENSFCAG00000044276	- && sp|Q9Y225|RNF24_HUMAN RING finger protein 24 OS=Homo sapiens OX=9606 GN=RNF24 PE=1 SV=1 && PF13639:Ring finger domain
ENSFCAG00000031116	100.62	25.2955	1.997	1.64591e-23	1.4921e-22	NTS	- && sp|P10673|NEUT_CANLF Neurotensin/neuromedin N OS=Canis lupus familiaris OX=9615 GN=NTS PE=1 SV=1 && PF07421:Neurotensin/neuromedin N precursor
ENSFCAG00000013131	66.1537	173.617	-1.38861	1.82341e-23	1.64799e-22	EZH1	- && sp|A7E2Z2|EZH1_BOVIN Histone-lysine N-methyltransferase EZH1 OS=Bos taurus OX=9913 GN=EZH1 PE=2 SV=2 && PF11616:WD repeat binding protein EZH2|PF00856:SET domain|PF18118:Polycomb repressive complex 2 tri-helical domain|PF18264:CXC domain
ENSFCAG00000022117	96.5017	218.079	-1.18088	1.88464e-23	1.70161e-22	CDKN2D	- && sp|Q29RV0|CDN2D_BOVIN Cyclin-dependent kinase 4 inhibitor D OS=Bos taurus OX=9913 GN=CDKN2D PE=2 SV=1 && PF12796:Ankyrin repeats (3 copies)
ENSFCAG00000015633	116.183	249.377	-1.10544	2.2598e-23	2.03212e-22	INVS	- && sp|Q6JAN1|INVS_CANLF Inversin OS=Canis lupus familiaris OX=9615 GN=INVS PE=1 SV=1 && PF12796:Ankyrin repeats (3 copies)
ENSFCAG00000007779	48.3807	152.526	-1.65546	2.39048e-23	2.14638e-22	DNMT3B	- && sp|Q9UBC3|DNM3B_HUMAN DNA (cytosine-5)-methyltransferase 3B OS=Homo sapiens OX=9606 GN=DNMT3B PE=1 SV=1 && PF17980:Cysteine rich ADD domain in DNMT3|PF00855:PWWP domain|PF00145:C-5 cytosine-specific DNA methylase
ENSFCAG00000024553	109.683	248.637	-1.18314	2.73671e-23	2.45232e-22	PCDH17	- && sp|O14917|PCD17_HUMAN Protocadherin-17 OS=Homo sapiens OX=9606 GN=PCDH17 PE=1 SV=2 && PF08266:Cadherin-like|PF00028:Cadherin domain
ENSFCAG00000025987	245.437	115.206	1.09116	3.08416e-23	2.75813e-22	POLR1F	- && sp|Q3B726|RPA43_HUMAN DNA-directed RNA polymerase I subunit RPA43 OS=Homo sapiens OX=9606 GN=POLR1F PE=1 SV=1 && PF03876:SHS2 domain found in N terminus of Rpb7p/Rpc25p/MJ0397
ENSFCAG00000044523	98.9536	236.403	-1.25333	3.16734e-23	2.83109e-22	SOX9	- && sp|Q9BG91|SOX9_CALJA Transcription factor SOX-9 OS=Callithrix jacchus OX=9483 GN=SOX9 PE=2 SV=1 && PF00505:HMG (high mobility group) box|PF12444:Sox developmental protein N terminal
ENSFCAG00000008409	5.60795	61.5373	-3.44822	3.41301e-23	3.04612e-22	DENND2B	- && sp|P78524|DEN2B_HUMAN DENN domain-containing protein 2B OS=Homo sapiens OX=9606 GN=DENND2B PE=1 SV=3 && -
ENSFCAG00000031600	57.0448	152.184	-1.41764	4.15403e-23	3.68719e-22	RGS11	- && sp|O94810|RGS11_HUMAN Regulator of G-protein signaling 11 OS=Homo sapiens OX=9606 GN=RGS11 PE=1 SV=2 && PF18148:Regulator of G-protein signalling DHEX domain|PF00610:Domain found in Dishevelled, Egl-10, and Pleckstrin (DEP)|PF00631:GGL domain|PF00615:Regulator of G protein signaling domain
ENSFCAG00000007966	80.1979	229.998	-1.51769	4.55986e-23	4.03737e-22	KIZ	- && sp|Q2M2Z5|KIZ_HUMAN Centrosomal protein kizuna OS=Homo sapiens OX=9606 GN=KIZ PE=1 SV=2 && -
ENSFCAG00000006569	90.9065	211.482	-1.2186	5.66972e-23	5.00517e-22	CRACD	- && sp|Q6ZU35|CRACD_HUMAN Capping protein-inhibiting regulator of actin dynamics OS=Homo sapiens OX=9606 GN=CRACD PE=1 SV=3 && PF15262:Domain of unknown function (DUF4592)
ENSFCAG00000007294	77.8373	186.63	-1.25959	6.61856e-23	5.82264e-22	FIBIN	- && sp|A4UZ23|FIBIN_HORSE Fin bud initiation factor homolog OS=Equus caballus OX=9796 GN=FIBIN PE=2 SV=1 && PF15819:Fin bud initiation factor homologue
ENSFCAG00000012227	139.872	281.466	-1.00661	7.22272e-23	6.33852e-22	FAM161B	- && sp|Q96MY7|F161B_HUMAN Protein FAM161B OS=Homo sapiens OX=9606 GN=FAM161B PE=1 SV=2 && PF01150:GDA1/CD39 (nucleoside phosphatase) family|PF10595:Uncharacterised protein family UPF0564
ENSFCAG00000003993	149.192	300.852	-1.01281	1.0724e-22	9.33321e-22	RSBN1L	- && sp|Q6PCB5|RSBNL_HUMAN Lysine-specific demethylase RSBN1L OS=Homo sapiens OX=9606 GN=RSBN1L PE=1 SV=2 && -
ENSFCAG00000006408	65.0718	169.103	-1.37452	1.07319e-22	9.33546e-22	HOXB3	- && sp|P09026|HXB3_MOUSE Homeobox protein Hox-B3 OS=Mus musculus OX=10090 GN=Hoxb3 PE=2 SV=4 && PF13293:Domain of unknown function (DUF4074)|PF00046:Homeodomain
ENSFCAG00000028169	17.3719	92.8721	-2.42198	1.22898e-22	1.06595e-21	KIF26A	- && sp|Q9ULI4|KI26A_HUMAN Kinesin-like protein KIF26A OS=Homo sapiens OX=9606 GN=KIF26A PE=1 SV=3 && PF00225:Kinesin motor domain
ENSFCAG00000045726	113.336	250.664	-1.14693	1.30241e-22	1.12854e-21	CLK2	- && sp|O35491|CLK2_MOUSE Dual specificity protein kinase CLK2 OS=Mus musculus OX=10090 GN=Clk2 PE=1 SV=2 && PF00069:Protein kinase domain
ENSFCAG00000001493	63.5018	166.182	-1.39349	1.37485e-22	1.18785e-21	FAM102A	- && sp|Q5T9C2|F102A_HUMAN Protein FAM102A OS=Homo sapiens OX=9606 GN=FAM102A PE=1 SV=2 && PF10358:N-terminal C2 in EEIG1 and EHBP1 proteins
ENSFCAG00000028179	132.415	276.277	-1.06411	1.41988e-22	1.22498e-21	ENSFCAG00000028179	- && sp|Q64321|ZBT7B_MOUSE Zinc finger and BTB domain-containing protein 7B OS=Mus musculus OX=10090 GN=Zbtb7b PE=1 SV=2 && PF00651:BTB/POZ domain
ENSFCAG00000031157	35.1214	140.562	-2.0057	1.46716e-22	1.26455e-21	NEURL1B	- && sp|A8MQ27|NEU1B_HUMAN E3 ubiquitin-protein ligase NEURL1B OS=Homo sapiens OX=9606 GN=NEURL1B PE=1 SV=1 && PF13920:Zinc finger, C3HC4 type (RING finger)|PF07177:Neuralized
ENSFCAG00000047479	6672.54	3218.63	1.05173	2.01976e-22	1.72998e-21	ENSFCAG00000047479	- && sp|P48905|NU2M_FELCA NADH-ubiquinone oxidoreductase chain 2 OS=Felis catus OX=9685 GN=MT-ND2 PE=3 SV=1 && -
ENSFCAG00000011996	202.291	87.9355	1.19966	3.37832e-22	2.8539e-21	SHISA6	- && sp|Q3UH99|SHSA6_MOUSE Protein shisa-6 OS=Mus musculus OX=10090 GN=Shisa6 PE=1 SV=1 && -
ENSFCAG00000026386	23.8708	95.7783	-2.00333	3.62255e-22	3.05588e-21	HEXIM2	- && sp|Q96MH2|HEXI2_HUMAN Protein HEXIM2 OS=Homo sapiens OX=9606 GN=HEXIM2 PE=1 SV=1 && PF15313:Hexamethylene bis-acetamide-inducible protein
ENSFCAG00000006388	42.4422	134.794	-1.67057	3.83581e-22	3.23267e-21	ARHGAP33	- && sp|O14559|RHG33_HUMAN Rho GTPase-activating protein 33 OS=Homo sapiens OX=9606 GN=ARHGAP33 PE=1 SV=2 && PF00620:RhoGAP domain|PF07653:Variant SH3 domain
ENSFCAG00000028952	12.4549	69.6832	-2.49059	4.05196e-22	3.40685e-21	HOXA3	- && sp|O43365|HXA3_HUMAN Homeobox protein Hox-A3 OS=Homo sapiens OX=9606 GN=HOXA3 PE=1 SV=1 && PF00046:Homeodomain|PF13293:Domain of unknown function (DUF4074)
ENSFCAG00000031821	61.4245	225.082	-1.87485	4.3905e-22	3.68802e-21	IRF7	- && sp|Q92985|IRF7_HUMAN Interferon regulatory factor 7 OS=Homo sapiens OX=9606 GN=IRF7 PE=1 SV=2 && PF10401:Interferon-regulatory factor 3|PF00605:Interferon regulatory factor transcription factor
ENSFCAG00000039068	30.6278	107.749	-1.82904	4.72885e-22	3.96663e-21	HOXB5	- && sp|P09079|HXB5_MOUSE Homeobox protein Hox-B5 OS=Mus musculus OX=10090 GN=Hoxb5 PE=1 SV=3 && PF00046:Homeodomain
ENSFCAG00000030069	207.726	426.084	-1.04042	6.0862e-22	5.07184e-21	RREB1	- && sp|Q92766|RREB1_HUMAN Ras-responsive element-binding protein 1 OS=Homo sapiens OX=9606 GN=RREB1 PE=1 SV=3 && PF13912:C2H2-type zinc finger|PF13909:C2H2-type zinc-finger domain
ENSFCAG00000009263	58.9811	154.473	-1.38414	7.93417e-22	6.57497e-21	ENSFCAG00000009263	- && sp|Q96CD0|FBXL8_HUMAN F-box/LRR-repeat protein 8 OS=Homo sapiens OX=9606 GN=FBXL8 PE=1 SV=1 && PF12937:F-box-like
ENSFCAG00000035118	283.376	134.07	1.08265	8.83523e-22	7.31149e-21	SRFBP1	- && sp|Q05B65|SRFB1_BOVIN Serum response factor-binding protein 1 OS=Bos taurus OX=9913 GN=SRFBP1 PE=2 SV=1 && PF09073:BUD22
ENSFCAG00000029868	64.3309	162.718	-1.34351	9.8731e-22	8.14394e-21	SOCS2	- && sp|Q7YRV6|SOCS2_PIG Suppressor of cytokine signaling 2 OS=Sus scrofa OX=9823 GN=SOCS2 PE=2 SV=1 && -
ENSFCAG00000014980	41.0874	123.638	-1.59034	1.00005e-21	8.24138e-21	PLAG1	- && sp|Q6DJT9|PLAG1_HUMAN Zinc finger protein PLAG1 OS=Homo sapiens OX=9606 GN=PLAG1 PE=1 SV=1 && -
ENSFCAG00000003861	267.293	127.227	1.07328	1.08609e-21	8.91754e-21	KCTD5	- && sp|A5PKG7|KCTD5_BOVIN BTB/POZ domain-containing protein KCTD5 OS=Bos taurus OX=9913 GN=KCTD5 PE=2 SV=1 && PF02214:BTB/POZ domain
ENSFCAG00000024554	60.3426	178.498	-1.5616	1.26643e-21	1.03887e-20	RNASEL	- && sp|Q05823|RN5A_HUMAN 2-5A-dependent ribonuclease OS=Homo sapiens OX=9606 GN=RNASEL PE=1 SV=2 && PF13637:Ankyrin repeats (many copies)|PF00069:Protein kinase domain|PF12796:Ankyrin repeats (3 copies)|PF06479:Ribonuclease 2-5A|PF13857:Ankyrin repeats (many copies)
ENSFCAG00000006417	87.1096	200.934	-1.20196	1.63528e-21	1.33469e-20	MOCS1	- && sp|Q9NZB8|MOCS1_HUMAN Molybdenum cofactor biosynthesis protein 1 OS=Homo sapiens OX=9606 GN=MOCS1 PE=1 SV=3 && PF13353:4Fe-4S single cluster domain|PF06463:Molybdenum Cofactor Synthesis C|PF01967:MoaC family|PF04055:Radical SAM superfamily
ENSFCAG00000016321	25.3513	98.9877	-1.95756	2.00542e-21	1.6286e-20	SMCO3	- && sp|A2RU48|SMCO3_HUMAN Single-pass membrane and coiled-coil domain-containing protein 3 OS=Homo sapiens OX=9606 GN=SMCO3 PE=1 SV=1 && PF15047:Protein of unknown function (DUF4533)
ENSFCAG00000000178	122.477	262.213	-1.10538	2.23919e-21	1.81514e-20	BACE1	- && sp|Q2HJ40|BACE1_BOVIN Beta-secretase 1 OS=Bos taurus OX=9913 GN=BACE1 PE=2 SV=1 && PF00026:Eukaryotic aspartyl protease
ENSFCAG00000025387	179.269	70.7407	1.34412	3.00532e-21	2.4208e-20	TMA16	- && sp|Q96EY4|TMA16_HUMAN Translation machinery-associated protein 16 OS=Homo sapiens OX=9606 GN=TMA16 PE=1 SV=2 && PF11176:Translation machinery-associated protein 16
ENSFCAG00000006768	107.067	230.423	-1.10227	3.74779e-21	3.00666e-20	ENSFCAG00000006768	- && sp|A7MAZ5|H13_BOVIN Histone H1.3 OS=Bos taurus OX=9913 GN=H1-3 PE=1 SV=1 && PF00538:linker histone H1 and H5 family
ENSFCAG00000025875	9.13324	63.7325	-2.80631	4.01559e-21	3.21715e-20	UTS2R	- && sp|P49220|UR2R_BOVIN Urotensin-2 receptor OS=Bos taurus OX=9913 GN=UTS2R PE=2 SV=2 && PF00001:7 transmembrane receptor (rhodopsin family)
ENSFCAG00000010359	111.797	228.545	-1.02895	4.13368e-21	3.31028e-20	RPUSD1	- && sp|Q8VCZ8|RUSD1_MOUSE RNA pseudouridylate synthase domain-containing protein 1 OS=Mus musculus OX=10090 GN=Rpusd1 PE=2 SV=1 && PF00849:RNA pseudouridylate synthase
ENSFCAG00000013872	11.4475	69.9159	-2.5858	4.69368e-21	3.75032e-20	SLC2A12	- && sp|Q5J316|GTR12_BOVIN Solute carrier family 2, facilitated glucose transporter member 12 OS=Bos taurus OX=9913 GN=SLC2A12 PE=1 SV=1 && PF00083:Sugar (and other) transporter
ENSFCAG00000025730	80.3158	193.244	-1.25936	6.42319e-21	5.08895e-20	USH1G	- && sp|Q495M9|USH1G_HUMAN Usher syndrome type-1G protein OS=Homo sapiens OX=9606 GN=USH1G PE=1 SV=1 && -
ENSFCAG00000003715	126.373	259.936	-1.04256	6.48338e-21	5.13436e-20	ZSWIM4	- && sp|Q8C7B8|ZSWM4_MOUSE Zinc finger SWIM domain-containing protein 4 OS=Mus musculus OX=10090 GN=Zswim4 PE=1 SV=2 && -
ENSFCAG00000010617	87.8327	202.075	-1.19804	8.3278e-21	6.57167e-20	TTLL6	- && sp|Q8N841|TTLL6_HUMAN Tubulin polyglutamylase TTLL6 OS=Homo sapiens OX=9606 GN=TTLL6 PE=1 SV=2 && PF03133:Tubulin-tyrosine ligase family
ENSFCAG00000025440	78.945	173.377	-1.13348	9.66253e-21	7.60813e-20	SCLY	- && sp|Q96I15|SCLY_HUMAN Selenocysteine lyase OS=Homo sapiens OX=9606 GN=SCLY PE=1 SV=4 && PF00266:Aminotransferase class-V
ENSFCAG00000000103	134.916	281.339	-1.06161	1.01378e-20	7.97182e-20	NFKBIL1	- && sp|Q8R2H1|IKBL1_RAT NF-kappa-B inhibitor-like protein 1 OS=Rattus norvegicus OX=10116 GN=Nfkbil1 PE=2 SV=2 && -
ENSFCAG00000002141	52.5845	149.662	-1.50188	1.02954e-20	8.09213e-20	ODAD4	- && sp|Q96NG3|ODAD4_HUMAN Outer dynein arm-docking complex subunit 4 OS=Homo sapiens OX=9606 GN=ODAD4 PE=1 SV=2 && PF17874:MalT-like TPR region
ENSFCAG00000025892	92.213	23.8289	1.94825	1.18928e-20	9.31901e-20	ENSFCAG00000025892	- && - && -
ENSFCAG00000018462	209.376	94.5229	1.1522	1.42885e-20	1.11619e-19	ENSFCAG00000018462	- && sp|Q8N1A0|KT222_HUMAN Keratin-like protein KRT222 OS=Homo sapiens OX=9606 GN=KRT222 PE=1 SV=1 && PF00038:Intermediate filament protein
ENSFCAG00000004661	57.2243	159.527	-1.47531	1.44957e-20	1.13188e-19	DLL1	- && sp|O00548|DLL1_HUMAN Delta-like protein 1 OS=Homo sapiens OX=9606 GN=DLL1 PE=1 SV=2 && PF00008:EGF-like domain
ENSFCAG00000014767	253.231	107.024	1.24459	1.75971e-20	1.36881e-19	ENSFCAG00000014767	- && sp|B2RPK0|HGB1A_HUMAN Putative high mobility group protein B1-like 1 OS=Homo sapiens OX=9606 GN=HMGB1P1 PE=5 SV=1 && PF00505:HMG (high mobility group) box|PF09011:HMG-box domain
ENSFCAG00000003413	47.0281	2.90195	4.02218	1.75989e-20	1.36881e-19	CCL20	- && sp|Q8SQB1|CCL20_BOVIN C-C motif chemokine 20 OS=Bos taurus OX=9913 GN=CCL20 PE=3 SV=1 && -
ENSFCAG00000040505	33.9123	107.944	-1.67545	1.79243e-20	1.3929e-19	ENSFCAG00000040505	- && sp|Q2NL68|PRSR3_HUMAN Proline and serine-rich protein 3 OS=Homo sapiens OX=9606 GN=PROSER3 PE=1 SV=1 && -
ENSFCAG00000026160	95.8394	208.11	-1.12268	1.91808e-20	1.48601e-19	CBX7	- && sp|O95931|CBX7_HUMAN Chromobox protein homolog 7 OS=Homo sapiens OX=9606 GN=CBX7 PE=1 SV=1 && PF17218:CBX family C-terminal motif|PF00385:Chromo (CHRromatin Organisation MOdifier) domain
novel.524	187.485	73.9179	1.33906	2.09055e-20	1.61682e-19	-	- && - && -
ENSFCAG00000038645	88.9019	201.015	-1.18085	2.22516e-20	1.71795e-19	ENSFCAG00000038645	- && sp|Q9NRA0|SPHK2_HUMAN Sphingosine kinase 2 OS=Homo sapiens OX=9606 GN=SPHK2 PE=1 SV=2 && PF00781:Diacylglycerol kinase catalytic domain
ENSFCAG00000015475	49.1282	132.512	-1.42771	2.71138e-20	2.08973e-19	NBEAL2	- && sp|Q6ZNJ1|NBEL2_HUMAN Neurobeachin-like protein 2 OS=Homo sapiens OX=9606 GN=NBEAL2 PE=1 SV=2 && PF14844:PH domain associated with Beige/BEACH|PF02138:Beige/BEACH domain|PF16057:Domain of unknown function (DUF4800)|PF15787:Domain of unknown function (DUF4704)
novel.975	103.933	25.0955	2.05363	3.16056e-20	2.42545e-19	-	- && sp|Q9ZZ64|COX1_CANLF Cytochrome c oxidase subunit 1 OS=Canis lupus familiaris OX=9615 GN=MT-CO1 PE=3 SV=2 && PF00115:Cytochrome C and Quinol oxidase polypeptide I
ENSFCAG00000005271	167.56	75.0427	1.15973	3.1721e-20	2.43326e-19	GDPGP1	- && sp|Q6ZNW5|GDPP1_HUMAN GDP-D-glucose phosphorylase 1 OS=Homo sapiens OX=9606 GN=GDPGP1 PE=1 SV=2 && -
ENSFCAG00000043301	213.433	80.8532	1.40376	3.41784e-20	2.61615e-19	NDUFAF4	- && sp|A4FUH5|NDUF4_BOVIN NADH dehydrogenase [ubiquinone] 1 alpha subcomplex assembly factor 4 OS=Bos taurus OX=9913 GN=NDUFAF4 PE=2 SV=1 && -
ENSFCAG00000007712	154.631	65.9289	1.22913	3.59172e-20	2.74218e-19	EPHA4	- && sp|P54764|EPHA4_HUMAN Ephrin type-A receptor 4 OS=Homo sapiens OX=9606 GN=EPHA4 PE=1 SV=1 && PF07714:Protein tyrosine kinase|PF14575:Ephrin type-A receptor 2 transmembrane domain|PF01404:Ephrin receptor ligand binding domain|PF00041:Fibronectin type III domain|PF07647:SAM domain (Sterile alpha motif)
ENSFCAG00000003622	59.0467	151.099	-1.35853	5.11375e-20	3.87602e-19	ABLIM3	- && sp|O94929|ABLM3_HUMAN Actin-binding LIM protein 3 OS=Homo sapiens OX=9606 GN=ABLIM3 PE=1 SV=3 && PF02209:Villin headpiece domain|PF00412:LIM domain|PF16182:Putative adherens-junction anchoring region of AbLIM
ENSFCAG00000004488	29.9107	103.49	-1.794	5.35387e-20	4.05458e-19	ENSFCAG00000004488	- && sp|Q4R4X5|SEPT4_MACFA Septin-4 OS=Macaca fascicularis OX=9541 GN=SEPTIN4 PE=2 SV=1 && PF00735:Septin
ENSFCAG00000043254	92.7003	258.247	-1.47632	5.48039e-20	4.14864e-19	BTG2	- && sp|Q04211|BTG2_MOUSE Protein BTG2 OS=Mus musculus OX=10090 GN=Btg2 PE=1 SV=1 && PF07742:BTG family
ENSFCAG00000029431	84.1317	195.341	-1.21917	6.17989e-20	4.67024e-19	SGSM1	- && sp|Q2NKQ1|SGSM1_HUMAN Small G protein signaling modulator 1 OS=Homo sapiens OX=9606 GN=SGSM1 PE=1 SV=2 && PF12068:Rab-binding domain (RBD)|PF02759:RUN domain|PF00566:Rab-GTPase-TBC domain
ENSFCAG00000003424	54.2842	9.13119	2.55876	6.80221e-20	5.12968e-19	ENSFCAG00000003424	- && sp|Q86TC9|MYPN_HUMAN Myopalladin OS=Homo sapiens OX=9606 GN=MYPN PE=1 SV=2 && PF07679:Immunoglobulin I-set domain
ENSFCAG00000012961	255.669	538.544	-1.07737	7.71308e-20	5.79699e-19	SOGA1	- && sp|O94964|SOGA1_HUMAN Protein SOGA1 OS=Homo sapiens OX=9606 GN=SOGA1 PE=1 SV=2 && PF14818:Domain of unknown function (DUF4482)|PF11365:Protein SOGA
novel.992	125.07	255.476	-1.0337	7.95618e-20	5.97215e-19	-	- && - && -
ENSFCAG00000027878	37.4033	113.747	-1.61032	8.44474e-20	6.33356e-19	TRIM46	- && sp|Q7Z4K8|TRI46_HUMAN Tripartite motif-containing protein 46 OS=Homo sapiens OX=9606 GN=TRIM46 PE=2 SV=2 && -
ENSFCAG00000006219	104.298	234.135	-1.16532	9.69341e-20	7.24267e-19	CHKA	- && sp|P35790|CHKA_HUMAN Choline kinase alpha OS=Homo sapiens OX=9606 GN=CHKA PE=1 SV=3 && -
ENSFCAG00000011696	21.0644	88.2265	-2.06813	1.17463e-19	8.73635e-19	NR4A2	- && sp|P43354|NR4A2_HUMAN Nuclear receptor subfamily 4 group A member 2 OS=Homo sapiens OX=9606 GN=NR4A2 PE=1 SV=1 && PF00105:Zinc finger, C4 type (two domains)|PF00104:Ligand-binding domain of nuclear hormone receptor
ENSFCAG00000044339	133.965	268.181	-1.0027	1.23647e-19	9.17712e-19	ZBED3	- && sp|Q96IU2|ZBED3_HUMAN Zinc finger BED domain-containing protein 3 OS=Homo sapiens OX=9606 GN=ZBED3 PE=1 SV=1 && PF02892:BED zinc finger
ENSFCAG00000010832	90.656	27.2059	1.73525	1.25583e-19	9.30917e-19	CRISPLD2	- && sp|Q9H0B8|CRLD2_HUMAN Cysteine-rich secretory protein LCCL domain-containing 2 OS=Homo sapiens OX=9606 GN=CRISPLD2 PE=2 SV=1 && -
ENSFCAG00000027635	28.836	96.0271	-1.73409	1.37875e-19	1.01992e-18	PPFIA3	- && sp|O75145|LIPA3_HUMAN Liprin-alpha-3 OS=Homo sapiens OX=9606 GN=PPFIA3 PE=1 SV=3 && PF07647:SAM domain (Sterile alpha motif)|PF00536:SAM domain (Sterile alpha motif)
ENSFCAG00000041651	136.018	277.346	-1.02344	1.57626e-19	1.16121e-18	ENSFCAG00000041651	- && sp|O75949|F155B_HUMAN Transmembrane protein FAM155B OS=Homo sapiens OX=9606 GN=FAM155B PE=2 SV=3 && -
ENSFCAG00000026008	157.61	322.119	-1.0364	1.62734e-19	1.19786e-18	CCNG2	- && sp|Q16589|CCNG2_HUMAN Cyclin-G2 OS=Homo sapiens OX=9606 GN=CCNG2 PE=2 SV=1 && PF00134:Cyclin, N-terminal domain
ENSFCAG00000034643	109.507	224.687	-1.0314	1.70398e-19	1.25272e-18	TRIB3	- && sp|Q0VCE3|TRIB3_BOVIN Tribbles homolog 3 OS=Bos taurus OX=9913 GN=TRIB3 PE=2 SV=1 && PF00069:Protein kinase domain
ENSFCAG00000032098	83.2595	626.934	-2.91105	1.91716e-19	1.40482e-18	ISG15	- && sp|O02741|ISG15_BOVIN Ubiquitin-like protein ISG15 OS=Bos taurus OX=9913 GN=ISG15 PE=1 SV=3 && PF00240:Ubiquitin family
ENSFCAG00000032052	11409.5	5501.5	1.05231	2.21232e-19	1.61579e-18	MT-ND2	- && sp|P48905|NU2M_FELCA NADH-ubiquinone oxidoreductase chain 2 OS=Felis catus OX=9685 GN=MT-ND2 PE=3 SV=1 && -
ENSFCAG00000045394	8.44572	55.4939	-2.71274	2.72999e-19	1.98575e-18	ENSFCAG00000045394	- && - && -
ENSFCAG00000002822	65.3977	168.676	-1.37355	3.47476e-19	2.51213e-18	SALL4	- && sp|Q9UJQ4|SALL4_HUMAN Sal-like protein 4 OS=Homo sapiens OX=9606 GN=SALL4 PE=1 SV=1 && -
ENSFCAG00000044428	76.3941	17.2125	2.13961	4.12511e-19	2.97148e-18	ENSFCAG00000044428	- && sp|Q9Y6M5|ZNT1_HUMAN Zinc transporter 1 OS=Homo sapiens OX=9606 GN=SLC30A1 PE=1 SV=3 && PF01545:Cation efflux family
ENSFCAG00000000475	33.5471	102.794	-1.61656	4.30597e-19	3.09926e-18	MAST1	- && sp|Q9Y2H9|MAST1_HUMAN Microtubule-associated serine/threonine-protein kinase 1 OS=Homo sapiens OX=9606 GN=MAST1 PE=1 SV=2 && PF17820:PDZ domain|PF00069:Protein kinase domain|PF08926:Domain of unknown function (DUF1908)
ENSFCAG00000002252	147.934	55.1569	1.42492	5.35101e-19	3.83905e-18	ITGA8	- && sp|P53708|ITA8_HUMAN Integrin alpha-8 OS=Homo sapiens OX=9606 GN=ITGA8 PE=1 SV=3 && PF01839:FG-GAP repeat|PF08441:Integrin alpha
ENSFCAG00000006493	24.9714	88.1991	-1.8219	6.29471e-19	4.50163e-18	SLC6A9	- && sp|P28571|SC6A9_MOUSE Sodium- and chloride-dependent glycine transporter 1 OS=Mus musculus OX=10090 GN=Slc6a9 PE=1 SV=3 && PF00209:Sodium:neurotransmitter symporter family
ENSFCAG00000011852	91.7188	208.387	-1.1853	7.27397e-19	5.18118e-18	CRAMP1	- && sp|Q96RY5|CRML_HUMAN Protein cramped-like OS=Homo sapiens OX=9606 GN=CRAMP1 PE=1 SV=3 && -
ENSFCAG00000000667	78.1182	172.647	-1.14098	7.321e-19	5.2126e-18	TRAF3IP2	- && sp|O43734|CIKS_HUMAN E3 ubiquitin ligase TRAF3IP2 OS=Homo sapiens OX=9606 GN=TRAF3IP2 PE=1 SV=3 && PF08357:SEFIR domain
ENSFCAG00000049660	245.138	120.321	1.02876	7.42543e-19	5.28274e-18	ENSFCAG00000049660	- && - && -
ENSFCAG00000048087	97.813	29.4135	1.73755	9.41627e-19	6.68046e-18	ENSFCAG00000048087	- && - && -
ENSFCAG00000004156	66.1306	152.325	-1.20449	1.01137e-18	7.16103e-18	STK36	- && sp|Q9NRP7|STK36_HUMAN Serine/threonine-protein kinase 36 OS=Homo sapiens OX=9606 GN=STK36 PE=1 SV=2 && PF13646:HEAT repeats|PF00069:Protein kinase domain
ENSFCAG00000002761	121.183	267.664	-1.14444	1.14005e-18	8.05934e-18	SSH2	- && sp|Q76I76|SSH2_HUMAN Protein phosphatase Slingshot homolog 2 OS=Homo sapiens OX=9606 GN=SSH2 PE=1 SV=1 && PF00782:Dual specificity phosphatase, catalytic domain|PF08766:DEK C terminal domain
ENSFCAG00000015553	30.0294	95.2019	-1.67301	1.44248e-18	1.01451e-17	RHOBTB1	- && sp|O94844|RHBT1_HUMAN Rho-related BTB domain-containing protein 1 OS=Homo sapiens OX=9606 GN=RHOBTB1 PE=1 SV=2 && PF00651:BTB/POZ domain|PF00071:Ras family
ENSFCAG00000013004	114.225	230.178	-1.01257	1.50419e-18	1.05708e-17	TBX20	- && sp|Q9UMR3|TBX20_HUMAN T-box transcription factor TBX20 OS=Homo sapiens OX=9606 GN=TBX20 PE=1 SV=4 && PF00907:T-box
ENSFCAG00000046232	13.7441	63.3401	-2.21149	1.53628e-18	1.07878e-17	RBM43	- && sp|Q6ZSC3|RBM43_HUMAN RNA-binding protein 43 OS=Homo sapiens OX=9606 GN=RBM43 PE=1 SV=1 && -
ENSFCAG00000007791	20.4705	81.7045	-2.00951	2.12962e-18	1.48608e-17	VWA5B2	- && sp|Q8N398|VW5B2_HUMAN von Willebrand factor A domain-containing protein 5B2 OS=Homo sapiens OX=9606 GN=VWA5B2 PE=2 SV=3 && PF13768:von Willebrand factor type A domain|PF13757:Vault protein inter-alpha-trypsin domain
ENSFCAG00000001315	13.8532	70.6886	-2.34839	2.27917e-18	1.58732e-17	INPP5J	- && sp|Q15735|PI5PA_HUMAN Phosphatidylinositol 4,5-bisphosphate 5-phosphatase A OS=Homo sapiens OX=9606 GN=INPP5J PE=1 SV=3 && PF17751:SKICH domain
ENSFCAG00000013047	40.6476	116.507	-1.51959	2.55397e-18	1.77594e-17	UNC5B	- && sp|Q8IZJ1|UNC5B_HUMAN Netrin receptor UNC5B OS=Homo sapiens OX=9606 GN=UNC5B PE=1 SV=2 && -
ENSFCAG00000045070	22.0979	79.0076	-1.83688	3.09624e-18	2.14549e-17	PRR36	- && sp|Q9H6K5|PRR36_HUMAN Proline-rich protein 36 OS=Homo sapiens OX=9606 GN=PRR36 PE=1 SV=2 && PF15363:Domain of unknown function (DUF4596)
ENSFCAG00000005895	42.9612	114.983	-1.42006	3.8541e-18	2.65826e-17	DEF6	- && sp|Q9H4E7|DEFI6_HUMAN Differentially expressed in FDCP 6 homolog OS=Homo sapiens OX=9606 GN=DEF6 PE=1 SV=1 && PF00169:PH domain
ENSFCAG00000034779	2.57797	46.3576	-4.15803	3.94806e-18	2.72201e-17	YPEL4	- && sp|Q65Z56|YPEL4_CHLAE Protein yippee-like 4 OS=Chlorocebus aethiops OX=9534 GN=YPEL4 PE=2 SV=1 && -
ENSFCAG00000005622	65.0361	153.822	-1.24679	4.25219e-18	2.93056e-17	CHDH	- && sp|Q8NE62|CHDH_HUMAN Choline dehydrogenase, mitochondrial OS=Homo sapiens OX=9606 GN=CHDH PE=1 SV=2 && PF05199:GMC oxidoreductase|PF00732:GMC oxidoreductase
ENSFCAG00000001316	17.17	76.5841	-2.14527	5.35567e-18	3.66841e-17	PLA2G3	- && sp|Q1JPB9|PA2G3_BOVIN Group 3 secretory phospholipase A2 OS=Bos taurus OX=9913 GN=PLA2G3 PE=2 SV=1 && PF05826:Phospholipase A2
ENSFCAG00000041165	24.0827	83.9566	-1.79301	5.38001e-18	3.68367e-17	ENSFCAG00000041165	- && sp|Q52WX2|SBK1_HUMAN Serine/threonine-protein kinase SBK1 OS=Homo sapiens OX=9606 GN=SBK1 PE=2 SV=1 && PF00069:Protein kinase domain
ENSFCAG00000015180	101.802	213.256	-1.06719	5.63535e-18	3.85702e-17	DUSP10	- && sp|Q9ESS0|DUS10_MOUSE Dual specificity protein phosphatase 10 OS=Mus musculus OX=10090 GN=Dusp10 PE=2 SV=2 && PF00581:Rhodanese-like domain|PF00782:Dual specificity phosphatase, catalytic domain
ENSFCAG00000022513	24.2573	92.5378	-1.93911	5.67759e-18	3.88146e-17	ENSFCAG00000022513	- && sp|Q5EBM0|CMPK2_HUMAN UMP-CMP kinase 2, mitochondrial OS=Homo sapiens OX=9606 GN=CMPK2 PE=1 SV=3 && PF02223:Thymidylate kinase
ENSFCAG00000010848	212.248	105.211	1.01457	6.32966e-18	4.31898e-17	DNA2	- && sp|E1BMP7|DNA2_BOVIN DNA replication ATP-dependent helicase/nuclease DNA2 OS=Bos taurus OX=9913 GN=DNA2 PE=3 SV=3 && PF08696:DNA replication factor Dna2|PF13087:AAA domain|PF13086:AAA domain
ENSFCAG00000006821	208.946	100.557	1.05577	6.83889e-18	4.65045e-17	SLC38A6	- && sp|Q8IZM9|S38A6_HUMAN Probable sodium-coupled neutral amino acid transporter 6 OS=Homo sapiens OX=9606 GN=SLC38A6 PE=1 SV=2 && PF01490:Transmembrane amino acid transporter protein
ENSFCAG00000028328	36.0178	127.571	-1.82923	7.46871e-18	5.06907e-17	ARRDC4	- && sp|Q8NCT1|ARRD4_HUMAN Arrestin domain-containing protein 4 OS=Homo sapiens OX=9606 GN=ARRDC4 PE=1 SV=3 && PF02752:Arrestin (or S-antigen), C-terminal domain|PF00339:Arrestin (or S-antigen), N-terminal domain
novel.1007	46.5855	0	8.12776	7.86354e-18	5.33299e-17	-	- && - && -
ENSFCAG00000045734	73.8337	164.834	-1.16226	7.9033e-18	5.35791e-17	ENSFCAG00000045734	- && sp|P01344|IGF2_HUMAN Insulin-like growth factor II OS=Homo sapiens OX=9606 GN=IGF2 PE=1 SV=1 && PF08365:Insulin-like growth factor II E-peptide|PF00049:Insulin/IGF/Relaxin family
ENSFCAG00000044280	94.1244	24.8103	1.92429	9.17453e-18	6.20558e-17	MAP6D1	- && sp|Q0P591|MA6D1_BOVIN MAP6 domain-containing protein 1 OS=Bos taurus OX=9913 GN=MAP6D1 PE=2 SV=1 && -
ENSFCAG00000002763	44.5481	126.898	-1.50707	9.39503e-18	6.35232e-17	FIGN	- && sp|Q5HY92|FIGN_HUMAN Fidgetin OS=Homo sapiens OX=9606 GN=FIGN PE=1 SV=2 && PF09336:Vps4 C terminal oligomerisation domain|PF00004:ATPase family associated with various cellular activities (AAA)
ENSFCAG00000009777	121.823	48.6981	1.32391	1.10582e-17	7.44021e-17	NR2C2AP	- && sp|Q86WQ0|NR2CA_HUMAN Nuclear receptor 2C2-associated protein OS=Homo sapiens OX=9606 GN=NR2C2AP PE=1 SV=1 && -
ENSFCAG00000033553	122.072	247.466	-1.02378	1.71969e-17	1.14796e-16	ENSFCAG00000033553	- && sp|O94788|AL1A2_HUMAN Retinal dehydrogenase 2 OS=Homo sapiens OX=9606 GN=ALDH1A2 PE=1 SV=3 && PF00171:Aldehyde dehydrogenase family
ENSFCAG00000045330	75.3153	173.04	-1.20348	2.30548e-17	1.52984e-16	ENSFCAG00000045330	- && sp|Q6NZY7|BORG3_HUMAN Cdc42 effector protein 5 OS=Homo sapiens OX=9606 GN=CDC42EP5 PE=2 SV=1 && PF00786:P21-Rho-binding domain|PF14957:Cdc42 effector
ENSFCAG00000025542	2.76517	44.6269	-3.98635	2.42931e-17	1.61022e-16	HEY1	- && sp|Q9TSZ2|HEY1_CANLF Hairy/enhancer-of-split related with YRPW motif protein 1 OS=Canis lupus familiaris OX=9615 GN=HEY1 PE=2 SV=1 && PF07527:Hairy Orange|PF00010:Helix-loop-helix DNA-binding domain
novel.759	36.7827	100.346	-1.45139	2.52218e-17	1.67115e-16	-	- && - && -
ENSFCAG00000015724	124.237	50.7857	1.28646	2.87108e-17	1.8974e-16	ITIH4	- && sp|Q3T052|ITIH4_BOVIN Inter-alpha-trypsin inhibitor heavy chain H4 OS=Bos taurus OX=9913 GN=ITIH4 PE=1 SV=1 && PF06668:Inter-alpha-trypsin inhibitor heavy chain C-terminus|PF08487:Vault protein inter-alpha-trypsin domain|PF00092:von Willebrand factor type A domain
ENSFCAG00000041444	57.3349	151.978	-1.41341	3.26721e-17	2.1544e-16	ENSFCAG00000041444	- && sp|A6NDB9|PALM3_HUMAN Paralemmin-3 OS=Homo sapiens OX=9606 GN=PALM3 PE=1 SV=2 && -
ENSFCAG00000025509	38.3477	109.866	-1.5131	3.41141e-17	2.247e-16	EPS8L1	- && sp|Q8TE68|ES8L1_HUMAN Epidermal growth factor receptor kinase substrate 8-like protein 1 OS=Homo sapiens OX=9606 GN=EPS8L1 PE=1 SV=3 && PF18016:SAM domain (Sterile alpha motif)|PF00018:SH3 domain|PF08416:Phosphotyrosine-binding domain
novel.776	86.0109	28.1892	1.61379	3.9476e-17	2.59538e-16	-	- && sp|O00631|SARCO_HUMAN Sarcolipin OS=Homo sapiens OX=9606 GN=SLN PE=1 SV=1 && PF05366:Sarcolipin
ENSFCAG00000031943	91.1208	25.1627	1.85593	4.00273e-17	2.62969e-16	GBX2	- && sp|P52951|GBX2_HUMAN Homeobox protein GBX-2 OS=Homo sapiens OX=9606 GN=GBX2 PE=2 SV=3 && -
ENSFCAG00000000534	41.7805	110.002	-1.3932	4.00729e-17	2.63172e-16	CREBRF	- && sp|Q8IUR6|CRERF_HUMAN CREB3 regulatory factor OS=Homo sapiens OX=9606 GN=CREBRF PE=1 SV=2 && -
ENSFCAG00000026338	15.4347	63.1813	-2.03368	5.02672e-17	3.2867e-16	ZHX2	- && sp|Q9Y6X8|ZHX2_HUMAN Zinc fingers and homeoboxes protein 2 OS=Homo sapiens OX=9606 GN=ZHX2 PE=1 SV=1 && PF18387:Zinc-fingers and homeoboxes C2H2 finger domain|PF00046:Homeodomain
ENSFCAG00000001486	9.82788	53.6056	-2.45546	5.11304e-17	3.34069e-16	SH2D3C	- && sp|Q8N5H7|SH2D3_HUMAN SH2 domain-containing protein 3C OS=Homo sapiens OX=9606 GN=SH2D3C PE=1 SV=1 && PF00617:RasGEF domain|PF00017:SH2 domain
ENSFCAG00000014408	88.8103	27.739	1.6823	5.33034e-17	3.48013e-16	ENSFCAG00000014408	- && sp|O76081|RGS20_HUMAN Regulator of G-protein signaling 20 OS=Homo sapiens OX=9606 GN=RGS20 PE=1 SV=4 && PF00615:Regulator of G protein signaling domain
ENSFCAG00000046301	54.7127	10.5361	2.38052	5.46939e-17	3.5683e-16	ENSFCAG00000046301	- && - && -
ENSFCAG00000031868	105.738	32.2968	1.71028	5.64516e-17	3.67491e-16	CHST8	- && sp|Q9H2A9|CHST8_HUMAN Carbohydrate sulfotransferase 8 OS=Homo sapiens OX=9606 GN=CHST8 PE=1 SV=2 && PF03567:Sulfotransferase family
ENSFCAG00000011347	35.7386	113.2	-1.65227	5.82923e-17	3.79059e-16	SLC2A10	- && sp|O95528|GTR10_HUMAN Solute carrier family 2, facilitated glucose transporter member 10 OS=Homo sapiens OX=9606 GN=SLC2A10 PE=1 SV=2 && PF00083:Sugar (and other) transporter
ENSFCAG00000010453	78.1025	164.473	-1.07331	7.17905e-17	4.63961e-16	ANO7	- && sp|Q6IWH7|ANO7_HUMAN Anoctamin-7 OS=Homo sapiens OX=9606 GN=ANO7 PE=1 SV=2 && PF16178:Dimerisation domain of Ca+-activated chloride-channel, anoctamin|PF04547:Calcium-activated chloride channel
ENSFCAG00000043816	71.0036	164.717	-1.20659	7.98705e-17	5.15247e-16	ENSFCAG00000043816	- && sp|Q8N4L2|PP4P2_HUMAN Type 2 phosphatidylinositol 4,5-bisphosphate 4-phosphatase OS=Homo sapiens OX=9606 GN=PIP4P2 PE=1 SV=1 && PF09788:Transmembrane protein 55A
ENSFCAG00000001211	79.5405	25.1352	1.66736	8.08736e-17	5.21341e-16	ENSFCAG00000001211	- && sp|Q8SQH5|ADT2_BOVIN ADP/ATP translocase 2 OS=Bos taurus OX=9913 GN=SLC25A5 PE=2 SV=3 && PF00153:Mitochondrial carrier protein
ENSFCAG00000045504	49.6408	120.397	-1.27242	8.51134e-17	5.47684e-16	ENSFCAG00000045504	- && sp|Q86XI8|ZSWM9_HUMAN Uncharacterized protein ZSWIM9 OS=Homo sapiens OX=9606 GN=ZSWIM9 PE=1 SV=2 && PF17738:Family of unknown function (DUF5575)
ENSFCAG00000024784	11.9802	60.9677	-2.35221	8.65551e-17	5.56559e-16	NOVA2	- && sp|Q9UNW9|NOVA2_HUMAN RNA-binding protein Nova-2 OS=Homo sapiens OX=9606 GN=NOVA2 PE=1 SV=1 && PF00013:KH domain
ENSFCAG00000004336	101.593	203.53	-1.00505	1.26523e-16	8.06587e-16	SSH1	- && sp|Q8WYL5|SSH1_HUMAN Protein phosphatase Slingshot homolog 1 OS=Homo sapiens OX=9606 GN=SSH1 PE=1 SV=2 && PF00782:Dual specificity phosphatase, catalytic domain|PF08766:DEK C terminal domain
ENSFCAG00000045577	18.8431	69.8211	-1.89931	1.44052e-16	9.15704e-16	GADD45G	- && sp|Q9WTQ7|GA45G_RAT Growth arrest and DNA damage-inducible protein GADD45 gamma OS=Rattus norvegicus OX=10116 GN=Gadd45g PE=2 SV=1 && PF01248:Ribosomal protein L7Ae/L30e/S12e/Gadd45 family
ENSFCAG00000041102	36.8565	2.71311	3.76229	1.44102e-16	9.15704e-16	ENSFCAG00000041102	- && sp|P68432|H31_BOVIN Histone H3.1 OS=Bos taurus OX=9913 PE=1 SV=2 && PF00125:Core histone H2A/H2B/H3/H4
ENSFCAG00000009211	30.0371	95.3164	-1.67377	1.66723e-16	1.05682e-15	KSR1	- && sp|Q8IVT5|KSR1_HUMAN Kinase suppressor of Ras 1 OS=Homo sapiens OX=9606 GN=KSR1 PE=1 SV=3 && PF13543:SAM like domain present in kinase suppressor RAS 1|PF07714:Protein tyrosine kinase
ENSFCAG00000052405	43.2964	123.246	-1.51883	1.69683e-16	1.0752e-15	ENSFCAG00000052405	- && sp|P58876|H2B1D_HUMAN Histone H2B type 1-D OS=Homo sapiens OX=9606 GN=H2BC5 PE=1 SV=2 && PF00125:Core histone H2A/H2B/H3/H4
ENSFCAG00000042540	51.0846	10.6616	2.25468	1.83627e-16	1.16026e-15	ENSFCAG00000042540	- && sp|P48931|NU4LM_FELCA NADH-ubiquinone oxidoreductase chain 4L OS=Felis catus OX=9685 GN=MT-ND4L PE=3 SV=1 && -
ENSFCAG00000000939	47.8338	124.121	-1.37611	1.95788e-16	1.23535e-15	ADCY5	- && sp|O95622|ADCY5_HUMAN Adenylate cyclase type 5 OS=Homo sapiens OX=9606 GN=ADCY5 PE=1 SV=3 && PF06327:Domain of Unknown Function (DUF1053)|PF00211:Adenylate and Guanylate cyclase catalytic domain|PF16214:Adenylyl cyclase N-terminal extracellular and transmembrane region
ENSFCAG00000047096	62.3522	158.356	-1.34403	2.11758e-16	1.33188e-15	ENSFCAG00000047096	- && - && -
ENSFCAG00000001930	186.063	91.5295	1.02468	2.42939e-16	1.52061e-15	CHRNA5	- && sp|Q8SPU7|ACHA5_BOVIN Neuronal acetylcholine receptor subunit alpha-5 OS=Bos taurus OX=9913 GN=CHRNA5 PE=2 SV=1 && PF02931:Neurotransmitter-gated ion-channel ligand binding domain|PF02932:Neurotransmitter-gated ion-channel transmembrane region
ENSFCAG00000031459	115.508	239.683	-1.04914	2.4431e-16	1.52855e-15	NPY2R	- && sp|P49146|NPY2R_HUMAN Neuropeptide Y receptor type 2 OS=Homo sapiens OX=9606 GN=NPY2R PE=1 SV=1 && PF00001:7 transmembrane receptor (rhodopsin family)
ENSFCAG00000008712	18.6392	74.2017	-1.99365	2.59341e-16	1.61918e-15	SH3RF2	- && sp|Q8TEC5|SH3R2_HUMAN E3 ubiquitin-protein ligase SH3RF2 OS=Homo sapiens OX=9606 GN=SH3RF2 PE=1 SV=3 && PF00097:Zinc finger, C3HC4 type (RING finger)|PF07653:Variant SH3 domain|PF14604:Variant SH3 domain
ENSFCAG00000012866	66.0046	144.895	-1.13244	2.97411e-16	1.8512e-15	DLEC1	- && sp|Q9Y238|DLEC1_HUMAN Deleted in lung and esophageal cancer protein 1 OS=Homo sapiens OX=9606 GN=DLEC1 PE=1 SV=2 && -
ENSFCAG00000027926	181.826	89.4034	1.02293	3.28422e-16	2.04049e-15	ZBTB9	- && sp|Q96C00|ZBTB9_HUMAN Zinc finger and BTB domain-containing protein 9 OS=Homo sapiens OX=9606 GN=ZBTB9 PE=1 SV=1 && PF00651:BTB/POZ domain
ENSFCAG00000033440	90.7563	189.225	-1.06334	3.31244e-16	2.05659e-15	ENSFCAG00000033440	- && sp|P17098|ZNF8_HUMAN Zinc finger protein 8 OS=Homo sapiens OX=9606 GN=ZNF8 PE=1 SV=2 && PF00096:Zinc finger, C2H2 type|PF01352:KRAB box
ENSFCAG00000022984	157.269	73.5189	1.09626	3.6663e-16	2.27155e-15	MEST	- && sp|Q5EB52|MEST_HUMAN Mesoderm-specific transcript homolog protein OS=Homo sapiens OX=9606 GN=MEST PE=1 SV=2 && PF00561:alpha/beta hydrolase fold
ENSFCAG00000012478	23.1583	81.8798	-1.82738	4.17255e-16	2.57627e-15	CCDC28B	- && sp|Q8CEG5|CC28B_MOUSE Coiled-coil domain-containing protein 28B OS=Mus musculus OX=10090 GN=Ccdc28b PE=1 SV=3 && PF13270:Domain of unknown function (DUF4061)
novel.883	120.567	48.3614	1.31565	5.61185e-16	3.44706e-15	-	- && - && -
ENSFCAG00000001642	43.6444	116.496	-1.42319	6.52233e-16	3.98984e-15	GPT2	- && sp|Q8TD30|ALAT2_HUMAN Alanine aminotransferase 2 OS=Homo sapiens OX=9606 GN=GPT2 PE=1 SV=1 && PF00155:Aminotransferase class I and II
ENSFCAG00000011110	26.1221	80.6846	-1.62906	6.71954e-16	4.10625e-15	JARID2	- && sp|Q92833|JARD2_HUMAN Protein Jumonji OS=Homo sapiens OX=9606 GN=JARID2 PE=1 SV=2 && PF01388:ARID/BRIGHT DNA binding domain|PF02373:JmjC domain, hydroxylase|PF02928:C5HC2 zinc finger|PF02375:jmjN domain
ENSFCAG00000042886	32.2602	93.8808	-1.53523	7.81814e-16	4.76293e-15	VPS37D	- && sp|Q86XT2|VP37D_HUMAN Vacuolar protein sorting-associated protein 37D OS=Homo sapiens OX=9606 GN=VPS37D PE=1 SV=2 && PF07200:Modifier of rudimentary (Mod(r)) protein
novel.806	37.882	3.95066	3.24974	8.38403e-16	5.10071e-15	-	- && - && -
ENSFCAG00000026039	53.1518	129.725	-1.28861	8.87489e-16	5.392e-15	WNK4	- && sp|Q80UE6|WNK4_MOUSE Serine/threonine-protein kinase WNK4 OS=Mus musculus OX=10090 GN=Wnk4 PE=1 SV=1 && PF00069:Protein kinase domain|PF12202:Oxidative-stress-responsive kinase 1 C-terminal domain
ENSFCAG00000049404	60.1933	180.266	-1.58431	8.96993e-16	5.44788e-15	ENSFCAG00000049404	- && sp|Q28035|GSTA1_BOVIN Glutathione S-transferase A1 OS=Bos taurus OX=9913 GN=GSTA1 PE=2 SV=3 && -
novel.104	30.136	88.0792	-1.55163	9.30378e-16	5.64488e-15	-	- && - && -
ENSFCAG00000012950	41.2897	105.286	-1.35126	9.75959e-16	5.9134e-15	RFX3	- && sp|Q4R3I8|RFX3_MACFA Transcription factor RFX3 OS=Macaca fascicularis OX=9541 GN=RFX3 PE=2 SV=1 && PF02257:RFX DNA-binding domain|PF04589:RFX1 transcription activation region
ENSFCAG00000048495	41.7514	5.18203	2.99927	1.31733e-15	7.93601e-15	ENSFCAG00000048495	- && - && -
ENSFCAG00000007145	50.385	123.281	-1.29698	1.37763e-15	8.28527e-15	ZFR2	- && sp|Q9UPR6|ZFR2_HUMAN Zinc finger RNA-binding protein 2 OS=Homo sapiens OX=9606 GN=ZFR2 PE=2 SV=3 && PF07528:DZF domain|PF12874:Zinc-finger of C2H2 type
ENSFCAG00000029468	90.2824	194.774	-1.11259	1.76278e-15	1.05589e-14	TRIM62	- && sp|Q80V85|TRI62_MOUSE E3 ubiquitin-protein ligase TRIM62 OS=Mus musculus OX=10090 GN=Trim62 PE=2 SV=1 && PF15227:zinc finger of C3HC4-type, RING|PF13765:SPRY-associated domain|PF00622:SPRY domain
ENSFCAG00000036951	92.5629	35.8915	1.37234	1.7943e-15	1.07441e-14	CPHL1	- && sp|P00450|CERU_HUMAN Ceruloplasmin OS=Homo sapiens OX=9606 GN=CP PE=1 SV=1 && PF07732:Multicopper oxidase|PF07731:Multicopper oxidase
ENSFCAG00000003569	77.9001	194.055	-1.31462	1.90566e-15	1.13804e-14	ARHGEF3	- && sp|Q9NR81|ARHG3_HUMAN Rho guanine nucleotide exchange factor 3 OS=Homo sapiens OX=9606 GN=ARHGEF3 PE=1 SV=1 && PF00621:RhoGEF domain
ENSFCAG00000044530	35.2745	1.25915	4.79996	2.16401e-15	1.28973e-14	ENSFCAG00000044530	- && sp|P04908|H2A1B_HUMAN Histone H2A type 1-B/E OS=Homo sapiens OX=9606 GN=H2AC4 PE=1 SV=2 && PF00125:Core histone H2A/H2B/H3/H4|PF16211:C-terminus of histone H2A
novel.958	17.4278	67.0741	-1.95915	2.39243e-15	1.4216e-14	-	- && - && -
ENSFCAG00000007271	87.2154	189.662	-1.12062	2.45665e-15	1.45831e-14	FLYWCH1	- && sp|Q4VC44|FWCH1_HUMAN FLYWCH-type zinc finger-containing protein 1 OS=Homo sapiens OX=9606 GN=FLYWCH1 PE=1 SV=2 && PF15423:FLYWCH-type zinc finger-containing protein|PF04500:FLYWCH zinc finger domain|PF16662:FLYWCH-type zinc finger-containing protein 1
ENSFCAG00000042053	97.1669	36.2493	1.41919	2.88596e-15	1.70747e-14	ENSFCAG00000042053	- && sp|Q9Y4X0|AMMR1_HUMAN AMME syndrome candidate gene 1 protein OS=Homo sapiens OX=9606 GN=AMMECR1 PE=1 SV=1 && PF01871:AMMECR1
ENSFCAG00000013009	53.0468	130.133	-1.30528	3.29132e-15	1.94087e-14	ICA1	- && sp|Q05084|ICA69_HUMAN Islet cell autoantigen 1 OS=Homo sapiens OX=9606 GN=ICA1 PE=1 SV=2 && PF04629:Islet cell autoantigen ICA69, C-terminal domain|PF06456:Arfaptin-like domain
ENSFCAG00000025436	77.9609	160.069	-1.03955	3.48614e-15	2.0544e-14	CARD6	- && sp|Q9BX69|CARD6_HUMAN Caspase recruitment domain-containing protein 6 OS=Homo sapiens OX=9606 GN=CARD6 PE=1 SV=2 && PF00619:Caspase recruitment domain
ENSFCAG00000015104	132.582	53.9973	1.30264	3.49361e-15	2.05812e-14	FASTKD3	- && sp|Q58CX2|FAKD3_BOVIN FAST kinase domain-containing protein 3, mitochondrial OS=Bos taurus OX=9913 GN=FASTKD3 PE=2 SV=2 && PF08368:FAST kinase-like protein, subdomain 2|PF08373:RAP domain|PF06743:FAST kinase-like protein, subdomain 1
ENSFCAG00000029653	38.2377	104.425	-1.44797	3.66571e-15	2.15736e-14	PEBP4	- && sp|Q96S96|PEBP4_HUMAN Phosphatidylethanolamine-binding protein 4 OS=Homo sapiens OX=9606 GN=PEBP4 PE=1 SV=3 && PF01161:Phosphatidylethanolamine-binding protein
ENSFCAG00000000930	96.5423	242.936	-1.33427	4.03239e-15	2.36692e-14	PARP14	- && sp|Q460N5|PAR14_HUMAN Protein mono-ADP-ribosyltransferase PARP14 OS=Homo sapiens OX=9606 GN=PARP14 PE=1 SV=3 && PF01661:Macro domain|PF00644:Poly(ADP-ribose) polymerase catalytic domain
ENSFCAG00000043798	33.6701	1.48243	4.53123	4.4941e-15	2.63015e-14	ENSFCAG00000043798	- && sp|P33778|H2B1B_HUMAN Histone H2B type 1-B OS=Homo sapiens OX=9606 GN=H2BC3 PE=1 SV=2 && PF00125:Core histone H2A/H2B/H3/H4
ENSFCAG00000048654	14.7799	65.4108	-2.14407	5.58215e-15	3.252e-14	ENSFCAG00000048654	- && - && -
ENSFCAG00000006923	96.2632	34.5031	1.48558	5.60585e-15	3.26475e-14	CCNB1IP1	- && sp|Q9NPC3|CIP1_HUMAN E3 ubiquitin-protein ligase CCNB1IP1 OS=Homo sapiens OX=9606 GN=CCNB1IP1 PE=1 SV=1 && PF14634:zinc-RING finger domain
ENSFCAG00000029598	106.274	44.2076	1.26812	6.5975e-15	3.82948e-14	ATP8B4	- && sp|Q8TF62|AT8B4_HUMAN Probable phospholipid-transporting ATPase IM OS=Homo sapiens OX=9606 GN=ATP8B4 PE=1 SV=3 && PF16209:Phospholipid-translocating ATPase N-terminal|PF13246:Cation transport ATPase (P-type)|PF16212:Phospholipid-translocating P-type ATPase C-terminal
ENSFCAG00000028631	160.076	78.8053	1.02357	8.55213e-15	4.93552e-14	ENSFCAG00000028631	- && sp|Q7Z7L8|CK096_HUMAN Uncharacterized protein C11orf96 OS=Homo sapiens OX=9606 GN=C11orf96 PE=1 SV=3 && PF15766:Domain of unknown function (DUF4695)
ENSFCAG00000009894	60.3849	128.161	-1.08587	9.29544e-15	5.35756e-14	TMCC3	- && sp|Q9ULS5|TMCC3_HUMAN Transmembrane and coiled-coil domain protein 3 OS=Homo sapiens OX=9606 GN=TMCC3 PE=1 SV=3 && PF10267:Predicted transmembrane and coiled-coil 2 protein
novel.791	33.3091	1.59276	4.35283	9.37323e-15	5.40065e-14	-	- && sp|O00370|LORF2_HUMAN LINE-1 retrotransposable element ORF2 protein OS=Homo sapiens OX=9606 PE=1 SV=1 && -
ENSFCAG00000046271	19.2657	66.8142	-1.79053	9.82155e-15	5.65166e-14	WNT9A	- && sp|Q8R5M2|WNT9A_MOUSE Protein Wnt-9a OS=Mus musculus OX=10090 GN=Wnt9a PE=2 SV=1 && PF00110:wnt family
ENSFCAG00000009411	62.8297	141.509	-1.17795	1.27173e-14	7.27577e-14	SUSD2	- && sp|Q9UGT4|SUSD2_HUMAN Sushi domain-containing protein 2 OS=Homo sapiens OX=9606 GN=SUSD2 PE=1 SV=1 && PF03782:AMOP domain|PF00084:Sushi repeat (SCR repeat)|PF00094:von Willebrand factor type D domain
ENSFCAG00000001513	53.3478	121.065	-1.18178	1.29772e-14	7.41496e-14	LRRC75B	- && sp|Q2VPJ9|LR75B_HUMAN Leucine-rich repeat-containing protein 75B OS=Homo sapiens OX=9606 GN=LRRC75B PE=2 SV=1 && -
ENSFCAG00000010765	28.9931	86.5211	-1.58187	1.36885e-14	7.81885e-14	GAMT	- && sp|Q14353|GAMT_HUMAN Guanidinoacetate N-methyltransferase OS=Homo sapiens OX=9606 GN=GAMT PE=1 SV=1 && -
ENSFCAG00000014540	69.5864	145.775	-1.06895	1.3924e-14	7.94573e-14	GMIP	- && sp|Q9P107|GMIP_HUMAN GEM-interacting protein OS=Homo sapiens OX=9606 GN=GMIP PE=1 SV=2 && PF00620:RhoGAP domain
ENSFCAG00000053623	10.9754	51.7849	-2.22817	1.39783e-14	7.9742e-14	ENSFCAG00000053623	- && - && -
ENSFCAG00000015134	5.35205	39.6104	-2.87273	1.55804e-14	8.85419e-14	FGD3	- && sp|Q5JSP0|FGD3_HUMAN FYVE, RhoGEF and PH domain-containing protein 3 OS=Homo sapiens OX=9606 GN=FGD3 PE=1 SV=1 && PF00621:RhoGEF domain|PF01363:FYVE zinc finger|PF00169:PH domain
ENSFCAG00000011649	6.78053	42.7057	-2.66555	1.74796e-14	9.91771e-14	ASAP3	- && sp|Q8TDY4|ASAP3_HUMAN Arf-GAP with SH3 domain, ANK repeat and PH domain-containing protein 3 OS=Homo sapiens OX=9606 GN=ASAP3 PE=1 SV=1 && PF01412:Putative GTPase activating protein for Arf|PF00169:PH domain|PF16746:BAR domain of APPL family|PF12796:Ankyrin repeats (3 copies)
ENSFCAG00000008075	11.1308	50.502	-2.18601	1.74974e-14	9.92463e-14	SLC16A2	- && sp|P36021|MOT8_HUMAN Monocarboxylate transporter 8 OS=Homo sapiens OX=9606 GN=SLC16A2 PE=1 SV=2 && PF07690:Major Facilitator Superfamily
ENSFCAG00000008249	78.3901	177.794	-1.18352	1.81156e-14	1.02622e-13	KDM4C	- && sp|Q9H3R0|KDM4C_HUMAN Lysine-specific demethylase 4C OS=Homo sapiens OX=9606 GN=KDM4C PE=1 SV=2 && PF02373:JmjC domain, hydroxylase|PF18104:Jumonji domain-containing protein 2A Tudor domain|PF13831:PHD-finger|PF02375:jmjN domain|PF13832:PHD-zinc-finger like domain
ENSFCAG00000034392	37.7014	109.839	-1.54823	1.9034e-14	1.0762e-13	ZNF517	- && sp|Q6ZMY9|ZN517_HUMAN Zinc finger protein 517 OS=Homo sapiens OX=9606 GN=ZNF517 PE=2 SV=2 && PF01352:KRAB box|PF00096:Zinc finger, C2H2 type
ENSFCAG00000044557	134.499	59.8496	1.16405	1.953e-14	1.1032e-13	ENSFCAG00000044557	- && - && -
novel.710	50.1009	8.15293	2.61798	1.99557e-14	1.12617e-13	-	- && - && -
ENSFCAG00000018569	11.845	51.0197	-2.11484	2.3898e-14	1.3444e-13	GRXCR1	- && sp|A8MXD5|GRCR1_HUMAN Glutaredoxin domain-containing cysteine-rich protein 1 OS=Homo sapiens OX=9606 GN=GRXCR1 PE=1 SV=1 && PF00462:Glutaredoxin
ENSFCAG00000011886	32.3397	96.6752	-1.58537	2.48977e-14	1.39844e-13	PDGFRL	- && sp|Q5BIP2|PGFRL_BOVIN Platelet-derived growth factor receptor-like protein OS=Bos taurus OX=9913 GN=PDGFRL PE=2 SV=1 && PF13927:Immunoglobulin domain
ENSFCAG00000028111	83.918	32.0616	1.39011	2.55598e-14	1.43473e-13	CB3H14orf39	- && sp|Q8N1H7|S6OS1_HUMAN Protein SIX6OS1 OS=Homo sapiens OX=9606 GN=SIX6OS1 PE=1 SV=2 && PF15676:Six6 opposite strand transcript 1 family
ENSFCAG00000010865	46.0293	110.157	-1.26157	2.60955e-14	1.46387e-13	STRA6	- && sp|Q0V8E7|STRA6_BOVIN Receptor for retinol uptake STRA6 OS=Bos taurus OX=9913 GN=STRA6 PE=1 SV=1 && -
ENSFCAG00000012867	59.9665	134.952	-1.16605	2.77544e-14	1.55498e-13	PDE10A	- && sp|Q9QYJ6|PDE10_RAT cAMP and cAMP-inhibited cGMP 3',5'-cyclic phosphodiesterase 10A OS=Rattus norvegicus OX=10116 GN=Pde10a PE=1 SV=1 && PF01590:GAF domain|PF00233:3'5'-cyclic nucleotide phosphodiesterase
novel.515	89.3042	33.4049	1.41851	3.02714e-14	1.69069e-13	-	- && - && -
ENSFCAG00000014237	53.1823	130.017	-1.28497	3.74323e-14	2.07634e-13	TTC28	- && sp|Q96AY4|TTC28_HUMAN Tetratricopeptide repeat protein 28 OS=Homo sapiens OX=9606 GN=TTC28 PE=1 SV=4 && PF13424:Tetratricopeptide repeat|PF12770:CHAT domain
ENSFCAG00000006880	99.4504	203.334	-1.03047	3.87172e-14	2.14295e-13	ING4	- && sp|Q8C0D7|ING4_MOUSE Inhibitor of growth protein 4 OS=Mus musculus OX=10090 GN=Ing4 PE=1 SV=2 && PF12998:Inhibitor of growth proteins N-terminal histone-binding
ENSFCAG00000029362	57.0852	129.345	-1.18244	4.07957e-14	2.2552e-13	BICRAL	- && sp|Q6AI39|BICRL_HUMAN BRD4-interacting chromatin-remodeling complex-associated protein-like OS=Homo sapiens OX=9606 GN=BICRAL PE=1 SV=2 && PF15249:Conserved region of unknown function on GLTSCR protein
ENSFCAG00000003140	55.3395	126.346	-1.19114	4.9479e-14	2.72425e-13	PKDCC	- && sp|Q504Y2|PKDCC_HUMAN Extracellular tyrosine-protein kinase PKDCC OS=Homo sapiens OX=9606 GN=PKDCC PE=1 SV=2 && -
ENSFCAG00000012183	22.6955	73.8472	-1.70885	5.82882e-14	3.19645e-13	PRICKLE2	- && sp|Q80Y24|PRIC2_MOUSE Prickle-like protein 2 OS=Mus musculus OX=10090 GN=Prickle2 PE=1 SV=3 && PF06297:PET Domain|PF00412:LIM domain
ENSFCAG00000023325	39.6894	100.941	-1.34673	6.07328e-14	3.32642e-13	TRIM14	- && sp|Q14142|TRI14_HUMAN Tripartite motif-containing protein 14 OS=Homo sapiens OX=9606 GN=TRIM14 PE=1 SV=2 && PF13765:SPRY-associated domain|PF00622:SPRY domain|PF00643:B-box zinc finger
ENSFCAG00000022349	263.834	637.904	-1.27276	6.57612e-14	3.59632e-13	IFI44	- && sp|P27473|IFI44_PANTR Interferon-induced protein 44 OS=Pan troglodytes OX=9598 GN=IFI44 PE=1 SV=1 && -
ENSFCAG00000026123	3.03112	34.7034	-3.51467	6.65573e-14	3.63762e-13	ZFHX2	- && sp|Q9C0A1|ZFHX2_HUMAN Zinc finger homeobox protein 2 OS=Homo sapiens OX=9606 GN=ZFHX2 PE=1 SV=3 && PF00046:Homeodomain
ENSFCAG00000013799	20.8116	73.0129	-1.80965	8.72652e-14	4.73748e-13	KCNH2	- && sp|Q12809|KCNH2_HUMAN Potassium voltage-gated channel subfamily H member 2 OS=Homo sapiens OX=9606 GN=KCNH2 PE=1 SV=1 && PF00027:Cyclic nucleotide-binding domain|PF00520:Ion transport protein
ENSFCAG00000007213	133.302	57.8364	1.20897	9.29756e-14	5.03676e-13	SERPINI1	- && sp|Q99574|NEUS_HUMAN Neuroserpin OS=Homo sapiens OX=9606 GN=SERPINI1 PE=1 SV=1 && PF00079:Serpin (serine protease inhibitor)
ENSFCAG00000018478	64.7984	134.259	-1.05174	9.93308e-14	5.37126e-13	ZNF341	- && sp|Q9BYN7|ZN341_HUMAN Zinc finger protein 341 OS=Homo sapiens OX=9606 GN=ZNF341 PE=1 SV=2 && -
ENSFCAG00000046712	34.3536	90.0985	-1.39393	1.13509e-13	6.1231e-13	RFLNB	- && sp|Q5SVD0|RFLB_MOUSE Refilin-B OS=Mus musculus OX=10090 GN=Rflnb PE=1 SV=1 && PF15068:FAM101 family
ENSFCAG00000008562	73.8705	170.705	-1.20976	1.14874e-13	6.19302e-13	PHACTR2	- && sp|O75167|PHAR2_HUMAN Phosphatase and actin regulator 2 OS=Homo sapiens OX=9606 GN=PHACTR2 PE=1 SV=2 && PF02755:RPEL repeat
ENSFCAG00000030232	107.091	333.475	-1.63793	1.22763e-13	6.60832e-13	ENSFCAG00000030232	- && sp|Q9UMW8|UBP18_HUMAN Ubl carboxyl-terminal hydrolase 18 OS=Homo sapiens OX=9606 GN=USP18 PE=1 SV=1 && PF00443:Ubiquitin carboxyl-terminal hydrolase
ENSFCAG00000014416	13.8268	54.4993	-1.97439	1.42255e-13	7.62538e-13	RAB30	- && sp|Q17QB7|RAB30_BOVIN Ras-related protein Rab-30 OS=Bos taurus OX=9913 GN=RAB30 PE=2 SV=1 && -
ENSFCAG00000042105	54.6437	118.715	-1.12321	1.46687e-13	7.86062e-13	EFNA2	- && sp|O43921|EFNA2_HUMAN Ephrin-A2 OS=Homo sapiens OX=9606 GN=EFNA2 PE=1 SV=1 && PF00812:Ephrin
ENSFCAG00000018228	38.5911	100.738	-1.39588	1.61355e-13	8.61817e-13	ENSFCAG00000018228	- && sp|O15399|NMDE4_HUMAN Glutamate receptor ionotropic, NMDA 2D OS=Homo sapiens OX=9606 GN=GRIN2D PE=1 SV=2 && PF01094:Receptor family ligand binding region|PF00060:Ligand-gated ion channel|PF10613:Ligated ion channel L-glutamate- and glycine-binding site
ENSFCAG00000044621	32.545	91.4671	-1.48497	2.05749e-13	1.09239e-12	ANKRD65	- && sp|A6QPE7|ANR65_BOVIN Ankyrin repeat domain-containing protein 65 OS=Bos taurus OX=9913 GN=ANKRD65 PE=2 SV=1 && PF13637:Ankyrin repeats (many copies)|PF12796:Ankyrin repeats (3 copies)
ENSFCAG00000011063	81.4187	163.115	-1.00284	2.23548e-13	1.18337e-12	CCDC92	- && sp|Q53HC0|CCD92_HUMAN Coiled-coil domain-containing protein 92 OS=Homo sapiens OX=9606 GN=CCDC92 PE=1 SV=2 && PF14916:Coiled-coil domain of unknown function
ENSFCAG00000010785	15.6702	61.0142	-1.96216	2.396e-13	1.26684e-12	RHPN1	- && sp|Q61085|RHPN1_MOUSE Rhophilin-1 OS=Mus musculus OX=10090 GN=Rhpn1 PE=1 SV=2 && PF03097:BRO1-like domain|PF17820:PDZ domain|PF02185:Hr1 repeat
ENSFCAG00000005837	45.5403	102.907	-1.17603	2.45543e-13	1.29711e-12	DNM1	- && sp|Q08DF4|DYN1_BOVIN Dynamin-1 OS=Bos taurus OX=9913 GN=DNM1 PE=2 SV=1 && PF01031:Dynamin central region|PF02212:Dynamin GTPase effector domain|PF00350:Dynamin family|PF00169:PH domain
ENSFCAG00000015784	28.5401	82.9994	-1.54447	2.73693e-13	1.4407e-12	CREB5	- && sp|Q02930|CREB5_HUMAN Cyclic AMP-responsive element-binding protein 5 OS=Homo sapiens OX=9606 GN=CREB5 PE=1 SV=3 && -
ENSFCAG00000053535	37.9267	98.6316	-1.37792	3.00262e-13	1.57684e-12	CC1H1orf167	- && sp|Q5SNV9|CA167_HUMAN Uncharacterized protein C1orf167 OS=Homo sapiens OX=9606 GN=C1orf167 PE=2 SV=2 && PF15736:Domain of unknown function (DUF4684)
ENSFCAG00000035139	10.9371	62.118	-2.51381	3.28646e-13	1.72083e-12	RSAD2	- && sp|Q2HJF9|RSAD2_BOVIN Radical S-adenosyl methionine domain-containing protein 2 OS=Bos taurus OX=9913 GN=RSAD2 PE=2 SV=1 && PF04055:Radical SAM superfamily|PF13353:4Fe-4S single cluster domain
ENSFCAG00000005204	68.5527	140.733	-1.03654	3.65781e-13	1.91192e-12	TRIM45	- && sp|Q5BIM1|TRI45_BOVIN Tripartite motif-containing protein 45 OS=Bos taurus OX=9913 GN=TRIM45 PE=2 SV=1 && PF00643:B-box zinc finger|PF00630:Filamin/ABP280 repeat|PF13445:RING-type zinc-finger
ENSFCAG00000019083	19.665	64.3644	-1.71633	4.04152e-13	2.10693e-12	PPFIBP2	- && sp|Q8ND30|LIPB2_HUMAN Liprin-beta-2 OS=Homo sapiens OX=9606 GN=PPFIBP2 PE=1 SV=3 && PF07647:SAM domain (Sterile alpha motif)|PF00536:SAM domain (Sterile alpha motif)
ENSFCAG00000012673	9.34701	43.4873	-2.21907	4.46771e-13	2.32503e-12	TET1	- && sp|Q8NFU7|TET1_HUMAN Methylcytosine dioxygenase TET1 OS=Homo sapiens OX=9606 GN=TET1 PE=1 SV=2 && PF02008:CXXC zinc finger domain|PF12851:Oxygenase domain of the 2OGFeDO superfamily
ENSFCAG00000052661	110.781	228.071	-1.04231	5.69516e-13	2.94663e-12	ENSFCAG00000052661	- && sp|Q96JQ0|PCD16_HUMAN Protocadherin-16 OS=Homo sapiens OX=9606 GN=DCHS1 PE=1 SV=1 && PF00028:Cadherin domain
ENSFCAG00000014874	167.035	83.0881	1.01202	6.12868e-13	3.16359e-12	SETD9	- && sp|Q8NE22|SETD9_HUMAN SET domain-containing protein 9 OS=Homo sapiens OX=9606 GN=SETD9 PE=2 SV=2 && -
ENSFCAG00000007381	6.57511	42.5559	-2.7006	7.38155e-13	3.79386e-12	SIGLEC1	- && sp|Q9BZZ2|SN_HUMAN Sialoadhesin OS=Homo sapiens OX=9606 GN=SIGLEC1 PE=1 SV=2 && PF07686:Immunoglobulin V-set domain|PF07679:Immunoglobulin I-set domain|PF13895:Immunoglobulin domain|PF08205:CD80-like C2-set immunoglobulin domain
ENSFCAG00000004956	70.2769	148.426	-1.08396	7.84633e-13	4.02694e-12	NEIL3	- && sp|Q3MHN7|NEIL3_BOVIN Endonuclease 8-like 3 OS=Bos taurus OX=9913 GN=NEIL3 PE=2 SV=2 && PF06831:Formamidopyrimidine-DNA glycosylase H2TH domain|PF00641:Zn-finger in Ran binding protein and others|PF06839:GRF zinc finger
novel.762	28.8724	77.3251	-1.42815	8.35126e-13	4.27748e-12	-	- && sp|P21415|ENV_GALV Envelope glycoprotein OS=Gibbon ape leukemia virus OX=11840 GN=env PE=2 SV=2 && PF02093:Gag P30 core shell protein
ENSFCAG00000044468	169.693	82.6728	1.03658	8.53252e-13	4.36656e-12	NOG	- && sp|P97466|NOGG_MOUSE Noggin OS=Mus musculus OX=10090 GN=Nog PE=2 SV=1 && PF05806:Noggin
ENSFCAG00000006025	5.1552	36.1185	-2.79851	8.79532e-13	4.49847e-12	NT5C1A	- && sp|Q9BXI3|5NT1A_HUMAN Cytosolic 5'-nucleotidase 1A OS=Homo sapiens OX=9606 GN=NT5C1A PE=1 SV=1 && PF06189:5'-nucleotidase
ENSFCAG00000018538	61.209	17.5671	1.79579	1.03955e-12	5.28961e-12	CGNL1	- && sp|Q0VF96|CGNL1_HUMAN Cingulin-like protein 1 OS=Homo sapiens OX=9606 GN=CGNL1 PE=1 SV=2 && PF01576:Myosin tail
ENSFCAG00000005978	44.3408	109.336	-1.30442	1.10331e-12	5.60289e-12	ZNF608	- && sp|Q9ULD9|ZN608_HUMAN Zinc finger protein 608 OS=Homo sapiens OX=9606 GN=ZNF608 PE=1 SV=4 && -
ENSFCAG00000035038	56.7234	120.753	-1.09675	1.11546e-12	5.66136e-12	HOXD9	- && sp|P28356|HXD9_HUMAN Homeobox protein Hox-D9 OS=Homo sapiens OX=9606 GN=HOXD9 PE=1 SV=5 && PF00046:Homeodomain|PF04617:Hox9 activation region
ENSFCAG00000011466	27.8998	78.662	-1.50063	1.1569e-12	5.86165e-12	IGDCC4	- && sp|Q8TDY8|IGDC4_HUMAN Immunoglobulin superfamily DCC subclass member 4 OS=Homo sapiens OX=9606 GN=IGDCC4 PE=1 SV=1 && PF13927:Immunoglobulin domain|PF00041:Fibronectin type III domain|PF07679:Immunoglobulin I-set domain
ENSFCAG00000006526	80.0638	168.896	-1.07848	1.1754e-12	5.95204e-12	PXK	- && sp|Q7Z7A4|PXK_HUMAN PX domain-containing protein kinase-like protein OS=Homo sapiens OX=9606 GN=PXK PE=1 SV=1 && PF02205:WH2 motif|PF00787:PX domain
ENSFCAG00000009673	47.7295	124.568	-1.3871	1.24592e-12	6.30017e-12	MPP2	- && sp|D3ZAA9|MPP2_RAT MAGUK p55 subfamily member 2 OS=Rattus norvegicus OX=10116 GN=Mpp2 PE=1 SV=2 && PF00595:PDZ domain|PF02828:L27 domain|PF07653:Variant SH3 domain|PF00625:Guanylate kinase
ENSFCAG00000025106	66.4601	144.928	-1.1212	1.39461e-12	7.03614e-12	DYRK3	- && sp|O43781|DYRK3_HUMAN Dual specificity tyrosine-phosphorylation-regulated kinase 3 OS=Homo sapiens OX=9606 GN=DYRK3 PE=1 SV=3 && PF00069:Protein kinase domain
ENSFCAG00000002841	75.1468	150.729	-1.00515	1.41255e-12	7.12464e-12	ABCG2	- && sp|Q4GZT4|ABCG2_BOVIN Broad substrate specificity ATP-binding cassette transporter ABCG2 OS=Bos taurus OX=9913 GN=ABCG2 PE=3 SV=2 && PF00005:ABC transporter|PF01061:ABC-2 type transporter
ENSFCAG00000007689	66.0072	132.418	-1.00675	1.49269e-12	7.52034e-12	ATAT1	- && sp|Q5SQI0|ATAT_HUMAN Alpha-tubulin N-acetyltransferase 1 OS=Homo sapiens OX=9606 GN=ATAT1 PE=1 SV=1 && PF05301:GNAT acetyltransferase, Mec-17
ENSFCAG00000035015	22.7508	71.9285	-1.65635	1.53566e-12	7.72155e-12	ENSFCAG00000035015	- && sp|Q5I2M7|TLR9_FELCA Toll-like receptor 9 OS=Felis catus OX=9685 GN=TLR9 PE=2 SV=1 && PF13855:Leucine rich repeat|PF01582:TIR domain|PF18837:Leucine-rich repeat
ENSFCAG00000000756	12.1581	51.6864	-2.09032	1.73786e-12	8.68685e-12	RPS6KL1	- && sp|Q5RA67|RPKL1_PONAB Ribosomal protein S6 kinase-like 1 OS=Pongo abelii OX=9601 GN=RPS6KL1 PE=2 SV=1 && PF00069:Protein kinase domain|PF04212:MIT (microtubule interacting and transport) domain
ENSFCAG00000031694	66.9201	149.263	-1.166	1.81732e-12	9.07133e-12	ENSFCAG00000031694	- && sp|E9PUL5|PRRT2_MOUSE Proline-rich transmembrane protein 2 OS=Mus musculus OX=10090 GN=Prrt2 PE=1 SV=1 && PF04505:Interferon-induced transmembrane protein
ENSFCAG00000024710	40.164	104.786	-1.38032	1.84359e-12	9.19477e-12	DNHD1	- && sp|Q96M86|DNHD1_HUMAN Dynein heavy chain domain-containing protein 1 OS=Homo sapiens OX=9606 GN=DNHD1 PE=2 SV=2 && PF08393:Dynein heavy chain, N-terminal region 2|PF18199:Dynein heavy chain C-terminal domain|PF03028:Dynein heavy chain region D6 P-loop domain|PF12777:Microtubule-binding stalk of dynein motor|PF12780:P-loop containing dynein motor region D4|PF12775:P-loop containing dynein mot…
ENSFCAG00000012978	126.174	62.48	1.01233	1.99505e-12	9.92797e-12	HR	- && sp|O43593|HAIR_HUMAN Lysine-specific demethylase hairless OS=Homo sapiens OX=9606 GN=HR PE=1 SV=5 && PF02373:JmjC domain, hydroxylase
ENSFCAG00000022128	37.6694	99.5565	-1.39495	2.10449e-12	1.04638e-11	KIF26B	- && sp|Q2KJY2|KI26B_HUMAN Kinesin-like protein KIF26B OS=Homo sapiens OX=9606 GN=KIF26B PE=2 SV=1 && PF00225:Kinesin motor domain
ENSFCAG00000007582	58.2599	134.019	-1.19719	2.23852e-12	1.11179e-11	SIGIRR	- && sp|Q6IA17|SIGIR_HUMAN Single Ig IL-1-related receptor OS=Homo sapiens OX=9606 GN=SIGIRR PE=1 SV=3 && PF01582:TIR domain
ENSFCAG00000035893	72.6125	159.899	-1.14614	2.24588e-12	1.11513e-11	ENSFCAG00000035893	- && sp|O43692|PI15_HUMAN Peptidase inhibitor 15 OS=Homo sapiens OX=9606 GN=PI15 PE=1 SV=1 && PF00188:Cysteine-rich secretory protein family
ENSFCAG00000006045	148.521	71.8015	1.05201	2.2653e-12	1.12415e-11	SEC61A2	- && sp|Q2KHX4|S61A2_BOVIN Protein transport protein Sec61 subunit alpha isoform 2 OS=Bos taurus OX=9913 GN=SEC61A2 PE=2 SV=3 && PF00344:SecY translocase|PF10559:Plug domain of Sec61p
ENSFCAG00000018690	99.1381	44.501	1.15536	2.51989e-12	1.24702e-11	RENBP	- && sp|Q2KIS1|RENBP_BOVIN N-acylglucosamine 2-epimerase OS=Bos taurus OX=9913 GN=RENBP PE=2 SV=2 && PF07221:N-acylglucosamine 2-epimerase (GlcNAc 2-epimerase)
novel.175	26.0519	77.2282	-1.57307	2.60941e-12	1.28918e-11	-	- && - && -
ENSFCAG00000042838	57.2449	128.575	-1.17192	2.68655e-12	1.32554e-11	NATD1	- && sp|Q8N6N6|NATD1_HUMAN Protein NATD1 OS=Homo sapiens OX=9606 GN=NATD1 PE=1 SV=2 && PF14542:GCN5-related N-acetyl-transferase
ENSFCAG00000006658	45.4533	99.8605	-1.13167	2.72614e-12	1.34276e-11	PRDM11	- && sp|Q9NQV5|PRD11_HUMAN PR domain-containing protein 11 OS=Homo sapiens OX=9606 GN=PRDM11 PE=1 SV=2 && -
ENSFCAG00000007346	8.97659	40.8516	-2.19575	3.40607e-12	1.67258e-11	SETBP1	- && sp|Q9Y6X0|SETBP_HUMAN SET-binding protein OS=Homo sapiens OX=9606 GN=SETBP1 PE=1 SV=3 && -
ENSFCAG00000001009	19.4206	129.365	-2.73825	3.58962e-12	1.75933e-11	BST2	- && sp|Q6WRU0|BST2_CRIGR Bone marrow stromal antigen 2 OS=Cricetulus griseus OX=10029 GN=Bst2 PE=1 SV=1 && PF16716:Bone marrow stromal antigen 2
ENSFCAG00000013464	134.235	67.0965	1.00318	3.65524e-12	1.78952e-11	PLEKHH2	- && sp|Q8IVE3|PKHH2_HUMAN Pleckstrin homology domain-containing family H member 2 OS=Homo sapiens OX=9606 GN=PLEKHH2 PE=1 SV=2 && PF00169:PH domain|PF00373:FERM central domain|PF00784:MyTH4 domain
ENSFCAG00000006079	51.6722	14.8844	1.79696	3.98824e-12	1.94668e-11	ENSFCAG00000006079	- && sp|P43276|H15_MOUSE Histone H1.5 OS=Mus musculus OX=10090 GN=H1-5 PE=1 SV=2 && PF00538:linker histone H1 and H5 family
ENSFCAG00000000481	68.7199	138.593	-1.01232	3.99296e-12	1.94845e-11	NFIX	- && sp|Q14938|NFIX_HUMAN Nuclear factor 1 X-type OS=Homo sapiens OX=9606 GN=NFIX PE=1 SV=2 && PF10524:Nuclear factor I protein pre-N-terminus|PF00859:CTF/NF-I family transcription modulation region|PF03165:MH1 domain
ENSFCAG00000042667	16.3204	55.5802	-1.77045	4.07879e-12	1.98708e-11	ENSFCAG00000042667	- && sp|Q5FVR5|ACNT2_RAT Acyl-coenzyme A amino acid N-acyltransferase 2 OS=Rattus norvegicus OX=10116 GN=Acnat2 PE=2 SV=1 && PF08840:BAAT / Acyl-CoA thioester hydrolase C terminal|PF04775:Acyl-CoA thioester hydrolase/BAAT N-terminal region
ENSFCAG00000011651	68.1827	149.012	-1.12777	4.70872e-12	2.28523e-11	EDA2R	- && sp|Q9HAV5|TNR27_HUMAN Tumor necrosis factor receptor superfamily member 27 OS=Homo sapiens OX=9606 GN=EDA2R PE=1 SV=2 && PF00020:TNFR/NGFR cysteine-rich region
ENSFCAG00000046395	2.77161	29.65	-3.39843	4.91767e-12	2.38469e-11	HES4	- && sp|Q9HCC6|HES4_HUMAN Transcription factor HES-4 OS=Homo sapiens OX=9606 GN=HES4 PE=1 SV=1 && PF07527:Hairy Orange|PF00010:Helix-loop-helix DNA-binding domain
ENSFCAG00000014971	17.4515	55.1993	-1.65262	6.05006e-12	2.91874e-11	CBFA2T3	- && sp|O75081|MTG16_HUMAN Protein CBFA2T3 OS=Homo sapiens OX=9606 GN=CBFA2T3 PE=1 SV=2 && -
ENSFCAG00000003086	23.1918	68.2525	-1.55584	6.19076e-12	2.98501e-11	TFDP2	- && sp|Q14188|TFDP2_HUMAN Transcription factor Dp-2 OS=Homo sapiens OX=9606 GN=TFDP2 PE=1 SV=2 && PF08781:Transcription factor DP|PF02319:E2F/DP family winged-helix DNA-binding domain
ENSFCAG00000040604	26.6269	72.1632	-1.43536	6.57623e-12	3.16489e-11	EFNA4	- && sp|P52798|EFNA4_HUMAN Ephrin-A4 OS=Homo sapiens OX=9606 GN=EFNA4 PE=1 SV=1 && PF00812:Ephrin
ENSFCAG00000002479	10.1336	44.32	-2.14182	6.67629e-12	3.21045e-11	RAB3A	- && sp|P63011|RAB3A_MOUSE Ras-related protein Rab-3A OS=Mus musculus OX=10090 GN=Rab3a PE=1 SV=1 && PF00071:Ras family
ENSFCAG00000010015	20.7227	59.5206	-1.52757	7.53839e-12	3.6143e-11	THSD1	- && sp|Q5R7R7|THSD1_PONAB Thrombospondin type-1 domain-containing protein 1 OS=Pongo abelii OX=9601 GN=THSD1 PE=2 SV=1 && PF00090:Thrombospondin type 1 domain
ENSFCAG00000033862	26.0106	156.168	-2.58601	7.71053e-12	3.69385e-11	IFI6	- && sp|Q6IED8|IFI6_BOVIN Interferon alpha-inducible protein 6 OS=Bos taurus OX=9913 GN=IFI6 PE=2 SV=1 && PF06140:Interferon-induced 6-16 family
ENSFCAG00000013842	135.336	59.9998	1.17471	8.03746e-12	3.84634e-11	ENSFCAG00000013842	- && sp|O00399|DCTN6_HUMAN Dynactin subunit 6 OS=Homo sapiens OX=9606 GN=DCTN6 PE=1 SV=1 && -
ENSFCAG00000051844	57.8095	119.527	-1.04505	8.39868e-12	4.01813e-11	ENSFCAG00000051844	- && - && -
ENSFCAG00000008996	25.1114	73.9706	-1.56925	9.17384e-12	4.37374e-11	GPR173	- && sp|Q9NS66|GP173_HUMAN Probable G-protein coupled receptor 173 OS=Homo sapiens OX=9606 GN=GPR173 PE=1 SV=1 && PF00001:7 transmembrane receptor (rhodopsin family)
ENSFCAG00000001228	23.1903	66.5053	-1.52411	1.07203e-11	5.08931e-11	LRRC20	- && sp|Q9GZQ6|NPFF1_HUMAN Neuropeptide FF receptor 1 OS=Homo sapiens OX=9606 GN=NPFFR1 PE=1 SV=1 && PF13855:Leucine rich repeat
ENSFCAG00000042779	107.763	47.2195	1.1908	1.32249e-11	6.24345e-11	ENSFCAG00000042779	- && - && -
ENSFCAG00000046551	132.272	59.4165	1.15092	1.33622e-11	6.29992e-11	PER2	- && sp|O15055|PER2_HUMAN Period circadian protein homolog 2 OS=Homo sapiens OX=9606 GN=PER2 PE=1 SV=2 && PF08447:PAS fold|PF12114:Period protein 2/3C-terminal region
ENSFCAG00000051184	31.9968	86.9096	-1.4444	1.34186e-11	6.32485e-11	ENSFCAG00000051184	- && - && -
ENSFCAG00000034171	4.99308	33.2858	-2.73562	1.48226e-11	6.97191e-11	ISLR2	- && sp|Q6UXK2|ISLR2_HUMAN Immunoglobulin superfamily containing leucine-rich repeat protein 2 OS=Homo sapiens OX=9606 GN=ISLR2 PE=1 SV=1 && PF13855:Leucine rich repeat
ENSFCAG00000044042	7.77848	40.7052	-2.37846	1.57454e-11	7.39425e-11	ENSFCAG00000044042	- && sp|Q7L0X0|TRIL_HUMAN TLR4 interactor with leucine rich repeats OS=Homo sapiens OX=9606 GN=TRIL PE=1 SV=2 && PF13855:Leucine rich repeat
novel.159	70.1645	23.7025	1.56952	1.64672e-11	7.72306e-11	-	- && - && -
ENSFCAG00000023864	49.722	106.686	-1.10435	1.651e-11	7.74108e-11	ENSFCAG00000023864	- && sp|A6NFQ2|TCAF2_HUMAN TRPM8 channel-associated factor 2 OS=Homo sapiens OX=9606 GN=TCAF2 PE=1 SV=2 && PF13402:Peptidase M60, enhancin and enhancin-like|PF17291:N-terminal domain of M60-like peptidases
ENSFCAG00000014916	20.0508	66.9372	-1.7327	1.8325e-11	8.55837e-11	ENSFCAG00000014916	- && sp|Q8HXG3|RHPN2_CANLF Rhophilin-2 OS=Canis lupus familiaris OX=9615 GN=RHPN2 PE=2 SV=1 && PF02185:Hr1 repeat|PF03097:BRO1-like domain
ENSFCAG00000028918	32.5736	78.7089	-1.2795	1.92326e-11	8.97288e-11	NKX6-1	- && sp|P78426|NKX61_HUMAN Homeobox protein Nkx-6.1 OS=Homo sapiens OX=9606 GN=NKX6-1 PE=1 SV=2 && PF00046:Homeodomain
ENSFCAG00000030378	53.3738	116.628	-1.12502	2.06752e-11	9.63332e-11	STN1	- && sp|D2GXY4|STN1_AILME CST complex subunit STN1 OS=Ailuropoda melanoleuca OX=9646 GN=STN1 PE=3 SV=2 && -
ENSFCAG00000009346	73.6355	150.843	-1.03909	2.11635e-11	9.85826e-11	PYROXD2	- && sp|Q5RAP5|PYRD2_PONAB Pyridine nucleotide-disulfide oxidoreductase domain-containing protein 2 OS=Pongo abelii OX=9601 GN=PYROXD2 PE=2 SV=1 && PF01593:Flavin containing amine oxidoreductase
ENSFCAG00000027613	39.6455	93.4156	-1.24475	2.2403e-11	1.04058e-10	REC8	- && sp|O95072|REC8_HUMAN Meiotic recombination protein REC8 homolog OS=Homo sapiens OX=9606 GN=REC8 PE=1 SV=1 && PF04825:N terminus of Rad21 / Rec8 like protein|PF04824:Conserved region of Rad21 / Rec8 like protein
novel.905	47.501	101.244	-1.09584	2.328e-11	1.08047e-10	-	- && - && -
ENSFCAG00000022701	47.3794	102.055	-1.11065	2.35165e-11	1.09116e-10	LRFN3	- && sp|Q8BLY3|LRFN3_MOUSE Leucine-rich repeat and fibronectin type-III domain-containing protein 3 OS=Mus musculus OX=10090 GN=Lrfn3 PE=1 SV=1 && PF07679:Immunoglobulin I-set domain|PF00041:Fibronectin type III domain|PF13855:Leucine rich repeat
ENSFCAG00000052609	46.164	102.158	-1.14465	2.36027e-11	1.09488e-10	ENSFCAG00000052609	- && - && -
ENSFCAG00000032832	11.5251	47.1334	-2.01621	2.36934e-11	1.09851e-10	ENSFCAG00000032832	- && sp|P32043|HXC5_MOUSE Homeobox protein Hox-C5 OS=Mus musculus OX=10090 GN=Hoxc5 PE=2 SV=3 && PF00046:Homeodomain
novel.139	16.4651	52.7943	-1.69258	2.46003e-11	1.13967e-10	-	- && - && -
ENSFCAG00000022980	48.3127	103.94	-1.1002	2.49493e-11	1.15464e-10	LDLRAD4	- && sp|O15165|LRAD4_HUMAN Low-density lipoprotein receptor class A domain-containing protein 4 OS=Homo sapiens OX=9606 GN=LDLRAD4 PE=1 SV=1 && PF00057:Low-density lipoprotein receptor domain class A
ENSFCAG00000008818	9.64201	42.671	-2.15551	2.57813e-11	1.19191e-10	EPHB3	- && sp|P54753|EPHB3_HUMAN Ephrin type-B receptor 3 OS=Homo sapiens OX=9606 GN=EPHB3 PE=1 SV=2 && PF00041:Fibronectin type III domain|PF07699:Putative ephrin-receptor like|PF01404:Ephrin receptor ligand binding domain|PF07714:Protein tyrosine kinase|PF00536:SAM domain (Sterile alpha motif)|PF14575:Ephrin type-A receptor 2 transmembrane domain
ENSFCAG00000004139	39.7522	101.423	-1.35493	2.65136e-11	1.22449e-10	ZNF827	- && sp|Q17R98|ZN827_HUMAN Zinc finger protein 827 OS=Homo sapiens OX=9606 GN=ZNF827 PE=1 SV=1 && -
ENSFCAG00000013188	99.4187	39.9021	1.31454	2.80819e-11	1.29392e-10	TLL1	- && sp|O43897|TLL1_HUMAN Tolloid-like protein 1 OS=Homo sapiens OX=9606 GN=TLL1 PE=1 SV=1 && PF07645:Calcium-binding EGF domain|PF00431:CUB domain|PF01400:Astacin (Peptidase family M12A)
ENSFCAG00000045820	129.492	63.9652	1.02338	2.89019e-11	1.32998e-10	ENSFCAG00000045820	- && sp|Q9N2E9|NGF_PONPY Beta-nerve growth factor OS=Pongo pygmaeus OX=9600 GN=NGF PE=3 SV=1 && PF00243:Nerve growth factor family
ENSFCAG00000051147	113.72	56.1132	1.01631	2.90164e-11	1.3349e-10	ENSFCAG00000051147	- && - && -
ENSFCAG00000007485	26.0412	1.27949	4.35776	2.99514e-11	1.37721e-10	ERG	- && sp|P81270|ERG_MOUSE Transcriptional regulator ERG OS=Mus musculus OX=10090 GN=Erg PE=1 SV=2 && PF00178:Ets-domain|PF02198:Sterile alpha motif (SAM)/Pointed domain
ENSFCAG00000026025	71.3083	27.9113	1.35422	3.14626e-11	1.44558e-10	ZNF697	- && sp|Q5TEC3|ZN697_HUMAN Zinc finger protein 697 OS=Homo sapiens OX=9606 GN=ZNF697 PE=1 SV=2 && -
ENSFCAG00000044418	130.477	58.8574	1.1511	3.23361e-11	1.4838e-10	ENSFCAG00000044418	- && sp|Q9Y662|HS3SB_HUMAN Heparan sulfate glucosamine 3-O-sulfotransferase 3B1 OS=Homo sapiens OX=9606 GN=HS3ST3B1 PE=1 SV=1 && PF00685:Sulfotransferase domain
ENSFCAG00000045000	23.7657	75.9272	-1.67478	3.89954e-11	1.78205e-10	ENSFCAG00000045000	- && - && -
ENSFCAG00000040452	43.789	96.2951	-1.13931	5.16513e-11	2.34004e-10	ENSFCAG00000040452	- && sp|P11369|LORF2_MOUSE LINE-1 retrotransposable element ORF2 protein OS=Mus musculus OX=10090 GN=Pol PE=1 SV=2 && -
ENSFCAG00000007181	67.532	26.0254	1.38082	5.67112e-11	2.56472e-10	LIPK	- && sp|Q5VXJ0|LIPK_HUMAN Lipase member K OS=Homo sapiens OX=9606 GN=LIPK PE=2 SV=2 && PF00561:alpha/beta hydrolase fold
ENSFCAG00000036461	49.3837	104.192	-1.07591	5.81504e-11	2.62781e-10	ENSFCAG00000036461	- && sp|A5PJC7|IGFR1_BOVIN IGF-like family receptor 1 OS=Bos taurus OX=9913 GN=IGFLR1 PE=2 SV=1 && -
ENSFCAG00000046482	46.7231	12.5919	1.89903	6.51933e-11	2.93493e-10	ENSFCAG00000046482	- && sp|P06899|H2B1J_HUMAN Histone H2B type 1-J OS=Homo sapiens OX=9606 GN=H2BC11 PE=1 SV=3 && PF00125:Core histone H2A/H2B/H3/H4
ENSFCAG00000041480	24.4921	2.39405	3.37363	6.79907e-11	3.05778e-10	SLAMF7	- && sp|Q9NQ25|SLAF7_HUMAN SLAM family member 7 OS=Homo sapiens OX=9606 GN=SLAMF7 PE=1 SV=1 && -
ENSFCAG00000015374	62.6057	126.011	-1.01561	7.85558e-11	3.52051e-10	RGS9	- && sp|P49805|RGS9_RAT Regulator of G-protein signaling 9 OS=Rattus norvegicus OX=10116 GN=Rgs9 PE=2 SV=3 && -
ENSFCAG00000007922	24.6728	64.8061	-1.39211	7.89006e-11	3.53508e-10	ENSFCAG00000007922	- && sp|Q9UHJ6|SHPK_HUMAN Sedoheptulokinase OS=Homo sapiens OX=9606 GN=SHPK PE=1 SV=3 && PF00370:FGGY family of carbohydrate kinases, N-terminal domain
novel.268	15.5384	0	6.54361	7.94545e-11	3.55811e-10	-	- && - && -
ENSFCAG00000046799	59.0385	122.332	-1.05591	8.77814e-11	3.91822e-10	ENSFCAG00000046799	- && - && -
ENSFCAG00000044290	29.6631	74.6606	-1.33265	8.85183e-11	3.94914e-10	ENSFCAG00000044290	- && sp|Q96BV0|ZN775_HUMAN Zinc finger protein 775 OS=Homo sapiens OX=9606 GN=ZNF775 PE=1 SV=2 && PF00096:Zinc finger, C2H2 type
ENSFCAG00000011205	55.7634	118.188	-1.07764	9.00293e-11	4.01455e-10	PTCH1	- && sp|Q13635|PTC1_HUMAN Protein patched homolog 1 OS=Homo sapiens OX=9606 GN=PTCH1 PE=1 SV=2 && -
ENSFCAG00000003793	39.3774	90.9029	-1.20449	9.18488e-11	4.09159e-10	VPS9D1	- && sp|Q8C190|VP9D1_MOUSE VPS9 domain-containing protein 1 OS=Mus musculus OX=10090 GN=Vps9d1 PE=1 SV=1 && PF02204:Vacuolar sorting protein 9 (VPS9) domain
ENSFCAG00000053372	9.5327	38.486	-2.01238	9.3567e-11	4.16501e-10	ENSFCAG00000053372	- && sp|P48431|SOX2_HUMAN Transcription factor SOX-2 OS=Homo sapiens OX=9606 GN=SOX2 PE=1 SV=1 && PF00505:HMG (high mobility group) box
ENSFCAG00000005251	49.5384	108.498	-1.13593	1.10436e-10	4.8976e-10	ENSFCAG00000005251	- && sp|A9QA56|ABC3H_FELCA DNA dC->dU-editing enzyme APOBEC-3H OS=Felis catus OX=9685 GN=APOBEC3H PE=1 SV=1 && PF18772:APOBEC2|PF05240:APOBEC-like C-terminal domain
ENSFCAG00000027102	18.3064	61.1313	-1.74396	1.12207e-10	4.96995e-10	GAB1	- && sp|Q13480|GAB1_HUMAN GRB2-associated-binding protein 1 OS=Homo sapiens OX=9606 GN=GAB1 PE=1 SV=2 && PF00169:PH domain
ENSFCAG00000027945	84.8974	35.0026	1.28122	1.16463e-10	5.15082e-10	GPR15	- && sp|O97663|GPR15_MACMU G-protein coupled receptor 15 OS=Macaca mulatta OX=9544 GN=GPR15 PE=2 SV=1 && PF00001:7 transmembrane receptor (rhodopsin family)
ENSFCAG00000011650	34.6548	89.9552	-1.367	1.18303e-10	5.22828e-10	E2F2	- && sp|Q14209|E2F2_HUMAN Transcription factor E2F2 OS=Homo sapiens OX=9606 GN=E2F2 PE=1 SV=1 && PF16421:E2F transcription factor CC-MB domain|PF02319:E2F/DP family winged-helix DNA-binding domain
ENSFCAG00000014099	16.2695	56.3469	-1.80226	1.26834e-10	5.59286e-10	HSF4	- && sp|Q1HGE8|HSF4_CANLF Heat shock factor protein 4 OS=Canis lupus familiaris OX=9615 GN=HSF4 PE=2 SV=1 && PF00447:HSF-type DNA-binding
ENSFCAG00000011708	64.2956	165.752	-1.36799	1.38145e-10	6.07813e-10	IFIT2	- && sp|P09913|IFIT2_HUMAN Interferon-induced protein with tetratricopeptide repeats 2 OS=Homo sapiens OX=9606 GN=IFIT2 PE=1 SV=1 && PF13424:Tetratricopeptide repeat
ENSFCAG00000046513	5.86026	32.7167	-2.47709	1.62464e-10	7.12175e-10	ENSFCAG00000046513	- && sp|Q8NGX6|O10R2_HUMAN Olfactory receptor 10R2 OS=Homo sapiens OX=9606 GN=OR10R2 PE=3 SV=3 && PF13853:Olfactory receptor
ENSFCAG00000031296	30.0023	72.7339	-1.28452	1.71446e-10	7.50995e-10	ZBTB12	- && sp|Q9Y330|ZBT12_HUMAN Zinc finger and BTB domain-containing protein 12 OS=Homo sapiens OX=9606 GN=ZBTB12 PE=1 SV=1 && PF00651:BTB/POZ domain|PF00096:Zinc finger, C2H2 type
ENSFCAG00000030486	8.41926	36.3145	-2.13071	1.73349e-10	7.58775e-10	DIO1	- && sp|Q6V915|IOD1_FELCA Type I iodothyronine deiodinase OS=Felis catus OX=9685 GN=DIO1 PE=2 SV=2 && PF00837:Iodothyronine deiodinase
ENSFCAG00000012756	22.7974	64.3054	-1.50512	1.9102e-10	8.32243e-10	TMEM8B	- && sp|A6NDV4|TMM8B_HUMAN Transmembrane protein 8B OS=Homo sapiens OX=9606 GN=TMEM8B PE=1 SV=2 && PF12036:Protein of unknown function (DUF3522)
ENSFCAG00000045842	5.40839	30.2496	-2.47687	1.98343e-10	8.63519e-10	DLX5	- && sp|P70396|DLX5_MOUSE Homeobox protein DLX-5 OS=Mus musculus OX=10090 GN=Dlx5 PE=1 SV=1 && PF00046:Homeodomain|PF12413:Homeobox protein distal-less-like N terminal
ENSFCAG00000029620	31.6564	83.0066	-1.38358	2.0253e-10	8.81104e-10	NAA80	- && sp|Q93015|NAA80_HUMAN N-alpha-acetyltransferase 80 OS=Homo sapiens OX=9606 GN=NAA80 PE=1 SV=2 && PF00583:Acetyltransferase (GNAT) family
ENSFCAG00000051792	3.00072	25.8037	-3.08784	2.163e-10	9.38491e-10	ENSFCAG00000051792	- && - && -
ENSFCAG00000003056	66.6045	135.37	-1.02632	2.29007e-10	9.91454e-10	ITGA2B	- && sp|P08514|ITA2B_HUMAN Integrin alpha-IIb OS=Homo sapiens OX=9606 GN=ITGA2B PE=1 SV=3 && PF08441:Integrin alpha|PF01839:FG-GAP repeat
ENSFCAG00000003404	22.7982	65.055	-1.51838	2.62221e-10	1.13168e-09	THEMIS2	- && sp|Q5TEJ8|THMS2_HUMAN Protein THEMIS2 OS=Homo sapiens OX=9606 GN=THEMIS2 PE=1 SV=1 && PF12736:Cell-cycle sustaining, positive selection,
ENSFCAG00000038488	26.3777	2.88498	3.18293	2.87553e-10	1.23683e-09	ENSFCAG00000038488	- && sp|P52203|CCL2_CANLF C-C motif chemokine 2 OS=Canis lupus familiaris OX=9615 GN=CCL2 PE=2 SV=1 && PF00048:Small cytokines (intecrine/chemokine), interleukin-8 like
ENSFCAG00000044522	4.72058	31.8045	-2.7412	2.99112e-10	1.2853e-09	C2CD4C	- && sp|Q5HZI2|C2C4C_MOUSE C2 calcium-dependent domain-containing protein 4C OS=Mus musculus OX=10090 GN=C2cd4c PE=1 SV=1 && -
ENSFCAG00000032760	25.0888	3.15778	3.02124	3.07567e-10	1.32036e-09	ENSFCAG00000032760	- && sp|Q6UX46|ALKL2_HUMAN ALK and LTK ligand 2 OS=Homo sapiens OX=9606 GN=ALKAL2 PE=1 SV=2 && PF15129:FAM150 family
ENSFCAG00000012289	100.3	50.1183	1.00132	3.25437e-10	1.39306e-09	SGMS2	- && sp|Q8NHU3|SMS2_HUMAN Phosphatidylcholine:ceramide cholinephosphotransferase 2 OS=Homo sapiens OX=9606 GN=SGMS2 PE=1 SV=1 && PF14360:PAP2 superfamily C-terminal
ENSFCAG00000006452	41.4402	99.2819	-1.2562	3.37595e-10	1.44303e-09	SEC31B	- && sp|Q9NQW1|SC31B_HUMAN Protein transport protein Sec31B OS=Homo sapiens OX=9606 GN=SEC31B PE=1 SV=1 && -
ENSFCAG00000031260	50.0507	106.665	-1.08983	3.64205e-10	1.55416e-09	PAQR8	- && sp|Q8TEZ7|PAQR8_HUMAN Membrane progestin receptor beta OS=Homo sapiens OX=9606 GN=PAQR8 PE=1 SV=1 && PF03006:Haemolysin-III related
ENSFCAG00000002694	4.10783	28.0861	-2.76921	3.74517e-10	1.59588e-09	MMP15	- && sp|P51511|MMP15_HUMAN Matrix metalloproteinase-15 OS=Homo sapiens OX=9606 GN=MMP15 PE=1 SV=1 && PF00413:Matrixin|PF01471:Putative peptidoglycan binding domain|PF00045:Hemopexin|PF11857:Domain of unknown function (DUF3377)
ENSFCAG00000013222	20.1936	57.541	-1.52091	3.87156e-10	1.64777e-09	VWA5A	- && sp|O00534|VMA5A_HUMAN von Willebrand factor A domain-containing protein 5A OS=Homo sapiens OX=9606 GN=VWA5A PE=1 SV=2 && PF13768:von Willebrand factor type A domain|PF08487:Vault protein inter-alpha-trypsin domain
ENSFCAG00000044236	26.2874	65.0255	-1.31623	3.95319e-10	1.68091e-09	MEX3A	- && sp|A1L020|MEX3A_HUMAN RNA-binding protein MEX3A OS=Homo sapiens OX=9606 GN=MEX3A PE=1 SV=1 && -
ENSFCAG00000045697	2.66384	29.7306	-3.42157	4.27002e-10	1.81217e-09	TNFSF10	- && sp|P50591|TNF10_HUMAN Tumor necrosis factor ligand superfamily member 10 OS=Homo sapiens OX=9606 GN=TNFSF10 PE=1 SV=1 && PF00229:TNF(Tumour Necrosis Factor) family
ENSFCAG00000029015	39.6188	92.783	-1.23069	4.51154e-10	1.91013e-09	KMT5C	- && sp|Q86Y97|KMT5C_HUMAN Histone-lysine N-methyltransferase KMT5C OS=Homo sapiens OX=9606 GN=KMT5C PE=1 SV=1 && PF00856:SET domain
ENSFCAG00000031300	13.0429	47.2428	-1.85688	4.8064e-10	2.03256e-09	TMEM108	- && sp|A6QLF8|TM108_BOVIN Transmembrane protein 108 OS=Bos taurus OX=9913 GN=TMEM108 PE=2 SV=1 && PF15759:TMEM108 family
ENSFCAG00000007459	34.8129	84.4447	-1.27614	4.86773e-10	2.05752e-09	GAB2	- && sp|Q9UQC2|GAB2_HUMAN GRB2-associated-binding protein 2 OS=Homo sapiens OX=9606 GN=GAB2 PE=1 SV=1 && PF00169:PH domain
ENSFCAG00000007580	18.9132	56.3172	-1.58776	5.81758e-10	2.44857e-09	B4GALNT4	- && sp|Q76KP1|B4GN4_HUMAN N-acetyl-beta-glucosaminyl-glycoprotein 4-beta-N-acetylgalactosaminyltransferase 1 OS=Homo sapiens OX=9606 GN=B4GALNT4 PE=1 SV=1 && PF05679:Chondroitin N-acetylgalactosaminyltransferase
ENSFCAG00000002540	46.6341	97.67	-1.07388	6.3716e-10	2.67167e-09	ACER2	- && sp|Q8VD53|ACER2_MOUSE Alkaline ceramidase 2 OS=Mus musculus OX=10090 GN=Acer2 PE=1 SV=1 && PF05875:Ceramidase
ENSFCAG00000007932	29.8635	71.3777	-1.26066	6.57612e-10	2.75549e-09	ATP2A3	- && sp|O77696|AT2A3_PIG Sarcoplasmic/endoplasmic reticulum calcium ATPase 3 OS=Sus scrofa OX=9823 GN=ATP2A3 PE=2 SV=2 && PF00689:Cation transporting ATPase, C-terminus|PF00690:Cation transporter/ATPase, N-terminus|PF00702:haloacid dehalogenase-like hydrolase|PF00122:E1-E2 ATPase
ENSFCAG00000034139	27.4898	66.9177	-1.28724	6.59439e-10	2.76249e-09	XKR8	- && sp|Q49LS0|XKR8_PANTR XK-related protein 8 OS=Pan troglodytes OX=9598 GN=XKR8 PE=2 SV=1 && PF09815:XK-related protein
ENSFCAG00000046165	13.3242	45.6217	-1.76849	6.80516e-10	2.84811e-09	ENSFCAG00000046165	- && sp|Q99ML4|DIK1B_MOUSE Divergent protein kinase domain 1B OS=Mus musculus OX=10090 GN=Dipk1b PE=1 SV=1 && PF14875:N-term cysteine-rich ER, FAM69|PF12260:Protein-kinase domain of FAM69
ENSFCAG00000044742	5.63507	28.7034	-2.34544	6.97446e-10	2.91829e-09	ENSFCAG00000044742	- && sp|P32242|OTX1_HUMAN Homeobox protein OTX1 OS=Homo sapiens OX=9606 GN=OTX1 PE=1 SV=1 && PF00046:Homeodomain|PF03529:Otx1 transcription factor
ENSFCAG00000026356	38.5304	91.2292	-1.2461	7.16877e-10	2.99748e-09	STARD10	- && sp|Q9Y365|STA10_HUMAN START domain-containing protein 10 OS=Homo sapiens OX=9606 GN=STARD10 PE=1 SV=2 && PF01852:START domain
ENSFCAG00000015291	31.4555	77.2022	-1.29874	7.42234e-10	3.09915e-09	ABLIM2	- && sp|Q6H8Q1|ABLM2_HUMAN Actin-binding LIM protein 2 OS=Homo sapiens OX=9606 GN=ABLIM2 PE=1 SV=2 && -
ENSFCAG00000038572	14.7348	51.7981	-1.81167	7.48005e-10	3.12106e-09	ENSFCAG00000038572	- && sp|I3L1E1|CS084_HUMAN Uncharacterized protein C19orf84 OS=Homo sapiens OX=9606 GN=C19orf84 PE=4 SV=1 && -
ENSFCAG00000015434	6.47223	32.5131	-2.32298	7.53329e-10	3.14254e-09	SHROOM4	- && sp|Q9ULL8|SHRM4_HUMAN Protein Shroom4 OS=Homo sapiens OX=9606 GN=SHROOM4 PE=1 SV=3 && PF08687:Apx/Shroom domain ASD2|PF00595:PDZ domain
novel.1177	26.9905	65.4104	-1.278	7.9229e-10	3.29505e-09	-	- && sp|P11369|LORF2_MOUSE LINE-1 retrotransposable element ORF2 protein OS=Mus musculus OX=10090 GN=Pol PE=1 SV=2 && -
ENSFCAG00000005235	42.1684	94.4514	-1.17305	8.35568e-10	3.46858e-09	DHRS13	- && sp|Q6UX07|DHR13_HUMAN Dehydrogenase/reductase SDR family member 13 OS=Homo sapiens OX=9606 GN=DHRS13 PE=2 SV=1 && PF00106:short chain dehydrogenase
ENSFCAG00000000730	24.2744	66.2383	-1.43884	8.64613e-10	3.58581e-09	TUB	- && sp|P50607|TUB_HUMAN Tubby protein homolog OS=Homo sapiens OX=9606 GN=TUB PE=1 SV=1 && PF16322:Tubby N-terminal|PF01167:Tub family
ENSFCAG00000000671	17.2087	49.8471	-1.53532	8.74616e-10	3.62646e-09	MID2	- && sp|Q9UJV3|TRIM1_HUMAN Probable E3 ubiquitin-protein ligase MID2 OS=Homo sapiens OX=9606 GN=MID2 PE=1 SV=3 && PF00643:B-box zinc finger|PF18568:TRIM C-terminal subgroup One Signature domain|PF13920:Zinc finger, C3HC4 type (RING finger)|PF00622:SPRY domain
ENSFCAG00000023276	50.3192	101.629	-1.00897	9.04679e-10	3.74762e-09	RND2	- && sp|P52198|RND2_HUMAN Rho-related GTP-binding protein RhoN OS=Homo sapiens OX=9606 GN=RND2 PE=1 SV=2 && PF00071:Ras family
ENSFCAG00000019230	106.791	52.9004	1.01254	1.12527e-09	4.64094e-09	NT5DC3	- && sp|Q86UY8|NT5D3_HUMAN 5'-nucleotidase domain-containing protein 3 OS=Homo sapiens OX=9606 GN=NT5DC3 PE=1 SV=1 && PF05761:5' nucleotidase family
ENSFCAG00000022073	21.3835	59.1973	-1.47206	1.18361e-09	4.8737e-09	DTX1	- && sp|Q86Y01|DTX1_HUMAN E3 ubiquitin-protein ligase DTX1 OS=Homo sapiens OX=9606 GN=DTX1 PE=1 SV=1 && PF02825:WWE domain
ENSFCAG00000011792	23.7667	61.1085	-1.3605	1.27061e-09	5.22108e-09	TMEM25	- && sp|Q86YD3|TMM25_HUMAN Transmembrane protein 25 OS=Homo sapiens OX=9606 GN=TMEM25 PE=1 SV=1 && PF08205:CD80-like C2-set immunoglobulin domain
ENSFCAG00000041180	45.0754	97.3742	-1.11005	1.3115e-09	5.38042e-09	ENSFCAG00000041180	- && sp|P22571|CNCG_BOVIN Retinal cone rhodopsin-sensitive cGMP 3',5'-cyclic phosphodiesterase subunit gamma OS=Bos taurus OX=9913 GN=PDE6H PE=3 SV=1 && PF04868:Retinal cGMP phosphodiesterase, gamma subunit
ENSFCAG00000036616	33.0715	81.4338	-1.29607	1.31876e-09	5.409e-09	RUNX3	- && sp|Q13761|RUNX3_HUMAN Runt-related transcription factor 3 OS=Homo sapiens OX=9606 GN=RUNX3 PE=1 SV=2 && PF00853:Runt domain|PF08504:Runx inhibition domain
ENSFCAG00000003287	54.121	21.3293	1.34035	1.37591e-09	5.63689e-09	TMEM186	- && sp|Q5EA03|TM186_BOVIN Transmembrane protein 186 OS=Bos taurus OX=9913 GN=TMEM186 PE=2 SV=1 && PF14640:Transmembrane protein 223
ENSFCAG00000006893	54.0184	19.406	1.47468	1.40936e-09	5.7713e-09	ITGB8	- && sp|P26012|ITB8_HUMAN Integrin beta-8 OS=Homo sapiens OX=9606 GN=ITGB8 PE=1 SV=1 && PF17205:Integrin plexin domain|PF00362:Integrin beta chain VWA domain
ENSFCAG00000003135	39.5628	87.0774	-1.13321	1.46383e-09	5.98883e-09	ROPN1L	- && sp|Q3T024|ROP1L_BOVIN Ropporin-1-like protein OS=Bos taurus OX=9913 GN=ROPN1L PE=2 SV=1 && -
ENSFCAG00000031861	40.5171	11.7549	1.795	1.49499e-09	6.11214e-09	LRRC15	- && sp|Q8R5M3|LRC15_RAT Leucine-rich repeat-containing protein 15 OS=Rattus norvegicus OX=10116 GN=Lrrc15 PE=2 SV=1 && PF13855:Leucine rich repeat
ENSFCAG00000042993	37.4175	82.3767	-1.13567	1.60862e-09	6.56062e-09	ENSFCAG00000042993	- && sp|Q08DV0|GATA3_BOVIN Trans-acting T-cell-specific transcription factor GATA-3 OS=Bos taurus OX=9913 GN=GATA3 PE=2 SV=1 && PF00320:GATA zinc finger
ENSFCAG00000031386	0.198593	18.4713	-5.95151	1.73931e-09	7.07859e-09	SLC10A6	- && sp|Q3KNW5|SOAT_HUMAN Solute carrier family 10 member 6 OS=Homo sapiens OX=9606 GN=SLC10A6 PE=1 SV=2 && PF01758:Sodium Bile acid symporter family
ENSFCAG00000008599	47.2657	94.0919	-1.00049	1.91155e-09	7.76186e-09	EGR2	- && sp|P11161|EGR2_HUMAN E3 SUMO-protein ligase EGR2 OS=Homo sapiens OX=9606 GN=EGR2 PE=1 SV=3 && PF00096:Zinc finger, C2H2 type|PF11928:Early growth response N-terminal domain
ENSFCAG00000005625	70.9962	31.7564	1.16626	2.12352e-09	8.5991e-09	RDH13	- && sp|Q8NBN7|RDH13_HUMAN Retinol dehydrogenase 13 OS=Homo sapiens OX=9606 GN=RDH13 PE=1 SV=2 && PF00106:short chain dehydrogenase
novel.1059	46.3441	12.4584	1.88142	2.25016e-09	9.09954e-09	-	- && - && -
ENSFCAG00000009510	49.4367	100.603	-1.02618	2.49987e-09	1.00865e-08	CCDC61	- && sp|Q9Y6R9|CCD61_HUMAN Centrosomal protein CCDC61 OS=Homo sapiens OX=9606 GN=CCDC61 PE=1 SV=3 && -
ENSFCAG00000009160	25.6964	62.4182	-1.28377	2.90118e-09	1.16556e-08	ANKEF1	- && sp|Q9NU02|ANKE1_HUMAN Ankyrin repeat and EF-hand domain-containing protein 1 OS=Homo sapiens OX=9606 GN=ANKEF1 PE=1 SV=2 && PF12796:Ankyrin repeats (3 copies)
ENSFCAG00000009474	52.0954	105.88	-1.01965	3.27325e-09	1.3115e-08	WASF3	- && sp|Q9UPY6|WASF3_HUMAN Wiskott-Aldrich syndrome protein family member 3 OS=Homo sapiens OX=9606 GN=WASF3 PE=1 SV=2 && PF02205:WH2 motif
ENSFCAG00000050786	39.1367	85.3301	-1.12414	3.31753e-09	1.32895e-08	ENSFCAG00000050786	- && - && -
ENSFCAG00000018903	10.5559	40.1793	-1.92036	3.5627e-09	1.42364e-08	RFX6	- && sp|D2HNW6|RFX6_AILME DNA-binding protein RFX6 OS=Ailuropoda melanoleuca OX=9646 GN=RFX6 PE=3 SV=2 && PF02257:RFX DNA-binding domain
ENSFCAG00000035030	73.6974	34.3633	1.10014	3.68554e-09	1.47174e-08	ENSFCAG00000035030	- && sp|Q5DT21|ISK9_HUMAN Serine protease inhibitor Kazal-type 9 OS=Homo sapiens OX=9606 GN=SPINK9 PE=1 SV=1 && -
ENSFCAG00000013794	19.7941	54.3916	-1.46257	3.90163e-09	1.55594e-08	STK32C	- && sp|Q86UX6|ST32C_HUMAN Serine/threonine-protein kinase 32C OS=Homo sapiens OX=9606 GN=STK32C PE=1 SV=1 && PF00069:Protein kinase domain
ENSFCAG00000046777	17.3637	49.8875	-1.51237	4.06771e-09	1.61965e-08	ENSFCAG00000046777	- && sp|A2A3L6|TTC24_HUMAN Tetratricopeptide repeat protein 24 OS=Homo sapiens OX=9606 GN=TTC24 PE=4 SV=1 && PF13424:Tetratricopeptide repeat
ENSFCAG00000049162	72.0561	26.9991	1.41326	4.15107e-09	1.6521e-08	ENSFCAG00000049162	- && - && -
ENSFCAG00000031995	52.1039	106.35	-1.03049	4.40911e-09	1.75128e-08	SESN1	- && sp|Q4R6P7|SESN1_MACFA Sestrin-1 OS=Macaca fascicularis OX=9541 GN=SESN1 PE=2 SV=1 && PF04636:PA26 p53-induced protein (sestrin)
ENSFCAG00000047334	2.73326	22.7434	-3.02174	4.42888e-09	1.75835e-08	ENSFCAG00000047334	- && - && PF13553:Function to find|PF00531:Death domain
ENSFCAG00000043662	49.3395	100.207	-1.01894	4.74376e-09	1.88044e-08	ENSFCAG00000043662	- && sp|Q13425|SNTB2_HUMAN Beta-2-syntrophin OS=Homo sapiens OX=9606 GN=SNTB2 PE=1 SV=1 && PF18012:PH domain|PF00595:PDZ domain
ENSFCAG00000047538	35.4926	80.6599	-1.19085	5.05686e-09	2.00189e-08	ENSFCAG00000047538	- && - && -
ENSFCAG00000006180	23.8391	3.38864	2.79552	5.12448e-09	2.0273e-08	PTPRR	- && sp|Q15256|PTPRR_HUMAN Receptor-type tyrosine-protein phosphatase R OS=Homo sapiens OX=9606 GN=PTPRR PE=1 SV=2 && -
ENSFCAG00000004633	70.2163	29.0284	1.27458	5.15189e-09	2.03725e-08	TIMM10B	- && sp|Q96M86|DNHD1_HUMAN Dynein heavy chain domain-containing protein 1 OS=Homo sapiens OX=9606 GN=DNHD1 PE=2 SV=2 && -
ENSFCAG00000015453	49.695	101.268	-1.02744	5.37608e-09	2.12073e-08	BICDL1	- && sp|Q6ZP65|BICL1_HUMAN BICD family-like cargo adapter 1 OS=Homo sapiens OX=9606 GN=BICDL1 PE=2 SV=2 && -
ENSFCAG00000040409	16.5216	47.468	-1.53743	5.38575e-09	2.12314e-08	ENSFCAG00000040409	- && sp|Q8NDB6|FA156_HUMAN Protein FAM156A/FAM156B OS=Homo sapiens OX=9606 GN=FAM156A PE=1 SV=1 && PF15549:PGC7/Stella/Dppa3 domain
ENSFCAG00000000825	35.7822	86.522	-1.27619	5.49905e-09	2.16684e-08	SPRED3	- && sp|Q2MJR0|SPRE3_HUMAN Sprouty-related, EVH1 domain-containing protein 3 OS=Homo sapiens OX=9606 GN=SPRED3 PE=1 SV=1 && PF00568:WH1 domain|PF05210:Sprouty protein (Spry)
ENSFCAG00000015589	8.36513	34.7977	-2.04304	5.75581e-09	2.26352e-08	VEPH1	- && sp|Q14D04|MELT_HUMAN Ventricular zone-expressed PH domain-containing protein homolog 1 OS=Homo sapiens OX=9606 GN=VEPH1 PE=1 SV=1 && -
ENSFCAG00000003643	30.0988	71.6347	-1.25414	5.82555e-09	2.29044e-08	CTSK	- && sp|Q3ZKN1|CATK_CANLF Cathepsin K OS=Canis lupus familiaris OX=9615 GN=CTSK PE=2 SV=1 && PF00112:Papain family cysteine protease|PF08246:Cathepsin propeptide inhibitor domain (I29)
ENSFCAG00000005817	16.1817	47.2834	-1.55516	6.19359e-09	2.43086e-08	SRCIN1	- && sp|Q9C0H9|SRCN1_HUMAN SRC kinase signaling inhibitor 1 OS=Homo sapiens OX=9606 GN=SRCIN1 PE=1 SV=4 && PF03915:Actin interacting protein 3
ENSFCAG00000004210	27.4608	69.332	-1.34343	6.36611e-09	2.49583e-08	S1PR3	- && sp|Q99500|S1PR3_HUMAN Sphingosine 1-phosphate receptor 3 OS=Homo sapiens OX=9606 GN=S1PR3 PE=1 SV=2 && PF13905:Thioredoxin-like|PF00001:7 transmembrane receptor (rhodopsin family)
ENSFCAG00000050487	54.9983	21.8595	1.33231	6.66456e-09	2.60711e-08	ENSFCAG00000050487	- && - && -
ENSFCAG00000015120	1.88462	19.9685	-3.36007	6.85747e-09	2.67964e-08	KCNJ9	- && sp|Q92806|KCNJ9_HUMAN G protein-activated inward rectifier potassium channel 3 OS=Homo sapiens OX=9606 GN=KCNJ9 PE=1 SV=2 && PF17655:Inward rectifier potassium channel C-terminal domain|PF01007:Inward rectifier potassium channel transmembrane domain
ENSFCAG00000014816	4.68772	27.7946	-2.54785	7.61465e-09	2.96772e-08	SPATC1L	- && sp|Q9D9W0|SPC1L_MOUSE Speriolin-like protein OS=Mus musculus OX=10090 GN=Spatc1l PE=1 SV=1 && PF15059:Speriolin C-terminus|PF15058:Speriolin N terminus
ENSFCAG00000000324	23.283	59.9835	-1.35179	7.97406e-09	3.10128e-08	NAPSA	- && sp|O96009|NAPSA_HUMAN Napsin-A OS=Homo sapiens OX=9606 GN=NAPSA PE=1 SV=1 && PF00026:Eukaryotic aspartyl protease
ENSFCAG00000031146	47.1002	97.3403	-1.05462	8.03965e-09	3.12585e-08	ENSFCAG00000031146	- && sp|Q9NT99|LRC4B_HUMAN Leucine-rich repeat-containing protein 4B OS=Homo sapiens OX=9606 GN=LRRC4B PE=2 SV=3 && PF13855:Leucine rich repeat|PF07679:Immunoglobulin I-set domain
ENSFCAG00000011431	3.01707	21.8512	-2.84942	8.84765e-09	3.43104e-08	ZNF467	- && sp|Q7Z7K2|ZN467_HUMAN Zinc finger protein 467 OS=Homo sapiens OX=9606 GN=ZNF467 PE=1 SV=1 && PF00096:Zinc finger, C2H2 type
novel.1050	9.86761	36.7359	-1.8843	8.85441e-09	3.43291e-08	-	- && - && -
ENSFCAG00000045315	5.22358	26.2492	-2.3355	9.01172e-09	3.49163e-08	ENSFCAG00000045315	- && sp|A2AAJ9|OBSCN_MOUSE Obscurin OS=Mus musculus OX=10090 GN=Obscn PE=1 SV=3 && PF00069:Protein kinase domain|PF00041:Fibronectin type III domain|PF00621:RhoGEF domain|PF07679:Immunoglobulin I-set domain|PF00047:Immunoglobulin domain
ENSFCAG00000022318	42.7259	88.5908	-1.05398	9.24815e-09	3.57857e-08	RHOJ	- && sp|Q9H4E5|RHOJ_HUMAN Rho-related GTP-binding protein RhoJ OS=Homo sapiens OX=9606 GN=RHOJ PE=1 SV=1 && PF00071:Ras family
ENSFCAG00000008926	6.45912	31.0624	-2.26125	1.0239e-08	3.94999e-08	HELZ2	- && sp|E9QAM5|HELZ2_MOUSE Helicase with zinc finger domain 2 OS=Mus musculus OX=10090 GN=Helz2 PE=1 SV=1 && PF13087:AAA domain|PF00773:RNB domain|PF13086:AAA domain
ENSFCAG00000024571	102.99	49.9768	1.04427	1.06632e-08	4.11099e-08	SLCO5A1	- && sp|Q9H2Y9|SO5A1_HUMAN Solute carrier organic anion transporter family member 5A1 OS=Homo sapiens OX=9606 GN=SLCO5A1 PE=2 SV=2 && -
ENSFCAG00000048020	9.42352	33.2446	-1.8295	1.07438e-08	4.14114e-08	ENSFCAG00000048020	- && sp|Q96RE9|ZN300_HUMAN Zinc finger protein 300 OS=Homo sapiens OX=9606 GN=ZNF300 PE=1 SV=1 && PF01352:KRAB box
novel.819	77.6647	34.823	1.15329	1.08026e-08	4.16293e-08	-	- && - && -
novel.1140	21.9414	56.99	-1.37556	1.11292e-08	4.28602e-08	-	- && - && -
ENSFCAG00000040324	33.6214	79.1304	-1.24707	1.24243e-08	4.77139e-08	ENSFCAG00000040324	- && sp|Q6JLC9|ZN331_CANLF Zinc finger protein 331 OS=Canis lupus familiaris OX=9615 GN=ZNF331 PE=2 SV=1 && PF01352:KRAB box
ENSFCAG00000025113	25.7703	5.45357	2.24499	1.44553e-08	5.53114e-08	ENSFCAG00000025113	- && sp|Q9UKV0|HDAC9_HUMAN Histone deacetylase 9 OS=Homo sapiens OX=9606 GN=HDAC9 PE=1 SV=2 && PF12203:Glutamine rich N terminal domain of histone deacetylase 4|PF00850:Histone deacetylase domain
ENSFCAG00000029917	8.49191	40.1888	-2.24606	1.59632e-08	6.08984e-08	FMN2	- && sp|Q9JL04|FMN2_MOUSE Formin-2 OS=Mus musculus OX=10090 GN=Fmn2 PE=1 SV=2 && PF02181:Formin Homology 2 Domain|PF06346:Formin Homology Region 1
ENSFCAG00000009938	42.3091	96.7741	-1.19478	1.6032e-08	6.11477e-08	LRRC17	- && sp|Q8N6Y2|LRC17_HUMAN Leucine-rich repeat-containing protein 17 OS=Homo sapiens OX=9606 GN=LRRC17 PE=2 SV=1 && PF13855:Leucine rich repeat
ENSFCAG00000027314	22.8443	56.4288	-1.30902	1.60937e-08	6.13701e-08	GAREM1	- && sp|Q9H706|GARE1_HUMAN GRB2-associated and regulator of MAPK protein 1 OS=Homo sapiens OX=9606 GN=GAREM1 PE=1 SV=2 && PF12736:Cell-cycle sustaining, positive selection,
novel.1051	41.5587	86.8901	-1.06717	1.67983e-08	6.39884e-08	-	- && - && -
ENSFCAG00000005536	60.6879	23.2485	1.38263	1.70747e-08	6.49998e-08	DENND5B	- && sp|Q6ZUT9|DEN5B_HUMAN DENN domain-containing protein 5B OS=Homo sapiens OX=9606 GN=DENND5B PE=1 SV=2 && PF01477:PLAT/LH2 domain|PF03455:dDENN domain|PF03456:uDENN domain|PF02759:RUN domain|PF02141:DENN (AEX-3) domain
ENSFCAG00000014999	48.7896	100.188	-1.02982	1.74033e-08	6.62224e-08	RAPGEFL1	- && sp|Q9UHV5|RPGFL_HUMAN Rap guanine nucleotide exchange factor-like 1 OS=Homo sapiens OX=9606 GN=RAPGEFL1 PE=1 SV=2 && PF00617:RasGEF domain
ENSFCAG00000029446	37.1791	78.1848	-1.07663	1.74627e-08	6.6434e-08	OLFM2	- && sp|O95897|NOE2_HUMAN Noelin-2 OS=Homo sapiens OX=9606 GN=OLFM2 PE=1 SV=2 && PF02191:Olfactomedin-like domain|PF12308:Neurogenesis glycoprotein
ENSFCAG00000001361	34.0668	73.3636	-1.10346	1.88443e-08	7.14768e-08	LARP6	- && sp|Q9BRS8|LARP6_HUMAN La-related protein 6 OS=Homo sapiens OX=9606 GN=LARP6 PE=1 SV=1 && PF05383:La domain|PF12901:SUZ-C motif
ENSFCAG00000032725	17.145	58.0458	-1.7565	1.94771e-08	7.3817e-08	ENSFCAG00000032725	- && - && -
ENSFCAG00000015696	2.97328	23.8777	-2.98806	1.95161e-08	7.39466e-08	PDZD7	- && sp|Q9H5P4|PDZD7_HUMAN PDZ domain-containing protein 7 OS=Homo sapiens OX=9606 GN=PDZD7 PE=1 SV=2 && PF00595:PDZ domain
ENSFCAG00000031884	28.8396	65.4266	-1.17441	1.9821e-08	7.5038e-08	GALM	- && sp|Q5EA79|GALM_BOVIN Galactose mutarotase OS=Bos taurus OX=9913 GN=GALM PE=2 SV=1 && PF01263:Aldose 1-epimerase
ENSFCAG00000052968	8.78683	31.5365	-1.85533	2.2894e-08	8.62147e-08	ENSFCAG00000052968	- && sp|O00370|LORF2_HUMAN LINE-1 retrotransposable element ORF2 protein OS=Homo sapiens OX=9606 PE=1 SV=1 && -
ENSFCAG00000015713	4.426	25.5962	-2.55568	2.38982e-08	8.9769e-08	SEMA3G	- && sp|Q9NS98|SEM3G_HUMAN Semaphorin-3G OS=Homo sapiens OX=9606 GN=SEMA3G PE=1 SV=1 && PF00047:Immunoglobulin domain|PF01403:Sema domain
ENSFCAG00000029239	3.16461	21.238	-2.79109	2.40843e-08	9.04302e-08	PDE7B	- && sp|Q9QXQ1|PDE7B_MOUSE cAMP-specific 3',5'-cyclic phosphodiesterase 7B OS=Mus musculus OX=10090 GN=Pde7b PE=1 SV=1 && PF00233:3'5'-cyclic nucleotide phosphodiesterase
novel.1061	13.4846	45.3464	-1.75338	2.52552e-08	9.47071e-08	-	- && - && -
ENSFCAG00000000329	6.9787	29.2101	-2.07217	3.31829e-08	1.23528e-07	MYBPC2	- && sp|Q5XKE0|MYPC2_MOUSE Myosin-binding protein C, fast-type OS=Mus musculus OX=10090 GN=Mybpc2 PE=1 SV=1 && PF18362:Tri-helix bundle domain|PF00041:Fibronectin type III domain|PF07679:Immunoglobulin I-set domain
novel.852	7279.57	3597.43	1.01685	3.39253e-08	1.26265e-07	-	- && - && -
ENSFCAG00000029648	34.0502	75.3924	-1.15085	3.39466e-08	1.26318e-07	CCDC9B	- && sp|Q5RCJ6|CCD9B_PONAB Coiled-coil domain-containing protein 9B OS=Pongo abelii OX=9601 GN=CCDC9B PE=2 SV=1 && PF15266:Domain of unknown function (DUF4594)
novel.476	16.835	45.3748	-1.43757	3.44137e-08	1.27896e-07	-	- && - && -
ENSFCAG00000001492	13.5055	40.583	-1.59008	3.57772e-08	1.32742e-07	PIP5KL1	- && sp|Q5T9C9|PI5L1_HUMAN Phosphatidylinositol 4-phosphate 5-kinase-like protein 1 OS=Homo sapiens OX=9606 GN=PIP5KL1 PE=2 SV=2 && PF01504:Phosphatidylinositol-4-phosphate 5-Kinase
ENSFCAG00000006921	28.6686	66.333	-1.20908	3.59691e-08	1.33427e-07	FOXP2	- && sp|Q8MJ99|FOXP2_GORGO Forkhead box protein P2 OS=Gorilla gorilla gorilla OX=9595 GN=FOXP2 PE=2 SV=1 && PF00250:Forkhead domain|PF16159:FOXP coiled-coil domain
ENSFCAG00000050739	5.89143	26.5931	-2.17726	3.75332e-08	1.39026e-07	ENSFCAG00000050739	- && - && -
novel.815	30.0039	75.3119	-1.32771	3.80143e-08	1.40692e-07	-	- && - && -
ENSFCAG00000034866	37.844	81.329	-1.10488	3.87255e-08	1.43175e-07	ENSFCAG00000034866	- && sp|Q10571|MN1_HUMAN Transcriptional activator MN1 OS=Homo sapiens OX=9606 GN=MN1 PE=1 SV=3 && -
ENSFCAG00000039463	15.8724	48.7566	-1.6113	4.16337e-08	1.53514e-07	PPM1K	- && sp|Q8N3J5|PPM1K_HUMAN Protein phosphatase 1K, mitochondrial OS=Homo sapiens OX=9606 GN=PPM1K PE=1 SV=1 && PF00481:Protein phosphatase 2C
ENSFCAG00000025651	26.1549	60.0797	-1.20212	4.3311e-08	1.59534e-07	FAM241B	- && sp|Q96D05|F241B_HUMAN Protein FAM241B OS=Homo sapiens OX=9606 GN=FAM241B PE=1 SV=1 && PF15378:Domain of unknown function (DUF4605)
ENSFCAG00000023345	43.2313	91.0756	-1.07921	4.44024e-08	1.63352e-07	ECHDC3	- && sp|Q9D7J9|ECHD3_MOUSE Enoyl-CoA hydratase domain-containing protein 3, mitochondrial OS=Mus musculus OX=10090 GN=Echdc3 PE=1 SV=1 && -
ENSFCAG00000050578	17.6259	53.7869	-1.59515	4.4883e-08	1.65018e-07	ENSFCAG00000050578	- && sp|Q9CPU7|FBX32_MOUSE F-box only protein 32 OS=Mus musculus OX=10090 GN=Fbxo32 PE=2 SV=1 && -
ENSFCAG00000010436	18.591	2.3777	2.97413	4.4977e-08	1.65306e-07	ACOD1	- && sp|A6NK06|IRG1_HUMAN Cis-aconitate decarboxylase OS=Homo sapiens OX=9606 GN=ACOD1 PE=1 SV=1 && PF03972:MmgE/PrpD family
ENSFCAG00000043018	4.93299	27.2098	-2.44913	4.73521e-08	1.73774e-07	NOXA1	- && sp|Q86UR1|NOXA1_HUMAN NADPH oxidase activator 1 OS=Homo sapiens OX=9606 GN=NOXA1 PE=1 SV=1 && -
novel.164	21.8766	3.5087	2.66301	4.95591e-08	1.81724e-07	-	- && - && -
novel.365	74.6417	33.2539	1.16706	5.26242e-08	1.92252e-07	-	- && sp|Q6ZN79|Z705A_HUMAN Zinc finger protein 705A OS=Homo sapiens OX=9606 GN=ZNF705A PE=2 SV=1 && PF01352:KRAB box
ENSFCAG00000052633	29.8139	6.30409	2.23594	5.33677e-08	1.94888e-07	ENSFCAG00000052633	- && - && -
ENSFCAG00000006721	2.6182	21.4153	-3.0416	5.48764e-08	2.00234e-07	CDK18	- && sp|Q5RD01|CDK18_PONAB Cyclin-dependent kinase 18 OS=Pongo abelii OX=9601 GN=CDK18 PE=2 SV=3 && PF00069:Protein kinase domain
ENSFCAG00000006390	26.8005	64.9678	-1.27432	5.76065e-08	2.09895e-07	KIRREL2	- && sp|Q6UWL6|KIRR2_HUMAN Kin of IRRE-like protein 2 OS=Homo sapiens OX=9606 GN=KIRREL2 PE=1 SV=2 && PF08205:CD80-like C2-set immunoglobulin domain|PF13927:Immunoglobulin domain|PF07679:Immunoglobulin I-set domain
ENSFCAG00000028853	38.0144	76.1766	-1.00388	5.89344e-08	2.14515e-07	ENSFCAG00000028853	- && sp|Q3MHZ1|NAT14_BOVIN N-acetyltransferase 14 OS=Bos taurus OX=9913 GN=NAT14 PE=2 SV=1 && PF00583:Acetyltransferase (GNAT) family
ENSFCAG00000006851	14.4027	46.4157	-1.70114	6.09524e-08	2.21724e-07	ZAN	- && sp|Q9Y493|ZAN_HUMAN Zonadhesin OS=Homo sapiens OX=9606 GN=ZAN PE=2 SV=5 && PF00094:von Willebrand factor type D domain|PF00629:MAM domain, meprin/A5/mu|PF12714:TILa domain|PF08742:C8 domain|PF01826:Trypsin Inhibitor like cysteine rich domain
ENSFCAG00000042637	339.502	149.105	1.18736	6.17316e-08	2.24513e-07	ENSFCAG00000042637	- && - && -
novel.418	30.9835	8.86603	1.80515	6.17948e-08	2.24651e-07	-	- && - && -
novel.540	68.2107	28.9347	1.24092	6.38056e-08	2.3182e-07	-	- && sp|P25886|RL29_RAT Large ribosomal subunit protein eL29 OS=Rattus norvegicus OX=10116 GN=Rpl29 PE=1 SV=3 && -
ENSFCAG00000022781	23.3395	56.1336	-1.25461	6.48173e-08	2.3516e-07	RAVER2	- && sp|Q9HCJ3|RAVR2_HUMAN Ribonucleoprotein PTB-binding 2 OS=Homo sapiens OX=9606 GN=RAVER2 PE=1 SV=2 && PF00076:RNA recognition motif. (a.k.a. RRM, RBD, or RNP domain)
ENSFCAG00000006500	31.6055	71.7769	-1.18997	6.6694e-08	2.41625e-07	CORO2B	- && sp|Q9UQ03|COR2B_HUMAN Coronin-2B OS=Homo sapiens OX=9606 GN=CORO2B PE=1 SV=4 && PF16300:Type of WD40 repeat
ENSFCAG00000027207	96.3894	47.9349	1.00093	7.83566e-08	2.82444e-07	QTRT2	- && sp|Q9H974|QTRT2_HUMAN Queuine tRNA-ribosyltransferase accessory subunit 2 OS=Homo sapiens OX=9606 GN=QTRT2 PE=1 SV=1 && PF01702:Queuine tRNA-ribosyltransferase
ENSFCAG00000052515	80.2906	38.4318	1.06092	8.50316e-08	3.05641e-07	ENSFCAG00000052515	- && - && -
ENSFCAG00000015172	36.0049	74.0109	-1.04447	8.8357e-08	3.17083e-07	TNFAIP8L1	- && sp|Q8WVP5|TP8L1_HUMAN Tumor necrosis factor alpha-induced protein 8-like protein 1 OS=Homo sapiens OX=9606 GN=TNFAIP8L1 PE=1 SV=2 && PF05527:Domain of unknown function (DUF758)
ENSFCAG00000027420	14.6658	43.0454	-1.54862	9.07945e-08	3.257e-07	ENSFCAG00000027420	- && sp|Q9UI36|DACH1_HUMAN Dachshund homolog 1 OS=Homo sapiens OX=9606 GN=DACH1 PE=1 SV=4 && PF02437:SKI/SNO/DAC family
ENSFCAG00000046635	15.409	42.0853	-1.4489	9.59286e-08	3.43014e-07	ENSFCAG00000046635	- && sp|A7YWM2|K1C40_BOVIN Keratin, type I cytoskeletal 40 OS=Bos taurus OX=9913 GN=KRT40 PE=2 SV=1 && PF00038:Intermediate filament protein
ENSFCAG00000019404	35.3371	72.9044	-1.04815	9.87426e-08	3.52723e-07	SEMA6B	- && sp|Q9H3T3|SEM6B_HUMAN Semaphorin-6B OS=Homo sapiens OX=9606 GN=SEMA6B PE=1 SV=4 && PF01403:Sema domain
ENSFCAG00000002316	25.6746	61.04	-1.25125	1.08124e-07	3.85077e-07	RAB40B	- && sp|Q12829|RB40B_HUMAN Ras-related protein Rab-40B OS=Homo sapiens OX=9606 GN=RAB40B PE=1 SV=1 && PF00071:Ras family
ENSFCAG00000033842	81.9744	38.857	1.07518	1.1207e-07	3.98656e-07	AQP3	- && sp|Q8R2N1|AQP3_MOUSE Aquaporin-3 OS=Mus musculus OX=10090 GN=Aqp3 PE=1 SV=1 && PF00230:Major intrinsic protein
ENSFCAG00000024226	21.6598	59.1201	-1.46105	1.12432e-07	3.99864e-07	THA1	- && sp|Q9FPH3|THA2_ARATH Probable low-specificity L-threonine aldolase 2 OS=Arabidopsis thaliana OX=3702 GN=THA2 PE=1 SV=1 && PF01212:Beta-eliminating lyase
ENSFCAG00000043476	2.93584	20.7227	-2.78441	1.1315e-07	4.02337e-07	YPEL2	- && sp|Q2YDI3|YPEL2_BOVIN Protein yippee-like 2 OS=Bos taurus OX=9913 GN=YPEL2 PE=3 SV=1 && PF03226:Yippee zinc-binding/DNA-binding /Mis18, centromere assembly
novel.956	21.372	53.4059	-1.32828	1.1647e-07	4.13977e-07	-	- && - && -
ENSFCAG00000005557	32.9934	66.7546	-1.01579	1.18422e-07	4.20579e-07	SEMA6C	- && sp|Q9H3T2|SEM6C_HUMAN Semaphorin-6C OS=Homo sapiens OX=9606 GN=SEMA6C PE=2 SV=4 && PF01403:Sema domain
ENSFCAG00000015688	26.7064	69.5293	-1.38539	1.1912e-07	4.22808e-07	ZFHX4	- && sp|Q86UP3|ZFHX4_HUMAN Zinc finger homeobox protein 4 OS=Homo sapiens OX=9606 GN=ZFHX4 PE=1 SV=1 && PF00046:Homeodomain
novel.861	7.74529	29.2576	-1.93394	1.24872e-07	4.42079e-07	-	- && - && -
novel.919	33.8117	10.6965	1.6617	1.27233e-07	4.49815e-07	-	- && - && -
ENSFCAG00000049531	22.5278	55.0187	-1.2854	1.27409e-07	4.50346e-07	ENSFCAG00000049531	- && - && -
ENSFCAG00000034331	9.36696	33.2564	-1.80944	1.27978e-07	4.52268e-07	HLX	- && sp|A7MB54|HLX_BOVIN H2.0-like homeobox protein OS=Bos taurus OX=9913 GN=HLX PE=2 SV=1 && PF00046:Homeodomain
ENSFCAG00000025256	12.9669	37.5858	-1.52994	1.31203e-07	4.63117e-07	SPSB4	- && sp|Q8R5B6|SPSB4_MOUSE SPRY domain-containing SOCS box protein 4 OS=Mus musculus OX=10090 GN=Spsb4 PE=1 SV=1 && PF00622:SPRY domain|PF07525:SOCS box
ENSFCAG00000045635	16.9747	2.09945	2.97601	1.32907e-07	4.68851e-07	ENSFCAG00000045635	- && sp|P62803|H4_BOVIN Histone H4 OS=Bos taurus OX=9913 PE=1 SV=2 && PF15511:Centromere kinetochore component CENP-T histone fold
ENSFCAG00000037815	31.2943	8.48958	1.87639	1.39017e-07	4.89631e-07	ENSFCAG00000037815	- && - && -
ENSFCAG00000027402	17.8267	45.4564	-1.35392	1.5403e-07	5.41072e-07	ESRRA	- && sp|Q6QMY5|ERR1_CANLF Steroid hormone receptor ERR1 OS=Canis lupus familiaris OX=9615 GN=ESRRA PE=2 SV=1 && PF00105:Zinc finger, C4 type (two domains)|PF00104:Ligand-binding domain of nuclear hormone receptor
ENSFCAG00000013853	34.3066	73.3424	-1.10101	1.54046e-07	5.41072e-07	SYT17	- && sp|Q5R8Q5|SYT17_PONAB Synaptotagmin-17 OS=Pongo abelii OX=9601 GN=SYT17 PE=2 SV=1 && PF00168:C2 domain|PF00059:Lectin C-type domain
ENSFCAG00000009932	64.3448	31.3838	1.03144	1.61092e-07	5.65263e-07	EXOC6	- && sp|E2R766|EXOC6_CANLF Exocyst complex component 6 OS=Canis lupus familiaris OX=9615 GN=EXOC6 PE=3 SV=1 && PF04091:Exocyst complex subunit Sec15-like
novel.215	19.6644	2.66241	2.87043	1.67318e-07	5.86303e-07	-	- && - && -
ENSFCAG00000009849	22.0325	58.3117	-1.39615	1.79823e-07	6.2864e-07	KLHDC8B	- && sp|Q8IXV7|KLD8B_HUMAN Kelch domain-containing protein 8B OS=Homo sapiens OX=9606 GN=KLHDC8B PE=2 SV=1 && PF13964:Kelch motif|PF01344:Kelch motif
novel.535	66.0035	31.5079	1.07391	1.91795e-07	6.68922e-07	-	- && - && -
ENSFCAG00000031183	10.8299	36.8821	-1.76504	2.05416e-07	7.14472e-07	TMEM229B	- && sp|Q8NBD8|T229B_HUMAN Transmembrane protein 229B OS=Homo sapiens OX=9606 GN=TMEM229B PE=1 SV=1 && -
ENSFCAG00000040897	6.31564	24.8694	-1.97975	2.22213e-07	7.71542e-07	ENSFCAG00000040897	- && sp|A6QR46|RAB6B_BOVIN Ras-related protein Rab-6B OS=Bos taurus OX=9913 GN=RAB6B PE=2 SV=1 && PF00071:Ras family
ENSFCAG00000047747	24.7903	6.13327	2.00579	2.22984e-07	7.74069e-07	MUC5AC	- && sp|P98088|MUC5A_HUMAN Mucin-5AC OS=Homo sapiens OX=9606 GN=MUC5AC PE=1 SV=4 && PF08742:C8 domain|PF00094:von Willebrand factor type D domain|PF01826:Trypsin Inhibitor like cysteine rich domain|PF13330:Mucin-2 protein WxxW repeating region
ENSFCAG00000052322	6.96281	29.1732	-2.07056	2.2327e-07	7.74913e-07	ENSFCAG00000052322	- && - && -
ENSFCAG00000051130	15.217	39.8031	-1.38673	2.26898e-07	7.86892e-07	ENSFCAG00000051130	- && - && -
ENSFCAG00000050373	10.7732	34.0768	-1.65421	2.30639e-07	7.99555e-07	ENSFCAG00000050373	- && sp|Q8WY07|CTR3_HUMAN Cationic amino acid transporter 3 OS=Homo sapiens OX=9606 GN=SLC7A3 PE=1 SV=1 && PF13906:C-terminus of AA_permease|PF13520:Amino acid permease
ENSFCAG00000053021	27.9028	60.638	-1.11865	2.40926e-07	8.34081e-07	ENSFCAG00000053021	- && - && -
ENSFCAG00000025776	22.2358	4.7384	2.23373	2.4822e-07	8.58503e-07	RAC2	- && sp|Q9TU25|RAC2_BOVIN Ras-related C3 botulinum toxin substrate 2 OS=Bos taurus OX=9913 GN=RAC2 PE=2 SV=1 && PF00071:Ras family
ENSFCAG00000050527	1.13209	16.1468	-3.88556	2.56687e-07	8.86069e-07	ENSFCAG00000050527	- && - && -
novel.1034	32.2269	65.382	-1.01754	2.68897e-07	9.26605e-07	-	- && - && -
ENSFCAG00000009688	48.2488	18.3304	1.39184	2.71897e-07	9.36582e-07	ENSFCAG00000009688	- && sp|Q13064|MKRN3_HUMAN Probable E3 ubiquitin-protein ligase makorin-3 OS=Homo sapiens OX=9606 GN=MKRN3 PE=1 SV=1 && PF00097:Zinc finger, C3HC4 type (RING finger)|PF18044:CCCH-type zinc finger
ENSFCAG00000045722	8.15406	29.245	-1.85517	2.79472e-07	9.6156e-07	ENSFCAG00000045722	- && sp|Q8C7B8|ZSWM4_MOUSE Zinc finger SWIM domain-containing protein 4 OS=Mus musculus OX=10090 GN=Zswim4 PE=1 SV=2 && -
ENSFCAG00000037591	4.16049	20.7722	-2.3262	2.96517e-07	1.01824e-06	STX11	- && sp|O75558|STX11_HUMAN Syntaxin-11 OS=Homo sapiens OX=9606 GN=STX11 PE=1 SV=1 && PF00804:Syntaxin
ENSFCAG00000001011	35.7462	74.5306	-1.0715	3.08315e-07	1.05774e-06	ENSFCAG00000001011	- && sp|P25090|FPR2_HUMAN N-formyl peptide receptor 2 OS=Homo sapiens OX=9606 GN=FPR2 PE=1 SV=2 && PF00001:7 transmembrane receptor (rhodopsin family)
ENSFCAG00000001388	1.91193	16.3462	-3.06896	3.20817e-07	1.09915e-06	MYLK3	- && sp|Q5RDG7|MYLK3_PONAB Myosin light chain kinase 3 OS=Pongo abelii OX=9601 GN=MYLK3 PE=2 SV=3 && PF00069:Protein kinase domain
ENSFCAG00000044201	25.9479	103.849	-2.00333	3.31722e-07	1.13542e-06	ENSFCAG00000044201	- && sp|P09914|IFIT1_HUMAN Interferon-induced protein with tetratricopeptide repeats 1 OS=Homo sapiens OX=9606 GN=IFIT1 PE=1 SV=2 && PF13424:Tetratricopeptide repeat
ENSFCAG00000031844	50.1377	22.5628	1.1462	3.94763e-07	1.34296e-06	NRIP3	- && sp|Q9NQ35|NRIP3_HUMAN Nuclear receptor-interacting protein 3 OS=Homo sapiens OX=9606 GN=NRIP3 PE=1 SV=1 && PF09668:Aspartyl protease
ENSFCAG00000025988	8.35349	30.2298	-1.8644	4.08502e-07	1.38864e-06	TTC39D	- && sp|Q5XHH9|TT39B_XENLA Tetratricopeptide repeat protein 39B OS=Xenopus laevis OX=8355 GN=ttc39b PE=2 SV=1 && PF10300:Protein of unknown function (DUF3808)
ENSFCAG00000000386	24.9064	59.5729	-1.25475	4.10793e-07	1.39616e-06	ARNTL2	- && sp|Q8WYA1|BMAL2_HUMAN Aryl hydrocarbon receptor nuclear translocator-like protein 2 OS=Homo sapiens OX=9606 GN=ARNTL2 PE=1 SV=2 && PF00989:PAS fold|PF00010:Helix-loop-helix DNA-binding domain|PF14598:PAS domain
novel.789	71.9895	34.4973	1.05357	4.12822e-07	1.40253e-06	-	- && - && -
ENSFCAG00000023962	26.7635	62.9763	-1.22538	4.133e-07	1.40388e-06	SERTAD4	- && sp|Q9NUC0|SRTD4_HUMAN SERTA domain-containing protein 4 OS=Homo sapiens OX=9606 GN=SERTAD4 PE=1 SV=1 && PF06031:SERTA motif
ENSFCAG00000042466	19.6921	3.47891	2.51265	4.31944e-07	1.46498e-06	ID4	- && sp|P47928|ID4_HUMAN DNA-binding protein inhibitor ID-4 OS=Homo sapiens OX=9606 GN=ID4 PE=1 SV=1 && PF00010:Helix-loop-helix DNA-binding domain
ENSFCAG00000007565	6.45484	25.23	-1.95996	4.32467e-07	1.46648e-06	SHF	- && sp|Q7M4L6|SHF_HUMAN SH2 domain-containing adapter protein F OS=Homo sapiens OX=9606 GN=SHF PE=1 SV=2 && PF00017:SH2 domain
ENSFCAG00000037752	14.4761	1.57693	3.16234	4.37207e-07	1.48171e-06	ENSFCAG00000037752	- && - && -
ENSFCAG00000040841	53.5474	24.6091	1.12375	4.42481e-07	1.49844e-06	ENSFCAG00000040841	- && sp|P43366|MAGB1_HUMAN Melanoma-associated antigen B1 OS=Homo sapiens OX=9606 GN=MAGEB1 PE=1 SV=2 && PF01454:MAGE family|PF12440:Melanoma associated antigen family N terminal
ENSFCAG00000007609	10.1008	31.1939	-1.63989	4.56263e-07	1.54248e-06	SCNN1D	- && sp|O46547|SCNND_PANTR Amiloride-sensitive sodium channel subunit delta OS=Pan troglodytes OX=9598 GN=SCNN1D PE=2 SV=1 && PF00858:Amiloride-sensitive sodium channel
ENSFCAG00000010356	8.85589	28.9124	-1.72688	4.81882e-07	1.62618e-06	ENSFCAG00000010356	- && sp|Q8C160|MSLNL_MOUSE Mesothelin-like protein OS=Mus musculus OX=10090 GN=Mslnl PE=2 SV=1 && PF06060:Pre-pro-megakaryocyte potentiating factor precursor (Mesothelin)
ENSFCAG00000031758	17.4779	42.9577	-1.29367	4.88628e-07	1.64815e-06	RIMBP2	- && sp|Q8QFX1|RIMB2_CHICK RIMS-binding protein 2 OS=Gallus gallus OX=9031 GN=RIMBP2 PE=1 SV=1 && PF07653:Variant SH3 domain|PF14604:Variant SH3 domain
ENSFCAG00000041946	21.6335	53.7131	-1.29977	4.89731e-07	1.65156e-06	ENSFCAG00000041946	- && - && -
ENSFCAG00000009491	49.3845	21.6415	1.18525	4.89927e-07	1.65191e-06	MARS2	- && sp|A6H7E1|SYMM_BOVIN Methionine--tRNA ligase, mitochondrial OS=Bos taurus OX=9913 GN=MARS2 PE=2 SV=1 && PF09334:tRNA synthetases class I (M)
ENSFCAG00000025962	23.0459	55.8335	-1.26893	4.95312e-07	1.66975e-06	SYT8	- && sp|Q8NBV8|SYT8_HUMAN Synaptotagmin-8 OS=Homo sapiens OX=9606 GN=SYT8 PE=2 SV=4 && PF00168:C2 domain
ENSFCAG00000030328	62.9774	29.9168	1.07235	5.16549e-07	1.73806e-06	KCNA3	- && sp|P16390|KCNA3_MOUSE Potassium voltage-gated channel subfamily A member 3 OS=Mus musculus OX=10090 GN=Kcna3 PE=1 SV=3 && PF00520:Ion transport protein|PF02214:BTB/POZ domain
ENSFCAG00000015094	22.4443	49.7266	-1.15188	5.34569e-07	1.79734e-06	SLC44A3	- && sp|A5PK40|CTL3_BOVIN Choline transporter-like protein 3 OS=Bos taurus OX=9913 GN=SLC44A3 PE=2 SV=1 && PF04515:Plasma-membrane choline transporter
ENSFCAG00000013177	9.44623	31.3162	-1.73782	5.50491e-07	1.84808e-06	LIMS2	- && sp|Q2KJ33|LIMS2_BOVIN LIM and senescent cell antigen-like-containing domain protein 2 OS=Bos taurus OX=9913 GN=LIMS2 PE=2 SV=2 && PF00412:LIM domain
ENSFCAG00000045391	30.1082	65.3371	-1.11987	5.71799e-07	1.91673e-06	ENSFCAG00000045391	- && sp|P17030|ZNF25_HUMAN Zinc finger protein 25 OS=Homo sapiens OX=9606 GN=ZNF25 PE=1 SV=2 && PF01352:KRAB box|PF00096:Zinc finger, C2H2 type
ENSFCAG00000001843	39.3962	14.5612	1.42817	5.87244e-07	1.96666e-06	KLHL30	- && sp|Q0D2K2|KLH30_HUMAN Kelch-like protein 30 OS=Homo sapiens OX=9606 GN=KLHL30 PE=2 SV=3 && PF00651:BTB/POZ domain|PF07707:BTB And C-terminal Kelch|PF01344:Kelch motif
ENSFCAG00000007652	13.6174	1.0827	3.64975	6.22174e-07	2.08052e-06	ENSFCAG00000007652	- && sp|Q96DZ7|T4S19_HUMAN Transmembrane 4 L6 family member 19 OS=Homo sapiens OX=9606 GN=TM4SF19 PE=1 SV=2 && PF05805:L6 membrane protein
ENSFCAG00000029717	18.864	45.5581	-1.27189	6.30095e-07	2.10582e-06	BTN1A1	- && sp|P18892|BT1A1_BOVIN Butyrophilin subfamily 1 member A1 OS=Bos taurus OX=9913 GN=BTN1A1 PE=1 SV=2 && PF00622:SPRY domain|PF13765:SPRY-associated domain|PF07686:Immunoglobulin V-set domain
ENSFCAG00000005509	55.587	26.0089	1.09639	6.57152e-07	2.19337e-06	SLC35D1	- && sp|A2VE55|S35D2_BOVIN UDP-N-acetylglucosamine/UDP-glucose/GDP-mannose transporter OS=Bos taurus OX=9913 GN=SLC35D2 PE=2 SV=1 && PF03151:Triose-phosphate Transporter family
ENSFCAG00000025939	3.831	20.1173	-2.43447	6.69592e-07	2.23281e-06	BRINP2	- && sp|Q8K1M8|BRNP2_RAT BMP/retinoic acid-inducible neural-specific protein 2 OS=Rattus norvegicus OX=10116 GN=Brinp2 PE=2 SV=1 && PF01823:MAC/Perforin domain
ENSFCAG00000029199	550.369	249.343	1.14224	6.7222e-07	2.24073e-06	IL18	- && sp|Q95M33|IL18_FELCA Interleukin-18 OS=Felis catus OX=9685 GN=IL18 PE=2 SV=1 && PF00340:Interleukin-1 / 18
ENSFCAG00000004613	21.3363	55.8819	-1.38381	6.84421e-07	2.27943e-06	TNNT2	- && sp|P50751|TNNT2_SHEEP Troponin T, cardiac muscle OS=Ovis aries OX=9940 GN=TNNT2 PE=2 SV=2 && PF00992:Troponin
ENSFCAG00000028905	15.0659	40.9057	-1.43213	6.88195e-07	2.29014e-06	HUNK	- && sp|Q68UT7|HUNK_PANTR Hormonally up-regulated neu tumor-associated kinase OS=Pan troglodytes OX=9598 GN=HUNK PE=3 SV=1 && PF00069:Protein kinase domain
ENSFCAG00000022207	36.2002	75.332	-1.06226	6.92547e-07	2.30376e-06	ENSFCAG00000022207	- && sp|Q9HCR9|PDE11_HUMAN Dual 3',5'-cyclic-AMP and -GMP phosphodiesterase 11A OS=Homo sapiens OX=9606 GN=PDE11A PE=1 SV=2 && PF01590:GAF domain|PF00233:3'5'-cyclic nucleotide phosphodiesterase
ENSFCAG00000013507	16.2334	2.26708	2.80169	7.04911e-07	2.34358e-06	GRAP2	- && sp|O75791|GRAP2_HUMAN GRB2-related adapter protein 2 OS=Homo sapiens OX=9606 GN=GRAP2 PE=1 SV=1 && PF00017:SH2 domain|PF00018:SH3 domain
ENSFCAG00000044265	21.4639	51.0367	-1.24893	7.14108e-07	2.37327e-06	ENSFCAG00000044265	- && sp|A6NMB9|FIGL2_HUMAN Fidgetin-like protein 2 OS=Homo sapiens OX=9606 GN=FIGNL2 PE=2 SV=2 && PF00004:ATPase family associated with various cellular activities (AAA)
ENSFCAG00000014054	46.6374	19.0981	1.28641	7.15474e-07	2.37737e-06	ENSFCAG00000014054	- && sp|Q9NTQ9|CXB4_HUMAN Gap junction beta-4 protein OS=Homo sapiens OX=9606 GN=GJB4 PE=1 SV=1 && PF00029:Connexin
novel.553	66.0721	28.5755	1.21497	7.62488e-07	2.52935e-06	-	- && - && -
ENSFCAG00000052280	34.08	70.8228	-1.06563	7.63363e-07	2.53178e-06	ENSFCAG00000052280	- && sp|Q9UFB7|ZBT47_HUMAN Zinc finger and BTB domain-containing protein 47 OS=Homo sapiens OX=9606 GN=ZBTB47 PE=1 SV=3 && PF00651:BTB/POZ domain
ENSFCAG00000035826	46.7621	18.9199	1.30747	7.81504e-07	2.5905e-06	ENSFCAG00000035826	- && sp|P09867|ROA1_BOVIN Heterogeneous nuclear ribonucleoprotein A1 OS=Bos taurus OX=9913 GN=HNRNPA1 PE=1 SV=2 && PF00076:RNA recognition motif. (a.k.a. RRM, RBD, or RNP domain)
novel.1073	58.6888	26.9962	1.11395	7.81707e-07	2.59069e-06	-	- && - && -
ENSFCAG00000042407	13.8273	0.581296	4.66017	7.82019e-07	2.59125e-06	ODAPH	- && sp|Q17RF5|ODAPH_HUMAN Odontogenesis associated phosphoprotein OS=Homo sapiens OX=9606 GN=ODAPH PE=1 SV=1 && PF15848:Odontogenesis associated phosphoprotein
ENSFCAG00000002122	9.21101	30.3764	-1.73097	7.87373e-07	2.60802e-06	ARHGAP6	- && sp|O43182|RHG06_HUMAN Rho GTPase-activating protein 6 OS=Homo sapiens OX=9606 GN=ARHGAP6 PE=1 SV=3 && PF00620:RhoGAP domain
ENSFCAG00000000405	12.5337	34.9916	-1.49496	7.9017e-07	2.6168e-06	IRAG1	- && sp|Q9N1F0|IRAG1_BOVIN Inositol 1,4,5-triphosphate receptor associated 1 OS=Bos taurus OX=9913 GN=IRAG1 PE=1 SV=1 && PF05781:MRVI1 protein
ENSFCAG00000010144	1.07782	14.7157	-3.76604	8.36641e-07	2.76249e-06	ARRDC5	- && sp|A6NEK1|ARRD5_HUMAN Arrestin domain-containing protein 5 OS=Homo sapiens OX=9606 GN=ARRDC5 PE=3 SV=2 && PF00339:Arrestin (or S-antigen), N-terminal domain|PF02752:Arrestin (or S-antigen), C-terminal domain
ENSFCAG00000024268	70.6951	31.113	1.19005	8.55976e-07	2.82164e-06	CD36	- && sp|P26201|CD36_BOVIN Platelet glycoprotein 4 OS=Bos taurus OX=9913 GN=CD36 PE=1 SV=5 && PF01130:CD36 family
ENSFCAG00000051523	15.4337	43.6656	-1.5143	9.17537e-07	3.01455e-06	ENSFCAG00000051523	- && - && -
ENSFCAG00000008067	23.7834	55.3371	-1.22694	9.25371e-07	3.03861e-06	APBA2	- && sp|O35431|APBA2_RAT Amyloid-beta A4 precursor protein-binding family A member 2 OS=Rattus norvegicus OX=10116 GN=Apba2 PE=1 SV=1 && PF00595:PDZ domain|PF00640:Phosphotyrosine interaction domain (PTB/PID)
ENSFCAG00000036113	27.9496	62.0169	-1.14955	1.04254e-06	3.41141e-06	PADI4	- && sp|Q9UM07|PADI4_HUMAN Protein-arginine deiminase type-4 OS=Homo sapiens OX=9606 GN=PADI4 PE=1 SV=2 && PF03068:Protein-arginine deiminase (PAD)|PF08527:Protein-arginine deiminase (PAD) middle domain|PF08526:Protein-arginine deiminase (PAD) N-terminal domain
ENSFCAG00000040973	24.1717	52.188	-1.10333	1.04812e-06	3.42906e-06	ENSFCAG00000040973	- && - && -
ENSFCAG00000009952	13.2963	0.718018	4.20359	1.06573e-06	3.48219e-06	ITK	- && sp|Q08881|ITK_HUMAN Tyrosine-protein kinase ITK/TSK OS=Homo sapiens OX=9606 GN=ITK PE=1 SV=1 && PF00018:SH3 domain|PF00169:PH domain|PF00779:BTK motif|PF07714:Protein tyrosine kinase|PF00017:SH2 domain
ENSFCAG00000013062	25.5647	56.8526	-1.15346	1.10785e-06	3.61323e-06	ARHGAP32	- && sp|A7KAX9|RHG32_HUMAN Rho GTPase-activating protein 32 OS=Homo sapiens OX=9606 GN=ARHGAP32 PE=1 SV=1 && PF14604:Variant SH3 domain|PF00620:RhoGAP domain
ENSFCAG00000037532	55.2741	24.9301	1.15264	1.20161e-06	3.9083e-06	ENSFCAG00000037532	- && - && -
ENSFCAG00000004913	8.99001	30.5094	-1.75191	1.24007e-06	4.02971e-06	EPOR	- && sp|Q2KL21|EPOR_CANLF Erythropoietin receptor OS=Canis lupus familiaris OX=9615 GN=EPOR PE=2 SV=1 && PF00041:Fibronectin type III domain|PF09067:Erythropoietin receptor, ligand binding
ENSFCAG00000041217	41.4693	15.7551	1.38728	1.24573e-06	4.04662e-06	ENSFCAG00000041217	- && sp|A9YTQ3|AHRR_HUMAN Aryl hydrocarbon receptor repressor OS=Homo sapiens OX=9606 GN=AHRR PE=1 SV=3 && -
ENSFCAG00000005103	21.3377	49.9301	-1.2311	1.30015e-06	4.21345e-06	RPS6KA2	- && sp|Q15349|KS6A2_HUMAN Ribosomal protein S6 kinase alpha-2 OS=Homo sapiens OX=9606 GN=RPS6KA2 PE=1 SV=2 && -
ENSFCAG00000045165	15.2241	38.5538	-1.34019	1.36106e-06	4.40365e-06	COL11A1	- && sp|P12107|COBA1_HUMAN Collagen alpha-1(XI) chain OS=Homo sapiens OX=9606 GN=COL11A1 PE=1 SV=4 && PF01410:Fibrillar collagen C-terminal domain|PF01391:Collagen triple helix repeat (20 copies)
ENSFCAG00000042553	2.87019	17.0512	-2.58904	1.40596e-06	4.54233e-06	CCR10	- && sp|P46092|CCR10_HUMAN C-C chemokine receptor type 10 OS=Homo sapiens OX=9606 GN=CCR10 PE=1 SV=3 && PF00001:7 transmembrane receptor (rhodopsin family)
ENSFCAG00000014995	24.9837	55.5019	-1.14624	1.53533e-06	4.94419e-06	STOX2	- && sp|Q95K63|STOX2_MACFA Storkhead-box protein 2 OS=Macaca fascicularis OX=9541 GN=STOX2 PE=2 SV=1 && PF10264:Winged helix Storkhead-box1 domain
ENSFCAG00000034629	15.9736	2.38219	2.7537	1.72708e-06	5.54568e-06	ENSFCAG00000034629	- && - && -
ENSFCAG00000005749	7.2535	25.5295	-1.82776	1.7471e-06	5.60692e-06	ENSFCAG00000005749	- && sp|Q96JP2|MY15B_HUMAN Unconventional myosin-XVB OS=Homo sapiens OX=9606 GN=MYO15B PE=1 SV=3 && PF00063:Myosin head (motor domain)|PF00784:MyTH4 domain|PF07653:Variant SH3 domain
novel.76	12.3713	33.8864	-1.45378	1.75409e-06	5.62734e-06	-	- && - && -
ENSFCAG00000006998	33.9323	70.307	-1.04114	1.76347e-06	5.65539e-06	LPAR6	- && sp|Q8BMC0|LPAR6_MOUSE Lysophosphatidic acid receptor 6 OS=Mus musculus OX=10090 GN=Lpar6 PE=1 SV=1 && PF00001:7 transmembrane receptor (rhodopsin family)
ENSFCAG00000039447	31.0629	10.8167	1.51376	1.86568e-06	5.97138e-06	ENSFCAG00000039447	- && sp|Q9HDN1|H3_MORAP Histone H3 OS=Mortierella alpina OX=64518 GN=H3.1 PE=3 SV=3 && PF00125:Core histone H2A/H2B/H3/H4
ENSFCAG00000033858	25.2462	52.0303	-1.04506	2.03684e-06	6.50054e-06	MEGF9	- && sp|Q9H1U4|MEGF9_HUMAN Multiple epidermal growth factor-like domains protein 9 OS=Homo sapiens OX=9606 GN=MEGF9 PE=2 SV=3 && PF00053:Laminin EGF domain
ENSFCAG00000036538	9.90827	30.5366	-1.63462	2.14409e-06	6.82817e-06	SPEG	- && sp|Q15772|SPEG_HUMAN Striated muscle preferentially expressed protein kinase OS=Homo sapiens OX=9606 GN=SPEG PE=1 SV=4 && PF07679:Immunoglobulin I-set domain|PF00069:Protein kinase domain|PF16650:Unstructured region on SPEG complex protein
ENSFCAG00000002704	41.2526	17.4356	1.24183	2.30062e-06	7.31234e-06	SLC16A6	- && sp|O15403|MOT7_HUMAN Monocarboxylate transporter 7 OS=Homo sapiens OX=9606 GN=SLC16A6 PE=1 SV=2 && PF07690:Major Facilitator Superfamily
ENSFCAG00000008711	24.8698	52.8537	-1.09046	2.50564e-06	7.93994e-06	ANKRD44	- && sp|Q8N8A2|ANR44_HUMAN Serine/threonine-protein phosphatase 6 regulatory ankyrin repeat subunit B OS=Homo sapiens OX=9606 GN=ANKRD44 PE=1 SV=3 && PF12796:Ankyrin repeats (3 copies)
ENSFCAG00000030412	6.21729	23.3077	-1.89539	2.53622e-06	8.03399e-06	RUNX1T1	- && sp|Q06455|MTG8_HUMAN Protein CBFA2T1 OS=Homo sapiens OX=9606 GN=RUNX1T1 PE=1 SV=2 && PF07531:NHR1 homology to TAF|PF01753:MYND finger|PF08788:NHR2 domain like
ENSFCAG00000045013	37.8507	164.1	-2.11325	2.55341e-06	8.08702e-06	ENSFCAG00000045013	- && sp|O14879|IFIT3_HUMAN Interferon-induced protein with tetratricopeptide repeats 3 OS=Homo sapiens OX=9606 GN=IFIT3 PE=1 SV=1 && -
ENSFCAG00000012337	1.28962	13.4043	-3.36551	2.65886e-06	8.41352e-06	EPN3	- && sp|Q9H201|EPN3_HUMAN Epsin-3 OS=Homo sapiens OX=9606 GN=EPN3 PE=2 SV=1 && PF01417:ENTH domain
ENSFCAG00000001828	1.34661	13.3018	-3.3415	2.68329e-06	8.48932e-06	ISM1	- && sp|B1AKI9|ISM1_HUMAN Isthmin-1 OS=Homo sapiens OX=9606 GN=ISM1 PE=2 SV=2 && PF03782:AMOP domain|PF00090:Thrombospondin type 1 domain
ENSFCAG00000008374	3.46811	17.0114	-2.29286	2.7788e-06	8.77903e-06	DPP6	- && sp|P42659|DPP6_BOVIN Dipeptidyl aminopeptidase-like protein 6 OS=Bos taurus OX=9913 GN=DPP6 PE=1 SV=1 && PF00326:Prolyl oligopeptidase family|PF00930:Dipeptidyl peptidase IV (DPP IV) N-terminal region
novel.657	17.674	42.7005	-1.25714	3.11124e-06	9.79465e-06	-	- && - && -
ENSFCAG00000044374	14.1162	2.01172	2.82677	3.11796e-06	9.81406e-06	ENSFCAG00000044374	- && sp|P62807|H2B1C_HUMAN Histone H2B type 1-C/E/F/G/I OS=Homo sapiens OX=9606 GN=H2BC4 PE=1 SV=4 && PF00125:Core histone H2A/H2B/H3/H4
ENSFCAG00000002022	55.3736	25.0118	1.13848	3.14717e-06	9.89901e-06	KRT23	- && sp|Q9C075|K1C23_HUMAN Keratin, type I cytoskeletal 23 OS=Homo sapiens OX=9606 GN=KRT23 PE=1 SV=2 && PF00038:Intermediate filament protein
ENSFCAG00000035285	16.0763	38.6933	-1.26882	3.17807e-06	9.98389e-06	ENSFCAG00000035285	- && - && -
ENSFCAG00000013111	26.4356	7.87931	1.73772	3.37038e-06	1.0562e-05	CHIT1	- && sp|Q13231|CHIT1_HUMAN Chitotriosidase-1 OS=Homo sapiens OX=9606 GN=CHIT1 PE=1 SV=1 && PF01607:Chitin binding Peritrophin-A domain|PF00704:Glycosyl hydrolases family 18
novel.648	55.8954	26.7944	1.06592	3.46957e-06	1.08587e-05	-	- && - && -
ENSFCAG00000038630	24.4609	6.49373	1.90689	3.49118e-06	1.09233e-05	UBE2QL1	- && sp|A1L167|U2QL1_HUMAN Ubiquitin-conjugating enzyme E2Q-like protein 1 OS=Homo sapiens OX=9606 GN=UBE2QL1 PE=1 SV=2 && -
ENSFCAG00000014906	16.586	2.44728	2.79869	3.55749e-06	1.11269e-05	ENSFCAG00000014906	- && sp|P0CAP1|MYZAP_HUMAN Myocardial zonula adherens protein OS=Homo sapiens OX=9606 GN=MYZAP PE=1 SV=1 && -
ENSFCAG00000005165	18.6212	4.31591	2.09745	3.56473e-06	1.11437e-05	PLB1	- && sp|Q6P1J6|PLB1_HUMAN Phospholipase B1, membrane-associated OS=Homo sapiens OX=9606 GN=PLB1 PE=1 SV=3 && PF00657:GDSL-like Lipase/Acylhydrolase
ENSFCAG00000008148	6.11165	23.6775	-1.95625	3.68215e-06	1.14926e-05	SELP	- && sp|P16109|LYAM3_HUMAN P-selectin OS=Homo sapiens OX=9606 GN=SELP PE=1 SV=3 && PF00084:Sushi repeat (SCR repeat)|PF00059:Lectin C-type domain
ENSFCAG00000004015	68.8044	31.9183	1.10364	3.71259e-06	1.15856e-05	B3GALT4	- && sp|Q5TJE8|B3GT4_CANLF Beta-1,3-galactosyltransferase 4 OS=Canis lupus familiaris OX=9615 GN=B3GALT4 PE=3 SV=1 && PF01762:Galactosyltransferase
ENSFCAG00000006341	10.2353	33.0758	-1.71048	3.82079e-06	1.19045e-05	ADAM33	- && sp|Q9BZ11|ADA33_HUMAN Disintegrin and metalloproteinase domain-containing protein 33 OS=Homo sapiens OX=9606 GN=ADAM33 PE=1 SV=2 && PF01421:Reprolysin (M12B) family zinc metalloprotease|PF00200:Disintegrin|PF01562:Reprolysin family propeptide|PF08516:ADAM cysteine-rich
ENSFCAG00000014208	11.9135	35.2256	-1.57538	3.874e-06	1.20661e-05	PRRT3	- && sp|Q5FWE3|PRRT3_HUMAN Proline-rich transmembrane protein 3 OS=Homo sapiens OX=9606 GN=PRRT3 PE=1 SV=3 && -
ENSFCAG00000009622	16.4221	41.5393	-1.34318	4.04284e-06	1.25635e-05	ATP1B2	- && sp|P14231|AT1B2_MOUSE Sodium/potassium-transporting ATPase subunit beta-2 OS=Mus musculus OX=10090 GN=Atp1b2 PE=1 SV=2 && -
ENSFCAG00000051396	53.1865	22.678	1.23377	4.2704e-06	1.32361e-05	ENSFCAG00000051396	- && sp|Q93077|H2A1C_HUMAN Histone H2A type 1-C OS=Homo sapiens OX=9606 GN=H2AC6 PE=1 SV=3 && PF00125:Core histone H2A/H2B/H3/H4|PF16211:C-terminus of histone H2A
ENSFCAG00000043173	12.4455	1.07232	3.51917	4.29908e-06	1.33181e-05	ENSFCAG00000043173	- && sp|P0C170|H2A1E_RAT Histone H2A type 1-E OS=Rattus norvegicus OX=10116 PE=1 SV=2 && PF00125:Core histone H2A/H2B/H3/H4|PF16211:C-terminus of histone H2A
ENSFCAG00000052319	54.1954	25.2363	1.1083	4.47477e-06	1.38383e-05	ENSFCAG00000052319	- && - && -
ENSFCAG00000029283	13.034	1.65042	2.98627	4.48287e-06	1.38609e-05	SLC6A15	- && sp|Q9XS59|S6A15_BOVIN Sodium-dependent neutral amino acid transporter B(0)AT2 OS=Bos taurus OX=9913 GN=SLC6A15 PE=2 SV=1 && PF00209:Sodium:neurotransmitter symporter family
ENSFCAG00000039523	3.76833	18.1481	-2.22975	4.48878e-06	1.3872e-05	ENSFCAG00000039523	- && sp|O94991|SLIK5_HUMAN SLIT and NTRK-like protein 5 OS=Homo sapiens OX=9606 GN=SLITRK5 PE=1 SV=2 && PF13855:Leucine rich repeat
ENSFCAG00000001190	26.4707	52.9661	-1.00152	4.75729e-06	1.46789e-05	NTNG1	- && sp|Q9Y2I2|NTNG1_HUMAN Netrin-G1 OS=Homo sapiens OX=9606 GN=NTNG1 PE=1 SV=3 && PF00053:Laminin EGF domain|PF00055:Laminin N-terminal (Domain VI)
ENSFCAG00000041936	6.16695	0	5.2018	4.75809e-06	1.46789e-05	ENSFCAG00000041936	- && sp|P68432|H31_BOVIN Histone H3.1 OS=Bos taurus OX=9913 PE=1 SV=2 && PF00125:Core histone H2A/H2B/H3/H4
ENSFCAG00000022842	18.3972	45.4512	-1.29244	4.88783e-06	1.50713e-05	ENSFCAG00000022842	- && sp|Q6ZN57|ZFP2_HUMAN Zinc finger protein 2 homolog OS=Homo sapiens OX=9606 GN=ZFP2 PE=1 SV=1 && PF00096:Zinc finger, C2H2 type
ENSFCAG00000041886	39.1354	12.9835	1.59507	4.97878e-06	1.53385e-05	ENSFCAG00000041886	- && sp|Q5TAT6|CODA1_HUMAN Collagen alpha-1(XIII) chain OS=Homo sapiens OX=9606 GN=COL13A1 PE=1 SV=1 && PF01391:Collagen triple helix repeat (20 copies)
ENSFCAG00000050455	17.1003	42.4427	-1.32837	5.15685e-06	1.58652e-05	ENSFCAG00000050455	- && - && -
ENSFCAG00000041220	0.211861	8.64673	-4.85844	5.30127e-06	1.6287e-05	NREP	- && sp|Q5NVD3|NREP_PONAB Neuronal regeneration-related protein OS=Pongo abelii OX=9601 GN=NREP PE=3 SV=1 && PF11092:Neuronal protein 3.1 (p311)
ENSFCAG00000049622	44.3456	17.7358	1.32633	5.32087e-06	1.63403e-05	ENSFCAG00000049622	- && sp|Q9UHA3|RLP24_HUMAN Probable ribosome biogenesis protein RLP24 OS=Homo sapiens OX=9606 GN=RSL24D1 PE=1 SV=1 && -
ENSFCAG00000011321	10.2332	29.6941	-1.52118	5.42757e-06	1.6655e-05	INPP5D	- && sp|Q92835|SHIP1_HUMAN Phosphatidylinositol 3,4,5-trisphosphate 5-phosphatase 1 OS=Homo sapiens OX=9606 GN=INPP5D PE=1 SV=2 && -
ENSFCAG00000042344	9.95759	31.8607	-1.69431	5.50437e-06	1.6882e-05	RNF224	- && sp|Q3UIW8|RN224_MOUSE RING finger protein 224 OS=Mus musculus OX=10090 GN=Rnf224 PE=2 SV=1 && PF13445:RING-type zinc-finger
ENSFCAG00000023883	26.1432	52.4366	-1.00102	5.80844e-06	1.77809e-05	SLC30A3	- && sp|Q99726|ZNT3_HUMAN Zinc transporter 3 OS=Homo sapiens OX=9606 GN=SLC30A3 PE=1 SV=2 && PF01545:Cation efflux family
ENSFCAG00000009091	8.34228	26.1111	-1.63546	5.81594e-06	1.77978e-05	ENSFCAG00000009091	- && sp|Q076A3|MYH13_CANLF Myosin-13 OS=Canis lupus familiaris OX=9615 GN=MYH13 PE=3 SV=1 && PF02736:Myosin N-terminal SH3-like domain|PF00063:Myosin head (motor domain)|PF01576:Myosin tail
ENSFCAG00000042793	10.6056	0.73022	3.8709	5.90503e-06	1.80611e-05	ENSFCAG00000042793	- && sp|P62803|H4_BOVIN Histone H4 OS=Bos taurus OX=9913 PE=1 SV=2 && PF15511:Centromere kinetochore component CENP-T histone fold
ENSFCAG00000023693	7.59377	26.4403	-1.7988	6.0457e-06	1.84692e-05	CITED1	- && sp|Q9BDI3|CITE1_BOVIN Cbp/p300-interacting transactivator 1 OS=Bos taurus OX=9913 GN=CITED1 PE=2 SV=1 && PF04487:CITED
novel.395	54.0609	24.8874	1.11884	6.25169e-06	1.90626e-05	-	- && sp|O00370|LORF2_HUMAN LINE-1 retrotransposable element ORF2 protein OS=Homo sapiens OX=9606 PE=1 SV=1 && -
ENSFCAG00000028099	24.2413	49.5118	-1.02717	6.26283e-06	1.90932e-05	WDR38	- && sp|Q5JTN6|WDR38_HUMAN WD repeat-containing protein 38 OS=Homo sapiens OX=9606 GN=WDR38 PE=2 SV=1 && PF00400:WD domain, G-beta repeat
ENSFCAG00000047171	12.4044	1.85456	2.76581	6.28192e-06	1.91417e-05	ENSFCAG00000047171	- && - && -
ENSFCAG00000050634	33.8136	13.7378	1.29484	6.32666e-06	1.92616e-05	ENSFCAG00000050634	- && - && -
ENSFCAG00000032176	37.5279	16.367	1.20392	6.34072e-06	1.92978e-05	SPA17	- && sp|P36425|SP17_RABIT Sperm surface protein Sp17 OS=Oryctolagus cuniculus OX=9986 GN=SPA17 PE=1 SV=2 && PF02197:Regulatory subunit of type II PKA R-subunit|PF00612:IQ calmodulin-binding motif
novel.733	10.028	27.7026	-1.46996	6.5967e-06	2.00461e-05	-	- && - && -
ENSFCAG00000037567	47.0089	20.6952	1.18799	6.7094e-06	2.03748e-05	ENSFCAG00000037567	- && - && -
novel.106	19.4698	42.738	-1.13885	6.87026e-06	2.08455e-05	-	- && - && -
novel.794	51.478	24.2301	1.0855	7.15852e-06	2.16759e-05	-	- && - && -
ENSFCAG00000002436	15.1545	36.5478	-1.28064	7.31679e-06	2.21364e-05	ATP8B3	- && sp|O60423|AT8B3_HUMAN Phospholipid-transporting ATPase IK OS=Homo sapiens OX=9606 GN=ATP8B3 PE=2 SV=4 && PF00122:E1-E2 ATPase|PF13246:Cation transport ATPase (P-type)|PF16212:Phospholipid-translocating P-type ATPase C-terminal|PF16209:Phospholipid-translocating ATPase N-terminal
ENSFCAG00000005299	13.457	41.7003	-1.64204	7.70679e-06	2.3269e-05	PATJ	- && sp|E2QYC9|INADL_CANLF InaD-like protein OS=Canis lupus familiaris OX=9615 GN=PATJ PE=1 SV=3 && PF00595:PDZ domain|PF09045:L27_2
ENSFCAG00000047212	5.56488	0	5.06598	7.87275e-06	2.3742e-05	ENSFCAG00000047212	- && - && -
ENSFCAG00000002749	14.2596	35.2003	-1.2988	8.19559e-06	2.46697e-05	SLC27A3	- && sp|Q5K4L6|S27A3_HUMAN Solute carrier family 27 member 3 OS=Homo sapiens OX=9606 GN=SLC27A3 PE=1 SV=4 && PF13193:AMP-binding enzyme C-terminal domain|PF00501:AMP-binding enzyme
ENSFCAG00000033464	13.4645	2.04564	2.73794	8.45492e-06	2.54117e-05	ENSFCAG00000033464	- && - && -
novel.1169	16.1581	40.6633	-1.33655	8.48596e-06	2.55007e-05	-	- && - && -
ENSFCAG00000011715	60.1548	26.386	1.19209	8.55894e-06	2.57114e-05	TAF4B	- && sp|Q92750|TAF4B_HUMAN Transcription initiation factor TFIID subunit 4B OS=Homo sapiens OX=9606 GN=TAF4B PE=1 SV=2 && PF05236:Transcription initiation factor TFIID component TAF4 family|PF07531:NHR1 homology to TAF
ENSFCAG00000012371	8.76327	26.809	-1.62117	8.6375e-06	2.5943e-05	GNB3	- && sp|Q61011|GBB3_MOUSE Guanine nucleotide-binding protein G(I)/G(S)/G(T) subunit beta-3 OS=Mus musculus OX=10090 GN=Gnb3 PE=1 SV=2 && PF00400:WD domain, G-beta repeat
ENSFCAG00000047080	18.3796	40.9174	-1.15363	8.74196e-06	2.62259e-05	ENSFCAG00000047080	- && - && -
ENSFCAG00000053468	21.7762	47.7626	-1.12668	9.03641e-06	2.70592e-05	ENSFCAG00000053468	- && - && -
ENSFCAG00000024954	4.96427	22.3238	-2.16056	9.19662e-06	2.75113e-05	SMTNL2	- && sp|Q2KI85|SMTL2_BOVIN Smoothelin-like protein 2 OS=Bos taurus OX=9913 GN=SMTNL2 PE=2 SV=1 && PF00307:Calponin homology (CH) domain
ENSFCAG00000019013	6.05472	23.0795	-1.92822	9.51126e-06	2.84239e-05	ADAMTS2	- && sp|P79331|ATS2_BOVIN A disintegrin and metalloproteinase with thrombospondin motifs 2 OS=Bos taurus OX=9913 GN=ADAMTS2 PE=1 SV=1 && PF00090:Thrombospondin type 1 domain|PF17771:ADAM cysteine-rich domain|PF05986:ADAM-TS Spacer 1|PF01421:Reprolysin (M12B) family zinc metalloprotease
novel.490	4.8129	19.7071	-2.03794	9.75823e-06	2.91409e-05	-	- && - && -
ENSFCAG00000012801	19.5821	5.10958	1.94888	9.8465e-06	2.93766e-05	TRIM63	- && sp|Q91Z63|TRI63_RAT E3 ubiquitin-protein ligase TRIM63 OS=Rattus norvegicus OX=10116 GN=Trim63 PE=2 SV=1 && PF00643:B-box zinc finger|PF13445:RING-type zinc-finger
ENSFCAG00000014695	6.10729	22.2668	-1.83895	1.05891e-05	3.14763e-05	AGAP2	- && sp|Q8CGU4|AGAP2_RAT Arf-GAP with GTPase, ANK repeat and PH domain-containing protein 2 OS=Rattus norvegicus OX=10116 GN=Agap2 PE=1 SV=1 && PF01412:Putative GTPase activating protein for Arf|PF00071:Ras family|PF12796:Ankyrin repeats (3 copies)
ENSFCAG00000036543	0.438739	10.8788	-4.61021	1.07572e-05	3.19548e-05	RTP1	- && sp|P59025|RTP1_HUMAN Receptor-transporting protein 1 OS=Homo sapiens OX=9606 GN=RTP1 PE=2 SV=2 && PF13695:Zinc-binding domain
ENSFCAG00000006375	19.1852	43.0342	-1.16793	1.09159e-05	3.241e-05	ZC2HC1C	- && sp|Q9BGW4|ZC21C_MACFA Zinc finger C2HC domain-containing protein 1C OS=Macaca fascicularis OX=9541 GN=ZC2HC1C PE=2 SV=2 && PF13913:zinc-finger of a C2HC-type
ENSFCAG00000007581	13.4477	1.988	2.75556	1.10772e-05	3.28726e-05	PKP3	- && sp|Q9QY23|PKP3_MOUSE Plakophilin-3 OS=Mus musculus OX=10090 GN=Pkp3 PE=1 SV=2 && PF00514:Armadillo/beta-catenin-like repeat
novel.198	14.4358	2.67217	2.4131	1.11631e-05	3.30999e-05	-	- && - && -
ENSFCAG00000029824	4.57729	17.825	-1.96329	1.14837e-05	3.40109e-05	AKAP3	- && sp|O77797|AKAP3_BOVIN A-kinase anchor protein 3 OS=Bos taurus OX=9913 GN=AKAP3 PE=2 SV=2 && PF05716:A-kinase anchor protein 110 kDa (AKAP 110)|PF10522:RII binding domain
ENSFCAG00000012789	54.986	26.7229	1.04883	1.1627e-05	3.44069e-05	ENSFCAG00000012789	- && sp|Q28426|RHLC_GORGO RH-like protein IC OS=Gorilla gorilla gorilla OX=9595 PE=2 SV=2 && PF00909:Ammonium Transporter Family
ENSFCAG00000012338	20.2581	44.1843	-1.12797	1.17888e-05	3.48451e-05	SPATA20	- && sp|Q8TB22|SPT20_HUMAN Spermatogenesis-associated protein 20 OS=Homo sapiens OX=9606 GN=SPATA20 PE=2 SV=3 && PF03190:Protein of unknown function, DUF255
ENSFCAG00000027641	0.438189	9.91662	-4.47904	1.19691e-05	3.53372e-05	RSPH4A	- && sp|Q5TD94|RSH4A_HUMAN Radial spoke head protein 4 homolog A OS=Homo sapiens OX=9606 GN=RSPH4A PE=2 SV=1 && PF04712:Radial spokehead-like protein
ENSFCAG00000005111	25.4771	53.0249	-1.0638	1.20586e-05	3.55777e-05	ASS1	- && sp|P00966|ASSY_HUMAN Argininosuccinate synthase OS=Homo sapiens OX=9606 GN=ASS1 PE=1 SV=2 && PF00764:Arginosuccinate synthase
ENSFCAG00000018767	4.90537	19.6912	-1.9892	1.20889e-05	3.56614e-05	JAKMIP2	- && sp|Q96AA8|JKIP2_HUMAN Janus kinase and microtubule-interacting protein 2 OS=Homo sapiens OX=9606 GN=JAKMIP2 PE=1 SV=1 && PF16034:JAKMIP CC3 domain
ENSFCAG00000040949	4.89422	19.2001	-1.99576	1.25807e-05	3.70021e-05	ENSFCAG00000040949	- && - && -
ENSFCAG00000052537	11.8543	1.05241	3.46075	1.27971e-05	3.76125e-05	ENSFCAG00000052537	- && - && -
novel.543	16.4255	36.9969	-1.16693	1.32084e-05	3.87206e-05	-	- && sp|Q8IUR5|TMTC1_HUMAN Protein O-mannosyl-transferase TMTC1 OS=Homo sapiens OX=9606 GN=TMTC1 PE=1 SV=3 && -
ENSFCAG00000012193	9.55288	27.1703	-1.50512	1.32865e-05	3.89367e-05	LDHD	- && sp|Q7TNG8|LDHD_MOUSE Probable D-lactate dehydrogenase, mitochondrial OS=Mus musculus OX=10090 GN=Ldhd PE=1 SV=1 && PF01565:FAD binding domain|PF02913:FAD linked oxidases, C-terminal domain
ENSFCAG00000001231	15.1874	37.666	-1.30787	1.42572e-05	4.17131e-05	PALD1	- && sp|Q9ULE6|PALD_HUMAN Paladin OS=Homo sapiens OX=9606 GN=PALD1 PE=1 SV=3 && PF14566:Inositol hexakisphosphate
ENSFCAG00000001628	13.1808	31.8982	-1.27351	1.4414e-05	4.21509e-05	PAX5	- && sp|Q02650|PAX5_MOUSE Paired box protein Pax-5 OS=Mus musculus OX=10090 GN=Pax5 PE=1 SV=1 && PF12403:Paired-box protein 2 C terminal|PF00292:'Paired box' domain
ENSFCAG00000037912	9.27062	0.363902	4.64485	1.50351e-05	4.38737e-05	SNORD18	- && - && -
ENSFCAG00000053112	17.8228	41.0702	-1.2058	1.52021e-05	4.43385e-05	ENSFCAG00000053112	- && sp|P59046|NAL12_HUMAN NACHT, LRR and PYD domains-containing protein 12 OS=Homo sapiens OX=9606 GN=NLRP12 PE=1 SV=2 && PF17776:NLRC4 helical domain HD2|PF05729:NACHT domain|PF17779:NOD2 winged helix domain
ENSFCAG00000009963	27.4819	57.4309	-1.06294	1.59035e-05	4.62492e-05	CACNB1	- && sp|Q9MZL7|CACB1_BOVIN Voltage-dependent L-type calcium channel subunit beta-1 OS=Bos taurus OX=9913 GN=CACNB1 PE=1 SV=1 && PF00625:Guanylate kinase|PF12052:Voltage gated calcium channel subunit beta domain 4Aa N terminal
ENSFCAG00000050020	6.55669	22.1475	-1.76488	1.59104e-05	4.62616e-05	ENSFCAG00000050020	- && - && -
ENSFCAG00000003570	14.7523	36.6384	-1.31357	1.63978e-05	4.76168e-05	EMILIN3	- && sp|Q9NT22|EMIL3_HUMAN EMILIN-3 OS=Homo sapiens OX=9606 GN=EMILIN3 PE=1 SV=2 && PF07546:EMI domain
ENSFCAG00000031453	24.8275	8.54972	1.5398	1.72107e-05	4.99045e-05	LIPN	- && sp|Q5VXI9|LIPN_HUMAN Lipase member N OS=Homo sapiens OX=9606 GN=LIPN PE=2 SV=2 && PF00561:alpha/beta hydrolase fold
ENSFCAG00000034256	53.5999	25.4933	1.06086	1.73849e-05	5.03849e-05	HAPLN3	- && sp|Q96S86|HPLN3_HUMAN Hyaluronan and proteoglycan link protein 3 OS=Homo sapiens OX=9606 GN=HAPLN3 PE=2 SV=1 && -
ENSFCAG00000044044	6.73869	0.176454	4.75814	1.77334e-05	5.13365e-05	ENSFCAG00000044044	- && sp|P68432|H31_BOVIN Histone H3.1 OS=Bos taurus OX=9913 PE=1 SV=2 && PF00125:Core histone H2A/H2B/H3/H4
ENSFCAG00000046466	33.1064	14.4903	1.18978	1.84287e-05	5.32717e-05	ENSFCAG00000046466	- && sp|Q96JG8|MAGD4_HUMAN Melanoma-associated antigen D4 OS=Homo sapiens OX=9606 GN=MAGED4 PE=1 SV=3 && -
ENSFCAG00000008561	9.79938	26.8775	-1.457	1.86065e-05	5.37507e-05	CARD11	- && sp|Q9BXL7|CAR11_HUMAN Caspase recruitment domain-containing protein 11 OS=Homo sapiens OX=9606 GN=CARD11 PE=1 SV=3 && PF00619:Caspase recruitment domain
ENSFCAG00000015681	1.61031	12.1566	-2.98147	1.86313e-05	5.38137e-05	MAP2K6	- && sp|P52564|MP2K6_HUMAN Dual specificity mitogen-activated protein kinase kinase 6 OS=Homo sapiens OX=9606 GN=MAP2K6 PE=1 SV=1 && PF00069:Protein kinase domain
ENSFCAG00000009426	15.1493	3.22188	2.22292	1.89495e-05	5.47063e-05	PLEK	- && sp|P08567|PLEK_HUMAN Pleckstrin OS=Homo sapiens OX=9606 GN=PLEK PE=1 SV=3 && PF00610:Domain found in Dishevelled, Egl-10, and Pleckstrin (DEP)|PF00169:PH domain
ENSFCAG00000009165	7.7006	23.8714	-1.6447	1.92167e-05	5.54508e-05	IL6	- && sp|P41683|IL6_FELCA Interleukin-6 OS=Felis catus OX=9685 GN=IL6 PE=2 SV=1 && PF00489:Interleukin-6/G-CSF/MGF family
ENSFCAG00000045113	27.5755	55.0065	-1.00407	1.92304e-05	5.54814e-05	ENSFCAG00000045113	- && sp|Q717R9|CYS1_HUMAN Cystin-1 OS=Homo sapiens OX=9606 GN=CYS1 PE=1 SV=1 && -
ENSFCAG00000032053	11.4479	1.57762	2.81693	1.9246e-05	5.55174e-05	ENSFCAG00000032053	- && - && -
ENSFCAG00000036417	18.816	41.6876	-1.14416	1.92656e-05	5.556e-05	FOXQ1	- && sp|O70220|FOXQ1_MOUSE Forkhead box protein Q1 OS=Mus musculus OX=10090 GN=Foxq1 PE=2 SV=3 && PF00250:Forkhead domain
ENSFCAG00000006205	4.77618	20.2894	-2.04817	2.02712e-05	5.82955e-05	CFAP74	- && sp|Q9C0B2|CFA74_HUMAN Cilia- and flagella-associated protein 74 OS=Homo sapiens OX=9606 GN=CFAP74 PE=2 SV=3 && PF15780:Abnormal spindle-like microcephaly-assoc'd, ASPM-SPD-2-Hydin
novel.287	15.3013	35.2994	-1.21466	2.20772e-05	6.33158e-05	-	- && - && -
ENSFCAG00000011005	10.4779	26.8705	-1.36281	2.21768e-05	6.35708e-05	GXYLT2	- && sp|A0PJZ3|GXLT2_HUMAN Glucoside xylosyltransferase 2 OS=Homo sapiens OX=9606 GN=GXYLT2 PE=2 SV=2 && PF01501:Glycosyl transferase family 8
ENSFCAG00000044137	10.3504	1.10555	3.23928	2.2699e-05	6.5026e-05	U6	- && - && -
ENSFCAG00000007325	0.211861	7.19017	-4.59334	2.28813e-05	6.55061e-05	AR	- && sp|Q8MIK0|ANDR_CROCR Androgen receptor OS=Crocuta crocuta OX=9678 GN=AR PE=2 SV=1 && PF00105:Zinc finger, C4 type (two domains)|PF00104:Ligand-binding domain of nuclear hormone receptor|PF02166:Androgen receptor
ENSFCAG00000000977	41.89	19.9538	1.07498	2.32298e-05	6.64081e-05	ENSFCAG00000000977	- && sp|P43121|MUC18_HUMAN Cell surface glycoprotein MUC18 OS=Homo sapiens OX=9606 GN=MCAM PE=1 SV=2 && PF07686:Immunoglobulin V-set domain|PF08205:CD80-like C2-set immunoglobulin domain|PF13927:Immunoglobulin domain
ENSFCAG00000046991	8.01445	23.3054	-1.53914	2.38672e-05	6.81101e-05	ENSFCAG00000046991	- && - && -
ENSFCAG00000053543	11.4765	32.0878	-1.47673	2.42154e-05	6.90709e-05	ENSFCAG00000053543	- && sp|Q5R675|NP1L3_PONAB Nucleosome assembly protein 1-like 3 OS=Pongo abelii OX=9601 GN=NAP1L3 PE=2 SV=1 && PF00956:Nucleosome assembly protein (NAP)
ENSFCAG00000050608	11.6316	31.4433	-1.44375	2.51001e-05	7.15485e-05	ENSFCAG00000050608	- && - && -
ENSFCAG00000049116	29.9922	11.455	1.39035	2.58404e-05	7.35531e-05	ENSFCAG00000049116	- && sp|Q6ZMR3|LDH6A_HUMAN L-lactate dehydrogenase A-like 6A OS=Homo sapiens OX=9606 GN=LDHAL6A PE=2 SV=1 && PF02866:lactate/malate dehydrogenase, alpha/beta C-terminal domain|PF00056:lactate/malate dehydrogenase, NAD binding domain
novel.1122	12.5371	1.97147	2.66016	2.59565e-05	7.38481e-05	-	- && sp|Q96MW7|TIGD1_HUMAN Tigger transposable element-derived protein 1 OS=Homo sapiens OX=9606 GN=TIGD1 PE=1 SV=1 && -
novel.178	9.99479	28.3335	-1.48771	2.62314e-05	7.45827e-05	-	- && - && -
ENSFCAG00000001627	10.3163	29.7975	-1.52188	2.62574e-05	7.46447e-05	RAB37	- && sp|Q96AX2|RAB37_HUMAN Ras-related protein Rab-37 OS=Homo sapiens OX=9606 GN=RAB37 PE=1 SV=3 && PF00071:Ras family
ENSFCAG00000047439	28.2248	10.5996	1.41983	2.63442e-05	7.48796e-05	ENSFCAG00000047439	- && - && -
ENSFCAG00000029625	19.4769	41.0912	-1.08411	2.78233e-05	7.88953e-05	SLC25A27	- && sp|O95847|UCP4_HUMAN Mitochondrial uncoupling protein 4 OS=Homo sapiens OX=9606 GN=SLC25A27 PE=2 SV=1 && PF00153:Mitochondrial carrier protein
ENSFCAG00000004764	13.7074	33.3064	-1.27784	2.80942e-05	7.96001e-05	ENSFCAG00000004764	- && sp|Q95JR0|CAGE1_MACFA Cancer-associated gene 1 protein homolog OS=Macaca fascicularis OX=9541 GN=CAGE1 PE=2 SV=1 && PF15066:Cancer-associated gene protein 1 family
ENSFCAG00000029702	6.03981	21.9942	-1.86078	2.95792e-05	8.37015e-05	PROX1	- && sp|Q91018|PROX1_CHICK Prospero homeobox protein 1 OS=Gallus gallus OX=9031 GN=PROX1 PE=2 SV=1 && PF05044:Homeo-prospero domain
ENSFCAG00000050630	41.8406	18.5158	1.17835	3.00071e-05	8.48718e-05	ENSFCAG00000050630	- && sp|P09867|ROA1_BOVIN Heterogeneous nuclear ribonucleoprotein A1 OS=Bos taurus OX=9913 GN=HNRNPA1 PE=1 SV=2 && PF00076:RNA recognition motif. (a.k.a. RRM, RBD, or RNP domain)
ENSFCAG00000034077	44.8409	20.7728	1.109	3.17031e-05	8.95696e-05	CD1H11orf71	- && sp|Q6IPW1|CK071_HUMAN Uncharacterized protein C11orf71 OS=Homo sapiens OX=9606 GN=C11orf71 PE=2 SV=2 && PF15747:Domain of unknown function (DUF4687)
ENSFCAG00000006845	15.7401	36.2067	-1.19875	3.24352e-05	9.15509e-05	TFR2	- && sp|Q9UP52|TFR2_HUMAN Transferrin receptor protein 2 OS=Homo sapiens OX=9606 GN=TFR2 PE=1 SV=1 && PF02225:PA domain|PF04389:Peptidase family M28
ENSFCAG00000043521	23.6137	8.86075	1.40818	3.34263e-05	9.42293e-05	ENSFCAG00000043521	- && - && -
ENSFCAG00000040990	19.3349	41.5974	-1.09749	3.59294e-05	0.000100966	ENSFCAG00000040990	- && - && PF00096:Zinc finger, C2H2 type
ENSFCAG00000028725	0.835505	10.4919	-3.59703	3.66139e-05	0.000102826	RASSF2	- && sp|P50749|RASF2_HUMAN Ras association domain-containing protein 2 OS=Homo sapiens OX=9606 GN=RASSF2 PE=1 SV=1 && PF00788:Ras association (RalGDS/AF-6) domain|PF16517:Novel Ras effector 1 C-terminal SARAH (Sav/Rassf/Hpo) domain
novel.742	14.2041	35.5908	-1.31061	3.74609e-05	0.000105105	-	- && - && -
ENSFCAG00000015554	18.9681	43.3111	-1.17607	3.75008e-05	0.0001052	ENSFCAG00000015554	- && sp|Q96QF0|RAB3I_HUMAN Rab-3A-interacting protein OS=Homo sapiens OX=9606 GN=RAB3IP PE=1 SV=1 && PF06428:GDP/GTP exchange factor Sec2p
ENSFCAG00000018438	5.88952	21.687	-1.87927	3.75945e-05	0.000105447	TNFRSF25	- && sp|Q93038|TNR25_HUMAN Tumor necrosis factor receptor superfamily member 25 OS=Homo sapiens OX=9606 GN=TNFRSF25 PE=1 SV=2 && PF00531:Death domain|PF00020:TNFR/NGFR cysteine-rich region
ENSFCAG00000028985	14.9823	35.6073	-1.26119	3.90271e-05	0.000109259	POU2F1	- && sp|Q29076|PO2F1_PIG POU domain, class 2, transcription factor 1 OS=Sus scrofa OX=9823 GN=POU2F1 PE=2 SV=1 && PF00157:Pou domain - N-terminal to homeobox domain|PF00046:Homeodomain
ENSFCAG00000010365	14.8799	36.8771	-1.32608	4.13426e-05	0.000115415	ENSFCAG00000010365	- && sp|P63026|VAMP2_BOVIN Vesicle-associated membrane protein 2 OS=Bos taurus OX=9913 GN=VAMP2 PE=1 SV=2 && PF00957:Synaptobrevin
ENSFCAG00000001062	11.8601	30.0811	-1.35277	4.18126e-05	0.000116618	CDH3	- && sp|P22223|CADH3_HUMAN Cadherin-3 OS=Homo sapiens OX=9606 GN=CDH3 PE=1 SV=2 && PF01049:Cadherin cytoplasmic region|PF00028:Cadherin domain
ENSFCAG00000013796	0.623644	10.0054	-3.95418	4.1985e-05	0.000117062	TMEM176B	- && sp|Q3YBM2|T176B_HUMAN Transmembrane protein 176B OS=Homo sapiens OX=9606 GN=TMEM176B PE=1 SV=2 && PF04103:CD20-like family
ENSFCAG00000030355	7.08955	22.7913	-1.69948	4.3443e-05	0.000120995	ENSFCAG00000030355	- && sp|Q28730|ICAM5_RABIT Intercellular adhesion molecule 5 OS=Oryctolagus cuniculus OX=9986 GN=ICAM5 PE=2 SV=1 && PF03921:Intercellular adhesion molecule (ICAM), N-terminal domain
ENSFCAG00000005862	21.1069	42.4315	-1.01959	4.35366e-05	0.000121218	KYAT1	- && sp|Q16773|KAT1_HUMAN Kynurenine--oxoglutarate transaminase 1 OS=Homo sapiens OX=9606 GN=KYAT1 PE=1 SV=1 && PF00155:Aminotransferase class I and II
ENSFCAG00000011193	52.4317	24.8303	1.0778	4.36429e-05	0.000121494	MCOLN2	- && sp|Q8IZK6|MCLN2_HUMAN Mucolipin-2 OS=Homo sapiens OX=9606 GN=MCOLN2 PE=1 SV=2 && PF08016:Polycystin cation channel
ENSFCAG00000044754	8.13592	0.377312	4.45898	4.43115e-05	0.00012326	U2	- && - && -
ENSFCAG00000035810	5.74311	0	5.10081	4.47147e-05	0.000124324	SELE	- && sp|P33730|LYAM2_CANLF E-selectin OS=Canis lupus familiaris OX=9615 GN=SELE PE=2 SV=1 && PF00084:Sushi repeat (SCR repeat)|PF00059:Lectin C-type domain|PF00008:EGF-like domain
ENSFCAG00000015311	4.6329	18.3332	-1.95189	4.59509e-05	0.000127582	SLC9C2	- && sp|Q5TAH2|SL9C2_HUMAN Sodium/hydrogen exchanger 11 OS=Homo sapiens OX=9606 GN=SLC9C2 PE=2 SV=1 && PF00999:Sodium/hydrogen exchanger family|PF00520:Ion transport protein|PF00027:Cyclic nucleotide-binding domain
ENSFCAG00000035894	16.5537	4.38412	1.9281	4.62692e-05	0.000128406	PPP1R14C	- && sp|Q8TAE6|PP14C_HUMAN Protein phosphatase 1 regulatory subunit 14C OS=Homo sapiens OX=9606 GN=PPP1R14C PE=1 SV=3 && PF05361:PKC-activated protein phosphatase-1 inhibitor
ENSFCAG00000015664	41.8465	20.2034	1.05429	4.86713e-05	0.000134737	TINAGL1	- && sp|Q9GZM7|TINAL_HUMAN Tubulointerstitial nephritis antigen-like OS=Homo sapiens OX=9606 GN=TINAGL1 PE=1 SV=1 && PF00112:Papain family cysteine protease
ENSFCAG00000036775	11.3572	1.97977	2.51012	4.87553e-05	0.000134927	SNORD73	- && - && -
ENSFCAG00000048008	16.7506	42.6355	-1.35211	4.92492e-05	0.000136252	ENSFCAG00000048008	- && - && -
ENSFCAG00000042581	8.70308	0.571078	3.98955	4.93182e-05	0.000136401	ENSFCAG00000042581	- && - && -
ENSFCAG00000010953	4.64416	18.2931	-1.9567	4.9682e-05	0.000137343	PSTPIP1	- && sp|O43586|PPIP1_HUMAN Proline-serine-threonine phosphatase-interacting protein 1 OS=Homo sapiens OX=9606 GN=PSTPIP1 PE=1 SV=1 && PF14604:Variant SH3 domain|PF00611:Fes/CIP4, and EFC/F-BAR homology domain
ENSFCAG00000005122	9.18806	25.0726	-1.45393	5.25827e-05	0.00014507	PLPP7	- && sp|Q8NBV4|PLPP7_HUMAN Inactive phospholipid phosphatase 7 OS=Homo sapiens OX=9606 GN=PLPP7 PE=2 SV=1 && PF01569:PAP2 superfamily
ENSFCAG00000006527	19.9561	40.4388	-1.02005	5.44009e-05	0.000149877	REPS2	- && sp|Q8NFH8|REPS2_HUMAN RalBP1-associated Eps domain-containing protein 2 OS=Homo sapiens OX=9606 GN=REPS2 PE=1 SV=2 && PF12763:Cytoskeletal-regulatory complex EF hand
ENSFCAG00000043067	5.57136	19.6065	-1.83737	5.57957e-05	0.000153602	ENSFCAG00000043067	- && - && -
ENSFCAG00000028071	5.39645	18.5002	-1.77119	5.6705e-05	0.000155985	ISLR	- && sp|A4IFA6|ISLR_BOVIN Immunoglobulin superfamily containing leucine-rich repeat protein OS=Bos taurus OX=9913 GN=ISLR PE=2 SV=1 && PF07679:Immunoglobulin I-set domain|PF13855:Leucine rich repeat
novel.747	7.69732	22.0593	-1.52794	5.69502e-05	0.000156539	-	- && sp|Q1WK23|PRS23_MACMU Serine protease 23 OS=Macaca mulatta OX=9544 GN=PRSS23 PE=2 SV=1 && -
ENSFCAG00000040829	27.7097	9.8012	1.50432	5.7445e-05	0.000157826	ENSFCAG00000040829	- && sp|O14649|KCNK3_HUMAN Potassium channel subfamily K member 3 OS=Homo sapiens OX=9606 GN=KCNK3 PE=1 SV=1 && PF07885:Ion channel
ENSFCAG00000049883	0	4.9024	-4.61382	5.79883e-05	0.000159294	ENSFCAG00000049883	- && - && -
ENSFCAG00000031179	2.82812	13.5618	-2.26424	5.9651e-05	0.000163609	DDIT4L	- && sp|A2VDT9|DDT4L_BOVIN DNA damage-inducible transcript 4-like protein OS=Bos taurus OX=9913 GN=DDIT4L PE=2 SV=1 && -
ENSFCAG00000013447	11.8598	33.2513	-1.47144	5.99199e-05	0.000164297	CD207	- && sp|Q9UJ71|CLC4K_HUMAN C-type lectin domain family 4 member K OS=Homo sapiens OX=9606 GN=CD207 PE=1 SV=2 && PF00059:Lectin C-type domain
ENSFCAG00000010688	26.4112	57.5014	-1.11013	6.01465e-05	0.000164867	PROM2	- && sp|Q8N271|PROM2_HUMAN Prominin-2 OS=Homo sapiens OX=9606 GN=PROM2 PE=1 SV=1 && PF05478:Prominin
ENSFCAG00000011196	36.0012	16.0904	1.16673	6.13704e-05	0.000168006	MCOLN3	- && sp|F6RG56|MCLN3_CALJA Mucolipin-3 OS=Callithrix jacchus OX=9483 GN=MCOLN3 PE=1 SV=1 && PF08016:Polycystin cation channel
ENSFCAG00000050845	17.8102	38.2444	-1.11236	6.17728e-05	0.000169039	ENSFCAG00000050845	- && - && -
ENSFCAG00000026499	19.5732	40.1243	-1.0291	6.26073e-05	0.00017127	GHR	- && sp|Q9TU69|GHR_CANLF Growth hormone receptor OS=Canis lupus familiaris OX=9615 GN=GHR PE=2 SV=1 && PF00041:Fibronectin type III domain|PF09067:Erythropoietin receptor, ligand binding|PF12772:Growth hormone receptor binding
ENSFCAG00000025043	26.5592	9.95454	1.43464	6.37967e-05	0.000174364	XKR9	- && sp|Q5GH70|XKR9_HUMAN XK-related protein 9 OS=Homo sapiens OX=9606 GN=XKR9 PE=2 SV=1 && PF09815:XK-related protein
ENSFCAG00000046778	11.6605	1.86478	2.67428	6.4115e-05	0.000175154	CD48	- && sp|P09326|CD48_HUMAN CD48 antigen OS=Homo sapiens OX=9606 GN=CD48 PE=1 SV=2 && PF07686:Immunoglobulin V-set domain
ENSFCAG00000009086	8.92105	24.2366	-1.44447	6.4609e-05	0.000176449	SLC22A17	- && sp|Q3SZQ2|S22AH_BOVIN Solute carrier family 22 member 17 OS=Bos taurus OX=9913 GN=SLC22A17 PE=2 SV=1 && PF00083:Sugar (and other) transporter
ENSFCAG00000006835	3.25799	14.0146	-2.10912	6.51471e-05	0.000177783	TLR5	- && sp|O60602|TLR5_HUMAN Toll-like receptor 5 OS=Homo sapiens OX=9606 GN=TLR5 PE=1 SV=4 && PF01582:TIR domain|PF13855:Leucine rich repeat
ENSFCAG00000036602	28.7538	57.3268	-1.00457	6.54174e-05	0.000178466	IKZF2	- && sp|Q9UKS7|IKZF2_HUMAN Zinc finger protein Helios OS=Homo sapiens OX=9606 GN=IKZF2 PE=1 SV=2 && -
ENSFCAG00000021965	2.59111	13.4386	-2.3632	6.72064e-05	0.000183206	ENSFCAG00000021965	- && sp|P98167|SSPO_BOVIN SCO-spondin OS=Bos taurus OX=9913 GN=SSPO PE=2 SV=2 && PF00057:Low-density lipoprotein receptor domain class A|PF01826:Trypsin Inhibitor like cysteine rich domain|PF08742:C8 domain|PF00090:Thrombospondin type 1 domain|PF00093:von Willebrand factor type C domain|PF00094:von Willebrand factor type D domain
ENSFCAG00000042185	3.96219	15.4898	-1.98352	6.77055e-05	0.00018451	ALK	- && sp|Q9UM73|ALK_HUMAN ALK tyrosine kinase receptor OS=Homo sapiens OX=9606 GN=ALK PE=1 SV=3 && PF07714:Protein tyrosine kinase|PF12810:Glycine rich protein|PF00629:MAM domain, meprin/A5/mu
ENSFCAG00000033175	26.7688	54.3371	-1.01884	6.85148e-05	0.000186602	ENSFCAG00000033175	- && sp|A6QQ70|MAP1S_BOVIN Microtubule-associated protein 1S OS=Bos taurus OX=9913 GN=MAP1S PE=2 SV=1 && -
novel.1056	20.9262	44.2864	-1.09303	6.91925e-05	0.000188419	-	- && - && -
ENSFCAG00000026407	83.3487	38.6744	1.10844	6.98823e-05	0.00019021	ENSFCAG00000026407	- && sp|Q5XTY7|RL17_FELCA 60S ribosomal protein L17 OS=Felis catus OX=9685 GN=RPL17 PE=2 SV=3 && PF00237:Ribosomal protein L22p/L17e
ENSFCAG00000045461	23.392	48.3541	-1.046	7.03339e-05	0.000191323	MTURN	- && sp|A7MBJ1|MTURN_BOVIN Maturin OS=Bos taurus OX=9913 GN=MTURN PE=2 SV=1 && PF15167:Domain of unknown function (DUF4581)
ENSFCAG00000053310	2.77559	12.8417	-2.19301	7.70672e-05	0.000209161	ENSFCAG00000053310	- && sp|P11369|LORF2_MOUSE LINE-1 retrotransposable element ORF2 protein OS=Mus musculus OX=10090 GN=Pol PE=1 SV=2 && -
ENSFCAG00000027194	3.96782	15.7632	-2.00415	7.93325e-05	0.000215014	ENSFCAG00000027194	- && sp|A6H684|MGT4E_MOUSE Alpha-1,3-mannosyl-glycoprotein 4-beta-N-acetylglucosaminyltransferase-like protein MGAT4E OS=Mus musculus OX=10090 GN=Mgat4e PE=2 SV=3 && PF04666:N-Acetylglucosaminyltransferase-IV (GnT-IV) conserved region
ENSFCAG00000035295	5.64736	19.2911	-1.76732	8.09e-05	0.000219096	ZNF554	- && - && PF00096:Zinc finger, C2H2 type
ENSFCAG00000042380	9.4287	24.1195	-1.36762	8.1086e-05	0.000219567	ENSFCAG00000042380	- && sp|O75474|FRAT2_HUMAN GSK-3-binding protein FRAT2 OS=Homo sapiens OX=9606 GN=FRAT2 PE=2 SV=3 && PF05350:Glycogen synthase kinase-3 binding
novel.642	14.6392	32.5618	-1.16228	8.35124e-05	0.000225726	-	- && - && -
ENSFCAG00000040965	0.86379	9.21592	-3.40943	8.73087e-05	0.000235488	ENSFCAG00000040965	- && - && -
ENSFCAG00000008350	17.3277	38.6089	-1.16159	9.21669e-05	0.000247768	ACACB	- && sp|O00763|ACACB_HUMAN Acetyl-CoA carboxylase 2 OS=Homo sapiens OX=9606 GN=ACACB PE=1 SV=3 && PF08326:Acetyl-CoA carboxylase, central region|PF02786:Carbamoyl-phosphate synthase L chain, ATP binding domain|PF00289:Biotin carboxylase, N-terminal domain|PF02785:Biotin carboxylase C-terminal domain|PF01039:Carboxyl transferase domain|PF00364:Biotin-requiring enzyme
ENSFCAG00000027723	20.4113	46.3116	-1.18651	9.44998e-05	0.000253581	MROH6	- && sp|A6NGR9|MROH6_HUMAN Maestro heat-like repeat-containing protein family member 6 OS=Homo sapiens OX=9606 GN=MROH6 PE=4 SV=2 && -
ENSFCAG00000008505	2.63435	12.9371	-2.31065	9.70968e-05	0.000260198	NOD2	- && sp|Q53B88|NOD2_HYLLA Nucleotide-binding oligomerization domain-containing protein 2 OS=Hylobates lar OX=9580 GN=NOD2 PE=3 SV=1 && PF00619:Caspase recruitment domain|PF05729:NACHT domain|PF17779:NOD2 winged helix domain|PF17776:NLRC4 helical domain HD2
novel.659	9.42995	1.08963	3.11163	9.74693e-05	0.000261118	-	- && - && -
ENSFCAG00000007921	6.61561	22.2569	-1.78897	9.85049e-05	0.000263734	TRPV1	- && sp|Q697L1|TRPV1_CANLF Transient receptor potential cation channel subfamily V member 1 OS=Canis lupus familiaris OX=9615 GN=TRPV1 PE=2 SV=1 && PF00520:Ion transport protein|PF12796:Ankyrin repeats (3 copies)
ENSFCAG00000028649	19.4182	6.1151	1.6825	9.87338e-05	0.000264267	DUSP4	- && sp|Q62767|DUS4_RAT Dual specificity protein phosphatase 4 OS=Rattus norvegicus OX=10116 GN=Dusp4 PE=1 SV=1 && PF00581:Rhodanese-like domain|PF00782:Dual specificity phosphatase, catalytic domain
ENSFCAG00000040514	9.5192	25.5453	-1.4179	0.000100356	0.000268287	ENSFCAG00000040514	- && sp|Q96M02|CJ090_HUMAN (E2-independent) E3 ubiquitin-conjugating enzyme FATS OS=Homo sapiens OX=9606 GN=C10orf90 PE=2 SV=2 && PF17730:Centrosomal C10orf90|PF15309:ALMS motif
ENSFCAG00000025273	2.80569	14.6916	-2.37909	0.000101123	0.000270136	FAM78A	- && sp|Q8C552|FA78A_MOUSE Protein FAM78A OS=Mus musculus OX=10090 GN=Fam78a PE=1 SV=1 && -
novel.331	21.2951	45.3767	-1.09559	0.000101299	0.000270564	-	- && sp|P11369|LORF2_MOUSE LINE-1 retrotransposable element ORF2 protein OS=Mus musculus OX=10090 GN=Pol PE=1 SV=2 && -
ENSFCAG00000027941	18.8387	41.3684	-1.13846	0.000106415	0.000283679	TESK2	- && sp|Q96S53|TESK2_HUMAN Dual specificity testis-specific protein kinase 2 OS=Homo sapiens OX=9606 GN=TESK2 PE=1 SV=1 && PF07714:Protein tyrosine kinase
ENSFCAG00000007447	8.63628	22.2769	-1.36203	0.000115234	0.000305953	AQP11	- && sp|F6S3G9|AQP11_HORSE Aquaporin-11 OS=Equus caballus OX=9796 GN=AQP11 PE=2 SV=2 && PF00230:Major intrinsic protein
ENSFCAG00000009770	14.7379	32.3236	-1.13315	0.000116529	0.000309197	SLC25A42	- && sp|Q86VD7|S2542_HUMAN Mitochondrial coenzyme A transporter SLC25A42 OS=Homo sapiens OX=9606 GN=SLC25A42 PE=1 SV=2 && PF00153:Mitochondrial carrier protein
ENSFCAG00000005464	15.6685	32.9974	-1.07599	0.000116542	0.000309197	ADAM11	- && sp|O75078|ADA11_HUMAN Disintegrin and metalloproteinase domain-containing protein 11 OS=Homo sapiens OX=9606 GN=ADAM11 PE=2 SV=3 && PF01421:Reprolysin (M12B) family zinc metalloprotease|PF01562:Reprolysin family propeptide|PF08516:ADAM cysteine-rich|PF00200:Disintegrin
ENSFCAG00000042427	7.06729	22.5758	-1.66393	0.00012017	0.000318443	KRT25	- && sp|Q6R650|K1C25_CAPHI Keratin, type I cytoskeletal 25 OS=Capra hircus OX=9925 GN=KRT25 PE=2 SV=1 && PF00038:Intermediate filament protein
ENSFCAG00000049321	9.42918	1.43959	2.69899	0.000121654	0.000322279	ENSFCAG00000049321	- && sp|Q8IZY5|BLID_HUMAN BH3-like motif-containing cell death inducer OS=Homo sapiens OX=9606 GN=BLID PE=1 SV=2 && -
ENSFCAG00000002581	3.58118	15.4467	-2.13876	0.000121678	0.000322295	SLC6A3	- && sp|Q01959|SC6A3_HUMAN Sodium-dependent dopamine transporter OS=Homo sapiens OX=9606 GN=SLC6A3 PE=1 SV=1 && PF00209:Sodium:neurotransmitter symporter family
ENSFCAG00000038005	7.81894	0.752641	3.42168	0.000122402	0.000324117	ENSFCAG00000038005	- && sp|O00626|CCL22_HUMAN C-C motif chemokine 22 OS=Homo sapiens OX=9606 GN=CCL22 PE=1 SV=2 && -
ENSFCAG00000006117	1.49051	10.1347	-2.74392	0.000126134	0.000332912	MYOM3	- && sp|Q5VTT5|MYOM3_HUMAN Myomesin-3 OS=Homo sapiens OX=9606 GN=MYOM3 PE=1 SV=1 && PF07679:Immunoglobulin I-set domain|PF00041:Fibronectin type III domain
novel.402	19.8669	6.70063	1.57532	0.000127464	0.000336324	-	- && - && -
ENSFCAG00000014342	3.80479	14.7284	-1.98025	0.000128306	0.000338446	TGFBI	- && sp|P55906|BGH3_BOVIN Transforming growth factor-beta-induced protein ig-h3 OS=Bos taurus OX=9913 GN=TGFBI PE=1 SV=2 && -
ENSFCAG00000024443	2.42074	11.909	-2.3076	0.000128949	0.000340041	KCNC2	- && sp|Q96PR1|KCNC2_HUMAN Potassium voltage-gated channel subfamily C member 2 OS=Homo sapiens OX=9606 GN=KCNC2 PE=1 SV=1 && PF00520:Ion transport protein|PF02214:BTB/POZ domain
ENSFCAG00000052386	3.19149	14.1035	-2.12477	0.000129252	0.000340789	ENSFCAG00000052386	- && - && -
ENSFCAG00000011462	0.226878	5.94669	-4.31805	0.000129765	0.000342041	CILP	- && sp|Q66K08|CILP1_MOUSE Cartilage intermediate layer protein 1 OS=Mus musculus OX=10090 GN=Cilp PE=1 SV=1 && PF13330:Mucin-2 protein WxxW repeating region|PF13927:Immunoglobulin domain|PF00090:Thrombospondin type 1 domain
ENSFCAG00000006422	21.2878	42.795	-1.01106	0.000130382	0.000343515	GRM2	- && sp|Q14416|GRM2_HUMAN Metabotropic glutamate receptor 2 OS=Homo sapiens OX=9606 GN=GRM2 PE=1 SV=2 && PF07562:Nine Cysteines Domain of family 3 GPCR|PF00003:7 transmembrane sweet-taste receptor of 3 GCPR|PF01094:Receptor family ligand binding region
ENSFCAG00000044942	15.5877	33.5216	-1.11608	0.00013214	0.000347787	SERP2	- && sp|Q3T073|SERP2_BOVIN Stress-associated endoplasmic reticulum protein 2 OS=Bos taurus OX=9913 GN=SERP2 PE=3 SV=1 && PF06624:Ribosome associated membrane protein RAMP4
ENSFCAG00000003823	17.3242	35.4464	-1.02909	0.00013454	0.000353896	FOXP3	- && sp|Q9BZS1|FOXP3_HUMAN Forkhead box protein P3 OS=Homo sapiens OX=9606 GN=FOXP3 PE=1 SV=1 && PF16159:FOXP coiled-coil domain|PF00250:Forkhead domain
ENSFCAG00000028053	17.4386	4.99995	1.82284	0.000134968	0.000354971	ST8SIA2	- && sp|Q92186|SIA8B_HUMAN Alpha-2,8-sialyltransferase 8B OS=Homo sapiens OX=9606 GN=ST8SIA2 PE=2 SV=1 && PF00777:Glycosyltransferase family 29 (sialyltransferase)
ENSFCAG00000014565	7.91355	22.2892	-1.50413	0.000138296	0.000363026	TTC39A	- && sp|A2ACP1|TT39A_MOUSE Tetratricopeptide repeat protein 39A OS=Mus musculus OX=10090 GN=Ttc39a PE=2 SV=1 && PF10300:Protein of unknown function (DUF3808)
novel.332	21.4428	6.44878	1.7421	0.00013969	0.000366578	-	- && - && -
ENSFCAG00000004435	12.5074	29.4354	-1.24453	0.000140539	0.000368589	BEND7	- && sp|Q8N7W2|BEND7_HUMAN BEN domain-containing protein 7 OS=Homo sapiens OX=9606 GN=BEND7 PE=1 SV=2 && PF10523:BEN domain
ENSFCAG00000045408	13.359	2.91094	2.20471	0.000143733	0.000376523	ENSFCAG00000045408	- && sp|P84227|H32_BOVIN Histone H3.2 OS=Bos taurus OX=9913 PE=1 SV=2 && PF00125:Core histone H2A/H2B/H3/H4
novel.416	13.7364	3.62923	1.91976	0.00014836	0.000388245	-	- && - && -
ENSFCAG00000053276	18.2942	38.0764	-1.05234	0.000155221	0.000405725	ENSFCAG00000053276	- && - && -
ENSFCAG00000048055	13.1816	30.3068	-1.19341	0.000156007	0.00040766	ENSFCAG00000048055	- && - && -
ENSFCAG00000034327	6.46204	19.7806	-1.60607	0.000156123	0.000407902	ARSJ	- && sp|Q5FYB0|ARSJ_HUMAN Arylsulfatase J OS=Homo sapiens OX=9606 GN=ARSJ PE=2 SV=1 && PF00884:Sulfatase
ENSFCAG00000021980	5.9448	17.6221	-1.57989	0.000156731	0.000409313	IGFBP5	- && sp|Q05717|IBP5_BOVIN Insulin-like growth factor-binding protein 5 OS=Bos taurus OX=9913 GN=IGFBP5 PE=2 SV=2 && PF00219:Insulin-like growth factor binding protein|PF00086:Thyroglobulin type-1 repeat
novel.80	13.0564	3.41954	1.92533	0.000156841	0.000409539	-	- && - && -
ENSFCAG00000014804	0.653257	8.34462	-3.67771	0.00015797	0.000412428	NLGN3	- && sp|Q9NZ94|NLGN3_HUMAN Neuroligin-3 OS=Homo sapiens OX=9606 GN=NLGN3 PE=1 SV=2 && PF00029:Connexin
ENSFCAG00000033187	34.2029	14.1912	1.2677	0.000160797	0.000419501	ENSFCAG00000033187	- && sp|Q95JF4|DNAJ1_CHLAE DnaJ homolog subfamily A member 1 OS=Chlorocebus aethiops OX=9534 GN=DNAJA1 PE=2 SV=1 && PF00226:DnaJ domain|PF00684:DnaJ central domain|PF01556:DnaJ C terminal domain
novel.682	38.9491	19.4646	1.0016	0.000163549	0.000426453	-	- && - && -
ENSFCAG00000015356	2.1502	11.3785	-2.39507	0.000163565	0.000426453	PACSIN1	- && sp|Q5R411|PACN1_PONAB Protein kinase C and casein kinase substrate in neurons protein 1 OS=Pongo abelii OX=9601 GN=Pacsin1 PE=2 SV=1 && -
ENSFCAG00000018846	7.77697	21.6627	-1.49588	0.000167008	0.000435197	AGMO	- && sp|Q6ZNB7|ALKMO_HUMAN Alkylglycerol monooxygenase OS=Homo sapiens OX=9606 GN=AGMO PE=1 SV=1 && PF00046:Homeodomain|PF04116:Fatty acid hydroxylase superfamily
ENSFCAG00000053568	21.9783	46.1987	-1.05577	0.000169226	0.000440655	ENSFCAG00000053568	- && sp|O00534|VMA5A_HUMAN von Willebrand factor A domain-containing protein 5A OS=Homo sapiens OX=9606 GN=VWA5A PE=1 SV=2 && -
ENSFCAG00000004215	10.6552	26.0479	-1.28834	0.000171836	0.00044706	SEMA4D	- && sp|O09126|SEM4D_MOUSE Semaphorin-4D OS=Mus musculus OX=10090 GN=Sema4d PE=1 SV=2 && PF01437:Plexin repeat|PF01403:Sema domain
ENSFCAG00000052815	0.211861	6.0964	-4.35512	0.000175744	0.000456495	ENSFCAG00000052815	- && - && -
ENSFCAG00000012681	17.8325	37.9502	-1.09407	0.000181306	0.000469985	GALNT9	- && sp|Q9HCQ5|GALT9_HUMAN Polypeptide N-acetylgalactosaminyltransferase 9 OS=Homo sapiens OX=9606 GN=GALNT9 PE=1 SV=3 && PF00535:Glycosyl transferase family 2|PF00652:Ricin-type beta-trefoil lectin domain
ENSFCAG00000034474	8.90543	22.9424	-1.37081	0.000183592	0.000475702	GJD2	- && sp|Q866T7|CXD2_BOVIN Gap junction delta-2 protein OS=Bos taurus OX=9913 GN=GJD2 PE=2 SV=1 && PF00029:Connexin
ENSFCAG00000027697	19.8765	39.6492	-1.00364	0.000186643	0.000483327	PHETA2	- && sp|Q1RMU7|SESQ2_BOVIN Sesquipedalian-2 OS=Bos taurus OX=9913 GN=PHETA2 PE=2 SV=1 && PF00169:PH domain
ENSFCAG00000041358	8.45628	1.09672	2.94449	0.000187871	0.000486295	ENSFCAG00000041358	- && sp|P0C170|H2A1E_RAT Histone H2A type 1-E OS=Rattus norvegicus OX=10116 PE=1 SV=2 && PF00125:Core histone H2A/H2B/H3/H4|PF16211:C-terminus of histone H2A
ENSFCAG00000029381	9.24346	0.51041	4.11252	0.000191451	0.000494989	PNLIPRP3	- && sp|Q17RR3|LIPR3_HUMAN Pancreatic lipase-related protein 3 OS=Homo sapiens OX=9606 GN=PNLIPRP3 PE=2 SV=2 && PF00151:Lipase
ENSFCAG00000043238	29.2433	12.3773	1.24476	0.000192429	0.000497372	ENSFCAG00000043238	- && sp|Q6ZUS5|CC121_HUMAN Coiled-coil domain-containing protein 121 OS=Homo sapiens OX=9606 GN=CCDC121 PE=1 SV=1 && PF14988:Domain of unknown function (DUF4515)
ENSFCAG00000003137	1.71334	11.9892	-2.79687	0.000193593	0.000500236	NEXMIF	- && sp|Q5QGS0|NEXMI_HUMAN Neurite extension and migration factor OS=Homo sapiens OX=9606 GN=NEXMIF PE=2 SV=1 && -
ENSFCAG00000003941	8.91959	1.41008	2.63042	0.000194961	0.000503698	HENMT1	- && sp|Q5T8I9|HENMT_HUMAN Small RNA 2'-O-methyltransferase OS=Homo sapiens OX=9606 GN=HENMT1 PE=1 SV=1 && -
ENSFCAG00000052164	6.43404	18.5173	-1.51244	0.0001975	0.000509963	ENSFCAG00000052164	- && - && -
ENSFCAG00000006878	18.4788	5.91622	1.63952	0.000199694	0.000515331	LPAR5	- && sp|Q9H1C0|LPAR5_HUMAN Lysophosphatidic acid receptor 5 OS=Homo sapiens OX=9606 GN=LPAR5 PE=2 SV=1 && PF00001:7 transmembrane receptor (rhodopsin family)
ENSFCAG00000037371	6.29991	18.1361	-1.52517	0.000201825	0.000520527	LRRC26	- && sp|Q2I0M4|LRC26_HUMAN Leucine-rich repeat-containing protein 26 OS=Homo sapiens OX=9606 GN=LRRC26 PE=1 SV=2 && PF13855:Leucine rich repeat
ENSFCAG00000015745	3.84543	15.1637	-2.01693	0.000205151	0.000528723	TMEM86A	- && sp|Q3MHQ7|TM86A_BOVIN Lysoplasmalogenase-like protein TMEM86A OS=Bos taurus OX=9913 GN=TMEM86A PE=2 SV=1 && PF07947:YhhN family
ENSFCAG00000008388	11.7794	2.47426	2.23449	0.000205194	0.000528759	STYK1	- && sp|Q6J9G0|STYK1_HUMAN Tyrosine-protein kinase STYK1 OS=Homo sapiens OX=9606 GN=STYK1 PE=1 SV=4 && PF07714:Protein tyrosine kinase
ENSFCAG00000043700	6.71088	19.0644	-1.50288	0.000206763	0.000532647	ENSFCAG00000043700	- && - && -
ENSFCAG00000049400	13.8371	3.22405	2.09371	0.00021556	0.000554269	ENSFCAG00000049400	- && - && -
ENSFCAG00000005168	11.5637	27.2322	-1.22344	0.000224919	0.000577503	ENSFCAG00000005168	- && sp|Q5XX13|FBW10_HUMAN F-box/WD repeat-containing protein 10 OS=Homo sapiens OX=9606 GN=FBXW10 PE=2 SV=2 && -
ENSFCAG00000041388	4.62492	15.5575	-1.76389	0.000229711	0.000588452	ENSFCAG00000041388	- && - && -
ENSFCAG00000006298	2.59001	12.4586	-2.26281	0.000233092	0.000596942	TLCD2	- && sp|A6NGC4|TLCD2_HUMAN TLC domain-containing protein 2 OS=Homo sapiens OX=9606 GN=TLCD2 PE=3 SV=3 && PF03798:TLC domain
ENSFCAG00000047689	6.62653	18.7016	-1.51125	0.000235448	0.000602544	ENSFCAG00000047689	- && sp|O00370|LORF2_HUMAN LINE-1 retrotransposable element ORF2 protein OS=Homo sapiens OX=9606 PE=1 SV=1 && -
ENSFCAG00000022556	0.21319	5.21109	-4.12926	0.000237155	0.000606652	HLF	- && sp|Q16534|HLF_HUMAN Hepatic leukemia factor OS=Homo sapiens OX=9606 GN=HLF PE=1 SV=1 && PF07716:Basic region leucine zipper
ENSFCAG00000009641	4.68827	18.9662	-2.00516	0.000246966	0.000630303	ENSFCAG00000009641	- && sp|Q15646|OASL_HUMAN 2'-5'-oligoadenylate synthase-like protein OS=Homo sapiens OX=9606 GN=OASL PE=1 SV=2 && PF10421:2'-5'-oligoadenylate synthetase 1, domain 2, C-terminus|PF00240:Ubiquitin family
ENSFCAG00000012267	5.52308	18.0985	-1.73071	0.000247179	0.000630731	RNF43	- && sp|Q68DV7|RNF43_HUMAN E3 ubiquitin-protein ligase RNF43 OS=Homo sapiens OX=9606 GN=RNF43 PE=1 SV=1 && PF13639:Ring finger domain|PF18212:ZNRF-3 Ectodomain
ENSFCAG00000040546	10.4091	24.9334	-1.25711	0.000252054	0.000642703	CB3H15orf61	- && sp|Q0VG49|CO061_MOUSE Uncharacterized protein C15orf61 homolog OS=Mus musculus OX=10090 PE=2 SV=2 && PF15031:Domain of unknown function (DUF4528)
ENSFCAG00000042762	16.792	34.6334	-1.05536	0.000252109	0.000642703	TIFA	- && sp|Q96CG3|TIFA_HUMAN TRAF-interacting protein with FHA domain-containing protein A OS=Homo sapiens OX=9606 GN=TIFA PE=1 SV=1 && PF00498:FHA domain
novel.576	7.75673	21.1429	-1.44174	0.000252348	0.000643212	-	- && - && -
novel.1154	10.7253	26.5253	-1.31174	0.000257186	0.000654889	-	- && - && -
ENSFCAG00000008973	7.89761	20.6806	-1.40205	0.000257464	0.000655504	MESP1	- && sp|Q9BRJ9|MESP1_HUMAN Mesoderm posterior protein 1 OS=Homo sapiens OX=9606 GN=MESP1 PE=1 SV=1 && PF00010:Helix-loop-helix DNA-binding domain
ENSFCAG00000046288	464.699	109.202	2.0891	0.000265238	0.000674237	ENSFCAG00000046288	- && sp|Q3SZ59|RL36A_BOVIN 60S ribosomal protein L36a OS=Bos taurus OX=9913 GN=RPL36A PE=3 SV=3 && PF00935:Ribosomal protein L44
ENSFCAG00000041375	28.6739	13.492	1.09246	0.000266038	0.000675984	ENSFCAG00000041375	- && sp|A6NFZ4|FA24A_HUMAN Protein FAM24A OS=Homo sapiens OX=9606 GN=FAM24A PE=3 SV=1 && -
ENSFCAG00000037118	5.61837	17.1581	-1.60776	0.000266587	0.000677184	ENSFCAG00000037118	- && sp|Q99N11|DUS22_MOUSE Dual specificity protein phosphatase 22 OS=Mus musculus OX=10090 GN=Dusp22 PE=1 SV=1 && PF00782:Dual specificity phosphatase, catalytic domain
ENSFCAG00000014156	5.83596	16.8603	-1.52591	0.00027051	0.000686369	FSD1	- && sp|Q4R539|FSD1_MACFA Fibronectin type III and SPRY domain-containing protein 1 OS=Macaca fascicularis OX=9541 GN=FSD1 PE=2 SV=2 && PF00622:SPRY domain
novel.548	1.15886	8.63608	-2.97544	0.0002717	0.000689093	-	- && - && -
ENSFCAG00000040930	4.04607	0	4.5869	0.000272526	0.000691091	ENSFCAG00000040930	- && sp|P0C170|H2A1E_RAT Histone H2A type 1-E OS=Rattus norvegicus OX=10116 PE=1 SV=2 && PF16211:C-terminus of histone H2A|PF00125:Core histone H2A/H2B/H3/H4
novel.407	7.29323	19.2377	-1.38691	0.000276106	0.000699275	-	- && - && -
ENSFCAG00000008078	0.198593	5.95874	-4.31137	0.000278542	0.000705244	CECR2	- && sp|Q9BXF3|CECR2_HUMAN Cat eye syndrome critical region protein 2 OS=Homo sapiens OX=9606 GN=CECR2 PE=1 SV=2 && PF00439:Bromodomain
ENSFCAG00000013444	6.17148	17.8776	-1.55013	0.000280629	0.000709925	FIGLA	- && sp|Q6QHK4|FIGLA_HUMAN Factor in the germline alpha OS=Homo sapiens OX=9606 GN=FIGLA PE=1 SV=2 && PF00010:Helix-loop-helix DNA-binding domain
ENSFCAG00000009225	2.12289	10.6457	-2.30429	0.000284257	0.000719002	NHSL2	- && sp|Q5HYW2|NHSL2_HUMAN NHS-like protein 2 OS=Homo sapiens OX=9606 GN=NHSL2 PE=1 SV=2 && PF15273:NHS-like
ENSFCAG00000011043	1.99436	9.98343	-2.3449	0.000303082	0.000764557	PPP1R9A	- && sp|Q9ULJ8|NEB1_HUMAN Neurabin-1 OS=Homo sapiens OX=9606 GN=PPP1R9A PE=1 SV=2 && PF17817:PDZ domain|PF00595:PDZ domain|PF07647:SAM domain (Sterile alpha motif)
ENSFCAG00000010689	4.00121	14.1187	-1.84149	0.000313531	0.000789689	KCNIP3	- && sp|Q9JM47|CSEN_RAT Calsenilin OS=Rattus norvegicus OX=10116 GN=Kcnip3 PE=1 SV=1 && PF13833:EF-hand domain pair
ENSFCAG00000051297	15.13	31.2364	-1.04389	0.000316235	0.000795939	ENSFCAG00000051297	- && - && -
ENSFCAG00000014368	17.2889	35.0341	-1.01398	0.000317707	0.000799532	KIAA1958	- && sp|Q8N8K9|K1958_HUMAN Uncharacterized protein KIAA1958 OS=Homo sapiens OX=9606 GN=KIAA1958 PE=1 SV=1 && -
ENSFCAG00000002602	5.7406	18.0761	-1.66556	0.000321412	0.000807942	PRSS53	- && sp|Q2L4Q9|PRS53_HUMAN Serine protease 53 OS=Homo sapiens OX=9606 GN=PRSS53 PE=1 SV=1 && PF00089:Trypsin
ENSFCAG00000011940	1.55695	9.49058	-2.63877	0.000323248	0.000812216	SLCO2B1	- && sp|O94956|SO2B1_HUMAN Solute carrier organic anion transporter family member 2B1 OS=Homo sapiens OX=9606 GN=SLCO2B1 PE=1 SV=2 && PF03137:Organic Anion Transporter Polypeptide (OATP) family
ENSFCAG00000022369	10.5988	24.4446	-1.22039	0.000351383	0.000879567	USP49	- && sp|Q70CQ1|UBP49_HUMAN Ubiquitin carboxyl-terminal hydrolase 49 OS=Homo sapiens OX=9606 GN=USP49 PE=1 SV=1 && PF00443:Ubiquitin carboxyl-terminal hydrolase|PF02148:Zn-finger in ubiquitin-hydrolases and other protein
novel.19	22.7217	9.72268	1.21563	0.000351515	0.000879774	-	- && - && -
ENSFCAG00000030023	20.6834	8.74558	1.24474	0.000352493	0.000882097	ENSFCAG00000030023	- && sp|Q56JU9|RS24_BOVIN 40S ribosomal protein S24 OS=Bos taurus OX=9913 GN=RPS24 PE=2 SV=2 && PF01282:Ribosomal protein S24e
ENSFCAG00000039823	18.012	6.27414	1.50656	0.000356831	0.000892203	ENSFCAG00000039823	- && - && -
ENSFCAG00000043341	8.2578	1.24877	2.70854	0.000361599	0.000903619	ENSFCAG00000043341	- && sp|P62807|H2B1C_HUMAN Histone H2B type 1-C/E/F/G/I OS=Homo sapiens OX=9606 GN=H2BC4 PE=1 SV=4 && PF00125:Core histone H2A/H2B/H3/H4
ENSFCAG00000007358	9.21886	23.5033	-1.34417	0.000362146	0.000904858	METTL8	- && sp|Q9H825|METL8_HUMAN mRNA N(3)-methylcytidine methyltransferase METTL8 OS=Homo sapiens OX=9606 GN=METTL8 PE=1 SV=2 && PF13489:Methyltransferase domain
novel.777	8.91856	21.7142	-1.28186	0.000363317	0.000907404	-	- && - && -
ENSFCAG00000042158	11.2422	25.7104	-1.20282	0.000363924	0.000908664	FAM229A	- && sp|B2KGE5|F229A_MOUSE Protein FAM229A OS=Mus musculus OX=10090 GN=Fam229a PE=3 SV=1 && PF14982:UPF0731 family
ENSFCAG00000012368	0.198593	5.00469	-4.07285	0.000366727	0.000915152	FOXA2	- && sp|Q9Y261|FOXA2_HUMAN Hepatocyte nuclear factor 3-beta OS=Homo sapiens OX=9606 GN=FOXA2 PE=1 SV=1 && PF08430:Forkhead N-terminal region|PF09354:HNF3 C-terminal domain|PF00250:Forkhead domain
novel.1174	28.1082	13.8377	1.02896	0.000379829	0.000947052	-	- && - && -
ENSFCAG00000047448	6.66813	0.566584	3.61072	0.00038634	0.000962481	ENSFCAG00000047448	- && - && -
ENSFCAG00000028092	1.67354	10.919	-2.66922	0.000395627	0.00098438	GPR63	- && sp|Q9BZJ6|GPR63_HUMAN Probable G-protein coupled receptor 63 OS=Homo sapiens OX=9606 GN=GPR63 PE=2 SV=2 && PF00001:7 transmembrane receptor (rhodopsin family)
ENSFCAG00000031301	2.79139	12.852	-2.1888	0.000396935	0.000987359	IGSF9	- && sp|Q9P2J2|TUTLA_HUMAN Protein turtle homolog A OS=Homo sapiens OX=9606 GN=IGSF9 PE=1 SV=2 && PF13927:Immunoglobulin domain|PF07679:Immunoglobulin I-set domain|PF00041:Fibronectin type III domain
ENSFCAG00000022821	8.24029	20.532	-1.31459	0.00040088	0.000996895	PPP1R42	- && sp|Q4R803|PPR42_MACFA Protein phosphatase 1 regulatory subunit 42 OS=Macaca fascicularis OX=9541 GN=PPP1R42 PE=2 SV=1 && PF12799:Leucine Rich repeats (2 copies)|PF14580:Leucine-rich repeat
ENSFCAG00000026549	14.968	31.2621	-1.0602	0.000403377	0.00100296	ADAMTS13	- && sp|Q76LX8|ATS13_HUMAN A disintegrin and metalloproteinase with thrombospondin motifs 13 OS=Homo sapiens OX=9606 GN=ADAMTS13 PE=1 SV=1 && PF01421:Reprolysin (M12B) family zinc metalloprotease|PF17771:ADAM cysteine-rich domain|PF00090:Thrombospondin type 1 domain
ENSFCAG00000049634	7.83048	22.0673	-1.50027	0.000405778	0.00100837	ENSFCAG00000049634	- && - && -
ENSFCAG00000040278	27.5352	12.1961	1.1864	0.00040632	0.00100958	ENSFCAG00000040278	- && sp|A1A4R1|H2A2C_BOVIN Histone H2A type 2-C OS=Bos taurus OX=9913 GN=H2AC20 PE=2 SV=1 && PF16211:C-terminus of histone H2A|PF00125:Core histone H2A/H2B/H3/H4
ENSFCAG00000007710	13.8932	29.6978	-1.10886	0.000412354	0.00102387	CCDC181	- && sp|Q4R6Q9|CC181_MACFA Coiled-coil domain-containing protein 181 OS=Macaca fascicularis OX=9541 GN=CCDC181 PE=2 SV=1 && -
novel.870	10.2785	1.10632	3.23462	0.000416968	0.00103459	-	- && sp|Q9H5I5|PIEZ2_HUMAN Piezo-type mechanosensitive ion channel component 2 OS=Homo sapiens OX=9606 GN=PIEZO2 PE=1 SV=2 && -
ENSFCAG00000022629	37.8956	16.8312	1.17307	0.000425785	0.0010553	ENSFCAG00000022629	- && sp|Q3SZR8|SRSF3_BOVIN Serine/arginine-rich splicing factor 3 OS=Bos taurus OX=9913 GN=SRSF3 PE=2 SV=1 && PF00076:RNA recognition motif. (a.k.a. RRM, RBD, or RNP domain)
ENSFCAG00000042515	4.38458	0.176454	4.13411	0.000440072	0.00108844	ENSFCAG00000042515	- && sp|P62803|H4_BOVIN Histone H4 OS=Bos taurus OX=9913 PE=1 SV=2 && PF15511:Centromere kinetochore component CENP-T histone fold
ENSFCAG00000029895	6.55912	19.1592	-1.54902	0.000442297	0.00109364	AASS	- && sp|A8E657|AASS_BOVIN Alpha-aminoadipic semialdehyde synthase, mitochondrial OS=Bos taurus OX=9913 GN=AASS PE=2 SV=1 && PF05222:Alanine dehydrogenase/PNT, N-terminal domain|PF16653:Saccharopine dehydrogenase C-terminal domain|PF03435:Saccharopine dehydrogenase NADP binding domain
ENSFCAG00000052584	3.90733	14.0934	-1.84627	0.000452584	0.00111877	ENSFCAG00000052584	- && - && -
ENSFCAG00000036940	17.7713	5.7389	1.61306	0.000454194	0.00112244	SNORD96	- && - && -
novel.400	8.5644	21.7133	-1.33077	0.000455387	0.00112495	-	- && - && -
ENSFCAG00000035142	9.28773	1.98038	2.22589	0.000455399	0.00112495	SNORD73	- && - && -
ENSFCAG00000037357	15.9613	32.3075	-1.01101	0.000470727	0.00116088	SHOX2	- && sp|O35750|SHOX2_RAT Short stature homeobox protein 2 (Fragment) OS=Rattus norvegicus OX=10116 GN=Shox2 PE=2 SV=2 && PF03826:OAR domain|PF00046:Homeodomain
ENSFCAG00000043830	3.5392	12.4645	-1.83624	0.000477818	0.00117756	ENSFCAG00000043830	- && sp|A6NJG2|SWAHD_HUMAN Ankyrin repeat domain-containing protein SOWAHD OS=Homo sapiens OX=9606 GN=SOWAHD PE=2 SV=1 && PF12796:Ankyrin repeats (3 copies)
ENSFCAG00000050656	3.43157	12.5047	-1.8532	0.000479482	0.00118149	ENSFCAG00000050656	- && sp|Q8N7X8|SIGL1_HUMAN SIGLEC family-like protein 1 OS=Homo sapiens OX=9606 GN=SIGLECL1 PE=1 SV=1 && -
novel.98	27.0385	12.2884	1.14829	0.000480731	0.00118425	-	- && - && -
ENSFCAG00000031800	13.7813	29.8806	-1.1348	0.000482703	0.00118878	COLEC11	- && sp|Q17QH6|COL11_BOVIN Collectin-11 OS=Bos taurus OX=9913 GN=COLEC11 PE=2 SV=1 && PF01391:Collagen triple helix repeat (20 copies)|PF00059:Lectin C-type domain
ENSFCAG00000014224	10.477	23.1871	-1.15109	0.000485548	0.00119482	PM20D2	- && sp|Q8IYS1|P20D2_HUMAN Peptidase M20 domain-containing protein 2 OS=Homo sapiens OX=9606 GN=PM20D2 PE=1 SV=2 && PF07687:Peptidase dimerisation domain|PF01546:Peptidase family M20/M25/M40
ENSFCAG00000048775	17.1569	6.12159	1.48769	0.000485787	0.00119522	ENSFCAG00000048775	- && - && -
ENSFCAG00000051359	9.89402	2.17232	2.19132	0.000488169	0.00120058	ENSFCAG00000051359	- && sp|P79244|RL37_BOVIN 60S ribosomal protein L37 OS=Bos taurus OX=9913 GN=RPL37 PE=3 SV=4 && -
ENSFCAG00000002066	9.04392	22.2877	-1.29402	0.000489022	0.00120235	STPG1	- && sp|A6QQ60|STPG1_BOVIN O(6)-methylguanine-induced apoptosis 2 OS=Bos taurus OX=9913 GN=STPG1 PE=2 SV=1 && -
novel.410	7.28213	19.5607	-1.40994	0.000492982	0.00121142	-	- && - && -
novel.217	13.3486	3.54	1.89901	0.000504337	0.00123762	-	- && sp|P11369|LORF2_MOUSE LINE-1 retrotransposable element ORF2 protein OS=Mus musculus OX=10090 GN=Pol PE=1 SV=2 && -
ENSFCAG00000004117	3.68214	12.6845	-1.78201	0.000507092	0.00124386	AFF2	- && sp|P51816|AFF2_HUMAN AF4/FMR2 family member 2 OS=Homo sapiens OX=9606 GN=AFF2 PE=1 SV=4 && PF05110:AF-4 proto-oncoprotein
ENSFCAG00000045587	17.8378	6.14511	1.54032	0.000512805	0.0012565	ENSFCAG00000045587	- && - && -
novel.30	26.0897	11.353	1.19589	0.000516973	0.00126601	-	- && - && -
novel.915	6.63627	17.7031	-1.43429	0.000518719	0.00127012	-	- && - && -
ENSFCAG00000045564	8.18278	20.5044	-1.31686	0.000519192	0.0012711	RAC3	- && sp|P60763|RAC3_HUMAN Ras-related C3 botulinum toxin substrate 3 OS=Homo sapiens OX=9606 GN=RAC3 PE=1 SV=1 && PF00071:Ras family
ENSFCAG00000036369	7.40932	20.1345	-1.44471	0.000527203	0.00129018	PSD2	- && sp|Q9BQI7|PSD2_HUMAN PH and SEC7 domain-containing protein 2 OS=Homo sapiens OX=9606 GN=PSD2 PE=2 SV=3 && PF01369:Sec7 domain|PF15410:Pleckstrin homology domain
ENSFCAG00000051285	20.2804	7.50046	1.44432	0.000535281	0.00130834	ENSFCAG00000051285	- && - && -
ENSFCAG00000044819	6.23854	17.6505	-1.52121	0.000557366	0.00136045	ENSFCAG00000044819	- && sp|Q8CHT6|F169B_MOUSE Protein FAM169B OS=Mus musculus OX=10090 GN=Fam169b PE=2 SV=1 && -
ENSFCAG00000047466	8.07898	20.5043	-1.3516	0.000557763	0.00136123	ENSFCAG00000047466	- && - && -
ENSFCAG00000050708	1.0897	8.23496	-2.92602	0.000580097	0.00141323	ENSFCAG00000050708	- && - && -
ENSFCAG00000045602	5.70569	16.3158	-1.51978	0.00058741	0.00142987	ENSFCAG00000045602	- && sp|Q8NDB6|FA156_HUMAN Protein FAM156A/FAM156B OS=Homo sapiens OX=9606 GN=FAM156A PE=1 SV=1 && PF15549:PGC7/Stella/Dppa3 domain
ENSFCAG00000001024	11.6769	25.2152	-1.10661	0.000587915	0.00143091	PAX9	- && sp|Q2VL53|PAX9_DAUMA Paired box protein Pax-9 OS=Daubentonia madagascariensis OX=31869 GN=PAX9 PE=3 SV=1 && PF00292:'Paired box' domain
ENSFCAG00000025558	3.79969	13.9188	-1.84877	0.000592524	0.00144134	LYPD3	- && sp|O95274|LYPD3_HUMAN Ly6/PLAUR domain-containing protein 3 OS=Homo sapiens OX=9606 GN=LYPD3 PE=1 SV=2 && PF00021:u-PAR/Ly-6 domain
ENSFCAG00000040731	17.2047	35.7442	-1.0601	0.000596697	0.0014509	TLR6	- && sp|Q9Y2C9|TLR6_HUMAN Toll-like receptor 6 OS=Homo sapiens OX=9606 GN=TLR6 PE=1 SV=2 && PF13855:Leucine rich repeat|PF01582:TIR domain
novel.688	6.88786	19.6348	-1.50666	0.000598236	0.00145424	-	- && - && -
novel.487	17.552	35.7844	-1.03119	0.000613152	0.00148888	-	- && - && -
ENSFCAG00000028174	14.1097	34.544	-1.30954	0.000619731	0.00150363	ENSFCAG00000028174	- && sp|Q08BN9|NXPE3_DANRE NXPE family member 3 OS=Danio rerio OX=7955 GN=nxpe3 PE=2 SV=1 && PF06312:Neurexophilin
ENSFCAG00000023538	13.627	29.4467	-1.10466	0.000625694	0.00151727	ENSFCAG00000023538	- && sp|Q16600|ZN239_HUMAN Zinc finger protein 239 OS=Homo sapiens OX=9606 GN=ZNF239 PE=1 SV=3 && PF00096:Zinc finger, C2H2 type
ENSFCAG00000007538	9.65042	24.8935	-1.34158	0.000636878	0.00154251	STX3	- && sp|Q13277|STX3_HUMAN Syntaxin-3 OS=Homo sapiens OX=9606 GN=STX3 PE=1 SV=3 && PF00804:Syntaxin|PF05739:SNARE domain
novel.730	11.9187	27.4882	-1.19131	0.000655684	0.00158547	-	- && - && -
ENSFCAG00000030015	0.198593	4.57426	-3.93367	0.000656846	0.00158807	ENSFCAG00000030015	- && sp|Q5E9E6|RL10A_BOVIN 60S ribosomal protein L10a OS=Bos taurus OX=9913 GN=RPL10A PE=2 SV=3 && PF00687:Ribosomal protein L1p/L10e family
ENSFCAG00000014120	8.97913	22.3888	-1.31087	0.00065766	0.00158982	ENSFCAG00000014120	- && sp|O75052|CAPON_HUMAN Carboxyl-terminal PDZ ligand of neuronal nitric oxide synthase protein OS=Homo sapiens OX=9606 GN=NOS1AP PE=1 SV=3 && PF00640:Phosphotyrosine interaction domain (PTB/PID)
ENSFCAG00000043459	7.31944	0.740439	3.32011	0.000669983	0.00161829	ENSFCAG00000043459	- && sp|Q8TDQ0|HAVR2_HUMAN Hepatitis A virus cellular receptor 2 OS=Homo sapiens OX=9606 GN=HAVCR2 PE=1 SV=3 && PF07686:Immunoglobulin V-set domain
novel.235	6.66086	0.686864	3.22193	0.00067126	0.00162094	-	- && - && -
ENSFCAG00000049211	3.51092	12.3302	-1.82214	0.000673216	0.00162511	ENSFCAG00000049211	- && - && -
ENSFCAG00000021949	10.8619	23.7659	-1.13364	0.000674026	0.00162674	STAP2	- && sp|Q9UGK3|STAP2_HUMAN Signal-transducing adaptor protein 2 OS=Homo sapiens OX=9606 GN=STAP2 PE=1 SV=2 && -
ENSFCAG00000000264	7.30317	18.5458	-1.33833	0.000688976	0.00165968	ANKRD33	- && sp|Q7Z3H0|PANKY_HUMAN Photoreceptor ankyrin repeat protein OS=Homo sapiens OX=9606 GN=ANKRD33 PE=1 SV=4 && PF12796:Ankyrin repeats (3 copies)
ENSFCAG00000006605	1.7123	10.1285	-2.54625	0.000692395	0.00166737	STRC	- && sp|Q7RTU9|STRC_HUMAN Stereocilin OS=Homo sapiens OX=9606 GN=STRC PE=2 SV=1 && -
ENSFCAG00000037496	14.6481	4.39512	1.74247	0.000696629	0.00167721	ENSFCAG00000037496	- && - && -
ENSFCAG00000043019	5.92741	16.9949	-1.52597	0.000700782	0.00168653	ENSFCAG00000043019	- && sp|Q9H2S6|TNMD_HUMAN Tenomodulin OS=Homo sapiens OX=9606 GN=TNMD PE=1 SV=1 && PF04089:BRICHOS domain
ENSFCAG00000009658	15.4219	33.1688	-1.09526	0.000706203	0.00169843	ANXA9	- && sp|O76027|ANXA9_HUMAN Annexin A9 OS=Homo sapiens OX=9606 GN=ANXA9 PE=1 SV=3 && PF00191:Annexin
ENSFCAG00000042786	8.05568	20.7211	-1.36024	0.000725152	0.00174142	AMT	- && sp|Q9TSZ7|GCST_CANLF Aminomethyltransferase, mitochondrial OS=Canis lupus familiaris OX=9615 GN=AMT PE=3 SV=1 && PF01571:Aminomethyltransferase folate-binding domain|PF08669:Glycine cleavage T-protein C-terminal barrel domain
ENSFCAG00000029293	28.473	14.0979	1.01143	0.000727944	0.00174765	TLR2	- && sp|Q689D1|TLR2_CANLF Toll-like receptor 2 OS=Canis lupus familiaris OX=9615 GN=TLR2 PE=2 SV=1 && PF01582:TIR domain|PF13855:Leucine rich repeat
ENSFCAG00000037494	19.0499	7.03642	1.4542	0.000729776	0.00175182	ENSFCAG00000037494	- && - && -
ENSFCAG00000018510	8.6702	22.3444	-1.36301	0.000743405	0.00178309	TMEM184A	- && sp|Q6ZMB5|T184A_HUMAN Transmembrane protein 184A OS=Homo sapiens OX=9606 GN=TMEM184A PE=1 SV=1 && -
novel.387	30.5926	14.7995	1.04187	0.000746302	0.00178932	-	- && sp|P0C170|H2A1E_RAT Histone H2A type 1-E OS=Rattus norvegicus OX=10116 PE=1 SV=2 && PF00125:Core histone H2A/H2B/H3/H4
ENSFCAG00000032614	7.98046	21.3851	-1.43778	0.000748972	0.00179524	ENSFCAG00000032614	- && sp|Q3ZCX4|ZN568_HUMAN Zinc finger protein 568 OS=Homo sapiens OX=9606 GN=ZNF568 PE=2 SV=2 && PF01352:KRAB box|PF00096:Zinc finger, C2H2 type
ENSFCAG00000045457	3.29809	11.4282	-1.80527	0.000767975	0.0018376	ENSFCAG00000045457	- && sp|Q9XS72|CD1A_PIG T-cell surface glycoprotein CD1a OS=Sus scrofa OX=9823 GN=CD1A PE=2 SV=1 && PF16497:MHC-I family domain|PF07654:Immunoglobulin C1-set domain
ENSFCAG00000011506	17.1617	34.7761	-1.02867	0.00076803	0.0018376	ENSFCAG00000011506	- && sp|O75914|PAK3_HUMAN Serine/threonine-protein kinase PAK 3 OS=Homo sapiens OX=9606 GN=PAK3 PE=1 SV=2 && PF00786:P21-Rho-binding domain|PF00069:Protein kinase domain
ENSFCAG00000036065	9.28207	1.86485	2.34464	0.000774859	0.00185281	SNORD14	- && - && -
ENSFCAG00000016365	0.239596	4.48579	-3.91351	0.000789684	0.00188624	CRYGS	- && sp|A2IBY7|CRYGS_CANLF Gamma-crystallin S OS=Canis lupus familiaris OX=9615 GN=CRYGS PE=2 SV=1 && PF00030:Beta/Gamma crystallin
ENSFCAG00000014089	0.239596	4.81976	-4.00536	0.000796018	0.0019001	ST6GALNAC3	- && sp|Q8NDV1|SIA7C_HUMAN Alpha-N-acetylgalactosaminide alpha-2,6-sialyltransferase 3 OS=Homo sapiens OX=9606 GN=ST6GALNAC3 PE=1 SV=1 && PF00777:Glycosyltransferase family 29 (sialyltransferase)
ENSFCAG00000005962	18.6876	7.57312	1.29895	0.000818691	0.00195031	ENSFCAG00000005962	- && sp|P43275|H11_MOUSE Histone H1.1 OS=Mus musculus OX=10090 GN=H1-1 PE=1 SV=2 && PF00538:linker histone H1 and H5 family
ENSFCAG00000011304	2.94155	11.2206	-1.97151	0.000843451	0.00200661	COLQ	- && sp|Q9Y215|COLQ_HUMAN Acetylcholinesterase collagenic tail peptide OS=Homo sapiens OX=9606 GN=COLQ PE=1 SV=2 && PF01391:Collagen triple helix repeat (20 copies)
ENSFCAG00000022444	2.88987	11.7804	-2.05412	0.000856039	0.00203493	TENT5C	- && sp|Q4R8X4|TET5C_MACFA Terminal nucleotidyltransferase 5C OS=Macaca fascicularis OX=9541 GN=TENT5C PE=2 SV=1 && PF07984:Nucleotidyltransferase
ENSFCAG00000015372	1.92773	9.21565	-2.24451	0.000863553	0.00205252	MDH1B	- && sp|Q5I0G3|MDH1B_HUMAN Putative malate dehydrogenase 1B OS=Homo sapiens OX=9606 GN=MDH1B PE=2 SV=1 && PF02866:lactate/malate dehydrogenase, alpha/beta C-terminal domain
ENSFCAG00000023785	8.47006	21.4238	-1.36193	0.000879477	0.00208759	XKR6	- && sp|E9Q6C8|XKR6_MOUSE XK-related protein 6 OS=Mus musculus OX=10090 GN=Xkr6 PE=2 SV=1 && PF09815:XK-related protein
ENSFCAG00000041371	4.68339	0.188656	4.2404	0.000884898	0.00209962	ENSFCAG00000041371	- && sp|P0C170|H2A1E_RAT Histone H2A type 1-E OS=Rattus norvegicus OX=10116 PE=1 SV=2 && PF16211:C-terminus of histone H2A|PF00125:Core histone H2A/H2B/H3/H4
ENSFCAG00000007127	16.111	34.8169	-1.11452	0.000886518	0.0021029	CELF5	- && sp|Q8N6W0|CELF5_HUMAN CUGBP Elav-like family member 5 OS=Homo sapiens OX=9606 GN=CELF5 PE=1 SV=1 && PF00076:RNA recognition motif. (a.k.a. RRM, RBD, or RNP domain)
ENSFCAG00000051074	10.254	24.6392	-1.26612	0.000906546	0.00214898	ENSFCAG00000051074	- && - && -
novel.877	16.8549	6.39393	1.41372	0.000906962	0.00214968	-	- && - && -
ENSFCAG00000014813	11.0237	24.0279	-1.13851	0.00091036	0.00215688	COL6A1	- && sp|P12109|CO6A1_HUMAN Collagen alpha-1(VI) chain OS=Homo sapiens OX=9606 GN=COL6A1 PE=1 SV=3 && PF01391:Collagen triple helix repeat (20 copies)|PF00092:von Willebrand factor type A domain
ENSFCAG00000014716	9.26894	22.6362	-1.28319	0.000917815	0.00217307	CB3H15orf62	- && sp|A8K5M9|CO062_HUMAN Uncharacterized protein C15orf62, mitochondrial OS=Homo sapiens OX=9606 GN=C15orf62 PE=2 SV=1 && -
ENSFCAG00000031113	0	3.58181	-4.1662	0.000918061	0.00217307	FAM107A	- && sp|Q5NVP3|F107A_PONAB Actin-associated protein FAM107A OS=Pongo abelii OX=9601 GN=FAM107A PE=2 SV=1 && PF06625:Protein of unknown function (DUF1151)
ENSFCAG00000031961	2.16661	11.0252	-2.35116	0.000918169	0.00217307	SCARA5	- && sp|Q6ZMJ2|SCAR5_HUMAN Scavenger receptor class A member 5 OS=Homo sapiens OX=9606 GN=SCARA5 PE=1 SV=1 && PF01391:Collagen triple helix repeat (20 copies)|PF00530:Scavenger receptor cysteine-rich domain
novel.137	3.24123	12.0157	-1.88999	0.000929697	0.00219861	-	- && - && -
ENSFCAG00000024132	15.4035	31.0028	-1.01095	0.000939538	0.00222159	TNFRSF11A	- && sp|Q9Y6Q6|TNR11_HUMAN Tumor necrosis factor receptor superfamily member 11A OS=Homo sapiens OX=9606 GN=TNFRSF11A PE=1 SV=1 && PF18278:Receptor activator of the NF-KB cysteine-rich repeat domain 2
ENSFCAG00000012438	13.0243	27.5175	-1.09268	0.000952905	0.00225111	KRT9	- && sp|P35527|K1C9_HUMAN Keratin, type I cytoskeletal 9 OS=Homo sapiens OX=9606 GN=KRT9 PE=1 SV=3 && PF00038:Intermediate filament protein
ENSFCAG00000032546	5.2527	16.5295	-1.65603	0.000964257	0.00227702	IGF2	- && sp|P01344|IGF2_HUMAN Insulin-like growth factor II OS=Homo sapiens OX=9606 GN=IGF2 PE=1 SV=1 && PF00049:Insulin/IGF/Relaxin family|PF08365:Insulin-like growth factor II E-peptide
ENSFCAG00000001352	2.16981	10.732	-2.30929	0.000978254	0.00230916	CYP46A1	- && sp|Q9WVK8|CP46A_MOUSE Cholesterol 24-hydroxylase OS=Mus musculus OX=10090 GN=Cyp46a1 PE=1 SV=1 && PF00067:Cytochrome P450
novel.912	5.87363	0.557667	3.42578	0.000998067	0.00235406	-	- && - && -
ENSFCAG00000004039	8.60187	22.154	-1.37572	0.00100032	0.00235906	PLXNB3	- && sp|Q9ULL4|PLXB3_HUMAN Plexin-B3 OS=Homo sapiens OX=9606 GN=PLXNB3 PE=1 SV=2 && PF01833:IPT/TIG domain|PF18020:TIG domain found in plexin|PF01403:Sema domain|PF08337:Plexin cytoplasmic RasGAP domain|PF01437:Plexin repeat|PF17960:TIG domain
ENSFCAG00000052876	8.58206	1.43943	2.56361	0.00101514	0.0023914	ENSFCAG00000052876	- && - && -
ENSFCAG00000040562	2.58202	11.5645	-2.15081	0.00103485	0.00243309	ENSFCAG00000040562	- && sp|Q6ZT52|FA43B_HUMAN Protein FAM43B OS=Homo sapiens OX=9606 GN=FAM43B PE=2 SV=1 && PF14719:Phosphotyrosine interaction domain (PTB/PID)
ENSFCAG00000013242	6.75506	17.3815	-1.36681	0.00103789	0.00243928	GSDMD	- && sp|P57764|GSDMD_HUMAN Gasdermin-D OS=Homo sapiens OX=9606 GN=GSDMD PE=1 SV=1 && PF17708:Gasdermin PUB domain|PF04598:Gasdermin pore forming domain
ENSFCAG00000052285	20.2318	8.39206	1.27935	0.00104777	0.00246056	ENSFCAG00000052285	- && sp|A0A2R8VHR8|DT3UO_MOUSE DDIT3 upstream open reading frame protein OS=Mus musculus OX=10090 GN=Ddit3 PE=2 SV=1 && -
ENSFCAG00000053385	8.85437	1.77918	2.28925	0.00107174	0.00251355	ENSFCAG00000053385	- && - && -
ENSFCAG00000030356	2.12289	10.7822	-2.32693	0.00107831	0.00252794	EPSTI1	- && sp|Q96J88|ESIP1_HUMAN Epithelial-stromal interaction protein 1 OS=Homo sapiens OX=9606 GN=EPSTI1 PE=1 SV=2 && -
ENSFCAG00000032509	16.4535	4.44052	1.87403	0.001091	0.00255503	ENSFCAG00000032509	- && - && -
ENSFCAG00000012912	3.04444	0	4.18898	0.00109213	0.00255732	GCNT3	- && sp|Q7YQE1|GCNT3_BOVIN Beta-1,3-galactosyl-O-glycosyl-glycoprotein beta-1,6-N-acetylglucosaminyltransferase 3 OS=Bos taurus OX=9913 GN=GCNT3 PE=1 SV=1 && PF02485:Core-2/I-Branching enzyme
ENSFCAG00000035370	7.96515	1.66331	2.26941	0.00109359	0.00256041	ENSFCAG00000035370	- && - && -
novel.980	15.7239	34.0477	-1.11335	0.00109913	0.0025727	-	- && sp|O77727|K1C15_SHEEP Keratin, type I cytoskeletal 15 OS=Ovis aries OX=9940 GN=KRT15 PE=2 SV=1 && -
ENSFCAG00000048989	0.211861	4.27889	-3.84775	0.00110465	0.0025853	ENSFCAG00000048989	- && - && -
ENSFCAG00000022608	5.51261	16.5777	-1.57504	0.00110958	0.00259546	DOC2B	- && sp|Q14184|DOC2B_HUMAN Double C2-like domain-containing protein beta OS=Homo sapiens OX=9606 GN=DOC2B PE=1 SV=2 && PF00168:C2 domain
ENSFCAG00000039801	5.98694	16.8048	-1.50781	0.00111081	0.002598	ENSFCAG00000039801	- && sp|Q8N6Q3|CD177_HUMAN CD177 antigen OS=Homo sapiens OX=9606 GN=CD177 PE=1 SV=2 && PF00021:u-PAR/Ly-6 domain
ENSFCAG00000015391	0.438739	5.61334	-3.65638	0.00111778	0.00261361	DRP2	- && sp|Q13474|DRP2_HUMAN Dystrophin-related protein 2 OS=Homo sapiens OX=9606 GN=DRP2 PE=2 SV=2 && PF00435:Spectrin repeat|PF00397:WW domain|PF09069:EF-hand|PF00569:Zinc finger, ZZ type|PF09068:EF hand
ENSFCAG00000026110	7.67283	20.4232	-1.42402	0.00112418	0.0026279	CYP2D6	- && sp|Q29473|CP2DF_CANLF Cytochrome P450 2D15 OS=Canis lupus familiaris OX=9615 GN=CYP2D15 PE=1 SV=3 && PF00067:Cytochrome P450
ENSFCAG00000003929	7.00068	18.1051	-1.37287	0.00114131	0.00266514	VANGL2	- && sp|Q9ULK5|VANG2_HUMAN Vang-like protein 2 OS=Homo sapiens OX=9606 GN=VANGL2 PE=1 SV=2 && PF06638:Strabismus protein
ENSFCAG00000002078	11.3994	24.705	-1.1257	0.00114362	0.00267019	ACE	- && sp|P12821|ACE_HUMAN Angiotensin-converting enzyme OS=Homo sapiens OX=9606 GN=ACE PE=1 SV=1 && PF01401:Angiotensin-converting enzyme
ENSFCAG00000010691	0.226878	4.37277	-3.87061	0.00116259	0.00271201	GPAT2	- && sp|Q6NUI2|GPAT2_HUMAN Glycerol-3-phosphate acyltransferase 2, mitochondrial OS=Homo sapiens OX=9606 GN=GPAT2 PE=2 SV=2 && -
ENSFCAG00000019273	7.90687	19.1066	-1.28503	0.00116745	0.00272263	SYT3	- && sp|Q9BQG1|SYT3_HUMAN Synaptotagmin-3 OS=Homo sapiens OX=9606 GN=SYT3 PE=1 SV=1 && PF00168:C2 domain
ENSFCAG00000036518	3.64629	12.9666	-1.87347	0.00118471	0.00275891	TMEM130	- && sp|Q5R6F5|TM130_PONAB Transmembrane protein 130 OS=Pongo abelii OX=9601 GN=TMEM130 PE=2 SV=1 && -
ENSFCAG00000052454	7.79386	1.62488	2.26004	0.00118778	0.00276571	SNORD29	- && - && -
ENSFCAG00000007029	2.76113	10.4513	-1.90078	0.0011996	0.0027914	PLEKHA7	- && sp|Q6IQ23|PKHA7_HUMAN Pleckstrin homology domain-containing family A member 7 OS=Homo sapiens OX=9606 GN=PLEKHA7 PE=1 SV=2 && PF00169:PH domain
ENSFCAG00000038317	17.3115	6.80924	1.36043	0.00121656	0.0028283	ENSFCAG00000038317	- && - && -
ENSFCAG00000027195	3.17752	12.0635	-1.96551	0.00122152	0.00283909	RTN4RL1	- && sp|Q86UN2|R4RL1_HUMAN Reticulon-4 receptor-like 1 OS=Homo sapiens OX=9606 GN=RTN4RL1 PE=1 SV=1 && PF13855:Leucine rich repeat
ENSFCAG00000038681	8.80038	1.96636	2.15455	0.00122914	0.00285529	SNORD39	- && - && -
ENSFCAG00000002901	3.56263	12.7688	-1.86693	0.00126125	0.00292571	PCLO	- && sp|Q9Y6V0|PCLO_HUMAN Protein piccolo OS=Homo sapiens OX=9606 GN=PCLO PE=1 SV=5 && PF00168:C2 domain|PF00595:PDZ domain|PF05715:Piccolo Zn-finger
ENSFCAG00000051939	0	3.51917	-4.12888	0.00127179	0.00294977	ENSFCAG00000051939	- && - && -
ENSFCAG00000045772	15.1535	30.257	-1.00622	0.001294	0.00299896	HOXD4	- && sp|A1YFY3|HXD4_PANPA Homeobox protein Hox-D4 OS=Pan paniscus OX=9597 GN=HOXD4 PE=3 SV=1 && PF00046:Homeodomain
ENSFCAG00000039770	23.2915	9.5369	1.27505	0.00129939	0.00301067	SNORA62	- && - && -
ENSFCAG00000027331	3.0471	0	4.18992	0.0013088	0.00303049	ENSFCAG00000027331	- && sp|P12314|FCGR1_HUMAN High affinity immunoglobulin gamma Fc receptor I OS=Homo sapiens OX=9606 GN=FCGR1A PE=1 SV=2 && PF00047:Immunoglobulin domain|PF13895:Immunoglobulin domain
novel.655	9.29219	2.33416	1.98731	0.00131152	0.00303561	-	- && sp|P08548|LIN1_NYCCO LINE-1 reverse transcriptase homolog OS=Nycticebus coucang OX=9470 PE=4 SV=1 && -
ENSFCAG00000051307	3.05976	11.6152	-1.92989	0.00132349	0.00306132	ENSFCAG00000051307	- && - && -
ENSFCAG00000052700	1.44455	8.18299	-2.44707	0.00132704	0.00306874	ZFYVE28	- && sp|Q9HCC9|LST2_HUMAN Lateral signaling target protein 2 homolog OS=Homo sapiens OX=9606 GN=ZFYVE28 PE=1 SV=3 && PF01363:FYVE zinc finger
novel.964	7.2711	1.24834	2.5331	0.00133599	0.00308626	-	- && - && -
novel.1066	3.50862	11.4175	-1.71208	0.00134245	0.00310078	-	- && - && -
novel.646	4.42856	15.4163	-1.81351	0.00135116	0.00311967	-	- && - && -
ENSFCAG00000050351	3.32715	0	4.30988	0.00136794	0.00315556	ENSFCAG00000050351	- && - && -
ENSFCAG00000049423	21.4429	8.52924	1.32363	0.0013701	0.00315997	ENSFCAG00000049423	- && - && -
ENSFCAG00000043907	10.3908	22.4259	-1.10814	0.00137839	0.00317843	ENSFCAG00000043907	- && sp|Q5TYW1|ZN658_HUMAN Zinc finger protein 658 OS=Homo sapiens OX=9606 GN=ZNF658 PE=1 SV=2 && -
ENSFCAG00000023900	15.3173	30.8974	-1.00633	0.00139177	0.0032068	ENSFCAG00000023900	- && sp|Q06124|PTN11_HUMAN Tyrosine-protein phosphatase non-receptor type 11 OS=Homo sapiens OX=9606 GN=PTPN11 PE=1 SV=3 && PF00017:SH2 domain|PF00102:Protein-tyrosine phosphatase
ENSFCAG00000049329	7.82191	19.1542	-1.29343	0.00139512	0.00321372	ENSFCAG00000049329	- && - && -
ENSFCAG00000005173	9.05721	21.6447	-1.26831	0.00139513	0.00321372	SCNN1B	- && sp|Q95165|SCNNB_CANLF Amiloride-sensitive sodium channel subunit beta OS=Canis lupus familiaris OX=9615 GN=SCNN1B PE=3 SV=2 && PF00858:Amiloride-sensitive sodium channel
ENSFCAG00000031496	9.25947	21.3455	-1.19956	0.00140049	0.00322524	TRDN	- && sp|Q13061|TRDN_HUMAN Triadin OS=Homo sapiens OX=9606 GN=TRDN PE=1 SV=4 && PF05279:Aspartyl beta-hydroxylase N-terminal region
ENSFCAG00000027537	1.55484	8.02297	-2.38848	0.00140922	0.0032445	HSD11B2	- && sp|P80365|DHI2_HUMAN Corticosteroid 11-beta-dehydrogenase isozyme 2 OS=Homo sapiens OX=9606 GN=HSD11B2 PE=1 SV=2 && PF00106:short chain dehydrogenase
ENSFCAG00000032669	0.411783	5.50647	-3.62321	0.00143547	0.00330109	CHST13	- && sp|Q8NET6|CHSTD_HUMAN Carbohydrate sulfotransferase 13 OS=Homo sapiens OX=9606 GN=CHST13 PE=1 SV=1 && PF03567:Sulfotransferase family
ENSFCAG00000040342	2.97648	0	4.16598	0.00145662	0.00334672	U2	- && - && -
ENSFCAG00000042155	4.41001	13.9264	-1.63066	0.00146916	0.00337465	ENSFCAG00000042155	- && sp|P24460|CP2BB_CANLF Cytochrome P450 2B11 OS=Canis lupus familiaris OX=9615 GN=CYP2B11 PE=2 SV=1 && -
ENSFCAG00000009637	10.9721	25.1456	-1.20246	0.00148278	0.00340298	ENSFCAG00000009637	- && sp|Q5RC05|ZN438_PONAB Zinc finger protein 438 OS=Pongo abelii OX=9601 GN=ZNF438 PE=2 SV=1 && -
ENSFCAG00000019198	8.17929	19.2002	-1.22347	0.0014846	0.00340619	LTB4R	- && sp|Q9NPC1|LT4R2_HUMAN Leukotriene B4 receptor 2 OS=Homo sapiens OX=9606 GN=LTB4R2 PE=2 SV=2 && PF00001:7 transmembrane receptor (rhodopsin family)
ENSFCAG00000006861	1.53339	9.46328	-2.63132	0.00148855	0.00341481	VWF	- && sp|Q28295|VWF_CANLF von Willebrand factor OS=Canis lupus familiaris OX=9615 GN=VWF PE=1 SV=2 && PF00093:von Willebrand factor type C domain|PF16164:VWA N-terminal|PF01826:Trypsin Inhibitor like cysteine rich domain|PF00094:von Willebrand factor type D domain|PF00092:von Willebrand factor type A domain|PF08742:C8 domain
novel.90	8.19886	20.663	-1.3482	0.00149122	0.0034205	-	- && - && -
ENSFCAG00000022215	4.08224	12.6715	-1.62416	0.00151792	0.0034795	PPP1R16B	- && sp|Q8VHQ3|PP16B_MOUSE Protein phosphatase 1 regulatory inhibitor subunit 16B OS=Mus musculus OX=10090 GN=Ppp1r16b PE=1 SV=1 && PF12796:Ankyrin repeats (3 copies)
ENSFCAG00000052993	8.81816	2.19406	2.00755	0.00155164	0.00355451	ENSFCAG00000052993	- && sp|P68432|H31_BOVIN Histone H3.1 OS=Bos taurus OX=9913 PE=1 SV=2 && PF00125:Core histone H2A/H2B/H3/H4
ENSFCAG00000000190	5.46853	16.011	-1.52641	0.00156528	0.00358438	STAC3	- && sp|Q96MF2|STAC3_HUMAN SH3 and cysteine-rich domain-containing protein 3 OS=Homo sapiens OX=9606 GN=STAC3 PE=1 SV=1 && PF16664:Unstructured on SH3 and cysteine-rich domain-containing protein 2|PF00130:Phorbol esters/diacylglycerol binding domain (C1 domain)|PF07653:Variant SH3 domain|PF00018:SH3 domain
ENSFCAG00000005468	1.24771	7.38498	-2.52135	0.0016411	0.00374983	GFAP	- && sp|P14136|GFAP_HUMAN Glial fibrillary acidic protein OS=Homo sapiens OX=9606 GN=GFAP PE=1 SV=1 && PF04732:Intermediate filament head (DNA binding) region|PF00038:Intermediate filament protein
ENSFCAG00000003718	1.11973	7.01659	-2.68419	0.0016525	0.00377262	BRME1	- && sp|Q0VDD7|BRME1_HUMAN Break repair meiotic recombinase recruitment factor 1 OS=Homo sapiens OX=9606 GN=BRME1 PE=1 SV=2 && PF15710:Domain of unknown function (DUF4671)
ENSFCAG00000015412	6.72004	18.5579	-1.46364	0.00165408	0.00377562	AUTS2	- && sp|Q8WXX7|AUTS2_HUMAN Autism susceptibility gene 2 protein OS=Homo sapiens OX=9606 GN=AUTS2 PE=1 SV=1 && PF15336:Autism susceptibility gene 2 protein
ENSFCAG00000023801	12.0715	24.9554	-1.0431	0.00165489	0.00377698	ENSFCAG00000023801	- && sp|P56706|WNT7B_HUMAN Protein Wnt-7b OS=Homo sapiens OX=9606 GN=WNT7B PE=1 SV=2 && PF00110:wnt family
novel.1171	14.1248	4.65726	1.61457	0.00166854	0.00380571	-	- && - && -
ENSFCAG00000011558	12.7441	25.8546	-1.01377	0.00166999	0.00380854	KCNG4	- && sp|Q8TDN1|KCNG4_HUMAN Potassium voltage-gated channel subfamily G member 4 OS=Homo sapiens OX=9606 GN=KCNG4 PE=1 SV=1 && PF02214:BTB/POZ domain|PF00520:Ion transport protein
ENSFCAG00000042233	5.52714	0.561475	3.34552	0.00168477	0.00384028	ENSFCAG00000042233	- && - && -
ENSFCAG00000042314	1.10513	6.94503	-2.66764	0.00168534	0.00384108	ENSFCAG00000042314	- && - && -
ENSFCAG00000018760	0.411783	5.6726	-3.67779	0.00169091	0.00385329	NFAM1	- && sp|Q8NET5|NFAM1_HUMAN NFAT activation molecule 1 OS=Homo sapiens OX=9606 GN=NFAM1 PE=1 SV=1 && -
ENSFCAG00000005995	9.15955	22.1165	-1.27175	0.00173311	0.0039444	NLRC4	- && sp|Q9NPP4|NLRC4_HUMAN NLR family CARD domain-containing protein 4 OS=Homo sapiens OX=9606 GN=NLRC4 PE=1 SV=2 && PF05729:NACHT domain|PF00619:Caspase recruitment domain|PF17889:NLRC4 helical domain
ENSFCAG00000002598	3.35852	12.247	-1.84043	0.00173675	0.00395169	STX1B	- && sp|P61266|STX1B_HUMAN Syntaxin-1B OS=Homo sapiens OX=9606 GN=STX1B PE=1 SV=1 && PF00804:Syntaxin|PF05739:SNARE domain
ENSFCAG00000041038	3.69595	11.9895	-1.69731	0.00173791	0.00395383	ENSFCAG00000041038	- && - && -
ENSFCAG00000044254	8.27822	18.9241	-1.19359	0.00174894	0.00397587	WNT10A	- && sp|Q9GZT5|WN10A_HUMAN Protein Wnt-10a OS=Homo sapiens OX=9606 GN=WNT10A PE=1 SV=1 && PF00110:wnt family
ENSFCAG00000009299	6.19178	0.745637	3.07643	0.00178063	0.00404379	NPAS4	- && sp|Q8IUM7|NPAS4_HUMAN Neuronal PAS domain-containing protein 4 OS=Homo sapiens OX=9606 GN=NPAS4 PE=1 SV=1 && PF08447:PAS fold
ENSFCAG00000001712	9.6975	21.4059	-1.13558	0.00178167	0.00404564	GFRA3	- && sp|O60609|GFRA3_HUMAN GDNF family receptor alpha-3 OS=Homo sapiens OX=9606 GN=GFRA3 PE=1 SV=2 && PF02351:GDNF/GAS1 domain
ENSFCAG00000009433	25.5442	11.6309	1.1445	0.00179494	0.00407422	ICAM5	- && sp|Q9UMF0|ICAM5_HUMAN Intercellular adhesion molecule 5 OS=Homo sapiens OX=9606 GN=ICAM5 PE=1 SV=3 && PF03921:Intercellular adhesion molecule (ICAM), N-terminal domain|PF13927:Immunoglobulin domain
ENSFCAG00000003971	4.22601	13.413	-1.64236	0.0018061	0.00409799	PIK3R6	- && sp|Q5UE93|PI3R6_HUMAN Phosphoinositide 3-kinase regulatory subunit 6 OS=Homo sapiens OX=9606 GN=PIK3R6 PE=1 SV=1 && -
novel.171	12.5888	3.58164	1.80438	0.0018308	0.00415138	-	- && - && -
ENSFCAG00000029345	3.0883	10.7958	-1.82293	0.00183703	0.00416288	ODAD1	- && sp|Q3UX62|ODAD1_MOUSE Outer dynein arm-docking complex subunit 1 OS=Mus musculus OX=10090 GN=Odad1 PE=2 SV=1 && -
ENSFCAG00000046684	18.1283	7.54118	1.26732	0.00184968	0.00418791	ENSFCAG00000046684	- && sp|P62807|H2B1C_HUMAN Histone H2B type 1-C/E/F/G/I OS=Homo sapiens OX=9606 GN=H2BC4 PE=1 SV=4 && PF00125:Core histone H2A/H2B/H3/H4
ENSFCAG00000043747	3.52189	0.176454	3.81634	0.0018518	0.00419209	ENSFCAG00000043747	- && sp|P22794|EVI2A_HUMAN Protein EVI2A OS=Homo sapiens OX=9606 GN=EVI2A PE=1 SV=2 && PF05399:Ectropic viral integration site 2A protein (EVI2A)
ENSFCAG00000004998	10.0924	21.8496	-1.12871	0.00185354	0.00419549	ENSFCAG00000004998	- && sp|P60047|PABP5_GORGO Polyadenylate-binding protein 5 OS=Gorilla gorilla gorilla OX=9595 GN=PABPC5 PE=3 SV=1 && PF00076:RNA recognition motif. (a.k.a. RRM, RBD, or RNP domain)
novel.888	13.386	4.58722	1.54971	0.00185967	0.00420776	-	- && sp|O00370|LORF2_HUMAN LINE-1 retrotransposable element ORF2 protein OS=Homo sapiens OX=9606 PE=1 SV=1 && -
ENSFCAG00000014633	14.4166	5.76054	1.32329	0.00186631	0.00422172	ENSFCAG00000014633	- && sp|E9PAV3|NACAM_HUMAN Nascent polypeptide-associated complex subunit alpha, muscle-specific form OS=Homo sapiens OX=9606 GN=NACA PE=1 SV=1 && PF01849:NAC domain
ENSFCAG00000009523	0.226878	4.01738	-3.74722	0.00187647	0.00424202	MMEL1	- && sp|Q495T6|MMEL1_HUMAN Membrane metallo-endopeptidase-like 1 OS=Homo sapiens OX=9606 GN=MMEL1 PE=2 SV=2 && PF05649:Peptidase family M13
ENSFCAG00000026091	6.21249	16.5538	-1.43026	0.00188059	0.00425079	NEURL1	- && sp|O76050|NEUL1_HUMAN E3 ubiquitin-protein ligase NEURL1 OS=Homo sapiens OX=9606 GN=NEURL1 PE=2 SV=1 && PF07177:Neuralized|PF13920:Zinc finger, C3HC4 type (RING finger)
ENSFCAG00000006327	2.84663	0	4.08882	0.00188083	0.0042508	PCSK1	- && sp|P29120|NEC1_HUMAN Neuroendocrine convertase 1 OS=Homo sapiens OX=9606 GN=PCSK1 PE=1 SV=2 && PF16470:Peptidase S8 pro-domain|PF01483:Proprotein convertase P-domain|PF12177:Prohormone convertase enzyme|PF00082:Subtilase family
ENSFCAG00000043220	3.93247	12.5247	-1.67541	0.00189804	0.00428644	CDK5R2	- && sp|O35926|CD5R2_MOUSE Cyclin-dependent kinase 5 activator 2 OS=Mus musculus OX=10090 GN=Cdk5r2 PE=1 SV=2 && PF03261:Cyclin-dependent kinase 5 activator protein
ENSFCAG00000005894	1.77033	8.21568	-2.22983	0.00190702	0.00430563	AMHR2	- && sp|Q16671|AMHR2_HUMAN Anti-Muellerian hormone type-2 receptor OS=Homo sapiens OX=9606 GN=AMHR2 PE=1 SV=1 && PF00069:Protein kinase domain
ENSFCAG00000004016	76.0453	17.295	2.14006	0.0019406	0.00437701	WDR46	- && sp|O15213|WDR46_HUMAN WD repeat-containing protein 46 OS=Homo sapiens OX=9606 GN=WDR46 PE=1 SV=3 && PF08149:BING4CT (NUC141) domain
ENSFCAG00000006443	1.72703	7.80956	-2.16919	0.0019655	0.00442925	CYB5R2	- && sp|Q6BCY4|NB5R2_HUMAN NADH-cytochrome b5 reductase 2 OS=Homo sapiens OX=9606 GN=CYB5R2 PE=1 SV=1 && PF00175:Oxidoreductase NAD-binding domain|PF00970:Oxidoreductase FAD-binding domain
ENSFCAG00000026820	6.57089	18.076	-1.46752	0.00200359	0.00450941	IRS3	- && sp|Q6P4Y6|IRS1_XENTR Insulin receptor substrate 1 OS=Xenopus tropicalis OX=8364 GN=irs1 PE=2 SV=1 && PF15476:Histone deacetylase complex subunit SAP25
novel.245	7.84291	1.62894	2.26478	0.00201767	0.00454051	-	- && - && -
ENSFCAG00000013051	4.04493	12.3584	-1.64064	0.00202106	0.00454759	VSIR	- && sp|Q9H7M9|VISTA_HUMAN V-type immunoglobulin domain-containing suppressor of T-cell activation OS=Homo sapiens OX=9606 GN=VSIR PE=1 SV=3 && PF07686:Immunoglobulin V-set domain
ENSFCAG00000000794	0.21319	3.77245	-3.66326	0.0020263	0.0045588	CCDC85A	- && sp|Q96PX6|CC85A_HUMAN Coiled-coil domain-containing protein 85A OS=Homo sapiens OX=9606 GN=CCDC85A PE=1 SV=3 && PF10226:CCDC85 family
ENSFCAG00000046589	3.63017	11.979	-1.76068	0.00204387	0.00459717	CB2H6orf132	- && sp|Q5T0Z8|CF132_HUMAN Uncharacterized protein C6orf132 OS=Homo sapiens OX=9606 GN=C6orf132 PE=1 SV=4 && -
ENSFCAG00000033775	4.43484	14.1509	-1.69373	0.00204831	0.00460656	NKX3-2	- && sp|P78367|NKX32_HUMAN Homeobox protein Nkx-3.2 OS=Homo sapiens OX=9606 GN=NKX3-2 PE=1 SV=2 && PF00046:Homeodomain
ENSFCAG00000051267	27.8052	12.8617	1.10045	0.00205423	0.00461872	ENSFCAG00000051267	- && - && -
novel.799	17.2402	6.84141	1.31975	0.00205626	0.0046227	-	- && - && -
ENSFCAG00000009579	0.198593	3.92389	-3.72251	0.00207925	0.00467027	PSD4	- && sp|Q8NDX1|PSD4_HUMAN PH and SEC7 domain-containing protein 4 OS=Homo sapiens OX=9606 GN=PSD4 PE=1 SV=2 && PF01369:Sec7 domain|PF15410:Pleckstrin homology domain
ENSFCAG00000047646	4.59819	14.1159	-1.62088	0.00209517	0.00470246	ENSFCAG00000047646	- && sp|Q02817|MUC2_HUMAN Mucin-2 OS=Homo sapiens OX=9606 GN=MUC2 PE=1 SV=2 && PF00094:von Willebrand factor type D domain|PF00007:Cystine-knot domain|PF08742:C8 domain
ENSFCAG00000014664	4.32624	14.2987	-1.7174	0.00209957	0.00471176	COX4I2	- && sp|Q96KJ9|COX42_HUMAN Cytochrome c oxidase subunit 4 isoform 2, mitochondrial OS=Homo sapiens OX=9606 GN=COX4I2 PE=1 SV=2 && PF02936:Cytochrome c oxidase subunit IV
ENSFCAG00000038635	12.2479	4.36075	1.49843	0.00212512	0.00476551	ENSFCAG00000038635	- && sp|Q0Z7S8|FABP9_HUMAN Fatty acid-binding protein 9 OS=Homo sapiens OX=9606 GN=FABP9 PE=1 SV=1 && PF00061:Lipocalin / cytosolic fatty-acid binding protein family
ENSFCAG00000000515	9.10385	20.6694	-1.1771	0.00213216	0.0047795	CABLES1	- && sp|Q8TDN4|CABL1_HUMAN CDK5 and ABL1 enzyme substrate 1 OS=Homo sapiens OX=9606 GN=CABLES1 PE=1 SV=2 && PF00134:Cyclin, N-terminal domain
ENSFCAG00000035351	16.5218	6.69776	1.29397	0.00215863	0.00483823	PET117	- && sp|Q6UWS5|PT117_HUMAN Protein PET117 homolog, mitochondrial OS=Homo sapiens OX=9606 GN=PET117 PE=3 SV=1 && -
novel.902	18.5488	7.92604	1.2258	0.00218616	0.00489378	-	- && - && -
ENSFCAG00000039829	3.91467	0.193765	3.97466	0.00220973	0.00494406	ENSFCAG00000039829	- && - && -
ENSFCAG00000013445	9.5181	20.5235	-1.10862	0.00225199	0.00502977	EPCAM	- && sp|Q3T0L5|EPCAM_BOVIN Epithelial cell adhesion molecule OS=Bos taurus OX=9913 GN=EPCAM PE=2 SV=1 && PF18635:Epithelial cell adhesion molecule N-terminal domain|PF00086:Thyroglobulin type-1 repeat
ENSFCAG00000010022	8.38521	20.3382	-1.29345	0.00226931	0.00506593	DSP	- && sp|P15924|DESP_HUMAN Desmoplakin OS=Homo sapiens OX=9606 GN=DSP PE=1 SV=3 && PF00681:Plectin repeat|PF18373:Spectrin like domain|PF17902:SH3 domain
novel.328	11.6152	25.1924	-1.1205	0.002271	0.00506844	-	- && sp|P11369|LORF2_MOUSE LINE-1 retrotransposable element ORF2 protein OS=Mus musculus OX=10090 GN=Pol PE=1 SV=2 && -
ENSFCAG00000052093	14.7352	4.71255	1.6457	0.00227465	0.00507578	ENSFCAG00000052093	- && - && -
ENSFCAG00000043780	15.033	4.9271	1.618	0.00229278	0.00511322	FGF22	- && sp|Q9HCT0|FGF22_HUMAN Fibroblast growth factor 22 OS=Homo sapiens OX=9606 GN=FGF22 PE=1 SV=1 && PF00167:Fibroblast growth factor
ENSFCAG00000041676	2.84488	9.62224	-1.76495	0.0023276	0.00518759	ENSFCAG00000041676	- && sp|Q9D9B4|LRMDA_MOUSE Leucine-rich melanocyte differentiation-associated protein OS=Mus musculus OX=10090 GN=Lrmda PE=1 SV=1 && PF14580:Leucine-rich repeat
ENSFCAG00000039199	16.6945	5.20735	1.66758	0.00233974	0.00521271	ENSFCAG00000039199	- && - && -
ENSFCAG00000008982	14.3214	5.61109	1.35134	0.00234357	0.00521995	DCSTAMP	- && sp|Q9H295|DCSTP_HUMAN Dendritic cell-specific transmembrane protein OS=Homo sapiens OX=9606 GN=DCSTAMP PE=1 SV=1 && PF07782:DC-STAMP-like protein
ENSFCAG00000027907	23.5302	10.6988	1.14008	0.00237307	0.00528302	TRIM36	- && sp|Q9NQ86|TRI36_HUMAN E3 ubiquitin-protein ligase TRIM36 OS=Homo sapiens OX=9606 GN=TRIM36 PE=1 SV=2 && PF00643:B-box zinc finger|PF00041:Fibronectin type III domain|PF13445:RING-type zinc-finger
novel.59	19.5893	7.89341	1.31294	0.0023782	0.00529246	-	- && - && -
ENSFCAG00000007508	0	3.46187	-4.11134	0.00238311	0.00530208	ENSFCAG00000007508	- && sp|A6NGB7|TM221_HUMAN Transmembrane protein 221 OS=Homo sapiens OX=9606 GN=TMEM221 PE=4 SV=3 && PF15038:Jiraiya
ENSFCAG00000012834	12.8679	26.823	-1.06262	0.00238576	0.00530731	PLCH1	- && sp|Q4KWH8|PLCH1_HUMAN 1-phosphatidylinositol 4,5-bisphosphate phosphodiesterase eta-1 OS=Homo sapiens OX=9606 GN=PLCH1 PE=1 SV=1 && PF00388:Phosphatidylinositol-specific phospholipase C, X domain|PF00387:Phosphatidylinositol-specific phospholipase C, Y domain|PF00168:C2 domain|PF09279:Phosphoinositide-specific phospholipase C, efhand-like
ENSFCAG00000024943	10.0445	21.4879	-1.10306	0.00239068	0.00531495	CCDC159	- && sp|P0C7I6|CC159_HUMAN Coiled-coil domain-containing protein 159 OS=Homo sapiens OX=9606 GN=CCDC159 PE=2 SV=2 && -
novel.345	0	3.29778	-4.03944	0.00239279	0.00531896	-	- && - && -
ENSFCAG00000010584	8.88397	2.33676	1.92081	0.00239654	0.00532665	LAMC2	- && sp|Q8HZI9|LAMC2_HORSE Laminin subunit gamma-2 OS=Equus caballus OX=9796 GN=LAMC2 PE=2 SV=1 && PF00053:Laminin EGF domain|PF00052:Laminin B (Domain IV)
ENSFCAG00000047597	0.211861	3.85353	-3.68554	0.00241463	0.00536351	ENSFCAG00000047597	- && - && -
ENSFCAG00000031518	11.0193	22.8008	-1.06192	0.00246572	0.00547019	ZNF214	- && sp|Q9UL59|ZN214_HUMAN Zinc finger protein 214 OS=Homo sapiens OX=9606 GN=ZNF214 PE=2 SV=2 && PF00096:Zinc finger, C2H2 type|PF01352:KRAB box
ENSFCAG00000014128	2.64781	10.2226	-1.96617	0.00247477	0.00548821	ZDHHC15	- && sp|Q96MV8|ZDH15_HUMAN Palmitoyltransferase ZDHHC15 OS=Homo sapiens OX=9606 GN=ZDHHC15 PE=1 SV=1 && PF01529:DHHC palmitoyltransferase
ENSFCAG00000051943	2.65956	9.3786	-1.84046	0.00249776	0.00553508	ENSFCAG00000051943	- && sp|D3YZU1|SHAN1_MOUSE SH3 and multiple ankyrin repeat domains protein 1 OS=Mus musculus OX=10090 GN=Shank1 PE=1 SV=1 && PF07653:Variant SH3 domain|PF17820:PDZ domain
ENSFCAG00000033017	10.1749	3.03236	1.73442	0.00255609	0.00565592	ENSFCAG00000033017	- && - && -
ENSFCAG00000013438	7.99504	20.0448	-1.32389	0.00267467	0.00590877	PCDH19	- && sp|Q8TAB3|PCD19_HUMAN Protocadherin-19 OS=Homo sapiens OX=9606 GN=PCDH19 PE=1 SV=3 && PF08266:Cadherin-like|PF00028:Cadherin domain
ENSFCAG00000007142	2.84446	9.89924	-1.80084	0.0027451	0.00605611	TJP3	- && sp|O62683|ZO3_CANLF Tight junction protein ZO-3 OS=Canis lupus familiaris OX=9615 GN=TJP3 PE=1 SV=1 && PF00595:PDZ domain|PF00625:Guanylate kinase|PF07653:Variant SH3 domain
ENSFCAG00000018703	8.92735	20.0402	-1.18587	0.00275877	0.00608553	RNF212B	- && sp|A8MTL3|R212B_HUMAN RING finger protein 212B OS=Homo sapiens OX=9606 GN=RNF212B PE=2 SV=1 && PF14634:zinc-RING finger domain
ENSFCAG00000001538	2.3953	9.1844	-1.94396	0.00276476	0.00609798	F12	- && sp|O97507|FA12_PIG Coagulation factor XII OS=Sus scrofa OX=9823 GN=F12 PE=2 SV=1 && PF00040:Fibronectin type II domain|PF00008:EGF-like domain|PF00089:Trypsin|PF00051:Kringle domain|PF00039:Fibronectin type I domain
ENSFCAG00000002720	8.38322	18.4463	-1.13027	0.002785	0.00614186	ENSFCAG00000002720	- && sp|Q92837|FRAT1_HUMAN Proto-oncogene FRAT1 OS=Homo sapiens OX=9606 GN=FRAT1 PE=1 SV=3 && PF05350:Glycogen synthase kinase-3 binding
ENSFCAG00000000272	1.11707	7.18008	-2.71571	0.00285477	0.0062895	ENSFCAG00000000272	- && sp|P25691|K2M3_SHEEP Keratin, type II microfibrillar, component 5 OS=Ovis aries OX=9940 PE=1 SV=1 && PF16208:Keratin type II head|PF00038:Intermediate filament protein
ENSFCAG00000015237	2.73284	9.80515	-1.81113	0.00287382	0.00632915	SCUBE2	- && sp|Q9NQ36|SCUB2_HUMAN Signal peptide, CUB and EGF-like domain-containing protein 2 OS=Homo sapiens OX=9606 GN=SCUBE2 PE=1 SV=3 && PF12662:Complement Clr-like EGF-like|PF00431:CUB domain|PF12947:EGF domain|PF07699:Putative ephrin-receptor like|PF14670:Coagulation Factor Xa inhibitory site
ENSFCAG00000004008	9.76587	21.1942	-1.13502	0.00289036	0.00636399	RSKR	- && sp|Q96LW2|KS6R_HUMAN Ribosomal protein S6 kinase-related protein OS=Homo sapiens OX=9606 GN=RSKR PE=1 SV=2 && PF00069:Protein kinase domain
ENSFCAG00000010313	7.5023	17.0271	-1.1968	0.00289331	0.00636814	KLF12	- && sp|Q9Y4X4|KLF12_HUMAN Krueppel-like factor 12 OS=Homo sapiens OX=9606 GN=KLF12 PE=1 SV=2 && PF00096:Zinc finger, C2H2 type
ENSFCAG00000008765	2.33915	8.70395	-1.87434	0.0029019	0.00638546	PAX7	- && sp|P23759|PAX7_HUMAN Paired box protein Pax-7 OS=Homo sapiens OX=9606 GN=PAX7 PE=1 SV=4 && PF00292:'Paired box' domain|PF00046:Homeodomain|PF12360:Paired box protein 7
ENSFCAG00000049386	7.38844	1.66253	2.16942	0.00295011	0.00648195	ENSFCAG00000049386	- && sp|P04908|H2A1B_HUMAN Histone H2A type 1-B/E OS=Homo sapiens OX=9606 GN=H2AC4 PE=1 SV=2 && -
ENSFCAG00000001033	1.09054	6.80135	-2.65048	0.00296187	0.0065054	SPTBN4	- && sp|Q9H254|SPTN4_HUMAN Spectrin beta chain, non-erythrocytic 4 OS=Homo sapiens OX=9606 GN=SPTBN4 PE=1 SV=2 && PF00307:Calponin homology (CH) domain|PF00435:Spectrin repeat|PF15410:Pleckstrin homology domain
ENSFCAG00000002784	3.89581	11.6499	-1.5749	0.00301955	0.00662556	RNF165	- && sp|E9QAU8|RN165_MOUSE E3 ubiquitin-protein ligase RNF165 OS=Mus musculus OX=10090 GN=Rnf165 PE=1 SV=1 && PF13639:Ring finger domain
ENSFCAG00000046566	8.20383	1.673	2.30812	0.00303942	0.0066667	ENSFCAG00000046566	- && - && -
ENSFCAG00000052810	0.848773	6.00207	-2.79378	0.00306543	0.00672046	SPOCD1	- && sp|Q6ZMY3|SPOC1_HUMAN SPOC domain-containing protein 1 OS=Homo sapiens OX=9606 GN=SPOCD1 PE=2 SV=1 && -
ENSFCAG00000037744	3.58322	11.4873	-1.71108	0.00307011	0.00672907	ENSFCAG00000037744	- && sp|P17021|ZNF17_HUMAN Zinc finger protein 17 OS=Homo sapiens OX=9606 GN=ZNF17 PE=1 SV=3 && PF01352:KRAB box
ENSFCAG00000004376	8.07048	19.8785	-1.32041	0.00308779	0.00676532	ENSFCAG00000004376	- && sp|P0CB32|HS71L_BOVIN Heat shock 70 kDa protein 1-like OS=Bos taurus OX=9913 GN=HSPA1L PE=3 SV=1 && PF00012:Hsp70 protein
ENSFCAG00000036479	9.83333	24.2045	-1.29127	0.00309854	0.00678638	ENSFCAG00000036479	- && sp|O60486|PLXC1_HUMAN Plexin-C1 OS=Homo sapiens OX=9606 GN=PLXNC1 PE=1 SV=1 && PF01833:IPT/TIG domain|PF01437:Plexin repeat|PF08337:Plexin cytoplasmic RasGAP domain|PF01403:Sema domain
ENSFCAG00000007844	3.37822	0.188656	3.74648	0.00311418	0.00681895	CD53	- && sp|P19397|CD53_HUMAN Leukocyte surface antigen CD53 OS=Homo sapiens OX=9606 GN=CD53 PE=1 SV=1 && PF00335:Tetraspanin family
ENSFCAG00000053373	9.16264	2.7364	1.75928	0.00314943	0.0068936	ENSFCAG00000053373	- && sp|P05787|K2C8_HUMAN Keratin, type II cytoskeletal 8 OS=Homo sapiens OX=9606 GN=KRT8 PE=1 SV=7 && PF00038:Intermediate filament protein
ENSFCAG00000014172	4.64198	12.658	-1.46438	0.00315169	0.0068977	TBX6	- && sp|O95947|TBX6_HUMAN T-box transcription factor TBX6 OS=Homo sapiens OX=9606 GN=TBX6 PE=1 SV=2 && PF00907:T-box
ENSFCAG00000006712	4.32575	13.3284	-1.6226	0.00319644	0.00698965	MAPT	- && sp|Q5YCV9|TAU_HYLLA Microtubule-associated protein tau OS=Hylobates lar OX=9580 GN=MAPT PE=3 SV=4 && PF00418:Tau and MAP protein, tubulin-binding repeat
ENSFCAG00000016512	0.890196	5.82883	-2.73632	0.00320631	0.00700865	ENSFCAG00000016512	- && - && -
novel.623	6.18336	16.1443	-1.3974	0.00320831	0.00701216	-	- && - && -
ENSFCAG00000047090	2.59257	0	3.96035	0.00322072	0.00703756	ENSFCAG00000047090	- && - && -
ENSFCAG00000004874	7.43174	17.0564	-1.20363	0.00323814	0.00707043	MYH15	- && sp|Q9Y2K3|MYH15_HUMAN Myosin-15 OS=Homo sapiens OX=9606 GN=MYH15 PE=1 SV=5 && PF01576:Myosin tail|PF02736:Myosin N-terminal SH3-like domain|PF00063:Myosin head (motor domain)
ENSFCAG00000015148	1.83755	8.42286	-2.25263	0.00324053	0.0070748	FA2H	- && sp|Q4R4P4|FA2H_MACFA Fatty acid 2-hydroxylase OS=Macaca fascicularis OX=9541 GN=FA2H PE=2 SV=1 && -
ENSFCAG00000027453	1.31603	6.58094	-2.32904	0.00324798	0.0070902	NR3C2	- && sp|Q3YC04|MCR_AOTNA Mineralocorticoid receptor OS=Aotus nancymaae OX=37293 GN=NR3C2 PE=2 SV=1 && PF00104:Ligand-binding domain of nuclear hormone receptor|PF00105:Zinc finger, C4 type (two domains)
ENSFCAG00000009821	3.62877	10.9276	-1.57161	0.00328918	0.00717397	ENSFCAG00000009821	- && sp|O95925|EPPI_HUMAN Eppin OS=Homo sapiens OX=9606 GN=EPPIN PE=1 SV=1 && PF00014:Kunitz/Bovine pancreatic trypsin inhibitor domain|PF00095:WAP-type (Whey Acidic Protein) 'four-disulfide core'
ENSFCAG00000007332	5.1563	14.7046	-1.51188	0.00329148	0.00717813	GIPR	- && sp|P48546|GIPR_HUMAN Gastric inhibitory polypeptide receptor OS=Homo sapiens OX=9606 GN=GIPR PE=1 SV=1 && PF02793:Hormone receptor domain|PF00002:7 transmembrane receptor (Secretin family)
ENSFCAG00000013281	2.90077	0	4.10974	0.00329431	0.00718341	CST6	- && sp|Q15828|CYTM_HUMAN Cystatin-M OS=Homo sapiens OX=9606 GN=CST6 PE=1 SV=1 && PF00031:Cystatin domain
ENSFCAG00000046316	1.00756	7.24843	-2.77392	0.00333196	0.00726108	ENSFCAG00000046316	- && - && -
ENSFCAG00000011830	5.31146	14.0986	-1.385	0.00334626	0.0072869	NRAP	- && sp|Q86VF7|NRAP_HUMAN Nebulin-related-anchoring protein OS=Homo sapiens OX=9606 GN=NRAP PE=1 SV=2 && PF00880:Nebulin repeat|PF00412:LIM domain
ENSFCAG00000043828	22.594	10.279	1.12171	0.00339631	0.00738687	ENSFCAG00000043828	- && - && -
ENSFCAG00000015359	6.27464	15.5775	-1.31427	0.00340261	0.00739879	ENSFCAG00000015359	- && sp|P17538|CTRB1_HUMAN Chymotrypsinogen B OS=Homo sapiens OX=9606 GN=CTRB1 PE=2 SV=2 && PF00089:Trypsin
ENSFCAG00000005906	3.47118	10.4628	-1.59311	0.00343811	0.00747215	SLC6A4	- && sp|Q9MYX0|SC6A4_MACMU Sodium-dependent serotonin transporter OS=Macaca mulatta OX=9544 GN=SLC6A4 PE=2 SV=1 && PF00209:Sodium:neurotransmitter symporter family|PF03491:Serotonin (5-HT) neurotransmitter transporter, N-terminus
ENSFCAG00000047519	4.28288	0.355507	3.51126	0.00346152	0.00751862	ENSFCAG00000047519	- && - && -
ENSFCAG00000022925	0	3.14297	-3.96733	0.0035358	0.00766877	FAM110C	- && sp|Q1W6H9|F110C_HUMAN Protein FAM110C OS=Homo sapiens OX=9606 GN=FAM110C PE=1 SV=2 && PF14160:Centrosome-associated C terminus
novel.403	1.47362	7.62902	-2.3416	0.00356415	0.00772463	-	- && - && -
ENSFCAG00000053650	0.917931	5.87105	-2.73345	0.00358605	0.00776928	ENSFCAG00000053650	- && - && -
ENSFCAG00000023456	14.0149	4.71964	1.57966	0.00369782	0.00799767	FRMD3	- && sp|A2A2Y4|FRMD3_HUMAN FERM domain-containing protein 3 OS=Homo sapiens OX=9606 GN=FRMD3 PE=1 SV=1 && PF00373:FERM central domain|PF09379:FERM N-terminal domain|PF09380:FERM C-terminal PH-like domain|PF08736:FERM adjacent (FA)
ENSFCAG00000046990	0.653257	5.49296	-3.07018	0.00369866	0.0079977	ENSFCAG00000046990	- && sp|Q6TEQ7|ANXA2_CANLF Annexin A2 OS=Canis lupus familiaris OX=9615 GN=ANXA2 PE=1 SV=1 && -
ENSFCAG00000040701	6.23411	15.8904	-1.37059	0.00370401	0.00800831	ENSFCAG00000040701	- && sp|Q2TBK3|PLAC9_BOVIN Placenta-specific protein 9 OS=Bos taurus OX=9913 GN=PLAC9 PE=3 SV=1 && PF15205:Placenta-specific protein 9
ENSFCAG00000048584	0.651929	5.21836	-3.00434	0.00370844	0.00801692	ENSFCAG00000048584	- && - && -
ENSFCAG00000037835	17.9821	8.04988	1.15118	0.00374405	0.00808605	UFSP1	- && sp|Q6NVU6|UFSP1_HUMAN Inactive Ufm1-specific protease 1 OS=Homo sapiens OX=9606 GN=UFSP1 PE=1 SV=2 && PF07910:Peptidase family C78
ENSFCAG00000044521	0.410454	4.79778	-3.43646	0.00374915	0.00809609	ENSFCAG00000044521	- && sp|Q7Z4P5|GDF7_HUMAN Growth/differentiation factor 7 OS=Homo sapiens OX=9606 GN=GDF7 PE=2 SV=2 && PF00019:Transforming growth factor beta like domain|PF00688:TGF-beta propeptide
ENSFCAG00000031452	8.17227	17.9231	-1.12531	0.00377913	0.00815487	IGIP	- && sp|A6NJ69|IGIP_HUMAN IgA-inducing protein homolog OS=Homo sapiens OX=9606 GN=IGIP PE=3 SV=1 && -
novel.952	5.90049	14.9611	-1.3495	0.00378186	0.00815784	-	- && - && -
novel.48	4.96589	13.3619	-1.42507	0.00380638	0.00820678	-	- && - && -
ENSFCAG00000050746	0.891525	5.58192	-2.67894	0.00388269	0.00835918	ENSFCAG00000050746	- && - && -
novel.854	10.4224	22.0305	-1.08068	0.00389396	0.00838142	-	- && - && -
ENSFCAG00000037059	15.3035	6.34132	1.26779	0.00392062	0.00843374	U8	- && - && -
ENSFCAG00000045750	8.91584	19.6545	-1.14408	0.00395875	0.00850756	ENSFCAG00000045750	- && sp|Q3KNS6|ZN829_HUMAN Zinc finger protein 829 OS=Homo sapiens OX=9606 GN=ZNF829 PE=1 SV=1 && PF01352:KRAB box|PF00096:Zinc finger, C2H2 type
ENSFCAG00000008368	1.65858	7.67837	-2.16207	0.00396656	0.00852022	TMC5	- && sp|Q6UXY8|TMC5_HUMAN Transmembrane channel-like protein 5 OS=Homo sapiens OX=9606 GN=TMC5 PE=2 SV=3 && PF07810:TMC domain
ENSFCAG00000013972	5.24303	13.4917	-1.37188	0.00397636	0.00854025	RASGEF1A	- && sp|Q8N9B8|RGF1A_HUMAN Ras-GEF domain-containing family member 1A OS=Homo sapiens OX=9606 GN=RASGEF1A PE=2 SV=2 && PF00618:RasGEF N-terminal motif|PF00617:RasGEF domain
ENSFCAG00000050428	0	2.88637	-3.8522	0.00398759	0.00856334	ENSFCAG00000050428	- && - && -
ENSFCAG00000023483	18.0844	8.24301	1.12297	0.00399004	0.00856758	SPATA17	- && sp|Q4R7Z7|SPT17_MACFA Spermatogenesis-associated protein 17 OS=Macaca fascicularis OX=9541 GN=SPATA17 PE=2 SV=1 && -
ENSFCAG00000035087	7.85771	1.97475	1.99474	0.00401286	0.00861243	ENSFCAG00000035087	- && - && -
ENSFCAG00000050202	9.62063	2.43463	2.00494	0.00403672	0.0086605	ENSFCAG00000050202	- && sp|Q5DU56|NLRC3_MOUSE Protein NLRC3 OS=Mus musculus OX=10090 GN=Nlrc3 PE=1 SV=2 && -
ENSFCAG00000032151	0.861912	5.90116	-2.77263	0.0040539	0.00869529	ENSFCAG00000032151	- && - && PF00096:Zinc finger, C2H2 type
ENSFCAG00000031056	0.877837	5.5717	-2.68174	0.00406065	0.00870871	ENSFCAG00000031056	- && sp|P10995|ACT2_XENLA Actin, alpha skeletal muscle 2 OS=Xenopus laevis OX=8355 GN=act2 PE=2 SV=1 && PF00022:Actin
ENSFCAG00000028499	16.3742	6.61997	1.32043	0.00414095	0.00887133	ENSFCAG00000028499	- && sp|Q86SG4|DPCA2_HUMAN Putative Dresden prostate carcinoma protein 2 OS=Homo sapiens OX=9606 GN=HMGN2P46 PE=5 SV=1 && -
ENSFCAG00000039160	8.04352	2.33338	1.77544	0.00415057	0.00889088	ENSFCAG00000039160	- && sp|O75610|LFTY1_HUMAN Left-right determination factor 1 OS=Homo sapiens OX=9606 GN=LEFTY1 PE=2 SV=1 && -
ENSFCAG00000014062	3.69269	10.941	-1.5642	0.0042041	0.0089969	ENSFCAG00000014062	- && sp|P79105|S10AC_BOVIN Protein S100-A12 OS=Bos taurus OX=9913 GN=S100A12 PE=1 SV=3 && -
ENSFCAG00000025713	5.29922	14.195	-1.43809	0.00422938	0.00904667	FHIP1A	- && sp|Q05DH4|FHI1A_HUMAN FHF complex subunit HOOK interacting protein 1A OS=Homo sapiens OX=9606 GN=FHIP1A PE=1 SV=2 && PF10257:Retinoic acid induced 16-like protein
ENSFCAG00000050482	0.80764	5.77621	-2.76027	0.00424128	0.00907104	ENSFCAG00000050482	- && - && -
ENSFCAG00000005828	11.2988	23.1961	-1.02348	0.00424474	0.00907627	ENSFCAG00000005828	- && sp|P19006|HPT_CANLF Haptoglobin OS=Canis lupus familiaris OX=9615 GN=HP PE=1 SV=2 && PF00089:Trypsin
ENSFCAG00000000336	2.75239	0	4.05348	0.00428292	0.00915241	CHRM1	- && sp|P04761|ACM1_PIG Muscarinic acetylcholine receptor M1 OS=Sus scrofa OX=9823 GN=CHRM1 PE=2 SV=1 && PF00001:7 transmembrane receptor (rhodopsin family)
ENSFCAG00000051739	2.7665	0	4.05874	0.00434367	0.0092789	ENSFCAG00000051739	- && - && -
ENSFCAG00000008406	4.46295	12.1389	-1.42405	0.00437216	0.00933083	TRIM66	- && sp|Q924W6|TRI66_MOUSE Tripartite motif-containing protein 66 OS=Mus musculus OX=10090 GN=Trim66 PE=1 SV=3 && PF00439:Bromodomain|PF00628:PHD-finger|PF00643:B-box zinc finger
novel.1053	4.37774	13.5097	-1.5923	0.00446529	0.00951821	-	- && - && -
ENSFCAG00000044402	0.42547	4.44054	-3.32566	0.00452538	0.00964053	ENSFCAG00000044402	- && - && -
ENSFCAG00000009238	7.40336	1.76438	2.04361	0.00457139	0.00973042	PTPN22	- && sp|Q9Y2R2|PTN22_HUMAN Tyrosine-protein phosphatase non-receptor type 22 OS=Homo sapiens OX=9606 GN=PTPN22 PE=1 SV=2 && PF00102:Protein-tyrosine phosphatase
novel.797	9.63415	3.054	1.64496	0.0045791	0.00974566	-	- && - && -
ENSFCAG00000038675	4.69884	12.7408	-1.46272	0.00463411	0.00985218	EPHB2	- && sp|P29323|EPHB2_HUMAN Ephrin type-B receptor 2 OS=Homo sapiens OX=9606 GN=EPHB2 PE=1 SV=5 && -
novel.979	6.42174	15.9299	-1.30004	0.00464368	0.00987017	-	- && - && -
ENSFCAG00000006176	0	2.70757	-3.75962	0.00464739	0.00987571	ADGRL3	- && sp|O97827|AGRL3_BOVIN Adhesion G protein-coupled receptor L3 OS=Bos taurus OX=9913 GN=ADGRL3 PE=2 SV=1 && PF02140:Galactose binding lectin domain|PF00002:7 transmembrane receptor (Secretin family)|PF02354:Latrophilin Cytoplasmic C-terminal region|PF02793:Hormone receptor domain|PF01825:GPCR proteolysis site, GPS, motif|PF02191:Olfactomedin-like domain|PF16489:GPCR-Autoproteolysis INducing (G…
ENSFCAG00000047013	14.3091	5.94721	1.2545	0.00468425	0.00994929	ENSFCAG00000047013	- && - && -
ENSFCAG00000026169	6.79504	16.0272	-1.22225	0.00475712	0.0100993	CCM2L	- && sp|Q8VCC6|CCM2L_MOUSE Cerebral cavernous malformations 2 protein-like OS=Mus musculus OX=10090 GN=Ccm2l PE=2 SV=2 && -
ENSFCAG00000041601	2.61765	8.77956	-1.75562	0.0047723	0.0101279	ENSFCAG00000041601	- && sp|A6NGY3|CE052_HUMAN Uncharacterized protein C5orf52 OS=Homo sapiens OX=9606 GN=C5orf52 PE=2 SV=2 && PF17666:Family of unknown function (DUF5528)
ENSFCAG00000031511	5.9313	13.8019	-1.22794	0.00479595	0.0101744	CA3	- && sp|P16015|CAH3_MOUSE Carbonic anhydrase 3 OS=Mus musculus OX=10090 GN=Ca3 PE=1 SV=3 && PF00194:Eukaryotic-type carbonic anhydrase
ENSFCAG00000004981	5.61612	15.5124	-1.49427	0.00479888	0.0101794	ENSFCAG00000004981	- && sp|Q7Z442|PK1L2_HUMAN Polycystic kidney disease protein 1-like 2 OS=Homo sapiens OX=9606 GN=PKD1L2 PE=1 SV=5 && PF02010:REJ domain|PF01825:GPCR proteolysis site, GPS, motif|PF08016:Polycystin cation channel|PF02140:Galactose binding lectin domain|PF00059:Lectin C-type domain|PF01477:PLAT/LH2 domain
ENSFCAG00000028212	0.198593	3.41729	-3.51974	0.0048218	0.0102232	LAMP3	- && sp|Q8MJJ2|LAMP3_MACMU Lysosome-associated membrane glycoprotein 3 OS=Macaca mulatta OX=9544 GN=LAMP3 PE=2 SV=1 && PF01299:Lysosome-associated membrane glycoprotein (Lamp)
ENSFCAG00000051093	6.38445	15.7646	-1.31476	0.00486208	0.0103025	PTPRV	- && sp|P70289|PTPRV_MOUSE Receptor-type tyrosine-protein phosphatase V OS=Mus musculus OX=10090 GN=Ptprv PE=2 SV=1 && PF00102:Protein-tyrosine phosphatase|PF00041:Fibronectin type III domain|PF18861:Transmembrane domain of protein tyrosine phosphatase, receptor type J
ENSFCAG00000004805	12.27	4.29033	1.54811	0.00489547	0.0103658	LRP2BP	- && sp|Q9P2M1|LR2BP_HUMAN LRP2-binding protein OS=Homo sapiens OX=9606 GN=LRP2BP PE=1 SV=2 && PF08238:Sel1 repeat
ENSFCAG00000007138	5.90453	15.3378	-1.38368	0.00492289	0.0104202	IGSF9B	- && sp|Q9UPX0|TUTLB_HUMAN Protein turtle homolog B OS=Homo sapiens OX=9606 GN=IGSF9B PE=2 SV=2 && PF13895:Immunoglobulin domain|PF13927:Immunoglobulin domain
ENSFCAG00000013992	14.4509	5.78356	1.30716	0.0049398	0.0104535	GPRC5D	- && sp|Q9NZD1|GPC5D_HUMAN G-protein coupled receptor family C group 5 member D OS=Homo sapiens OX=9606 GN=GPRC5D PE=1 SV=1 && PF00003:7 transmembrane sweet-taste receptor of 3 GCPR
ENSFCAG00000049066	3.22906	11.1013	-1.76677	0.00494626	0.0104659	ENSFCAG00000049066	- && - && -
ENSFCAG00000016364	9.68205	21.0643	-1.12661	0.00495427	0.0104804	GCGR	- && sp|P47871|GLR_HUMAN Glucagon receptor OS=Homo sapiens OX=9606 GN=GCGR PE=1 SV=1 && PF02793:Hormone receptor domain|PF00002:7 transmembrane receptor (Secretin family)
ENSFCAG00000009384	4.12089	12.9197	-1.60689	0.00501264	0.0106001	RDH8	- && sp|Q9N126|RDH8_BOVIN Retinol dehydrogenase 8 OS=Bos taurus OX=9913 GN=RDH8 PE=1 SV=1 && PF00106:short chain dehydrogenase
ENSFCAG00000040090	17.6267	7.99735	1.13498	0.00501478	0.0106034	ENSFCAG00000040090	- && - && -
novel.73	2.84524	9.57403	-1.75914	0.0051144	0.0107949	-	- && - && -
ENSFCAG00000018565	6.35172	15.4303	-1.28759	0.00512147	0.0108085	ENSFCAG00000018565	- && sp|Q2KIV1|S22A9_BOVIN Solute carrier family 22 member 9 OS=Bos taurus OX=9913 GN=SLC22A9 PE=2 SV=1 && PF07690:Major Facilitator Superfamily
ENSFCAG00000046141	10.1619	20.3539	-1.01926	0.00517192	0.0109098	ENSFCAG00000046141	- && sp|Q8NGX6|O10R2_HUMAN Olfactory receptor 10R2 OS=Homo sapiens OX=9606 GN=OR10R2 PE=3 SV=3 && PF13853:Olfactory receptor
ENSFCAG00000040603	1.71188	7.32692	-2.08958	0.00520149	0.0109709	ENSFCAG00000040603	- && sp|Q13360|ZN177_HUMAN Zinc finger protein 177 OS=Homo sapiens OX=9606 GN=ZNF177 PE=1 SV=4 && PF13912:C2H2-type zinc finger|PF13465:Zinc-finger double domain|PF00096:Zinc finger, C2H2 type|PF01352:KRAB box
ENSFCAG00000042025	4.99719	12.6544	-1.34236	0.00525667	0.011082	LHX3	- && sp|Q9UBR4|LHX3_HUMAN LIM/homeobox protein Lhx3 OS=Homo sapiens OX=9606 GN=LHX3 PE=1 SV=2 && PF00412:LIM domain|PF00046:Homeodomain
ENSFCAG00000029370	9.43184	3.08862	1.607	0.00527371	0.011114	ENSFCAG00000029370	- && - && -
ENSFCAG00000001430	5.43768	0.924691	2.57531	0.00532314	0.011205	OLR1	- && sp|Q9XTA8|OLR1_RABIT Oxidized low-density lipoprotein receptor 1 OS=Oryctolagus cuniculus OX=9986 GN=OLR1 PE=2 SV=2 && -
ENSFCAG00000034685	11.0832	22.5691	-1.01376	0.00536899	0.0112961	ENSFCAG00000034685	- && sp|O43653|PSCA_HUMAN Prostate stem cell antigen OS=Homo sapiens OX=9606 GN=PSCA PE=1 SV=2 && PF00021:u-PAR/Ly-6 domain
ENSFCAG00000048045	0	2.76643	-3.7833	0.00537563	0.0113075	ENSFCAG00000048045	- && sp|P17014|ZNF12_HUMAN Zinc finger protein 12 OS=Homo sapiens OX=9606 GN=ZNF12 PE=1 SV=3 && PF01352:KRAB box
ENSFCAG00000049235	0.63866	5.17387	-3.00192	0.00540896	0.0113695	ENSFCAG00000049235	- && - && -
ENSFCAG00000015796	3.34043	0.193765	3.75962	0.00547155	0.0114916	MMP10	- && sp|P09238|MMP10_HUMAN Stromelysin-2 OS=Homo sapiens OX=9606 GN=MMP10 PE=1 SV=1 && PF00045:Hemopexin|PF00413:Matrixin|PF01471:Putative peptidoglycan binding domain
ENSFCAG00000022371	3.45588	11.2045	-1.69283	0.00550049	0.0115483	HOXD3	- && sp|P31249|HXD3_HUMAN Homeobox protein Hox-D3 OS=Homo sapiens OX=9606 GN=HOXD3 PE=1 SV=3 && PF13293:Domain of unknown function (DUF4074)|PF00046:Homeodomain
ENSFCAG00000039701	6.82263	15.3835	-1.18541	0.00552161	0.0115886	ENSFCAG00000039701	- && sp|Q5JQF8|PAP1M_HUMAN Polyadenylate-binding protein 1-like 2 OS=Homo sapiens OX=9606 GN=PABPC1L2A PE=2 SV=1 && PF00076:RNA recognition motif. (a.k.a. RRM, RBD, or RNP domain)
ENSFCAG00000006956	0	2.89287	-3.85443	0.00558135	0.0117043	MSR1	- && sp|Q05585|MSRE_RABIT Macrophage scavenger receptor types I and II OS=Oryctolagus cuniculus OX=9986 GN=MSR1 PE=2 SV=1 && PF03523:Macrophage scavenger receptor|PF00530:Scavenger receptor cysteine-rich domain|PF01391:Collagen triple helix repeat (20 copies)
ENSFCAG00000052300	20.1974	9.35798	1.10569	0.00559928	0.0117392	ENSFCAG00000052300	- && - && -
ENSFCAG00000024018	4.28271	0.340273	3.53316	0.00560303	0.0117456	ENSFCAG00000024018	- && sp|G9CGD6|CNIPF_HUMAN CNK3/IPCEF1 fusion protein OS=Homo sapiens OX=9606 GN=CNK3/IPCEF1 PE=1 SV=1 && PF00169:PH domain
ENSFCAG00000003852	10.7917	3.94674	1.44597	0.00561558	0.0117678	CSF2	- && sp|O62757|CSF2_FELCA Granulocyte-macrophage colony-stimulating factor OS=Felis catus OX=9685 GN=CSF2 PE=2 SV=1 && PF01109:Granulocyte-macrophage colony-stimulating factor
ENSFCAG00000023752	4.64227	12.1237	-1.40192	0.00567178	0.0118744	ZNF804A	- && sp|Q7Z570|Z804A_HUMAN Zinc finger protein 804A OS=Homo sapiens OX=9606 GN=ZNF804A PE=2 SV=3 && PF12171:Zinc-finger double-stranded RNA-binding
ENSFCAG00000052297	2.43388	0	3.85853	0.00570802	0.0119433	ENSFCAG00000052297	- && - && -
ENSFCAG00000050934	0.21319	3.58717	-3.59013	0.00572315	0.0119721	ENSFCAG00000050934	- && - && -
ENSFCAG00000006052	2.26357	8.08337	-1.87967	0.00573694	0.0119982	AICDA	- && sp|Q75W64|AICDA_CANLF Single-stranded DNA cytosine deaminase OS=Canis lupus familiaris OX=9615 GN=AICDA PE=2 SV=1 && PF18772:APOBEC2
ENSFCAG00000037037	8.78125	2.3808	1.88703	0.00575479	0.0120313	ENSFCAG00000037037	- && - && -
ENSFCAG00000053617	2.80388	0.188656	3.49716	0.00576115	0.0120432	ENSFCAG00000053617	- && - && -
ENSFCAG00000047245	13.5443	5.20132	1.36231	0.0058361	0.0121927	ENSFCAG00000047245	- && - && -
ENSFCAG00000013307	7.02449	16.0464	-1.19766	0.00584488	0.0122096	TAFA3	- && sp|Q7Z5A8|TAFA3_HUMAN Chemokine-like protein TAFA-3 OS=Homo sapiens OX=9606 GN=TAFA3 PE=2 SV=1 && PF12020:TAFA family
ENSFCAG00000047932	0	2.92697	-3.86759	0.00585762	0.0122334	ENSFCAG00000047932	- && - && -
ENSFCAG00000012542	5.21796	14.1657	-1.44022	0.00588351	0.0122845	B3GNT7	- && sp|Q8NFL0|B3GN7_HUMAN UDP-GlcNAc:betaGal beta-1,3-N-acetylglucosaminyltransferase 7 OS=Homo sapiens OX=9606 GN=B3GNT7 PE=1 SV=1 && PF01762:Galactosyltransferase
ENSFCAG00000041264	4.53622	12.1076	-1.41298	0.00595546	0.0124275	ENSFCAG00000041264	- && - && -
novel.892	9.7185	20.01	-1.03577	0.00602344	0.01256	-	- && sp|P03355|POL_MLVMS Gag-Pol polyprotein OS=Moloney murine leukemia virus (isolate Shinnick) OX=928306 GN=gag-pol PE=1 SV=5 && -
ENSFCAG00000011692	0.932948	5.72835	-2.68605	0.00602386	0.01256	PABPC1L	- && sp|Q4VXU2|PAP1L_HUMAN Polyadenylate-binding protein 1-like OS=Homo sapiens OX=9606 GN=PABPC1L PE=2 SV=1 && PF00658:Poly-adenylate binding protein, unique domain|PF00076:RNA recognition motif. (a.k.a. RRM, RBD, or RNP domain)
novel.337	18.4118	8.7189	1.08103	0.0060727	0.0126544	-	- && - && -
ENSFCAG00000001535	0.637332	5.28863	-3.02676	0.00618157	0.0128768	RGS14	- && sp|O43566|RGS14_HUMAN Regulator of G-protein signaling 14 OS=Homo sapiens OX=9606 GN=RGS14 PE=1 SV=4 && PF02188:GoLoco motif|PF00615:Regulator of G protein signaling domain|PF02196:Raf-like Ras-binding domain
ENSFCAG00000004749	6.14232	15.3565	-1.33034	0.00620252	0.0129144	MLXIPL	- && sp|Q9NP71|MLXPL_HUMAN Carbohydrate-responsive element-binding protein OS=Homo sapiens OX=9606 GN=MLXIPL PE=1 SV=1 && PF00010:Helix-loop-helix DNA-binding domain
novel.393	5.21517	0.87552	2.53967	0.00621099	0.012929	-	- && - && -
ENSFCAG00000013577	18.7185	8.57515	1.12073	0.00639313	0.0132772	ENSFCAG00000013577	- && sp|Q8WW62|TMED6_HUMAN Transmembrane emp24 domain-containing protein 6 OS=Homo sapiens OX=9606 GN=TMED6 PE=2 SV=2 && PF01105:emp24/gp25L/p24 family/GOLD
ENSFCAG00000051024	4.70073	0.723217	2.7053	0.00639423	0.0132779	ENSFCAG00000051024	- && - && -
ENSFCAG00000036037	5.31506	0.716899	2.88758	0.00642163	0.0133302	EHF	- && sp|Q32LN0|EHF_BOVIN ETS homologous factor OS=Bos taurus OX=9913 GN=EHF PE=2 SV=1 && PF02198:Sterile alpha motif (SAM)/Pointed domain|PF00178:Ets-domain
ENSFCAG00000010947	6.36047	14.7579	-1.22549	0.00642633	0.0133384	DEPTOR	- && sp|Q8TB45|DPTOR_HUMAN DEP domain-containing mTOR-interacting protein OS=Homo sapiens OX=9606 GN=DEPTOR PE=1 SV=2 && PF00610:Domain found in Dishevelled, Egl-10, and Pleckstrin (DEP)
ENSFCAG00000050848	1.10436	38.1053	-5.11356	0.00645159	0.0133877	ENSFCAG00000050848	- && sp|P48916|NU4M_FELCA NADH-ubiquinone oxidoreductase chain 4 OS=Felis catus OX=9685 GN=MT-ND4 PE=3 SV=1 && -
ENSFCAG00000012007	5.76288	0.8596	2.70286	0.00649602	0.0134767	LRRC32	- && sp|Q5RF01|LRC32_PONAB Transforming growth factor beta activator LRRC32 OS=Pongo abelii OX=9601 GN=LRRC32 PE=2 SV=1 && PF13855:Leucine rich repeat
novel.426	3.86863	0.346591	3.38591	0.00662145	0.0137179	-	- && - && -
ENSFCAG00000029654	5.45525	13.8272	-1.34355	0.00664184	0.0137569	ENSFCAG00000029654	- && sp|Q9H9S0|NANOG_HUMAN Homeobox protein NANOG OS=Homo sapiens OX=9606 GN=NANOG PE=1 SV=2 && PF00046:Homeodomain
ENSFCAG00000045453	5.89958	1.06609	2.44739	0.00669122	0.0138479	ENSFCAG00000045453	- && - && -
ENSFCAG00000049843	2.91326	0.176454	3.53509	0.0067406	0.0139436	ENSFCAG00000049843	- && - && -
ENSFCAG00000036300	11.4633	4.27161	1.42137	0.00680427	0.0140703	ENSFCAG00000036300	- && sp|P36544|ACHA7_HUMAN Neuronal acetylcholine receptor subunit alpha-7 OS=Homo sapiens OX=9606 GN=CHRNA7 PE=1 SV=5 && PF02931:Neurotransmitter-gated ion-channel ligand binding domain|PF02932:Neurotransmitter-gated ion-channel transmembrane region
ENSFCAG00000036694	4.4297	0.552558	3.01213	0.00691465	0.0142756	ENSFCAG00000036694	- && - && -
ENSFCAG00000048118	4.68662	0.69838	2.71614	0.00695445	0.0143461	ENSFCAG00000048118	- && - && -
novel.886	3.12814	9.27139	-1.59264	0.00695833	0.0143525	-	- && - && -
novel.386	8.78749	19.2982	-1.16222	0.00701835	0.0144712	-	- && - && -
ENSFCAG00000051623	11.43	24.5507	-1.11575	0.00702001	0.014473	ENSFCAG00000051623	- && - && -
ENSFCAG00000025628	0.665976	4.68355	-2.84226	0.00709251	0.0146157	RNF122	- && sp|Q9H9V4|RN122_HUMAN RING finger protein 122 OS=Homo sapiens OX=9606 GN=RNF122 PE=1 SV=2 && PF13639:Ring finger domain
ENSFCAG00000041828	9.07919	18.8949	-1.05697	0.00718075	0.0147839	PCP4L1	- && - && -
ENSFCAG00000053213	2.15438	8.69618	-2.00565	0.00743878	0.0152729	ENSFCAG00000053213	- && - && -
ENSFCAG00000011470	4.99877	12.5018	-1.32998	0.00747535	0.0153427	ISL1	- && sp|P61371|ISL1_HUMAN Insulin gene enhancer protein ISL-1 OS=Homo sapiens OX=9606 GN=ISL1 PE=1 SV=1 && PF00412:LIM domain|PF00046:Homeodomain
ENSFCAG00000044398	2.85614	9.17939	-1.68996	0.00759618	0.0155681	ENSFCAG00000044398	- && - && -
ENSFCAG00000013797	0.992964	6.10704	-2.53658	0.00759719	0.0155681	TMEM176A	- && sp|Q7YQI4|T176A_BOVIN Transmembrane protein 176A OS=Bos taurus OX=9913 GN=TMEM176A PE=2 SV=1 && PF04103:CD20-like family
ENSFCAG00000006778	10.685	3.2198	1.72707	0.00760151	0.0155744	ENSFCAG00000006778	- && sp|P20929|NEBU_HUMAN Nebulin OS=Homo sapiens OX=9606 GN=NEB PE=1 SV=5 && PF14604:Variant SH3 domain|PF00880:Nebulin repeat
ENSFCAG00000004254	4.29306	11.1703	-1.37214	0.00768111	0.0157306	PCNX2	- && sp|A6NKB5|PCX2_HUMAN Pecanex-like protein 2 OS=Homo sapiens OX=9606 GN=PCNX2 PE=1 SV=3 && PF05041:Pecanex protein (C-terminus)
ENSFCAG00000052082	7.65309	2.17935	1.81068	0.00769972	0.0157615	ENSFCAG00000052082	- && - && -
ENSFCAG00000046246	0.42547	4.03847	-3.17574	0.00770806	0.0157767	ENSFCAG00000046246	- && - && -
novel.764	0.211861	3.16859	-3.39725	0.00771148	0.0157819	-	- && - && -
ENSFCAG00000044518	19.3705	9.25063	1.07104	0.00777777	0.0159085	ENSFCAG00000044518	- && sp|F6RG56|MCLN3_CALJA Mucolipin-3 OS=Callithrix jacchus OX=9483 GN=MCOLN3 PE=1 SV=1 && PF08016:Polycystin cation channel
ENSFCAG00000014169	0	2.56817	-3.67782	0.00782268	0.015993	TLCD3B	- && sp|Q71RH2|TLC3B_HUMAN Ceramide synthase OS=Homo sapiens OX=9606 GN=TLCD3B PE=2 SV=1 && PF03798:TLC domain
ENSFCAG00000005932	8.87462	17.9481	-1.01315	0.00789676	0.0161352	GLIS1	- && sp|Q8K1M4|GLIS1_MOUSE Zinc finger protein GLIS1 OS=Mus musculus OX=10090 GN=Glis1 PE=1 SV=2 && -
ENSFCAG00000007856	3.59273	10.1867	-1.53151	0.00792326	0.0161838	GRHL1	- && sp|Q9NZI5|GRHL1_HUMAN Grainyhead-like protein 1 homolog OS=Homo sapiens OX=9606 GN=GRHL1 PE=1 SV=2 && PF04516:CP2 transcription factor
ENSFCAG00000038293	12.9195	5.12464	1.3376	0.00799112	0.0163149	RGCC	- && sp|Q9Z2P4|RGCC_RAT Regulator of cell cycle RGCC OS=Rattus norvegicus OX=10116 GN=Rgcc PE=1 SV=1 && PF15151:Response gene to complement 32 protein family
ENSFCAG00000007786	0	2.37761	-3.56698	0.00803505	0.0163971	ENSFCAG00000007786	- && sp|A5X5Y0|5HT3E_HUMAN 5-hydroxytryptamine receptor 3E OS=Homo sapiens OX=9606 GN=HTR3E PE=1 SV=1 && PF02932:Neurotransmitter-gated ion-channel transmembrane region|PF02931:Neurotransmitter-gated ion-channel ligand binding domain
ENSFCAG00000015233	1.02216	5.80044	-2.44333	0.00819289	0.016704	SLC30A10	- && sp|Q6XR72|ZNT10_HUMAN Zinc transporter 10 OS=Homo sapiens OX=9606 GN=SLC30A10 PE=1 SV=2 && PF01545:Cation efflux family
ENSFCAG00000018358	3.23207	10.3319	-1.66381	0.0081965	0.0167094	NELL2	- && sp|Q99435|NELL2_HUMAN Protein kinase C-binding protein NELL2 OS=Homo sapiens OX=9606 GN=NELL2 PE=1 SV=1 && PF07645:Calcium-binding EGF domain|PF00093:von Willebrand factor type C domain|PF02210:Laminin G domain
ENSFCAG00000052437	19.6635	9.85718	1.00424	0.00820614	0.0167271	ENSFCAG00000052437	- && - && -
ENSFCAG00000053000	3.25226	9.59238	-1.55958	0.00822894	0.0167717	ENSFCAG00000053000	- && - && -
ENSFCAG00000004546	1.54345	6.50365	-2.09111	0.00823115	0.0167743	FLACC1	- && sp|Q96Q35|FACC1_HUMAN Flagellum-associated coiled-coil domain-containing protein 1 OS=Homo sapiens OX=9606 GN=FLACC1 PE=1 SV=2 && -
ENSFCAG00000011577	0	2.537	-3.66416	0.00829639	0.0169034	KNDC1	- && sp|Q76NI1|KNDC1_HUMAN Kinase non-catalytic C-lobe domain-containing protein 1 OS=Homo sapiens OX=9606 GN=KNDC1 PE=2 SV=2 && PF00617:RasGEF domain|PF00618:RasGEF N-terminal motif|PF16474:Kinase non-catalytic C-lobe domain
ENSFCAG00000024629	11.1699	23.2479	-1.05559	0.00837136	0.0170423	ADGRG6	- && sp|Q86SQ4|AGRG6_HUMAN Adhesion G-protein coupled receptor G6 OS=Homo sapiens OX=9606 GN=ADGRG6 PE=1 SV=3 && PF00002:7 transmembrane receptor (Secretin family)|PF00431:CUB domain|PF00354:Pentaxin family|PF01825:GPCR proteolysis site, GPS, motif
ENSFCAG00000013474	11.8494	4.49542	1.38719	0.00840255	0.0171002	ZP3	- && sp|P48832|ZP3_FELCA Zona pellucida sperm-binding protein 3 OS=Felis catus OX=9685 GN=ZP3 PE=2 SV=1 && PF00100:Zona pellucida-like domain
ENSFCAG00000031790	3.78037	10.9203	-1.50152	0.008421	0.0171358	LSMEM2	- && sp|Q8N112|LSME2_HUMAN Leucine-rich single-pass membrane protein 2 OS=Homo sapiens OX=9606 GN=LSMEM2 PE=1 SV=1 && PF15833:Domain of unknown function (DUF4714)
ENSFCAG00000044347	1.1184	5.60423	-2.35658	0.00844933	0.0171895	SP5	- && sp|Q9JHX2|SP5_MOUSE Transcription factor Sp5 OS=Mus musculus OX=10090 GN=Sp5 PE=2 SV=1 && PF00096:Zinc finger, C2H2 type
ENSFCAG00000003510	2.45138	0	3.8682	0.00850244	0.0172877	MILR1	- && sp|Q7Z6M3|MILR1_HUMAN Allergin-1 OS=Homo sapiens OX=9606 GN=MILR1 PE=1 SV=2 && PF17736:C17orf99 Ig domain|PF13895:Immunoglobulin domain
ENSFCAG00000033201	5.11047	0.921476	2.49644	0.00860187	0.0174839	NEGR1	- && sp|Q5R412|NEGR1_PONAB Neuronal growth regulator 1 OS=Pongo abelii OX=9601 GN=NEGR1 PE=2 SV=1 && PF13927:Immunoglobulin domain|PF07686:Immunoglobulin V-set domain
ENSFCAG00000006006	1.88504	7.54362	-1.96173	0.00862666	0.0175283	AIFM3	- && sp|Q96NN9|AIFM3_HUMAN Apoptosis-inducing factor 3 OS=Homo sapiens OX=9606 GN=AIFM3 PE=1 SV=1 && PF14759:Reductase C-terminal|PF07992:Pyridine nucleotide-disulphide oxidoreductase|PF00355:Rieske [2Fe-2S] domain
ENSFCAG00000045027	4.55641	0.699499	2.66633	0.0086501	0.0175648	ENSFCAG00000045027	- && sp|P49703|ARL4D_HUMAN ADP-ribosylation factor-like protein 4D OS=Homo sapiens OX=9606 GN=ARL4D PE=1 SV=2 && PF00025:ADP-ribosylation factor family
ENSFCAG00000002377	18.4883	9.07055	1.02701	0.00865325	0.0175683	SLC11A1	- && sp|Q9XT74|NRAM1_CANLF Natural resistance-associated macrophage protein 1 OS=Canis lupus familiaris OX=9615 GN=SLC11A1 PE=2 SV=2 && PF01566:Natural resistance-associated macrophage protein
ENSFCAG00000007735	0.452786	3.81444	-3.09768	0.00874378	0.0177391	SULT1B1	- && sp|Q95JD5|ST1B1_CANLF Sulfotransferase family cytosolic 1B member 1 OS=Canis lupus familiaris OX=9615 GN=SULT1B1 PE=1 SV=1 && PF00685:Sulfotransferase domain
ENSFCAG00000051879	8.79895	17.843	-1.0076	0.00876121	0.0177693	ENSFCAG00000051879	- && sp|Q9Y6R9|CCD61_HUMAN Centrosomal protein CCDC61 OS=Homo sapiens OX=9606 GN=CCDC61 PE=1 SV=3 && -
ENSFCAG00000000821	5.13612	0.917668	2.48416	0.00877437	0.017794	OGN	- && sp|P20774|MIME_HUMAN Mimecan OS=Homo sapiens OX=9606 GN=OGN PE=1 SV=1 && PF13855:Leucine rich repeat
ENSFCAG00000006759	9.92549	2.84059	1.78542	0.0087891	0.0178218	ENSFCAG00000006759	- && sp|Q9XSP1|KCNE1_FELCA Potassium voltage-gated channel subfamily E member 1 OS=Felis catus OX=9685 GN=KCNE1 PE=2 SV=1 && PF02060:Slow voltage-gated potassium channel
ENSFCAG00000001652	0	2.33286	-3.54715	0.00882208	0.0178867	DPYSL5	- && sp|Q9BPU6|DPYL5_HUMAN Dihydropyrimidinase-related protein 5 OS=Homo sapiens OX=9606 GN=DPYSL5 PE=1 SV=1 && PF01979:Amidohydrolase family
ENSFCAG00000045664	8.96339	3.25173	1.45605	0.00885995	0.0179573	ENSFCAG00000045664	- && sp|C9J302|CD051_HUMAN Uncharacterized protein C4orf51 OS=Homo sapiens OX=9606 GN=C4orf51 PE=4 SV=1 && -
ENSFCAG00000051902	7.25072	1.98444	1.86039	0.00890151	0.0180374	ENSFCAG00000051902	- && - && -
ENSFCAG00000033314	14.513	6.00374	1.2773	0.0089066	0.0180437	ENSFCAG00000033314	- && sp|O15232|MATN3_HUMAN Matrilin-3 OS=Homo sapiens OX=9606 GN=MATN3 PE=1 SV=2 && PF14670:Coagulation Factor Xa inhibitory site|PF10393:Trimeric coiled-coil oligomerisation domain of matrilin|PF00092:von Willebrand factor type A domain
ENSFCAG00000040636	1.0751	5.75889	-2.41438	0.00893443	0.0180939	ENSFCAG00000040636	- && sp|Q8NEY1|NAV1_HUMAN Neuron navigator 1 OS=Homo sapiens OX=9606 GN=NAV1 PE=1 SV=2 && -
ENSFCAG00000007344	0.866447	5.29497	-2.60501	0.00896858	0.0181589	PARVG	- && sp|Q9HBI0|PARVG_HUMAN Gamma-parvin OS=Homo sapiens OX=9606 GN=PARVG PE=1 SV=1 && PF00307:Calponin homology (CH) domain
ENSFCAG00000032059	9.41583	3.29286	1.53115	0.00917961	0.018563	ENSFCAG00000032059	- && - && -
ENSFCAG00000047343	5.39946	12.9174	-1.25859	0.00919721	0.0185965	ENSFCAG00000047343	- && - && -
ENSFCAG00000042177	4.19536	11.7219	-1.451	0.00925596	0.0187069	ENSFCAG00000042177	- && sp|Q9BXU3|TX13A_HUMAN Testis-expressed protein 13A OS=Homo sapiens OX=9606 GN=TEX13A PE=1 SV=1 && PF15186:Testis-expressed sequence 13 protein family
[truncated: 250 more rows]
