# Supplementary material for: Early Transcriptional Changes in Feline Herpesvirus-1-Infected Crandell-Rees Feline Kidney Cells
Source: Vet Sci. 2024 Oct 30;11(11):529. doi: 10.3390/vetsci11110529 (PMC11599068; doi:10.3390/vetsci11110529)
Supplement: Supplementary file 1 [file vetsci-11-00529-s001.zip › Supplementary files/Supplementary Table S4. Differentially expressed genes in the uninfected and 6 hpi CRFK cells..xlsx]

## Sheet: The list of all DEGs at 6 hpi
gene_id	readcount_FHV-1_6hpi	readcount_Control	log2FoldChange	pvalue	padj	gene_name	gene_description
ENSFCAG00000005795	80216.8	14858.2	2.43275	0	0	SERPINE1	- && sp|P50449|PAI1_NEOVI Plasminogen activator inhibitor 1 OS=Neovison vison OX=452646 GN=SERPINE1 PE=2 SV=1 && PF00079:Serpin (serine protease inhibitor)
ENSFCAG00000014740	11192.5	32961.9	-1.55822	0	0	COL3A1	- && sp|P13941|CO3A1_RAT Collagen alpha-1(III) chain OS=Rattus norvegicus OX=10116 GN=Col3a1 PE=2 SV=3 && PF01410:Fibrillar collagen C-terminal domain|PF01391:Collagen triple helix repeat (20 copies)|PF00093:von Willebrand factor type C domain
ENSFCAG00000008190	21341.8	7896.05	1.43466	0	0	TIMP1	- && sp|P20414|TIMP1_BOVIN Metalloproteinase inhibitor 1 OS=Bos taurus OX=9913 GN=TIMP1 PE=1 SV=1 && PF00965:Tissue inhibitor of metalloproteinase
ENSFCAG00000024897	20333.6	9791.79	1.05412	0	0	EIF4A1	- && sp|Q3SZ54|IF4A1_BOVIN Eukaryotic initiation factor 4A-I OS=Bos taurus OX=9913 GN=EIF4A1 PE=2 SV=1 && PF00270:DEAD/DEAH box helicase|PF00271:Helicase conserved C-terminal domain
ENSFCAG00000014067	21226.2	7679.62	1.46693	0	0	ACTC1	- && sp|Q3ZC07|ACTC_BOVIN Actin, alpha cardiac muscle 1 OS=Bos taurus OX=9913 GN=ACTC1 PE=2 SV=1 && PF00022:Actin
ENSFCAG00000002140	8840.52	21722.4	-1.29713	0	0	ACLY	- && sp|P53396|ACLY_HUMAN ATP-citrate synthase OS=Homo sapiens OX=9606 GN=ACLY PE=1 SV=3 && PF00549:CoA-ligase|PF00285:Citrate synthase, C-terminal domain|PF02629:CoA binding domain|PF16114:ATP citrate lyase citrate-binding
ENSFCAG00000034191	14898.7	3600.91	2.049	0	0	ENSFCAG00000034191	- && sp|P35625|TIMP3_HUMAN Metalloproteinase inhibitor 3 OS=Homo sapiens OX=9606 GN=TIMP3 PE=1 SV=2 && PF00965:Tissue inhibitor of metalloproteinase
novel.768	14816.6	1151.73	3.68541	0	0	-	- && - && -
ENSFCAG00000053469	6747.54	1421.34	2.24654	0	0	ENSFCAG00000053469	- && - && -
ENSFCAG00000032028	8749.42	1456.99	2.58565	0	0	FABP4	- && sp|Q99P60|FABP4_ICTTR Fatty acid-binding protein, adipocyte OS=Ictidomys tridecemlineatus OX=43179 GN=FABP4 PE=2 SV=3 && PF00061:Lipocalin / cytosolic fatty-acid binding protein family
ENSFCAG00000024030	2642.84	7296.03	-1.46492	0	0	FADS2	- && sp|A4FV48|FADS2_BOVIN Acyl-CoA 6-desaturase OS=Bos taurus OX=9913 GN=FADS2 PE=2 SV=1 && -
ENSFCAG00000026269	2031.48	5444.78	-1.42295	0	0	CTDSP2	- && sp|O14595|CTDS2_HUMAN Carboxy-terminal domain RNA polymerase II polypeptide A small phosphatase 2 OS=Homo sapiens OX=9606 GN=CTDSP2 PE=1 SV=2 && PF03031:NLI interacting factor-like phosphatase
ENSFCAG00000005230	4870.32	904.489	2.42998	0	0	PLAUR	- && sp|Q05588|UPAR_BOVIN Urokinase plasminogen activator surface receptor OS=Bos taurus OX=9913 GN=PLAUR PE=2 SV=1 && PF00021:u-PAR/Ly-6 domain
ENSFCAG00000026148	4163	1051.25	1.98568	0	0	GPNMB	- && sp|Q14956|GPNMB_HUMAN Transmembrane glycoprotein NMB OS=Homo sapiens OX=9606 GN=GPNMB PE=1 SV=2 && PF00801:PKD domain
ENSFCAG00000045131	4549.54	228.428	4.31353	0	0	ENSFCAG00000045131	- && - && PF00131:Metallothionein
ENSFCAG00000042282	1015.66	3998.02	-1.97533	0	0	HES1	- && sp|Q3ZBG4|HES1_BOVIN Transcription factor HES-1 OS=Bos taurus OX=9913 GN=HES1 PE=2 SV=1 && PF07527:Hairy Orange|PF00010:Helix-loop-helix DNA-binding domain
ENSFCAG00000001786	2944.61	752.425	1.96821	0	0	ENTPD3	- && sp|O75355|ENTP3_HUMAN Ectonucleoside triphosphate diphosphohydrolase 3 OS=Homo sapiens OX=9606 GN=ENTPD3 PE=1 SV=2 && PF01150:GDA1/CD39 (nucleoside phosphatase) family
ENSFCAG00000042923	2820.56	679.417	2.05269	0	0	TNFRSF12A	- && sp|Q9CR75|TNR12_MOUSE Tumor necrosis factor receptor superfamily member 12A OS=Mus musculus OX=10090 GN=Tnfrsf12a PE=2 SV=1 && PF12191:Tumour necrosis factor receptor stn_TNFRSF12A_TNFR domain
ENSFCAG00000040821	906.244	3421.88	-1.91714	0	0	ENSFCAG00000040821	- && sp|P49716|CEBPD_HUMAN CCAAT/enhancer-binding protein delta OS=Homo sapiens OX=9606 GN=CEBPD PE=1 SV=2 && PF07716:Basic region leucine zipper
ENSFCAG00000006161	763.557	2572.78	-1.75205	0	0	PPP2R2C	- && sp|Q9Y2T4|2ABG_HUMAN Serine/threonine-protein phosphatase 2A 55 kDa regulatory subunit B gamma isoform OS=Homo sapiens OX=9606 GN=PPP2R2C PE=1 SV=4 && -
ENSFCAG00000027730	379.272	1662.57	-2.13088	0	0	PDE4D	- && sp|Q01063|PDE4D_MOUSE cAMP-specific 3',5'-cyclic phosphodiesterase 4D OS=Mus musculus OX=10090 GN=Pde4d PE=1 SV=2 && PF00233:3'5'-cyclic nucleotide phosphodiesterase|PF18100:Phosphodiesterase 4 upstream conserved regions (UCR)
ENSFCAG00000007954	1726.03	299.695	2.52721	0	0	ADRB2	- && sp|Q9TST5|ADRB2_FELCA Beta-2 adrenergic receptor OS=Felis catus OX=9685 GN=ADRB2 PE=3 SV=1 && PF00001:7 transmembrane receptor (rhodopsin family)
ENSFCAG00000004666	5659.45	2053.76	1.46268	4.9796e-292	4.03239e-289	CXCL8	- && sp|Q9XSX5|IL8_FELCA Interleukin-8 OS=Felis catus OX=9685 GN=CXCL8 PE=3 SV=1 && PF00048:Small cytokines (intecrine/chemokine), interleukin-8 like
ENSFCAG00000032058	428233	137854	1.63526	1.27081e-291	9.86199e-289	MT-CO1	- && sp|P48888|COX1_FELCA Cytochrome c oxidase subunit 1 OS=Felis catus OX=9685 GN=MT-CO1 PE=3 SV=1 && -
ENSFCAG00000008689	7252.02	2787	1.37932	1.35744e-282	1.01129e-279	SERPINB1	- && sp|P05619|ILEU_HORSE Leukocyte elastase inhibitor OS=Equus caballus OX=9796 GN=SERPINB1 PE=1 SV=3 && PF00079:Serpin (serine protease inhibitor)
ENSFCAG00000032065	26148.1	7290.16	1.8426	2.34787e-275	1.68189e-272	MT-CO3	- && sp|P48892|COX3_FELCA Cytochrome c oxidase subunit 3 OS=Felis catus OX=9685 GN=MT-CO3 PE=3 SV=1 && -
ENSFCAG00000052900	6209.07	2638.19	1.23431	5.512e-273	3.80226e-270	ENSFCAG00000052900	- && sp|D0QMC3|MNDAL_MOUSE Myeloid cell nuclear differentiation antigen-like protein OS=Mus musculus OX=10090 GN=Mndal PE=1 SV=1 && PF02760:HIN-200/IF120x domain
ENSFCAG00000014077	38789.2	17953.1	1.11142	6.40567e-273	4.26091e-270	HSP90B1	- && sp|P41148|ENPL_CANLF Endoplasmin OS=Canis lupus familiaris OX=9615 GN=HSP90B1 PE=1 SV=1 && PF02518:Histidine kinase-, DNA gyrase B-, and HSP90-like ATPase|PF00183:Hsp90 protein
ENSFCAG00000002245	11163.1	4659.16	1.26039	3.84783e-272	2.47124e-269	ENSFCAG00000002245	- && sp|O89086|RBM3_MOUSE RNA-binding protein 3 OS=Mus musculus OX=10090 GN=Rbm3 PE=1 SV=1 && PF00076:RNA recognition motif. (a.k.a. RRM, RBD, or RNP domain)
ENSFCAG00000015791	3851.09	287.439	3.74492	1.28261e-265	7.96289e-263	MMP1	- && sp|Q9XSZ5|MMP1_HORSE Interstitial collagenase OS=Equus caballus OX=9796 GN=MMP1 PE=2 SV=1 && PF00413:Matrixin|PF00045:Hemopexin|PF01471:Putative peptidoglycan binding domain
ENSFCAG00000014014	851.33	53.0053	4.00141	2.72137e-264	1.63502e-261	MMP9	- && sp|O18733|MMP9_CANLF Matrix metalloproteinase-9 OS=Canis lupus familiaris OX=9615 GN=MMP9 PE=2 SV=2 && PF00413:Matrixin|PF00045:Hemopexin|PF00040:Fibronectin type II domain
novel.966	1084.75	9.88567	6.7913	5.6652e-262	3.29733e-259	-	- && - && -
ENSFCAG00000003321	2409.09	900.999	1.41864	9.44821e-262	5.33251e-259	SV2C	- && sp|Q496J9|SV2C_HUMAN Synaptic vesicle glycoprotein 2C OS=Homo sapiens OX=9606 GN=SV2C PE=1 SV=1 && PF13599:Pentapeptide repeats (9 copies)|PF00083:Sugar (and other) transporter|PF07690:Major Facilitator Superfamily
novel.647	8430.81	20330.7	-1.26957	1.6357e-259	8.96026e-257	-	- && sp|P10273|POL_FLV Gag-Pol polyprotein OS=Feline leukemia virus OX=11768 GN=pol PE=3 SV=2 && PF02093:Gag P30 core shell protein|PF00075:RNase H
ENSFCAG00000041234	24854.1	8044.52	1.62735	1.77748e-259	9.45871e-257	ENSFCAG00000041234	- && sp|P48892|COX3_FELCA Cytochrome c oxidase subunit 3 OS=Felis catus OX=9685 GN=MT-CO3 PE=3 SV=1 && -
ENSFCAG00000042952	2991.67	6913.29	-1.20869	2.5407e-255	1.31446e-252	MARCKS	- && sp|P26645|MARCS_MOUSE Myristoylated alanine-rich C-kinase substrate OS=Mus musculus OX=10090 GN=Marcks PE=1 SV=2 && PF02063:MARCKS family
ENSFCAG00000045563	63406.4	24645.2	1.36335	1.06493e-239	5.08574e-237	ENSFCAG00000045563	- && sp|M5AXY1|RET4_FELCA Retinol binding protein 4 OS=Felis catus OX=9685 GN=RBP4 PE=1 SV=1 && PF00061:Lipocalin / cytosolic fatty-acid binding protein family
ENSFCAG00000029117	4813.48	11739.6	-1.28645	1.56862e-239	7.30389e-237	EHD2	- && sp|Q9NZN4|EHD2_HUMAN EH domain-containing protein 2 OS=Homo sapiens OX=9606 GN=EHD2 PE=1 SV=2 && PF18150:Domain of unknown function (DUF5600)|PF12763:Cytoskeletal-regulatory complex EF hand|PF16880:N-terminal EH-domain containing protein|PF00350:Dynamin family
ENSFCAG00000006032	4143.76	1371.88	1.59503	3.9318e-231	1.78609e-228	FABP5	- && sp|P55052|FABP5_BOVIN Fatty acid-binding protein 5 OS=Bos taurus OX=9913 GN=FABP5 PE=1 SV=4 && PF00061:Lipocalin / cytosolic fatty-acid binding protein family
ENSFCAG00000039404	3002.55	1318.47	1.18726	1.70256e-226	7.55003e-224	ENSFCAG00000039404	- && sp|Q9GL24|CATL1_CANLF Procathepsin L OS=Canis lupus familiaris OX=9615 GN=CTSL PE=2 SV=1 && PF08246:Cathepsin propeptide inhibitor domain (I29)|PF00112:Papain family cysteine protease
ENSFCAG00000003694	4796.47	1755.81	1.45011	3.83853e-225	1.66262e-222	TFRC	- && sp|Q9MYZ3|TFR1_FELCA Transferrin receptor protein 1 OS=Felis catus OX=9685 GN=TFRC PE=1 SV=1 && PF02225:PA domain|PF04389:Peptidase family M28|PF04253:Transferrin receptor-like dimerisation domain
ENSFCAG00000006150	2946.82	1043.86	1.49734	2.97206e-224	1.25806e-221	UTP20	- && sp|O75691|UTP20_HUMAN Small subunit processome component 20 homolog OS=Homo sapiens OX=9606 GN=UTP20 PE=1 SV=3 && PF07539:Down-regulated in metastasis
ENSFCAG00000003902	2196.77	4763.21	-1.11704	2.31426e-219	9.57846e-217	TKT	- && sp|P29401|TKT_HUMAN Transketolase OS=Homo sapiens OX=9606 GN=TKT PE=1 SV=3 && PF02780:Transketolase, C-terminal domain|PF00456:Transketolase, thiamine diphosphate binding domain|PF02779:Transketolase, pyrimidine binding domain
ENSFCAG00000001718	7925.45	3532.07	1.16614	1.84793e-216	7.48211e-214	HSPA9	- && sp|P38646|GRP75_HUMAN Stress-70 protein, mitochondrial OS=Homo sapiens OX=9606 GN=HSPA9 PE=1 SV=2 && PF00012:Hsp70 protein
ENSFCAG00000015569	13697.2	6828.29	1.00438	2.05862e-214	8.15783e-212	VCL	- && sp|Q64727|VINC_MOUSE Vinculin OS=Mus musculus OX=10090 GN=Vcl PE=1 SV=4 && PF01044:Vinculin family
ENSFCAG00000011685	6119.5	15067.3	-1.29972	3.2977e-213	1.27958e-210	FASN	- && sp|P49327|FAS_HUMAN Fatty acid synthase OS=Homo sapiens OX=9606 GN=FASN PE=1 SV=3 && -
ENSFCAG00000046508	10109.7	2896.66	1.80321	4.72413e-209	1.79565e-206	ENSFCAG00000046508	- && sp|O78715|NU1M_SMICR NADH-ubiquinone oxidoreductase chain 1 OS=Sminthopsis crassicaudata OX=9301 GN=MT-ND1 PE=3 SV=1 && -
ENSFCAG00000009420	5850.26	2235.64	1.38827	5.54057e-204	2.06386e-201	GREM1	- && sp|O70326|GREM1_MOUSE Gremlin-1 OS=Mus musculus OX=10090 GN=Grem1 PE=2 SV=1 && PF03045:DAN domain
ENSFCAG00000011965	1606.03	542.827	1.56553	6.95434e-199	2.5397e-196	MAT2A	- && sp|P31153|METK2_HUMAN S-adenosylmethionine synthase isoform type-2 OS=Homo sapiens OX=9606 GN=MAT2A PE=1 SV=1 && PF02773:S-adenosylmethionine synthetase, C-terminal domain|PF00438:S-adenosylmethionine synthetase, N-terminal domain|PF02772:S-adenosylmethionine synthetase, central domain
ENSFCAG00000044498	1776.96	4423.08	-1.31525	9.55589e-195	3.42266e-192	ENSFCAG00000044498	- && sp|Q92522|H1X_HUMAN Histone H1.10 OS=Homo sapiens OX=9606 GN=H1-10 PE=1 SV=1 && PF00538:linker histone H1 and H5 family
ENSFCAG00000000479	29522.6	14143.5	1.06182	2.37381e-194	8.34193e-192	CALR	- && sp|P28491|CALR_PIG Calreticulin OS=Sus scrofa OX=9823 GN=CALR PE=1 SV=3 && PF00262:Calreticulin family
ENSFCAG00000031143	2564.46	969.229	1.40379	1.68173e-193	5.80042e-191	SRSF7	- && sp|Q3T106|SRSF7_BOVIN Serine/arginine-rich splicing factor 7 OS=Bos taurus OX=9913 GN=SRSF7 PE=2 SV=1 && PF00076:RNA recognition motif. (a.k.a. RRM, RBD, or RNP domain)
novel.69	448.361	1588.8	-1.82562	4.78437e-191	1.62016e-188	-	- && - && -
ENSFCAG00000007711	698.788	105.445	2.72679	7.4908e-191	2.49136e-188	SLC19A2	- && sp|O60779|S19A2_HUMAN Thiamine transporter 1 OS=Homo sapiens OX=9606 GN=SLC19A2 PE=1 SV=2 && PF01770:Reduced folate carrier
ENSFCAG00000000430	5396.58	2201.22	1.29415	7.46812e-188	2.44024e-185	ITGA6	- && sp|P23229|ITA6_HUMAN Integrin alpha-6 OS=Homo sapiens OX=9606 GN=ITGA6 PE=1 SV=5 && PF08441:Integrin alpha|PF01839:FG-GAP repeat
novel.798	494.93	39.9537	3.62928	1.27888e-186	4.10673e-184	-	- && - && -
ENSFCAG00000010035	805.936	2158.12	-1.42279	1.71057e-186	5.3999e-184	ZNF503	- && sp|Q96F45|ZN503_HUMAN Zinc finger protein 503 OS=Homo sapiens OX=9606 GN=ZNF503 PE=1 SV=1 && PF12402:NocA-like zinc-finger protein 1
ENSFCAG00000022772	4847	1921.77	1.33483	3.37228e-186	1.04681e-183	ATP6AP2	- && sp|O75787|RENR_HUMAN Renin receptor OS=Homo sapiens OX=9606 GN=ATP6AP2 PE=1 SV=2 && PF07850:Renin receptor-like protein
novel.709	1209.59	3391.75	-1.48873	4.92389e-186	1.5034e-183	-	- && sp|Q8N2R8|FA43A_HUMAN Protein FAM43A OS=Homo sapiens OX=9606 GN=FAM43A PE=1 SV=2 && -
ENSFCAG00000027346	1879.69	612.187	1.61866	2.89013e-185	8.68203e-183	LPCAT2	- && sp|Q7L5N7|PCAT2_HUMAN Lysophosphatidylcholine acyltransferase 2 OS=Homo sapiens OX=9606 GN=LPCAT2 PE=1 SV=1 && PF01553:Acyltransferase|PF00036:EF hand
ENSFCAG00000002133	2451.53	5088.38	-1.0535	2.73716e-181	7.96555e-179	JUP	- && sp|Q8WNW3|PLAK_PIG Junction plakoglobin OS=Sus scrofa OX=9823 GN=Jup PE=2 SV=1 && PF00514:Armadillo/beta-catenin-like repeat
ENSFCAG00000050487	426.748	19.6801	4.43599	8.1227e-179	2.32747e-176	ENSFCAG00000050487	- && - && -
ENSFCAG00000038657	3510.11	1370.01	1.35798	6.44332e-178	1.81829e-175	MANF	- && sp|P55145|MANF_HUMAN Mesencephalic astrocyte-derived neurotrophic factor OS=Homo sapiens OX=9606 GN=MANF PE=1 SV=3 && PF10208:Degradation arginine-rich protein for mis-folding
ENSFCAG00000015130	1194.68	397.441	1.58729	7.26834e-177	1.99078e-174	IFRD1	- && sp|O00458|IFRD1_HUMAN Interferon-related developmental regulator 1 OS=Homo sapiens OX=9606 GN=IFRD1 PE=1 SV=4 && PF05004:Interferon-related developmental regulator (IFRD)|PF04836:Interferon-related protein conserved region
ENSFCAG00000000304	1000.94	2300.98	-1.20162	4.55581e-172	1.21217e-169	TNS2	- && sp|Q63HR2|TNS2_HUMAN Tensin-2 OS=Homo sapiens OX=9606 GN=TNS2 PE=1 SV=2 && PF00017:SH2 domain|PF08416:Phosphotyrosine-binding domain|PF10409:C2 domain of PTEN tumour-suppressor protein
ENSFCAG00000031891	3762.59	1712.71	1.13587	1.29045e-170	3.38517e-168	EIF2S1	- && sp|P68102|IF2A_BOVIN Eukaryotic translation initiation factor 2 subunit 1 OS=Bos taurus OX=9913 GN=EIF2S1 PE=2 SV=2 && PF07541:Eukaryotic translation initiation factor 2 alpha subunit|PF00575:S1 RNA binding domain
ENSFCAG00000012709	5216.01	2432.44	1.1008	1.14267e-169	2.95587e-167	GGH	- && sp|A7YWG4|GGH_BOVIN Gamma-glutamyl hydrolase OS=Bos taurus OX=9913 GN=GGH PE=2 SV=1 && PF07722:Peptidase C26
ENSFCAG00000047792	748.926	152.104	2.30073	9.03201e-165	2.3044e-162	ENSFCAG00000047792	- && sp|P84227|H32_BOVIN Histone H3.2 OS=Bos taurus OX=9913 PE=1 SV=2 && PF00125:Core histone H2A/H2B/H3/H4
ENSFCAG00000029919	244.318	1251.71	-2.35558	1.61486e-163	4.01025e-161	TXNIP	- && sp|Q9H3M7|TXNIP_HUMAN Thioredoxin-interacting protein OS=Homo sapiens OX=9606 GN=TXNIP PE=1 SV=1 && PF02752:Arrestin (or S-antigen), C-terminal domain|PF00339:Arrestin (or S-antigen), N-terminal domain
ENSFCAG00000000370	1066.88	299.864	1.82973	1.87728e-163	4.60058e-161	AREG	- && sp|P15514|AREG_HUMAN Amphiregulin OS=Homo sapiens OX=9606 GN=AREG PE=1 SV=2 && -
ENSFCAG00000011220	2014.88	895.195	1.16937	6.1318e-163	1.48318e-160	BMS1	- && sp|Q14692|BMS1_HUMAN Ribosome biogenesis protein BMS1 homolog OS=Homo sapiens OX=9606 GN=BMS1 PE=1 SV=1 && PF08142:AARP2CN (NUC121) domain|PF04950:40S ribosome biogenesis protein Tsr1 and BMS1 C-terminal
ENSFCAG00000049082	9256.19	2993.13	1.62895	1.18931e-161	2.83985e-159	ENSFCAG00000049082	- && sp|P48916|NU4M_FELCA NADH-ubiquinone oxidoreductase chain 4 OS=Felis catus OX=9685 GN=MT-ND4 PE=3 SV=1 && -
ENSFCAG00000001452	1607.11	605.23	1.40938	2.94471e-161	6.94242e-159	SLC39A14	- && sp|Q5RAB7|S39AE_PONAB Metal cation symporter ZIP14 OS=Pongo abelii OX=9601 GN=SLC39A14 PE=2 SV=2 && PF02535:ZIP Zinc transporter
ENSFCAG00000006111	140.192	873.453	-2.64222	7.58664e-161	1.76627e-158	FGFBP1	- && sp|Q9MZ06|FGFP1_BOVIN Fibroblast growth factor-binding protein 1 OS=Bos taurus OX=9913 GN=FGFBP1 PE=1 SV=1 && PF06473:FGF binding protein 1 (FGF-BP1)
ENSFCAG00000009431	3454.65	1435.7	1.26677	3.56374e-160	8.09448e-158	ICAM1	- && sp|P33729|ICAM1_CANLF Intercellular adhesion molecule 1 (Fragment) OS=Canis lupus familiaris OX=9615 GN=ICAM1 PE=2 SV=2 && PF03921:Intercellular adhesion molecule (ICAM), N-terminal domain
ENSFCAG00000047227	8117.52	2855.23	1.50742	1.60502e-159	3.60162e-157	ENSFCAG00000047227	- && sp|P68090|CYB_PANTI Cytochrome b OS=Panthera tigris OX=9694 GN=MT-CYB PE=3 SV=1 && -
ENSFCAG00000042197	3305.07	1624.1	1.0256	7.78975e-158	1.70687e-155	CNBP	- && sp|P62633|CNBP_HUMAN Cellular nucleic acid-binding protein OS=Homo sapiens OX=9606 GN=CNBP PE=1 SV=1 && PF00098:Zinc knuckle
ENSFCAG00000028965	2965.17	1268.68	1.22504	8.20402e-158	1.77674e-155	EMC7	- && sp|Q9NPA0|EMC7_HUMAN ER membrane protein complex subunit 7 OS=Homo sapiens OX=9606 GN=EMC7 PE=1 SV=1 && PF09430:Protein of unknown function (DUF2012)
ENSFCAG00000032061	5737.8	1739.37	1.72167	8.46884e-158	1.81301e-155	MT-CO2	- && sp|P48890|COX2_FELCA Cytochrome c oxidase subunit 2 OS=Felis catus OX=9685 GN=MT-CO2 PE=3 SV=1 && -
ENSFCAG00000051680	1159.23	382.982	1.59811	1.94027e-155	4.10654e-153	ENSFCAG00000051680	- && sp|P16104|H2AX_HUMAN Histone H2AX OS=Homo sapiens OX=9606 GN=H2AX PE=1 SV=2 && PF00125:Core histone H2A/H2B/H3/H4|PF16211:C-terminus of histone H2A
ENSFCAG00000026617	2794.03	5755.79	-1.04286	2.5005e-155	5.2328e-153	ZFP36L1	- && sp|P23950|TISB_MOUSE mRNA decay activator protein ZFP36L1 OS=Mus musculus OX=10090 GN=Zfp36l1 PE=1 SV=1 && -
ENSFCAG00000004277	1391.95	3185.89	-1.1962	1.26308e-152	2.52955e-150	H1-0	- && sp|P07305|H10_HUMAN Histone H1.0 OS=Homo sapiens OX=9606 GN=H1-0 PE=1 SV=3 && PF00538:linker histone H1 and H5 family
ENSFCAG00000044386	859.494	1972.48	-1.20015	1.15424e-151	2.28699e-149	PYCR1	- && sp|P32322|P5CR1_HUMAN Pyrroline-5-carboxylate reductase 1, mitochondrial OS=Homo sapiens OX=9606 GN=PYCR1 PE=1 SV=2 && PF03807:NADP oxidoreductase coenzyme F420-dependent
ENSFCAG00000012523	755.775	186.678	2.01865	2.4273e-151	4.70921e-149	ABCC9	- && sp|O60706|ABCC9_HUMAN ATP-binding cassette sub-family C member 9 OS=Homo sapiens OX=9606 GN=ABCC9 PE=1 SV=2 && PF00005:ABC transporter|PF00664:ABC transporter transmembrane region
ENSFCAG00000029123	5651.04	2820.25	1.00274	8.10709e-151	1.55664e-148	PICALM	- && sp|Q7M6Y3|PICAL_MOUSE Phosphatidylinositol-binding clathrin assembly protein OS=Mus musculus OX=10090 GN=Picalm PE=1 SV=1 && PF07651:ANTH domain
ENSFCAG00000014817	1341.16	3586.12	-1.41738	1.77769e-150	3.3444e-148	LSS	- && sp|P48449|LSS_HUMAN Lanosterol synthase OS=Homo sapiens OX=9606 GN=LSS PE=1 SV=1 && PF13243:Squalene-hopene cyclase C-terminal domain|PF13249:Squalene-hopene cyclase N-terminal domain
ENSFCAG00000027841	1969.16	816.761	1.26933	2.39918e-149	4.46847e-147	PSPC1	- && sp|Q8R326|PSPC1_MOUSE Paraspeckle component 1 OS=Mus musculus OX=10090 GN=Pspc1 PE=1 SV=1 && -
ENSFCAG00000004115	319.371	1133.95	-1.82748	2.96827e-149	5.42356e-147	DHCR7	- && sp|Q9UBM7|DHCR7_HUMAN 7-dehydrocholesterol reductase OS=Homo sapiens OX=9606 GN=DHCR7 PE=1 SV=1 && PF01222:Ergosterol biosynthesis ERG4/ERG24 family
ENSFCAG00000030892	11895.4	28109.7	-1.24062	2.97022e-149	5.42356e-147	COL1A2	- && sp|O46392|CO1A2_CANLF Collagen alpha-2(I) chain OS=Canis lupus familiaris OX=9615 GN=COL1A2 PE=2 SV=2 && PF01410:Fibrillar collagen C-terminal domain|PF01391:Collagen triple helix repeat (20 copies)
ENSFCAG00000036552	1192.64	386.497	1.6252	1.55999e-148	2.82085e-146	ENSFCAG00000036552	- && sp|P00011|CYC_CANLF Cytochrome c OS=Canis lupus familiaris OX=9615 GN=CYCS PE=1 SV=2 && PF00034:Cytochrome c
ENSFCAG00000014332	935.925	309.29	1.59733	9.13486e-148	1.63593e-145	RRS1	- && sp|Q2KIH4|RRS1_BOVIN Ribosome biogenesis regulatory protein homolog OS=Bos taurus OX=9913 GN=RRS1 PE=2 SV=1 && PF04939:Ribosome biogenesis regulatory protein (RRS1)
ENSFCAG00000004581	1692.42	4840.3	-1.51572	1.245e-147	2.2084e-145	ID1	- && sp|P41134|ID1_HUMAN DNA-binding protein inhibitor ID-1 OS=Homo sapiens OX=9606 GN=ID1 PE=1 SV=3 && PF00010:Helix-loop-helix DNA-binding domain
ENSFCAG00000041666	19907.4	9844.53	1.01573	1.56554e-147	2.75077e-145	LGALS3	- && sp|P38486|LEG3_CANLF Galectin-3 OS=Canis lupus familiaris OX=9615 GN=LGALS3 PE=1 SV=3 && PF00337:Galactoside-binding lectin
ENSFCAG00000032249	2021.93	696.247	1.53827	1.1796e-146	2.05327e-144	ENSFCAG00000032249	- && sp|P10124|SRGN_HUMAN Serglycin OS=Homo sapiens OX=9606 GN=SRGN PE=1 SV=3 && PF04360:Serglycin
ENSFCAG00000053642	4867.68	1543.93	1.65695	2.19222e-145	3.78056e-143	ENSFCAG00000053642	- && sp|P48921|NU5M_FELCA NADH-ubiquinone oxidoreductase chain 5 OS=Felis catus OX=9685 GN=MT-ND5 PE=3 SV=1 && PF02994:L1 transposable element RBD-like domain
ENSFCAG00000034642	1749.13	4397.45	-1.33056	5.75102e-145	9.82685e-143	NR2F1	- && sp|P10589|COT1_HUMAN COUP transcription factor 1 OS=Homo sapiens OX=9606 GN=NR2F1 PE=1 SV=1 && -
ENSFCAG00000023146	4223.44	2110	1.00109	1.17227e-143	1.98487e-141	SYNCRIP	- && sp|O60506|HNRPQ_HUMAN Heterogeneous nuclear ribonucleoprotein Q OS=Homo sapiens OX=9606 GN=SYNCRIP PE=1 SV=2 && PF00076:RNA recognition motif. (a.k.a. RRM, RBD, or RNP domain)|PF18360:Heterogeneous nuclear ribonucleoprotein Q acidic domain
ENSFCAG00000029564	3842.51	7960.66	-1.05105	1.08563e-142	1.80535e-140	ENSFCAG00000029564	- && sp|Q5RD31|NQO1_PONAB NAD(P)H dehydrogenase [quinone] 1 OS=Pongo abelii OX=9601 GN=NQO1 PE=2 SV=1 && PF02525:Flavodoxin-like fold
novel.163	383.347	24.9305	3.94155	1.24292e-142	2.04861e-140	-	- && - && -
ENSFCAG00000000059	647.36	143.469	2.17424	3.9598e-141	6.41315e-139	DISP3	- && sp|Q9P2K9|DISP3_HUMAN Protein dispatched homolog 3 OS=Homo sapiens OX=9606 GN=DISP3 PE=2 SV=2 && PF02460:Patched family
ENSFCAG00000023191	5770.26	2484.28	1.21585	1.50335e-139	2.41379e-137	VCAN	- && sp|P81282|CSPG2_BOVIN Versican core protein OS=Bos taurus OX=9913 GN=VCAN PE=1 SV=2 && PF00059:Lectin C-type domain|PF00084:Sushi repeat (SCR repeat)|PF00193:Extracellular link domain|PF00008:EGF-like domain
ENSFCAG00000002680	17041.2	8258.3	1.04517	5.74332e-139	9.0652e-137	SERPINE2	- && sp|P07093|GDN_HUMAN Glia-derived nexin OS=Homo sapiens OX=9606 GN=SERPINE2 PE=1 SV=1 && PF00079:Serpin (serine protease inhibitor)
ENSFCAG00000024679	1517.29	656.049	1.20965	6.10148e-139	9.54958e-137	RSRC2	- && sp|Q7L4I2|RSRC2_HUMAN Arginine/serine-rich coiled-coil protein 2 OS=Homo sapiens OX=9606 GN=RSRC2 PE=1 SV=1 && PF15477:Small acidic protein family
ENSFCAG00000008445	2098.38	656.687	1.67717	1.19142e-138	1.84918e-136	CTSC	- && sp|Q5RB02|CATC_PONAB Dipeptidyl peptidase 1 OS=Pongo abelii OX=9601 GN=CTSC PE=2 SV=1 && PF08773:Cathepsin C exclusion domain|PF00112:Papain family cysteine protease
ENSFCAG00000046241	347.982	26.2892	3.72742	2.25917e-138	3.47745e-136	ENSFCAG00000046241	- && sp|Q64525|H2B2B_MOUSE Histone H2B type 2-B OS=Mus musculus OX=10090 GN=Hist2h2bb PE=1 SV=3 && PF00125:Core histone H2A/H2B/H3/H4
ENSFCAG00000035915	1031.23	285.192	1.85426	7.81753e-138	1.18375e-135	ENSFCAG00000035915	- && sp|Q5NVK2|WNT5B_PONAB Protein Wnt-5b OS=Pongo abelii OX=9601 GN=WNT5B PE=2 SV=1 && PF00110:wnt family
ENSFCAG00000005203	1895.22	720.198	1.39599	8.07153e-138	1.21236e-135	GLIPR1	- && sp|P48060|GLIP1_HUMAN Glioma pathogenesis-related protein 1 OS=Homo sapiens OX=9606 GN=GLIPR1 PE=1 SV=3 && PF00188:Cysteine-rich secretory protein family
ENSFCAG00000003989	2521.65	5254.23	-1.05882	2.25232e-137	3.32932e-135	DHCR24	- && sp|Q15392|DHC24_HUMAN Delta(24)-sterol reductase OS=Homo sapiens OX=9606 GN=DHCR24 PE=1 SV=2 && PF01565:FAD binding domain
ENSFCAG00000007838	2497.16	1001.53	1.31854	9.10724e-137	1.33561e-134	FSTL3	- && sp|Q1LZB9|FSTL3_BOVIN Follistatin-related protein 3 OS=Bos taurus OX=9913 GN=FSTL3 PE=2 SV=1 && PF07648:Kazal-type serine protease inhibitor domain
ENSFCAG00000002154	492.945	1360.67	-1.46603	2.33433e-136	3.39663e-134	STAT3	- && sp|P40763|STAT3_HUMAN Signal transducer and activator of transcription 3 OS=Homo sapiens OX=9606 GN=STAT3 PE=1 SV=2 && PF00017:SH2 domain|PF02864:STAT protein, DNA binding domain|PF01017:STAT protein, all-alpha domain|PF02865:STAT protein, protein interaction domain
ENSFCAG00000030696	396.541	50.7514	2.95901	7.4405e-136	1.07426e-133	CCN3	- && sp|P48745|CCN3_HUMAN CCN family member 3 OS=Homo sapiens OX=9606 GN=CCN3 PE=1 SV=1 && PF00093:von Willebrand factor type C domain|PF00219:Insulin-like growth factor binding protein|PF00007:Cystine-knot domain
ENSFCAG00000045832	709.372	2298.82	-1.69619	2.55647e-135	3.66263e-133	ID3	- && sp|Q712G9|ID3_CANLF DNA-binding protein inhibitor ID-3 OS=Canis lupus familiaris OX=9615 GN=ID3 PE=3 SV=1 && PF00010:Helix-loop-helix DNA-binding domain
ENSFCAG00000006876	1175.03	363.756	1.69363	3.34436e-135	4.75486e-133	NOP2	- && sp|P46087|NOP2_HUMAN Probable 28S rRNA (cytosine(4447)-C(5))-methyltransferase OS=Homo sapiens OX=9606 GN=NOP2 PE=1 SV=2 && PF17125:N-terminal domain of 16S rRNA methyltransferase RsmF|PF01189:16S rRNA methyltransferase RsmB/F
ENSFCAG00000006386	597.888	1498.61	-1.32518	3.88321e-135	5.47915e-133	ENSFCAG00000006386	- && sp|O14558|HSPB6_HUMAN Heat shock protein beta-6 OS=Homo sapiens OX=9606 GN=HSPB6 PE=1 SV=2 && PF00011:Hsp20/alpha crystallin family|PF00525:Alpha crystallin A chain, N terminal
ENSFCAG00000048707	1381.77	346.143	1.99614	7.52174e-135	1.05333e-132	ENSFCAG00000048707	- && - && -
ENSFCAG00000047652	353.845	40.0725	3.13682	8.49141e-135	1.18024e-132	ENSFCAG00000047652	- && - && PF04886:PT repeat
ENSFCAG00000007466	804.759	2015.99	-1.32622	2.68995e-134	3.71113e-132	SLC40A1	- && sp|Q9NP59|S40A1_HUMAN Solute carrier family 40 member 1 OS=Homo sapiens OX=9606 GN=SLC40A1 PE=1 SV=1 && PF06963:Ferroportin1 (FPN1)
ENSFCAG00000001949	860.098	2415.8	-1.48921	3.85205e-134	5.27532e-132	TNRC18	- && sp|O15417|TNC18_HUMAN Trinucleotide repeat-containing gene 18 protein OS=Homo sapiens OX=9606 GN=TNRC18 PE=1 SV=3 && PF01426:BAH domain
ENSFCAG00000022561	2297.1	1077.86	1.092	5.2449e-134	7.13039e-132	MGAT2	- && sp|O19071|MGAT2_PIG Alpha-1,6-mannosyl-glycoprotein 2-beta-N-acetylglucosaminyltransferase OS=Sus scrofa OX=9823 GN=MGAT2 PE=3 SV=1 && PF05060:N-acetylglucosaminyltransferase II (MGAT2)
ENSFCAG00000014093	1539.02	680.175	1.17826	6.69881e-133	8.97592e-131	NOP58	- && sp|Q9Y2X3|NOP58_HUMAN Nucleolar protein 58 OS=Homo sapiens OX=9606 GN=NOP58 PE=1 SV=1 && PF01798:snoRNA binding domain, fibrillarin|PF08156:NOP5NT (NUC127) domain
ENSFCAG00000032046	6628.73	2674.52	1.309	1.31275e-132	1.74642e-130	ENSFCAG00000032046	- && - && -
ENSFCAG00000027959	3497.16	1642.12	1.09157	2.20261e-132	2.90947e-130	ABCB1	- && sp|P08183|MDR1_HUMAN ATP-dependent translocase ABCB1 OS=Homo sapiens OX=9606 GN=ABCB1 PE=1 SV=3 && PF00005:ABC transporter|PF00664:ABC transporter transmembrane region
ENSFCAG00000010982	2066.49	134.16	3.94553	4.68898e-132	6.15015e-130	MMP12	- && sp|P79227|MMP12_RABIT Macrophage metalloelastase OS=Oryctolagus cuniculus OX=9986 GN=MMP12 PE=2 SV=1 && PF00413:Matrixin|PF00045:Hemopexin|PF01471:Putative peptidoglycan binding domain
ENSFCAG00000002309	1567.81	3436.78	-1.13371	1.62804e-130	2.07687e-128	ACSS2	- && sp|Q9NR19|ACSA_HUMAN Acetyl-coenzyme A synthetase, cytoplasmic OS=Homo sapiens OX=9606 GN=ACSS2 PE=1 SV=1 && PF00501:AMP-binding enzyme|PF16177:Acetyl-coenzyme A synthetase N-terminus|PF13193:AMP-binding enzyme C-terminal domain
ENSFCAG00000031943	320.659	22.6493	3.82056	1.25999e-129	1.58563e-127	GBX2	- && sp|P52951|GBX2_HUMAN Homeobox protein GBX-2 OS=Homo sapiens OX=9606 GN=GBX2 PE=2 SV=3 && -
ENSFCAG00000049101	538.379	79.3044	2.7674	5.38136e-128	6.63761e-126	ENSFCAG00000049101	- && - && -
ENSFCAG00000013046	979.465	237.3	2.04578	2.53829e-127	3.11024e-125	GADD45B	- && sp|O75293|GA45B_HUMAN Growth arrest and DNA damage-inducible protein GADD45 beta OS=Homo sapiens OX=9606 GN=GADD45B PE=1 SV=1 && PF01248:Ribosomal protein L7Ae/L30e/S12e/Gadd45 family
ENSFCAG00000007376	578.717	1420.47	-1.2973	5.11879e-127	6.19075e-125	RAB3IL1	- && sp|Q2KJ58|R3GEF_BOVIN Guanine nucleotide exchange factor for Rab-3A OS=Bos taurus OX=9913 GN=RAB3IL1 PE=2 SV=1 && -
ENSFCAG00000000268	120.272	1666.57	-3.7928	1.41524e-125	1.70057e-123	NR4A1	- && sp|P51666|NR4A1_CANLF Nuclear receptor subfamily 4 group A member 1 OS=Canis lupus familiaris OX=9615 GN=NR4A1 PE=2 SV=1 && -
ENSFCAG00000013525	5836.49	2654.91	1.13668	3.92498e-125	4.65623e-123	ACTR3	- && sp|P61157|ARP3_BOVIN Actin-related protein 3 OS=Bos taurus OX=9913 GN=ACTR3 PE=1 SV=3 && PF00022:Actin
ENSFCAG00000005138	1509.75	427.245	1.82243	4.63518e-125	5.46394e-123	CCNL1	- && sp|Q9UK58|CCNL1_HUMAN Cyclin-L1 OS=Homo sapiens OX=9606 GN=CCNL1 PE=1 SV=1 && PF00134:Cyclin, N-terminal domain
ENSFCAG00000009707	1353.51	599.888	1.17264	5.86518e-125	6.87037e-123	RPL7L1	- && sp|A5GFQ0|RL7L_PIG 60S ribosomal protein L7-like 1 OS=Sus scrofa OX=9823 GN=RPL7L1 PE=3 SV=1 && PF08079:Ribosomal L30 N-terminal domain|PF00327:Ribosomal protein L30p/L7e
novel.653	467.08	84.1178	2.47305	8.10246e-125	9.37318e-123	-	- && - && -
ENSFCAG00000008729	3722.11	1719.05	1.11421	8.32623e-124	9.51386e-122	DNAJA1	- && sp|P31689|DNJA1_HUMAN DnaJ homolog subfamily A member 1 OS=Homo sapiens OX=9606 GN=DNAJA1 PE=1 SV=2 && PF00684:DnaJ central domain|PF01556:DnaJ C terminal domain|PF00226:DnaJ domain
ENSFCAG00000011449	55209.1	23999.8	1.20193	1.65766e-123	1.88256e-121	THBS1	- && sp|P07996|TSP1_HUMAN Thrombospondin-1 OS=Homo sapiens OX=9606 GN=THBS1 PE=1 SV=2 && PF00093:von Willebrand factor type C domain|PF00090:Thrombospondin type 1 domain|PF02412:Thrombospondin type 3 repeat|PF05735:Thrombospondin C-terminal region
ENSFCAG00000008782	1182.73	2839.91	-1.26491	1.72984e-123	1.95262e-121	MAP4	- && sp|P36225|MAP4_BOVIN Microtubule-associated protein 4 OS=Bos taurus OX=9913 GN=MAP4 PE=1 SV=1 && PF00418:Tau and MAP protein, tubulin-binding repeat
ENSFCAG00000031977	665.956	175.175	1.929	4.14036e-123	4.61762e-121	ESM1	- && sp|Q9QYY7|ESM1_MOUSE Endothelial cell-specific molecule 1 OS=Mus musculus OX=10090 GN=Esm1 PE=2 SV=1 && PF00219:Insulin-like growth factor binding protein
ENSFCAG00000034776	610.341	1496.98	-1.29351	1.61108e-122	1.77552e-120	SLC9A3R1	- && sp|Q4R6G4|NHRF1_MACFA Na(+)/H(+) exchange regulatory cofactor NHE-RF1 OS=Macaca fascicularis OX=9541 GN=SLC9A3R1 PE=2 SV=1 && PF17820:PDZ domain|PF09007:EBP50, C-terminal
ENSFCAG00000014501	719.336	1725.13	-1.2643	2.09642e-122	2.29681e-120	ROBO1	- && sp|Q9Y6N7|ROBO1_HUMAN Roundabout homolog 1 OS=Homo sapiens OX=9606 GN=ROBO1 PE=1 SV=1 && PF13927:Immunoglobulin domain|PF07679:Immunoglobulin I-set domain|PF00041:Fibronectin type III domain
ENSFCAG00000030518	2210.69	1091.56	1.01849	4.13782e-121	4.50684e-119	TMEM87A	- && sp|Q8NBN3|TM87A_HUMAN Transmembrane protein 87A OS=Homo sapiens OX=9606 GN=TMEM87A PE=1 SV=3 && PF06814:Lung seven transmembrane receptor
novel.282	385.57	52.8634	2.86985	1.94809e-120	2.10949e-118	-	- && sp|P68432|H31_BOVIN Histone H3.1 OS=Bos taurus OX=9913 PE=1 SV=2 && PF00125:Core histone H2A/H2B/H3/H4
ENSFCAG00000030734	84.9217	572.02	-2.75206	3.01199e-119	3.22404e-117	PKP2	- && sp|Q99959|PKP2_HUMAN Plakophilin-2 OS=Homo sapiens OX=9606 GN=PKP2 PE=1 SV=2 && PF00514:Armadillo/beta-catenin-like repeat
ENSFCAG00000015450	1714.6	719.397	1.25446	3.70412e-119	3.94224e-117	RABGGTB	- && sp|Q5E9B3|PGTB2_BOVIN Geranylgeranyl transferase type-2 subunit beta OS=Bos taurus OX=9913 GN=RABGGTB PE=2 SV=1 && PF00432:Prenyltransferase and squalene oxidase repeat
ENSFCAG00000000321	268.592	863.753	-1.68498	4.79862e-119	5.0494e-117	MYH14	- && sp|Q7Z406|MYH14_HUMAN Myosin-14 OS=Homo sapiens OX=9606 GN=MYH14 PE=1 SV=2 && PF00063:Myosin head (motor domain)|PF01576:Myosin tail
ENSFCAG00000005236	698.918	1910.31	-1.45193	6.02743e-119	6.27156e-117	ENSFCAG00000005236	- && sp|O18879|GSTA2_BOVIN Glutathione S-transferase A2 OS=Bos taurus OX=9913 GN=GSTA2 PE=2 SV=4 && PF14497:Glutathione S-transferase, C-terminal domain|PF02798:Glutathione S-transferase, N-terminal domain
ENSFCAG00000013686	349.227	943.076	-1.43367	7.61941e-119	7.88397e-117	FADS1	- && sp|O60427|FADS1_HUMAN Acyl-CoA (8-3)-desaturase OS=Homo sapiens OX=9606 GN=FADS1 PE=1 SV=3 && PF00173:Cytochrome b5-like Heme/Steroid binding domain|PF00487:Fatty acid desaturase
ENSFCAG00000003098	303.318	1002.81	-1.72583	9.92406e-119	1.02119e-116	PML	- && sp|P29590|PML_HUMAN Protein PML OS=Homo sapiens OX=9606 GN=PML PE=1 SV=3 && PF12126:Protein of unknown function (DUF3583)|PF00643:B-box zinc finger
ENSFCAG00000013612	707.358	1628.12	-1.20232	9.5469e-117	9.50861e-115	FGFR1	- && sp|P11362|FGFR1_HUMAN Fibroblast growth factor receptor 1 OS=Homo sapiens OX=9606 GN=FGFR1 PE=1 SV=3 && -
ENSFCAG00000026611	3707.98	1712.49	1.11442	1.80176e-116	1.78499e-114	STC1	- && sp|P52823|STC1_HUMAN Stanniocalcin-1 OS=Homo sapiens OX=9606 GN=STC1 PE=1 SV=1 && PF03298:Stanniocalcin family
ENSFCAG00000034811	10229.7	4895.22	1.06357	3.49933e-116	3.44841e-114	CKAP4	- && sp|Q07065|CKAP4_HUMAN Cytoskeleton-associated protein 4 OS=Homo sapiens OX=9606 GN=CKAP4 PE=1 SV=2 && -
ENSFCAG00000036856	370.714	1229.77	-1.73427	1.00389e-115	9.84073e-114	ENSFCAG00000036856	- && sp|Q95KZ0|PE2R4_PANTR Prostaglandin E2 receptor EP4 subtype OS=Pan troglodytes OX=9598 GN=PTGER4 PE=2 SV=1 && PF00001:7 transmembrane receptor (rhodopsin family)
ENSFCAG00000028016	726.182	1829.96	-1.33323	7.0162e-115	6.84172e-113	KLF4	- && sp|Q60793|KLF4_MOUSE Krueppel-like factor 4 OS=Mus musculus OX=10090 GN=Klf4 PE=1 SV=3 && -
ENSFCAG00000010787	2119.07	937.339	1.17621	1.87833e-114	1.81264e-112	NIFK	- && sp|Q3SZM1|MK67I_BOVIN MKI67 FHA domain-interacting nucleolar phosphoprotein OS=Bos taurus OX=9913 GN=NIFK PE=2 SV=1 && PF12196:FHA Ki67 binding domain of hNIFK|PF00076:RNA recognition motif. (a.k.a. RRM, RBD, or RNP domain)
ENSFCAG00000027614	2250.22	1045.77	1.10509	2.59158e-114	2.47529e-112	BCLAF1	- && sp|Q9NYF8|BCLF1_HUMAN Bcl-2-associated transcription factor 1 OS=Homo sapiens OX=9606 GN=BCLAF1 PE=1 SV=2 && PF15440:THRAP3/BCLAF1 family
novel.251	425.771	73.247	2.53533	6.59507e-113	6.20369e-111	-	- && sp|Q14264|ENR1_HUMAN Endogenous retrovirus group 3 member 1 Env polyprotein OS=Homo sapiens OX=9606 GN=ERV3-1 PE=2 SV=2 && -
ENSFCAG00000002120	343.877	927.673	-1.43221	7.0014e-113	6.52005e-111	HOXB13	- && sp|Q92826|HXB13_HUMAN Homeobox protein Hox-B13 OS=Homo sapiens OX=9606 GN=HOXB13 PE=1 SV=2 && PF12284:Hox protein A13 N terminal|PF00046:Homeodomain
ENSFCAG00000010482	2730.57	1247.15	1.13087	5.22218e-112	4.7678e-110	CRIM1	- && sp|Q9JLL0|CRIM1_MOUSE Cysteine-rich motor neuron 1 protein OS=Mus musculus OX=10090 GN=Crim1 PE=2 SV=2 && PF00093:von Willebrand factor type C domain|PF02822:Antistasin family|PF00219:Insulin-like growth factor binding protein
ENSFCAG00000006928	4959.08	2470.88	1.00544	5.86714e-112	5.33051e-110	GUSB	- && sp|O97524|BGLR_FELCA Beta-glucuronidase OS=Felis catus OX=9685 GN=GUSB PE=2 SV=1 && PF02836:Glycosyl hydrolases family 2, TIM barrel domain|PF00703:Glycosyl hydrolases family 2|PF02837:Glycosyl hydrolases family 2, sugar binding domain
ENSFCAG00000011546	783.828	1618.74	-1.04779	9.9742e-112	8.97437e-110	LOXL1	- && sp|Q08397|LOXL1_HUMAN Lysyl oxidase homolog 1 OS=Homo sapiens OX=9606 GN=LOXL1 PE=1 SV=2 && PF01186:Lysyl oxidase
ENSFCAG00000041028	1242.77	561.236	1.14828	1.07922e-111	9.66368e-110	ENSFCAG00000041028	- && sp|Q9NRX1|PNO1_HUMAN RNA-binding protein PNO1 OS=Homo sapiens OX=9606 GN=PNO1 PE=1 SV=1 && -
novel.524	400.481	66.5423	2.58709	3.42728e-111	3.02526e-109	-	- && - && -
ENSFCAG00000009212	589.592	1946.33	-1.7247	8.34933e-111	7.3352e-109	ENSFCAG00000009212	- && sp|O00182|LEG9_HUMAN Galectin-9 OS=Homo sapiens OX=9606 GN=LGALS9 PE=1 SV=2 && -
ENSFCAG00000009283	633.216	1458.77	-1.20317	3.56147e-110	3.09964e-108	EPB41L2	- && sp|O43491|E41L2_HUMAN Band 4.1-like protein 2 OS=Homo sapiens OX=9606 GN=EPB41L2 PE=1 SV=1 && PF08736:FERM adjacent (FA)|PF00373:FERM central domain|PF04382:SAB domain|PF09380:FERM C-terminal PH-like domain|PF05902:4.1 protein C-terminal domain (CTD)|PF09379:FERM N-terminal domain
ENSFCAG00000030482	399.227	1174.49	-1.55856	7.97656e-110	6.90992e-108	MRTFB	- && sp|Q9ULH7|MRTFB_HUMAN Myocardin-related transcription factor B OS=Homo sapiens OX=9606 GN=MRTFB PE=1 SV=3 && PF02755:RPEL repeat|PF02037:SAP domain
ENSFCAG00000013771	863.107	306.629	1.49232	1.29094e-109	1.11314e-107	TM4SF1	- && sp|P30408|T4S1_HUMAN Transmembrane 4 L6 family member 1 OS=Homo sapiens OX=9606 GN=TM4SF1 PE=1 SV=1 && PF05805:L6 membrane protein
ENSFCAG00000030923	2160.82	1074.33	1.00881	5.20763e-109	4.44918e-107	EMP2	- && sp|Q2NKU9|EMP2_BOVIN Epithelial membrane protein 2 OS=Bos taurus OX=9913 GN=EMP2 PE=2 SV=1 && PF00822:PMP-22/EMP/MP20/Claudin family
ENSFCAG00000044371	1088.07	2367.11	-1.122	5.46344e-109	4.64642e-107	LMO4	- && sp|Q3SWZ8|LMO4_BOVIN LIM domain transcription factor LMO4 OS=Bos taurus OX=9913 GN=LMO4 PE=2 SV=1 && PF00412:LIM domain
ENSFCAG00000002282	497.599	1397.61	-1.4897	6.9082e-109	5.84842e-107	CTDSPL	- && sp|O15194|CTDSL_HUMAN CTD small phosphatase-like protein OS=Homo sapiens OX=9606 GN=CTDSPL PE=1 SV=2 && -
ENSFCAG00000011849	2031.58	957.324	1.0842	7.32106e-109	6.1699e-107	ENSFCAG00000011849	- && sp|Q5R9T9|GBP6_PONAB Guanylate-binding protein 6 OS=Pongo abelii OX=9601 GN=GBP6 PE=2 SV=1 && PF02263:Guanylate-binding protein, N-terminal domain|PF02841:Guanylate-binding protein, C-terminal domain
ENSFCAG00000013232	466.735	1170.56	-1.32578	1.20109e-108	1.00767e-106	MYH11	- && sp|Q9Y4F3|MARF1_HUMAN Meiosis regulator and mRNA stability factor 1 OS=Homo sapiens OX=9606 GN=MARF1 PE=1 SV=6 && PF01936:NYN domain|PF12872:OST-HTH/LOTUS domain|PF11608:Limkain b1
ENSFCAG00000048299	324.32	44.2194	2.87796	1.54612e-108	1.29132e-106	ENSFCAG00000048299	- && sp|P48916|NU4M_FELCA NADH-ubiquinone oxidoreductase chain 4 OS=Felis catus OX=9685 GN=MT-ND4 PE=3 SV=1 && -
ENSFCAG00000010344	533.874	1502.24	-1.49355	7.84867e-107	6.49695e-105	ITSN1	- && sp|Q15811|ITSN1_HUMAN Intersectin-1 OS=Homo sapiens OX=9606 GN=ITSN1 PE=1 SV=3 && PF16652:Pleckstrin homology domain|PF00168:C2 domain|PF00018:SH3 domain|PF14604:Variant SH3 domain|PF16617:Intersectin and clathrin adaptor AP2 binding region|PF00621:RhoGEF domain|PF12763:Cytoskeletal-regulatory complex EF hand
ENSFCAG00000005602	741.523	1864.04	-1.32907	1.24526e-106	1.02624e-104	NFATC4	- && sp|Q14934|NFAC4_HUMAN Nuclear factor of activated T-cells, cytoplasmic 4 OS=Homo sapiens OX=9606 GN=NFATC4 PE=1 SV=2 && PF00554:Rel homology DNA-binding domain|PF16179:Rel homology dimerisation domain
ENSFCAG00000008093	1959.3	831.264	1.23829	2.08048e-106	1.707e-104	SLC20A1	- && sp|O97596|S20A1_FELCA Sodium-dependent phosphate transporter 1 OS=Felis catus OX=9685 GN=Slc20a1 PE=2 SV=2 && PF01384:Phosphate transporter family
ENSFCAG00000022385	742.788	242.64	1.61417	2.09267e-105	1.68e-103	ENSFCAG00000022385	- && sp|Q9H8M1|CQ10B_HUMAN Coenzyme Q-binding protein COQ10 homolog B, mitochondrial OS=Homo sapiens OX=9606 GN=COQ10B PE=2 SV=1 && PF03364:Polyketide cyclase / dehydrase and lipid transport
ENSFCAG00000032341	1305.99	579.952	1.17033	7.59749e-105	6.02142e-103	PELO	- && sp|Q58DV0|PELO_BOVIN Protein pelota homolog OS=Bos taurus OX=9913 GN=PELO PE=2 SV=2 && PF03465:eRF1 domain 3|PF03463:eRF1 domain 1|PF03464:eRF1 domain 2
ENSFCAG00000010841	315.407	16.3536	4.27362	8.3276e-105	6.5721e-103	MAFB	- && sp|Q9Y5Q3|MAFB_HUMAN Transcription factor MafB OS=Homo sapiens OX=9606 GN=MAFB PE=1 SV=2 && PF08383:Maf N-terminal region|PF03131:bZIP Maf transcription factor
ENSFCAG00000032044	1725.53	730.853	1.23737	2.75228e-104	2.15383e-102	ENSFCAG00000032044	- && - && -
ENSFCAG00000009077	674.409	238.05	1.50254	8.45184e-104	6.53177e-102	MYO1G	- && sp|B0I1T2|MYO1G_HUMAN Unconventional myosin-Ig OS=Homo sapiens OX=9606 GN=MYO1G PE=1 SV=2 && -
ENSFCAG00000041323	1886.79	865.438	1.12411	1.21675e-103	9.32593e-102	ENSFCAG00000041323	- && sp|Q8NC42|RN149_HUMAN E3 ubiquitin-protein ligase RNF149 OS=Homo sapiens OX=9606 GN=RNF149 PE=2 SV=2 && PF02225:PA domain|PF13639:Ring finger domain
ENSFCAG00000002264	299.007	837.598	-1.48678	2.10507e-102	1.60684e-100	INCENP	- && sp|Q9NQS7|INCE_HUMAN Inner centromere protein OS=Homo sapiens OX=9606 GN=INCENP PE=1 SV=3 && PF03941:Inner centromere protein, ARK binding region|PF12178:Chromosome passenger complex (CPC) protein INCENP N terminal
ENSFCAG00000014296	410.531	1160.41	-1.49851	2.16891e-102	1.64881e-100	SPTLC3	- && sp|Q9NUV7|SPTC3_HUMAN Serine palmitoyltransferase 3 OS=Homo sapiens OX=9606 GN=SPTLC3 PE=1 SV=3 && PF00155:Aminotransferase class I and II
ENSFCAG00000032014	1431.13	586.792	1.28481	6.61991e-102	5.01203e-100	HSPA13	- && sp|Q5R8D9|HSP13_PONAB Heat shock 70 kDa protein 13 OS=Pongo abelii OX=9601 GN=HSPA13 PE=2 SV=1 && PF00012:Hsp70 protein
ENSFCAG00000010154	654.248	1934.24	-1.56442	1.39474e-101	1.0517e-99	ZNF385A	- && sp|Q8VD12|Z385A_MOUSE Zinc finger protein 385A OS=Mus musculus OX=10090 GN=Znf385a PE=1 SV=2 && PF12874:Zinc-finger of C2H2 type
ENSFCAG00000012712	308.64	911.957	-1.563	8.10811e-101	5.9926e-99	CALCOCO1	- && sp|Q9P1Z2|CACO1_HUMAN Calcium-binding and coiled-coil domain-containing protein 1 OS=Homo sapiens OX=9606 GN=CALCOCO1 PE=1 SV=2 && PF07888:Calcium binding and coiled-coil domain (CALCOCO1) like|PF17751:SKICH domain
ENSFCAG00000012040	815.145	292.964	1.47756	2.33576e-100	1.69935e-98	SLC7A5	- && sp|Q01650|LAT1_HUMAN Large neutral amino acids transporter small subunit 1 OS=Homo sapiens OX=9606 GN=SLC7A5 PE=1 SV=2 && PF13520:Amino acid permease
ENSFCAG00000008135	4044.25	1681.33	1.26715	5.8034e-100	4.17329e-98	TNFAIP3	- && sp|P21580|TNAP3_HUMAN Tumor necrosis factor alpha-induced protein 3 OS=Homo sapiens OX=9606 GN=TNFAIP3 PE=1 SV=1 && -
ENSFCAG00000028555	182.575	657.697	-1.84522	3.92144e-99	2.75611e-97	FABP3	- && sp|O02772|FABPH_PIG Fatty acid-binding protein, heart OS=Sus scrofa OX=9823 GN=FABP3 PE=2 SV=3 && PF00061:Lipocalin / cytosolic fatty-acid binding protein family
ENSFCAG00000002109	1500.42	655.649	1.19501	5.39345e-99	3.77643e-97	ENSFCAG00000002109	- && sp|Q9NR30|DDX21_HUMAN Nucleolar RNA helicase 2 OS=Homo sapiens OX=9606 GN=DDX21 PE=1 SV=5 && PF00270:DEAD/DEAH box helicase|PF08152:GUCT (NUC152) domain|PF00271:Helicase conserved C-terminal domain
ENSFCAG00000004355	1752.2	781.046	1.16604	9.39867e-99	6.55619e-97	ABCA1	- && sp|O95477|ABCA1_HUMAN Phospholipid-transporting ATPase ABCA1 OS=Homo sapiens OX=9606 GN=ABCA1 PE=1 SV=3 && -
ENSFCAG00000025674	1949.47	968.194	1.00888	6.23868e-98	4.31953e-96	CCDC47	- && sp|Q96A33|CCD47_HUMAN PAT complex subunit CCDC47 OS=Homo sapiens OX=9606 GN=CCDC47 PE=1 SV=1 && PF07946:Protein of unknown function (DUF1682)
ENSFCAG00000022947	311.726	861.18	-1.47159	6.50876e-97	4.47327e-95	PRR16	- && sp|Q569H4|LARGN_HUMAN Protein Largen OS=Homo sapiens OX=9606 GN=PRR16 PE=1 SV=1 && PF15252:Domain of unknown function (DUF4589)
ENSFCAG00000000880	712.809	1487.64	-1.06138	6.17363e-96	4.18123e-94	NFIC	- && sp|P21999|NFIC_PIG Nuclear factor 1 C-type OS=Sus scrofa OX=9823 GN=NFIC PE=3 SV=1 && -
ENSFCAG00000032048	7436.96	2037.5	1.86776	7.97265e-96	5.3801e-94	ND1	- && sp|P48900|NU1M_FELCA NADH-ubiquinone oxidoreductase chain 1 OS=Felis catus OX=9685 GN=MT-ND1 PE=3 SV=1 && -
ENSFCAG00000014450	3176.66	1429.99	1.15248	9.07716e-96	6.10332e-94	NOP56	- && sp|Q95K50|NOP56_MACFA Nucleolar protein 56 OS=Macaca fascicularis OX=9541 GN=NOP56 PE=2 SV=1 && PF01798:snoRNA binding domain, fibrillarin|PF08156:NOP5NT (NUC127) domain
ENSFCAG00000006532	512.224	1090.09	-1.09011	9.20607e-96	6.16773e-94	GTSE1	- && sp|Q9NYZ3|GTSE1_HUMAN G2 and S phase-expressed protein 1 OS=Homo sapiens OX=9606 GN=GTSE1 PE=1 SV=3 && PF15259:G-2 and S-phase expressed 1
ENSFCAG00000014841	968.195	286.92	1.75739	1.3314e-95	8.8879e-94	EDN1	- && sp|Q5NRQ1|EDN1_FELCA Endothelin-1 OS=Felis catus OX=9685 GN=EDN1 PE=2 SV=1 && PF00322:Endothelin family
ENSFCAG00000009949	1403.52	674.922	1.05567	2.68463e-95	1.78576e-93	EIF4E	- && sp|P06730|IF4E_HUMAN Eukaryotic translation initiation factor 4E OS=Homo sapiens OX=9606 GN=EIF4E PE=1 SV=2 && PF01652:Eukaryotic initiation factor 4E
ENSFCAG00000031897	1443.04	647.541	1.15708	2.84514e-95	1.88579e-93	LARP4	- && sp|Q71RC2|LARP4_HUMAN La-related protein 4 OS=Homo sapiens OX=9606 GN=LARP4 PE=1 SV=3 && PF05383:La domain
ENSFCAG00000030283	1103.25	391.47	1.49674	3.30364e-95	2.18192e-93	CLK1	- && sp|P49759|CLK1_HUMAN Dual specificity protein kinase CLK1 OS=Homo sapiens OX=9606 GN=CLK1 PE=1 SV=2 && PF00069:Protein kinase domain
ENSFCAG00000000753	1489.3	733.778	1.02218	4.08348e-95	2.68745e-93	DDX18	- && sp|Q8K363|DDX18_MOUSE ATP-dependent RNA helicase DDX18 OS=Mus musculus OX=10090 GN=Ddx18 PE=1 SV=1 && PF00271:Helicase conserved C-terminal domain|PF00270:DEAD/DEAH box helicase|PF13959:Domain of unknown function (DUF4217)
ENSFCAG00000009858	307.194	53.9074	2.50778	1.47548e-94	9.57521e-93	MFSD2A	- && sp|Q9DA75|NLS1_MOUSE Sodium-dependent lysophosphatidylcholine symporter 1 OS=Mus musculus OX=10090 GN=Mfsd2a PE=1 SV=1 && PF13347:MFS/sugar transport protein
ENSFCAG00000045476	1480.33	596.384	1.31115	3.04059e-94	1.95955e-92	PHLDA2	- && sp|Q0VC85|PHLA2_BOVIN Pleckstrin homology-like domain family A member 2 OS=Bos taurus OX=9913 GN=PHLDA2 PE=2 SV=1 && PF17339:PH domain
novel.1161	427.684	90.82	2.23636	1.19275e-93	7.47976e-92	-	- && - && -
ENSFCAG00000026182	1329.29	596.412	1.15691	1.24623e-93	7.78896e-92	TIMM17A	- && sp|Q99595|TI17A_HUMAN Mitochondrial import inner membrane translocase subunit Tim17-A OS=Homo sapiens OX=9606 GN=TIMM17A PE=1 SV=1 && PF02466:Tim17/Tim22/Tim23/Pmp24 family
ENSFCAG00000008610	2093.43	931.201	1.1678	1.263e-93	7.86736e-92	MTHFD2	- && sp|P13995|MTDC_HUMAN Bifunctional methylenetetrahydrofolate dehydrogenase/cyclohydrolase, mitochondrial OS=Homo sapiens OX=9606 GN=MTHFD2 PE=1 SV=2 && PF00763:Tetrahydrofolate dehydrogenase/cyclohydrolase, catalytic domain|PF02882:Tetrahydrofolate dehydrogenase/cyclohydrolase, NAD(P)-binding domain
ENSFCAG00000031895	876.932	308.885	1.50454	1.4988e-92	9.21292e-91	LLPH	- && sp|Q2TBR9|CL031_BOVIN Uncharacterized protein C12orf31 homolog OS=Bos taurus OX=9913 PE=2 SV=1 && PF10169:Learning-associated protein
ENSFCAG00000013559	2377.57	1143.78	1.05506	6.26237e-92	3.81165e-90	RSU1	- && sp|Q5E9C0|RSU1_BOVIN Ras suppressor protein 1 OS=Bos taurus OX=9913 GN=RSU1 PE=2 SV=1 && PF13855:Leucine rich repeat
ENSFCAG00000022331	1710.56	851.487	1.00644	1.11001e-91	6.73417e-90	ADGB	- && sp|Q8N7X0|ADGB_HUMAN Androglobin OS=Homo sapiens OX=9606 GN=ADGB PE=2 SV=3 && PF00648:Calpain family cysteine protease
ENSFCAG00000013147	1186.08	2477.46	-1.06232	1.23054e-91	7.44115e-90	NBR1	- && sp|Q14596|NBR1_HUMAN Next to BRCA1 gene 1 protein OS=Homo sapiens OX=9606 GN=NBR1 PE=1 SV=3 && PF16158:Ig-like domain from next to BRCA1 gene|PF00564:PB1 domain
ENSFCAG00000002084	537.629	128.691	2.06343	2.46804e-91	1.48281e-89	DDIT3	- && sp|Q0IIB6|DDIT3_BOVIN DNA damage-inducible transcript 3 protein OS=Bos taurus OX=9913 GN=DDIT3 PE=2 SV=1 && -
ENSFCAG00000007306	441.754	1019.58	-1.20595	7.15257e-91	4.21572e-89	TLN2	- && sp|Q9Y4G6|TLN2_HUMAN Talin-2 OS=Homo sapiens OX=9606 GN=TLN2 PE=1 SV=4 && PF00373:FERM central domain|PF08913:Vinculin Binding Site|PF01608:I/LWEQ domain|PF09141:Talin, middle domain|PF16511:N-terminal or F0 domain of Talin-head FERM|PF09379:FERM N-terminal domain
ENSFCAG00000007631	346.68	858.544	-1.31085	1.31594e-90	7.68317e-89	CLCN4	- && sp|P51793|CLCN4_HUMAN H(+)/Cl(-) exchange transporter 4 OS=Homo sapiens OX=9606 GN=CLCN4 PE=1 SV=2 && PF00571:CBS domain|PF00654:Voltage gated chloride channel
ENSFCAG00000043383	1568.13	640.879	1.29006	3.50224e-90	2.02575e-88	ENSFCAG00000043383	- && sp|Q7YQC6|HSP71_CANLF Heat shock 70 kDa protein 1 OS=Canis lupus familiaris OX=9615 GN=HSPA1 PE=2 SV=1 && PF00012:Hsp70 protein
ENSFCAG00000014527	637.505	1340.07	-1.07061	6.02331e-90	3.46247e-88	RIN2	- && sp|Q8WYP3|RIN2_HUMAN Ras and Rab interactor 2 OS=Homo sapiens OX=9606 GN=RIN2 PE=1 SV=1 && PF00788:Ras association (RalGDS/AF-6) domain|PF02204:Vacuolar sorting protein 9 (VPS9) domain
ENSFCAG00000031370	1295.39	602.956	1.10279	6.1028e-90	3.49738e-88	PWP1	- && sp|Q13610|PWP1_HUMAN Periodic tryptophan protein 1 homolog OS=Homo sapiens OX=9606 GN=PWP1 PE=1 SV=1 && PF00651:BTB/POZ domain
ENSFCAG00000045824	5496.06	2230.76	1.30149	7.38192e-90	4.20453e-88	CCN2	- && sp|O19113|CCN2_PIG CCN family member 2 OS=Sus scrofa OX=9823 GN=CCN2 PE=2 SV=1 && PF00219:Insulin-like growth factor binding protein|PF00093:von Willebrand factor type C domain|PF00007:Cystine-knot domain
ENSFCAG00000022929	157.247	550.628	-1.8052	9.18987e-90	5.21833e-88	SLC9A3R2	- && sp|Q15599|NHRF2_HUMAN Na(+)/H(+) exchange regulatory cofactor NHE-RF2 OS=Homo sapiens OX=9606 GN=SLC9A3R2 PE=1 SV=2 && PF09007:EBP50, C-terminal|PF17820:PDZ domain|PF00595:PDZ domain
ENSFCAG00000037701	980.543	342.102	1.52025	1.95375e-89	1.09935e-87	FOSL1	- && sp|P10158|FOSL1_RAT Fos-related antigen 1 OS=Rattus norvegicus OX=10116 GN=Fosl1 PE=2 SV=1 && PF00170:bZIP transcription factor
ENSFCAG00000006577	1045.82	410.402	1.35122	4.30859e-89	2.39545e-87	DKC1	- && sp|O60832|DKC1_HUMAN H/ACA ribonucleoprotein complex subunit DKC1 OS=Homo sapiens OX=9606 GN=DKC1 PE=1 SV=3 && PF01509:TruB family pseudouridylate synthase (N terminal domain)|PF16198:tRNA pseudouridylate synthase B C-terminal domain|PF08068:DKCLD (NUC011) domain|PF01472:PUA domain
ENSFCAG00000043651	541.127	1327.76	-1.2957	1.54684e-88	8.54894e-87	WNT6	- && sp|Q9Y6F9|WNT6_HUMAN Protein Wnt-6 OS=Homo sapiens OX=9606 GN=WNT6 PE=1 SV=2 && PF00110:wnt family
ENSFCAG00000004802	710.137	1610.88	-1.18015	1.68311e-88	9.21999e-87	MRTFA	- && sp|Q969V6|MRTFA_HUMAN Myocardin-related transcription factor A OS=Homo sapiens OX=9606 GN=MRTFA PE=1 SV=1 && PF02755:RPEL repeat|PF02037:SAP domain
ENSFCAG00000029081	286.74	867.014	-1.59224	2.22464e-88	1.20799e-86	SH3RF3	- && sp|Q8TEJ3|SH3R3_HUMAN E3 ubiquitin-protein ligase SH3RF3 OS=Homo sapiens OX=9606 GN=SH3RF3 PE=1 SV=2 && PF13923:Zinc finger, C3HC4 type (RING finger)|PF00018:SH3 domain|PF14604:Variant SH3 domain
ENSFCAG00000004420	445.068	1122.75	-1.33834	6.80999e-88	3.67641e-86	MAP2K5	- && sp|Q13163|MP2K5_HUMAN Dual specificity mitogen-activated protein kinase kinase 5 OS=Homo sapiens OX=9606 GN=MAP2K5 PE=1 SV=2 && PF00069:Protein kinase domain|PF00564:PB1 domain
ENSFCAG00000025473	813.653	325.244	1.32345	1.09788e-87	5.90982e-86	NOP16	- && sp|Q5E996|NOP16_BOVIN Nucleolar protein 16 OS=Bos taurus OX=9913 GN=NOP16 PE=2 SV=1 && PF09420:Ribosome biogenesis protein Nop16
ENSFCAG00000009527	678.597	1390.43	-1.03426	1.34269e-87	7.1655e-86	ENSFCAG00000009527	- && sp|P98153|IDD_HUMAN Integral membrane protein DGCR2/IDD OS=Homo sapiens OX=9606 GN=DGCR2 PE=1 SV=1 && -
ENSFCAG00000038354	921.051	328.148	1.49148	1.71194e-87	9.10999e-86	SLC12A2	- && sp|P55011|S12A2_HUMAN Solute carrier family 12 member 2 OS=Homo sapiens OX=9606 GN=SLC12A2 PE=1 SV=1 && PF03522:Solute carrier family 12|PF08403:Amino acid permease N-terminal|PF00324:Amino acid permease
ENSFCAG00000004571	400.029	991.047	-1.31066	2.08931e-87	1.10864e-85	PPL	- && sp|O60437|PEPL_HUMAN Periplakin OS=Homo sapiens OX=9606 GN=PPL PE=1 SV=4 && PF17902:SH3 domain
ENSFCAG00000004759	1894.07	869.84	1.1223	3.15256e-87	1.66336e-85	PTGES	- && sp|A0SYQ0|PTGES_CANLF Prostaglandin E synthase OS=Canis lupus familiaris OX=9615 GN=PTGES PE=2 SV=1 && PF01124:MAPEG family
ENSFCAG00000014135	981.365	2040.03	-1.05614	6.29645e-87	3.31275e-85	CLIP3	- && sp|Q96DZ5|CLIP3_HUMAN CAP-Gly domain-containing linker protein 3 OS=Homo sapiens OX=9606 GN=CLIP3 PE=1 SV=3 && PF01302:CAP-Gly domain|PF12796:Ankyrin repeats (3 copies)
ENSFCAG00000034397	1140.52	457.159	1.31869	8.2993e-87	4.35421e-85	RSL24D1	- && sp|Q99L28|RLP24_MOUSE Probable ribosome biogenesis protein RLP24 OS=Mus musculus OX=10090 GN=Rsl24d1 PE=2 SV=1 && PF01246:Ribosomal protein L24e
ENSFCAG00000012609	736.292	232.946	1.66202	1.45958e-86	7.61476e-85	FZD7	- && sp|O75084|FZD7_HUMAN Frizzled-7 OS=Homo sapiens OX=9606 GN=FZD7 PE=1 SV=2 && PF01392:Fz domain|PF01534:Frizzled/Smoothened family membrane region
novel.488	291.746	744.852	-1.34974	1.95933e-85	1.00254e-83	-	- && - && -
ENSFCAG00000022695	249.965	720.559	-1.52621	5.79134e-85	2.93906e-83	GABARAPL1	- && sp|Q5RF21|GBRL1_PONAB Gamma-aminobutyric acid receptor-associated protein-like 1 OS=Pongo abelii OX=9601 GN=GABARAPL1 PE=3 SV=1 && PF02991:Autophagy protein Atg8 ubiquitin like
ENSFCAG00000000202	3245.49	1610.92	1.01117	6.85434e-85	3.46908e-83	DEGS1	- && sp|Q3ZBY7|DEGS1_BOVIN Sphingolipid delta(4)-desaturase DES1 OS=Bos taurus OX=9913 GN=DEGS1 PE=2 SV=1 && PF00487:Fatty acid desaturase|PF08557:Sphingolipid Delta4-desaturase (DES)
ENSFCAG00000038170	449.427	87.8247	2.35687	1.63015e-84	8.18372e-83	DLX2	- && sp|P40764|DLX2_MOUSE Homeobox protein DLX-2 OS=Mus musculus OX=10090 GN=Dlx2 PE=1 SV=1 && PF12413:Homeobox protein distal-less-like N terminal|PF00046:Homeodomain
ENSFCAG00000011841	286.584	756.258	-1.3998	1.95233e-83	9.59423e-82	SSBP2	- && sp|P81877|SSBP2_HUMAN Single-stranded DNA-binding protein 2 OS=Homo sapiens OX=9606 GN=SSBP2 PE=1 SV=2 && PF04503:Single-stranded DNA binding protein, SSDP
ENSFCAG00000007931	127.057	478.872	-1.91868	2.16637e-83	1.0618e-81	P2RX1	- && sp|P51575|P2RX1_HUMAN P2X purinoceptor 1 OS=Homo sapiens OX=9606 GN=P2RX1 PE=1 SV=1 && PF00864:ATP P2X receptor
ENSFCAG00000001662	627.478	1270.23	-1.01622	2.688e-83	1.31402e-81	PFAS	- && sp|O15067|PUR4_HUMAN Phosphoribosylformylglycinamidine synthase OS=Homo sapiens OX=9606 GN=PFAS PE=1 SV=4 && PF13507:CobB/CobQ-like glutamine amidotransferase domain|PF18072:Formylglycinamide ribonucleotide amidotransferase linker domain|PF18076:Formylglycinamide ribonucleotide amidotransferase N-terminal|PF02769:AIR synthase related protein, C-terminal domain
ENSFCAG00000018872	1096.66	520.59	1.07489	5.15196e-83	2.50536e-81	WDR43	- && sp|Q15061|WDR43_HUMAN WD repeat-containing protein 43 OS=Homo sapiens OX=9606 GN=WDR43 PE=1 SV=3 && PF04003:Dip2/Utp12 Family
ENSFCAG00000008271	419.484	984.472	-1.22701	5.36974e-83	2.60446e-81	ALDOC	- && sp|Q9GKW3|ALDOC_MACFA Fructose-bisphosphate aldolase C OS=Macaca fascicularis OX=9541 GN=ALDOC PE=2 SV=3 && -
ENSFCAG00000030431	1257.92	521.07	1.27317	1.24626e-82	6.02898e-81	ATP1B3	- && sp|Q9GLC3|AT1B3_RABIT Sodium/potassium-transporting ATPase subunit beta-3 OS=Oryctolagus cuniculus OX=9986 GN=ATP1B3 PE=2 SV=1 && PF00287:Sodium / potassium ATPase beta chain
ENSFCAG00000008124	676.177	1491.78	-1.1401	3.08495e-82	1.48086e-80	RERE	- && sp|Q9P2R6|RERE_HUMAN Arginine-glutamic acid dipeptide repeats protein OS=Homo sapiens OX=9606 GN=RERE PE=1 SV=2 && PF01426:BAH domain|PF00320:GATA zinc finger|PF03154:Atrophin-1 family|PF01448:ELM2 domain
ENSFCAG00000000945	2338.99	5135.46	-1.13486	5.21871e-82	2.48589e-80	RNF213	- && sp|Q63HN8|RN213_HUMAN E3 ubiquitin-protein ligase RNF213 OS=Homo sapiens OX=9606 GN=RNF213 PE=1 SV=3 && PF13920:Zinc finger, C3HC4 type (RING finger)
ENSFCAG00000014423	491.325	1170.28	-1.2521	1.05636e-81	5.01904e-80	CLU	- && sp|P25473|CLUS_CANLF Clusterin OS=Canis lupus familiaris OX=9615 GN=CLU PE=2 SV=1 && PF01093:Clusterin
ENSFCAG00000028033	1027.77	438.86	1.22984	4.67857e-81	2.20604e-79	ENSFCAG00000028033	- && sp|P17707|DCAM_HUMAN S-adenosylmethionine decarboxylase proenzyme OS=Homo sapiens OX=9606 GN=AMD1 PE=1 SV=2 && PF01536:Adenosylmethionine decarboxylase
ENSFCAG00000050995	1930.35	4375.66	-1.18113	7.20825e-81	3.3817e-79	ENSFCAG00000050995	- && sp|P46013|KI67_HUMAN Proliferation marker protein Ki-67 OS=Homo sapiens OX=9606 GN=MKI67 PE=1 SV=2 && PF00498:FHA domain|PF15276:Protein phosphatase 1 binding|PF08065:KI67R (NUC007) repeat
ENSFCAG00000031006	74.2861	410.275	-2.46026	1.06339e-80	4.97628e-79	YPEL3	- && sp|A6QPH8|YPEL3_BOVIN Protein yippee-like 3 OS=Bos taurus OX=9913 GN=YPEL3 PE=3 SV=2 && PF03226:Yippee zinc-binding/DNA-binding /Mis18, centromere assembly
ENSFCAG00000003376	272.274	738.668	-1.43717	1.3286e-80	6.2018e-79	TCF7L1	- && sp|Q9HCS4|TF7L1_HUMAN Transcription factor 7-like 1 OS=Homo sapiens OX=9606 GN=TCF7L1 PE=2 SV=1 && PF00505:HMG (high mobility group) box|PF08347:N-terminal CTNNB1 binding
ENSFCAG00000005949	162.752	547.714	-1.75281	1.78931e-80	8.33146e-79	PLCB4	- && sp|Q15147|PLCB4_HUMAN 1-phosphatidylinositol 4,5-bisphosphate phosphodiesterase beta-4 OS=Homo sapiens OX=9606 GN=PLCB4 PE=1 SV=3 && PF00387:Phosphatidylinositol-specific phospholipase C, Y domain|PF17787:PH domain|PF00388:Phosphatidylinositol-specific phospholipase C, X domain|PF09279:Phosphoinositide-specific phospholipase C, efhand-like|PF00168:C2 domain|PF06631:Protein of unknown functio…
ENSFCAG00000037155	297.731	31.2989	3.26172	2.95034e-80	1.37033e-78	HAS2	- && sp|Q92819|HYAS2_HUMAN Hyaluronan synthase 2 OS=Homo sapiens OX=9606 GN=HAS2 PE=1 SV=1 && PF03142:Chitin synthase
ENSFCAG00000027801	238.769	625.495	-1.38659	4.70181e-80	2.17839e-78	BCL3	- && sp|P20749|BCL3_HUMAN B-cell lymphoma 3 protein OS=Homo sapiens OX=9606 GN=BCL3 PE=1 SV=2 && PF12796:Ankyrin repeats (3 copies)
ENSFCAG00000045290	777.481	1651.62	-1.08767	4.25418e-79	1.93254e-77	CITED4	- && sp|Q96RK1|CITE4_HUMAN Cbp/p300-interacting transactivator 4 OS=Homo sapiens OX=9606 GN=CITED4 PE=1 SV=1 && PF04487:CITED
ENSFCAG00000047479	11634.5	2897.38	2.00551	1.01986e-78	4.58813e-77	ENSFCAG00000047479	- && sp|P48905|NU2M_FELCA NADH-ubiquinone oxidoreductase chain 2 OS=Felis catus OX=9685 GN=MT-ND2 PE=3 SV=1 && -
ENSFCAG00000005238	494.836	1122	-1.17991	1.3983e-78	6.27548e-77	CILK1	- && sp|Q9UPZ9|CILK1_HUMAN Serine/threonine-protein kinase ICK OS=Homo sapiens OX=9606 GN=CILK1 PE=1 SV=1 && -
ENSFCAG00000001995	331.277	863.099	-1.38208	2.09236e-78	9.36783e-77	SEMA3B	- && sp|Q13214|SEM3B_HUMAN Semaphorin-3B OS=Homo sapiens OX=9606 GN=SEMA3B PE=1 SV=1 && PF01403:Sema domain
ENSFCAG00000052379	362.97	70.8077	2.35868	3.01822e-78	1.34484e-76	ENSFCAG00000052379	- && - && -
ENSFCAG00000039759	750.401	291.486	1.36345	3.70479e-78	1.6429e-76	ENSFCAG00000039759	- && sp|Q8VH49|HIG1A_RAT HIG1 domain family member 1A, mitochondrial OS=Rattus norvegicus OX=10116 GN=Higd1a PE=1 SV=2 && PF04588:Hypoxia induced protein conserved region
ENSFCAG00000022945	1214.5	468.273	1.3747	4.45053e-78	1.95498e-76	CHST2	- && sp|Q9Y4C5|CHST2_HUMAN Carbohydrate sulfotransferase 2 OS=Homo sapiens OX=9606 GN=CHST2 PE=1 SV=2 && PF00685:Sulfotransferase domain
ENSFCAG00000011447	946.649	392.747	1.26929	5.82853e-78	2.54827e-76	UTP4	- && sp|Q969X6|UTP4_HUMAN U3 small nucleolar RNA-associated protein 4 homolog OS=Homo sapiens OX=9606 GN=UTP4 PE=1 SV=1 && -
ENSFCAG00000001865	468.701	1021.77	-1.1242	7.23178e-78	3.14701e-76	XPC	- && sp|Q01831|XPC_HUMAN DNA repair protein complementing XP-C cells OS=Homo sapiens OX=9606 GN=XPC PE=1 SV=4 && PF10403:Rad4 beta-hairpin domain 1|PF10405:Rad4 beta-hairpin domain 3|PF10404:Rad4 beta-hairpin domain 2|PF03835:Rad4 transglutaminase-like domain
ENSFCAG00000002498	454.722	935.835	-1.04124	7.46004e-78	3.23877e-76	POLE	- && sp|Q07864|DPOE1_HUMAN DNA polymerase epsilon catalytic subunit A OS=Homo sapiens OX=9606 GN=POLE PE=1 SV=5 && PF03104:DNA polymerase family B, exonuclease domain|PF08490:Domain of unknown function (DUF1744)|PF00136:DNA polymerase family B
ENSFCAG00000010755	345.069	869.109	-1.33545	1.63113e-77	7.03234e-76	PRDM1	- && sp|O75626|PRDM1_HUMAN PR domain zinc finger protein 1 OS=Homo sapiens OX=9606 GN=PRDM1 PE=1 SV=2 && PF00856:SET domain
ENSFCAG00000004817	325.723	935.987	-1.52436	3.67562e-77	1.58103e-75	TRANK1	- && sp|O15050|TRNK1_HUMAN TPR and ankyrin repeat-containing protein 1 OS=Homo sapiens OX=9606 GN=TRANK1 PE=2 SV=4 && -
ENSFCAG00000040148	1279.58	628.934	1.02358	6.59443e-77	2.82348e-75	PGP	- && sp|A6NDG6|PGP_HUMAN Glycerol-3-phosphate phosphatase OS=Homo sapiens OX=9606 GN=PGP PE=1 SV=1 && PF13344:Haloacid dehalogenase-like hydrolase|PF13242:HAD-hyrolase-like
ENSFCAG00000008771	638.637	230.003	1.47253	7.62543e-77	3.24997e-75	MRTO4	- && sp|Q9UKD2|MRT4_HUMAN mRNA turnover protein 4 homolog OS=Homo sapiens OX=9606 GN=MRTO4 PE=1 SV=2 && PF00466:Ribosomal protein L10|PF17777:Insertion domain in 60S ribosomal protein L10P
ENSFCAG00000037571	1450.24	672.416	1.11046	8.64546e-77	3.66792e-75	SRPRB	- && sp|Q9Y5M8|SRPRB_HUMAN Signal recognition particle receptor subunit beta OS=Homo sapiens OX=9606 GN=SRPRB PE=1 SV=3 && PF09439:Signal recognition particle receptor beta subunit
ENSFCAG00000039447	191.484	9.73834	4.29065	3.58999e-76	1.51618e-74	ENSFCAG00000039447	- && sp|Q9HDN1|H3_MORAP Histone H3 OS=Mortierella alpina OX=64518 GN=H3.1 PE=3 SV=3 && PF00125:Core histone H2A/H2B/H3/H4
ENSFCAG00000030002	161.52	628.709	-1.96336	3.61425e-76	1.52297e-74	PDE4B	- && sp|Q07343|PDE4B_HUMAN cAMP-specific 3',5'-cyclic phosphodiesterase 4B OS=Homo sapiens OX=9606 GN=PDE4B PE=1 SV=1 && PF00233:3'5'-cyclic nucleotide phosphodiesterase|PF18100:Phosphodiesterase 4 upstream conserved regions (UCR)
ENSFCAG00000027646	205.677	644.836	-1.64305	5.68385e-76	2.38966e-74	ENSFCAG00000027646	- && sp|Q9HCK4|ROBO2_HUMAN Roundabout homolog 2 OS=Homo sapiens OX=9606 GN=ROBO2 PE=1 SV=2 && PF07679:Immunoglobulin I-set domain|PF13927:Immunoglobulin domain|PF00041:Fibronectin type III domain
ENSFCAG00000032292	532.572	185.388	1.52217	2.20057e-75	9.12819e-74	LIF	- && sp|O62728|LIF_NEOVI Leukemia inhibitory factor OS=Neovison vison OX=452646 GN=LIF PE=2 SV=1 && -
ENSFCAG00000032077	10445	3833.77	1.44595	3.13878e-75	1.29911e-73	MT-CYB	- && sp|P48886|CYB_FELCA Cytochrome b OS=Felis catus OX=9685 GN=MT-CYB PE=3 SV=1 && -
ENSFCAG00000008799	52.7225	306.63	-2.5412	3.52937e-75	1.45753e-73	LPAR3	- && sp|Q9UBY5|LPAR3_HUMAN Lysophosphatidic acid receptor 3 OS=Homo sapiens OX=9606 GN=LPAR3 PE=1 SV=1 && PF00001:7 transmembrane receptor (rhodopsin family)
ENSFCAG00000030886	20.9803	247.693	-3.55158	3.76529e-75	1.55152e-73	ENSFCAG00000030886	- && sp|Q32PF6|DBP_BOVIN D site-binding protein OS=Bos taurus OX=9913 GN=DBP PE=2 SV=2 && PF07716:Basic region leucine zipper
ENSFCAG00000039965	872.05	289.85	1.58921	7.0532e-75	2.88716e-73	PRPF38B	- && sp|Q5VTL8|PR38B_HUMAN Pre-mRNA-splicing factor 38B OS=Homo sapiens OX=9606 GN=PRPF38B PE=1 SV=1 && PF03371:PRP38 family
ENSFCAG00000012023	582.906	1502.92	-1.36739	7.29537e-75	2.97322e-73	STAT2	- && sp|P52630|STAT2_HUMAN Signal transducer and activator of transcription 2 OS=Homo sapiens OX=9606 GN=STAT2 PE=1 SV=1 && PF02865:STAT protein, protein interaction domain|PF00017:SH2 domain|PF01017:STAT protein, all-alpha domain|PF02864:STAT protein, DNA binding domain|PF12188:Signal transducer and activator of transcription 2 C terminal
ENSFCAG00000002568	345.056	805.571	-1.21972	2.08738e-74	8.37876e-73	HDAC6	- && sp|Q9UBN7|HDAC6_HUMAN Histone deacetylase 6 OS=Homo sapiens OX=9606 GN=HDAC6 PE=1 SV=2 && PF00850:Histone deacetylase domain|PF02148:Zn-finger in ubiquitin-hydrolases and other protein
ENSFCAG00000015792	374.74	50.2377	2.8997	2.25236e-74	9.02154e-73	ENSFCAG00000015792	- && sp|Q6Y4Q5|MMP3_CANLF Stromelysin-1 OS=Canis lupus familiaris OX=9615 GN=MMP3 PE=2 SV=1 && PF00413:Matrixin|PF01471:Putative peptidoglycan binding domain|PF00045:Hemopexin
ENSFCAG00000029278	183.563	543.688	-1.56143	3.16564e-74	1.26253e-72	ETV1	- && sp|Q2KIC2|ETV1_BOVIN ETS translocation variant 1 OS=Bos taurus OX=9913 GN=ETV1 PE=2 SV=1 && PF00178:Ets-domain|PF04621:PEA3 subfamily ETS-domain transcription factor N terminal domain
ENSFCAG00000032074	33534.9	10096.8	1.73176	3.93724e-74	1.56356e-72	MT-ND5	- && sp|P48921|NU5M_FELCA NADH-ubiquinone oxidoreductase chain 5 OS=Felis catus OX=9685 GN=MT-ND5 PE=3 SV=1 && -
ENSFCAG00000013725	1248.31	2778.97	-1.15539	5.71302e-74	2.25913e-72	STAT1	- && sp|Q764M5|STAT1_PIG Signal transducer and activator of transcription 1 OS=Sus scrofa OX=9823 GN=STAT1 PE=2 SV=1 && PF02864:STAT protein, DNA binding domain|PF01017:STAT protein, all-alpha domain|PF12162:STAT1 TAZ2 binding domain|PF00017:SH2 domain|PF02865:STAT protein, protein interaction domain
ENSFCAG00000042764	815.907	386.376	1.07964	6.3838e-74	2.51903e-72	ENSFCAG00000042764	- && sp|Q5R662|LRP12_PONAB Low-density lipoprotein receptor-related protein 12 OS=Pongo abelii OX=9601 GN=LRP12 PE=2 SV=2 && PF00431:CUB domain|PF00057:Low-density lipoprotein receptor domain class A
ENSFCAG00000013574	523.775	159.279	1.72036	9.71934e-74	3.82712e-72	NIP7	- && sp|Q9Y221|NIP7_HUMAN 60S ribosome subunit biogenesis protein NIP7 homolog OS=Homo sapiens OX=9606 GN=NIP7 PE=1 SV=1 && PF17833:UPF0113 Pre-PUA domain|PF03657:UPF0113 PUA domain
ENSFCAG00000032656	219.676	601.891	-1.45618	1.47212e-73	5.78444e-72	HOXC6	- && sp|P09630|HXC6_HUMAN Homeobox protein Hox-C6 OS=Homo sapiens OX=9606 GN=HOXC6 PE=2 SV=3 && PF00046:Homeodomain
ENSFCAG00000040796	340.572	88.9181	1.93665	1.61981e-73	6.35136e-72	RPUSD2	- && sp|Q8IZ73|RUSD2_HUMAN RNA pseudouridylate synthase domain-containing protein 2 OS=Homo sapiens OX=9606 GN=RPUSD2 PE=1 SV=2 && PF00849:RNA pseudouridylate synthase
ENSFCAG00000031659	237.489	31.1098	2.92595	2.71835e-73	1.06364e-71	SERPINB2	- && sp|P05120|PAI2_HUMAN Plasminogen activator inhibitor 2 OS=Homo sapiens OX=9606 GN=SERPINB2 PE=1 SV=2 && PF00079:Serpin (serine protease inhibitor)
ENSFCAG00000015677	121.05	402.022	-1.72879	3.39615e-73	1.32606e-71	ADGRB2	- && sp|O60241|AGRB2_HUMAN Adhesion G protein-coupled receptor B2 OS=Homo sapiens OX=9606 GN=ADGRB2 PE=1 SV=2 && PF01825:GPCR proteolysis site, GPS, motif|PF00002:7 transmembrane receptor (Secretin family)|PF16489:GPCR-Autoproteolysis INducing (GAIN) domain|PF00090:Thrombospondin type 1 domain
ENSFCAG00000029595	496.125	181.56	1.4485	4.61967e-73	1.80003e-71	CITED2	- && sp|Q0VCT9|CITE2_BOVIN Cbp/p300-interacting transactivator 2 OS=Bos taurus OX=9913 GN=CITED2 PE=2 SV=1 && PF04487:CITED
ENSFCAG00000046482	178.356	11.3353	3.98623	6.15683e-73	2.38898e-71	ENSFCAG00000046482	- && sp|P06899|H2B1J_HUMAN Histone H2B type 1-J OS=Homo sapiens OX=9606 GN=H2BC11 PE=1 SV=3 && PF00125:Core histone H2A/H2B/H3/H4
ENSFCAG00000001264	3026.14	1511.72	1.00107	6.17286e-73	2.39022e-71	UGGT1	- && sp|Q9NYU2|UGGG1_HUMAN UDP-glucose:glycoprotein glucosyltransferase 1 OS=Homo sapiens OX=9606 GN=UGGT1 PE=1 SV=3 && PF06427:UDP-glucose:Glycoprotein Glucosyltransferase|PF18401:Thioredoxin-like domain|PF18400:Thioredoxin-like domain|PF18403:Thioredoxin-like domain|PF18402:Thioredoxin-like domain|PF18404:Glucosyltransferase 24
ENSFCAG00000042678	721.145	260.039	1.47282	1.13768e-72	4.38703e-71	CREBZF	- && sp|Q9NS37|ZHANG_HUMAN CREB/ATF bZIP transcription factor OS=Homo sapiens OX=9606 GN=CREBZF PE=1 SV=2 && PF00170:bZIP transcription factor
ENSFCAG00000051309	315.369	53.3333	2.56617	1.32227e-72	5.08827e-71	ENSFCAG00000051309	- && - && -
ENSFCAG00000025370	1821.43	6463.17	-1.82714	1.43158e-72	5.49757e-71	FOS	- && sp|Q8HZP6|FOS_FELCA Proto-oncogene c-Fos OS=Felis catus OX=9685 GN=FOS PE=2 SV=1 && PF00170:bZIP transcription factor
ENSFCAG00000013666	526.927	191.592	1.45971	1.70449e-72	6.51872e-71	CCDC86	- && sp|Q2TBX7|CCD86_BOVIN Coiled-coil domain-containing protein 86 OS=Bos taurus OX=9913 GN=CCDC86 PE=2 SV=1 && PF03879:Cgr1 family
ENSFCAG00000001661	508.467	1089.46	-1.10048	3.47591e-72	1.3212e-70	CTC1	- && sp|Q2NKJ3|CTC1_HUMAN CST complex subunit CTC1 OS=Homo sapiens OX=9606 GN=CTC1 PE=1 SV=2 && PF15489:CST, telomere maintenance, complex subunit CTC1
ENSFCAG00000039110	896.786	1860.78	-1.05247	3.69185e-72	1.40042e-70	FOSL2	- && sp|P15408|FOSL2_HUMAN Fos-related antigen 2 OS=Homo sapiens OX=9606 GN=FOSL2 PE=1 SV=1 && PF00170:bZIP transcription factor
ENSFCAG00000006079	180.331	13.3968	3.75291	6.53883e-72	2.4703e-70	ENSFCAG00000006079	- && sp|P43276|H15_MOUSE Histone H1.5 OS=Mus musculus OX=10090 GN=H1-5 PE=1 SV=2 && PF00538:linker histone H1 and H5 family
ENSFCAG00000008563	848.701	333.885	1.34458	7.28092e-72	2.74508e-70	LTV1	- && sp|Q0VC06|LTV1_BOVIN Protein LTV1 homolog OS=Bos taurus OX=9913 GN=LTV1 PE=2 SV=1 && PF04180:Low temperature viability protein
ENSFCAG00000047157	278.772	64.178	2.11854	8.26446e-72	3.10961e-70	ENSFCAG00000047157	- && - && -
ENSFCAG00000052285	199.924	7.55436	4.73562	1.69292e-71	6.3442e-70	ENSFCAG00000052285	- && sp|A0A2R8VHR8|DT3UO_MOUSE DDIT3 upstream open reading frame protein OS=Mus musculus OX=10090 GN=Ddit3 PE=2 SV=1 && -
ENSFCAG00000032052	18566	4952.39	1.90643	2.05138e-71	7.67209e-70	MT-ND2	- && sp|P48905|NU2M_FELCA NADH-ubiquinone oxidoreductase chain 2 OS=Felis catus OX=9685 GN=MT-ND2 PE=3 SV=1 && -
ENSFCAG00000026676	685.583	258.509	1.40722	8.42448e-71	3.1194e-69	WDR12	- && sp|Q0VC24|WDR12_BOVIN Ribosome biogenesis protein WDR12 OS=Bos taurus OX=9913 GN=WDR12 PE=2 SV=1 && PF08154:NLE (NUC135) domain
ENSFCAG00000011661	1253.73	621.501	1.01248	1.27894e-70	4.69827e-69	NAGLU	- && sp|P54802|ANAG_HUMAN Alpha-N-acetylglucosaminidase OS=Homo sapiens OX=9606 GN=NAGLU PE=1 SV=2 && PF12972:Alpha-N-acetylglucosaminidase (NAGLU) C-terminal domain|PF12971:Alpha-N-acetylglucosaminidase (NAGLU) N-terminal domain|PF05089:Alpha-N-acetylglucosaminidase (NAGLU) tim-barrel domain
ENSFCAG00000007286	362.034	899.248	-1.31553	1.30889e-70	4.79884e-69	TCAF1	- && sp|A5PJN5|TCAF1_BOVIN TRPM8 channel-associated factor 1 OS=Bos taurus OX=9913 GN=TCAF1 PE=2 SV=1 && PF17291:N-terminal domain of M60-like peptidases|PF13402:Peptidase M60, enhancin and enhancin-like
ENSFCAG00000006911	1099.26	514.494	1.09488	1.75795e-70	6.41997e-69	SORBS2	- && sp|O94875|SRBS2_HUMAN Sorbin and SH3 domain-containing protein 2 OS=Homo sapiens OX=9606 GN=SORBS2 PE=1 SV=3 && PF14604:Variant SH3 domain|PF02208:Sorbin homologous domain|PF00018:SH3 domain
ENSFCAG00000015511	1629.29	789.214	1.04635	3.25362e-70	1.18357e-68	GEM	- && sp|P55040|GEM_HUMAN GTP-binding protein GEM OS=Homo sapiens OX=9606 GN=GEM PE=1 SV=1 && PF00071:Ras family
ENSFCAG00000028720	366.408	877.818	-1.25833	5.20065e-70	1.88082e-68	FILIP1L	- && sp|Q6P6L0|FIL1L_MOUSE Filamin A-interacting protein 1-like OS=Mus musculus OX=10090 GN=Filip1l PE=1 SV=2 && PF09727:Cortactin-binding protein-2
ENSFCAG00000027573	5831.57	2860.42	1.02799	3.0638e-69	1.09317e-67	LTBP1	- && sp|Q14766|LTBP1_HUMAN Latent-transforming growth factor beta-binding protein 1 OS=Homo sapiens OX=9606 GN=LTBP1 PE=1 SV=4 && PF07645:Calcium-binding EGF domain|PF00683:TB domain
ENSFCAG00000011357	96.1183	374.287	-1.96025	3.97678e-69	1.41621e-67	NEIL1	- && sp|Q96FI4|NEIL1_HUMAN Endonuclease 8-like 1 OS=Homo sapiens OX=9606 GN=NEIL1 PE=1 SV=3 && PF09292:Endonuclease VIII-like 1, DNA bind|PF01149:Formamidopyrimidine-DNA glycosylase N-terminal domain
ENSFCAG00000014587	878.731	1820.18	-1.0497	5.4815e-69	1.94463e-67	UBE4B	- && sp|O95155|UBE4B_HUMAN Ubiquitin conjugation factor E4 B OS=Homo sapiens OX=9606 GN=UBE4B PE=1 SV=1 && PF04564:U-box domain|PF10408:Ubiquitin elongating factor core
ENSFCAG00000010639	605.632	208.131	1.54361	7.18614e-69	2.54452e-67	CEMIP2	- && sp|Q9UHN6|CEIP2_HUMAN Cell surface hyaluronidase OS=Homo sapiens OX=9606 GN=CEMIP2 PE=1 SV=1 && PF15711:Interleukin-like EMT inducer|PF10162:G8 domain
ENSFCAG00000005651	862.447	392.328	1.13646	2.68615e-68	9.42175e-67	WDR77	- && sp|Q5E9I7|MEP50_BOVIN Methylosome protein 50 OS=Bos taurus OX=9913 GN=WDR77 PE=2 SV=1 && PF00400:WD domain, G-beta repeat
ENSFCAG00000028935	133.065	426.728	-1.68374	3.25172e-68	1.13841e-66	NOL4L	- && sp|Q6DIB4|NOL4L_MOUSE Nucleolar protein 4-like OS=Mus musculus OX=10090 GN=Nol4l PE=2 SV=1 && -
ENSFCAG00000031703	1251.18	609.49	1.03761	4.54304e-68	1.58751e-66	DNTTIP2	- && sp|Q0P5H2|TDIF2_BOVIN Deoxynucleotidyltransferase terminal-interacting protein 2 OS=Bos taurus OX=9913 GN=DNTTIP2 PE=2 SV=1 && PF08698:Fcf2 pre-rRNA processing
ENSFCAG00000010256	921.943	455.173	1.01718	5.02711e-68	1.75193e-66	NPC1L1	- && sp|Q9UHC9|NPCL1_HUMAN NPC1-like intracellular cholesterol transporter 1 OS=Homo sapiens OX=9606 GN=NPC1L1 PE=1 SV=2 && PF16414:Niemann-Pick C1 N terminus|PF02460:Patched family|PF12349:Sterol-sensing domain of SREBP cleavage-activation
ENSFCAG00000008698	472.952	962.478	-1.02464	5.03238e-68	1.75193e-66	CAMTA2	- && sp|O94983|CMTA2_HUMAN Calmodulin-binding transcription activator 2 OS=Homo sapiens OX=9606 GN=CAMTA2 PE=1 SV=3 && PF03859:CG-1 domain|PF01833:IPT/TIG domain
ENSFCAG00000051109	255.086	652.371	-1.35501	5.58431e-68	1.93683e-66	ENSFCAG00000051109	- && - && -
novel.806	195.759	3.55561	5.76915	5.9429e-68	2.05737e-66	-	- && - && -
ENSFCAG00000049660	384.6	108.317	1.82905	1.01867e-67	3.50049e-66	ENSFCAG00000049660	- && - && -
ENSFCAG00000034372	1367.99	619.883	1.14081	1.36334e-67	4.66768e-66	NOP10	- && sp|Q9NPE3|NOP10_HUMAN H/ACA ribonucleoprotein complex subunit 3 OS=Homo sapiens OX=9606 GN=NOP10 PE=1 SV=1 && -
novel.485	299.845	834.903	-1.4745	1.59055e-67	5.42564e-66	-	- && - && -
ENSFCAG00000045530	788.651	99.8723	2.97983	3.80967e-67	1.29009e-65	ENSFCAG00000045530	- && sp|P48894|ATP6_FELCA ATP synthase subunit a OS=Felis catus OX=9685 GN=MT-ATP6 PE=3 SV=1 && -
ENSFCAG00000007717	333.529	826.119	-1.30799	1.30742e-66	4.4034e-65	TNS3	- && sp|Q68CZ2|TENS3_HUMAN Tensin-3 OS=Homo sapiens OX=9606 GN=TNS3 PE=1 SV=2 && PF00130:Phorbol esters/diacylglycerol binding domain (C1 domain)|PF10409:C2 domain of PTEN tumour-suppressor protein|PF08416:Phosphotyrosine-binding domain|PF00017:SH2 domain
ENSFCAG00000016311	704.556	302.398	1.22095	1.74843e-66	5.86749e-65	ENSFCAG00000016311	- && sp|Q8TDS4|HCAR2_HUMAN Hydroxycarboxylic acid receptor 2 OS=Homo sapiens OX=9606 GN=HCAR2 PE=1 SV=1 && PF00001:7 transmembrane receptor (rhodopsin family)
novel.62	541.882	221.189	1.29424	5.76017e-66	1.90107e-64	-	- && - && -
ENSFCAG00000028968	161.023	522.737	-1.69082	1.10081e-65	3.61596e-64	OLFML1	- && sp|Q6UWY5|OLFL1_HUMAN Olfactomedin-like protein 1 OS=Homo sapiens OX=9606 GN=OLFML1 PE=1 SV=2 && PF02191:Olfactomedin-like domain
ENSFCAG00000048865	254.547	43.4063	2.55115	1.75083e-65	5.7109e-64	ENSFCAG00000048865	- && - && -
ENSFCAG00000014886	770.216	1587.05	-1.04456	1.98732e-65	6.47095e-64	ARHGEF40	- && sp|Q8TER5|ARH40_HUMAN Rho guanine nucleotide exchange factor 40 OS=Homo sapiens OX=9606 GN=ARHGEF40 PE=1 SV=3 && PF00621:RhoGEF domain
ENSFCAG00000005308	95.4504	370.787	-1.95617	2.15749e-65	7.00057e-64	ARHGAP20	- && sp|Q9P2F6|RHG20_HUMAN Rho GTPase-activating protein 20 OS=Homo sapiens OX=9606 GN=ARHGAP20 PE=1 SV=2 && PF00788:Ras association (RalGDS/AF-6) domain|PF00620:RhoGAP domain
ENSFCAG00000012767	5956.92	2908.32	1.03477	3.51712e-65	1.13333e-63	F3	- && sp|P30931|TF_BOVIN Tissue factor OS=Bos taurus OX=9913 GN=F3 PE=1 SV=1 && PF09294:Interferon-alpha/beta receptor, fibronectin type III|PF01108:Tissue factor
ENSFCAG00000031568	30.8237	224.061	-2.86382	4.34837e-64	1.36805e-62	FGF7	- && sp|Q5D0X0|FGF7_CEREL Fibroblast growth factor 7 OS=Cervus elaphus OX=9860 GN=FGF7 PE=2 SV=1 && PF00167:Fibroblast growth factor
ENSFCAG00000032182	591.209	234.962	1.32923	6.54504e-64	2.04912e-62	DNAJB9	- && sp|Q9QYI6|DNJB9_MOUSE DnaJ homolog subfamily B member 9 OS=Mus musculus OX=10090 GN=Dnajb9 PE=1 SV=2 && PF00226:DnaJ domain
ENSFCAG00000032075	3590.04	1011.35	1.8276	9.16345e-64	2.86358e-62	MT-ND6	- && sp|P48926|NU6M_FELCA NADH-ubiquinone oxidoreductase chain 6 OS=Felis catus OX=9685 GN=MT-ND6 PE=3 SV=1 && PF00499:NADH-ubiquinone/plastoquinone oxidoreductase chain 6
ENSFCAG00000012264	117.351	382.619	-1.70749	1.04913e-63	3.26757e-62	TSPOAP1	- && sp|O95153|RIMB1_HUMAN Peripheral-type benzodiazepine receptor-associated protein 1 OS=Homo sapiens OX=9606 GN=TSPOAP1 PE=1 SV=2 && PF14604:Variant SH3 domain|PF07653:Variant SH3 domain
ENSFCAG00000045219	583.695	1349.75	-1.2084	1.21694e-63	3.78389e-62	ENSFCAG00000045219	- && sp|Q9DBY5|CBX6_MOUSE Chromobox protein homolog 6 OS=Mus musculus OX=10090 GN=Cbx6 PE=1 SV=2 && PF00385:Chromo (CHRromatin Organisation MOdifier) domain|PF17218:CBX family C-terminal motif
ENSFCAG00000042465	742.488	339.373	1.13067	1.41437e-63	4.38313e-62	BRIX1	- && sp|Q3SZZ0|BRX1_BOVIN Ribosome biogenesis protein BRX1 homolog OS=Bos taurus OX=9913 GN=BRIX1 PE=2 SV=1 && PF04427:Brix domain
ENSFCAG00000009792	513.871	195.738	1.39143	1.8044e-63	5.56408e-62	MOCS3	- && sp|A5GFZ6|MOCS3_PIG Adenylyltransferase and sulfurtransferase MOCS3 OS=Sus scrofa OX=9823 GN=MOCS3 PE=3 SV=1 && PF00899:ThiF family|PF00581:Rhodanese-like domain
ENSFCAG00000004288	1011.74	461.758	1.13246	2.48316e-63	7.63181e-62	EMG1	- && sp|Q92979|NEP1_HUMAN Ribosomal RNA small subunit methyltransferase NEP1 OS=Homo sapiens OX=9606 GN=EMG1 PE=1 SV=4 && PF03587:EMG1/NEP1 methyltransferase
ENSFCAG00000023528	284.065	691.771	-1.28684	3.64397e-63	1.11627e-61	HECTD4	- && sp|Q9Y4D8|HECD4_HUMAN Probable E3 ubiquitin-protein ligase HECTD4 OS=Homo sapiens OX=9606 GN=HECTD4 PE=1 SV=5 && PF00632:HECT-domain (ubiquitin-transferase)
ENSFCAG00000022114	356.385	806.54	-1.17844	4.03151e-63	1.22892e-61	NYNRIN	- && sp|Q9P2P1|NYNRI_HUMAN Protein NYNRIN OS=Homo sapiens OX=9606 GN=NYNRIN PE=2 SV=3 && PF17919:RNase H-like domain found in reverse transcriptase|PF17921:Integrase zinc binding domain|PF11977:Zc3h12a-like Ribonuclease NYN domain
ENSFCAG00000023658	322.349	728.839	-1.17706	4.56031e-63	1.38784e-61	ZNF496	- && sp|Q96IT1|ZN496_HUMAN Zinc finger protein 496 OS=Homo sapiens OX=9606 GN=ZNF496 PE=1 SV=1 && PF02023:SCAN domain|PF01352:KRAB box
ENSFCAG00000011943	186.14	516.685	-1.4763	5.51643e-63	1.67608e-61	GDPD5	- && sp|Q8WTR4|GDPD5_HUMAN Glycerophosphodiester phosphodiesterase domain-containing protein 5 OS=Homo sapiens OX=9606 GN=GDPD5 PE=1 SV=2 && PF03009:Glycerophosphoryl diester phosphodiesterase family
ENSFCAG00000022896	792.656	376.588	1.07585	9.35859e-62	2.78886e-60	AIMP2	- && sp|Q0II26|AIMP2_BOVIN Aminoacyl tRNA synthase complex-interacting multifunctional protein 2 OS=Bos taurus OX=9913 GN=AIMP2 PE=2 SV=1 && PF18569:Thioredoxin-like domain|PF16780:AIMP2 lysyl-tRNA synthetase binding domain
ENSFCAG00000023452	437.63	96.39	2.18676	9.63275e-62	2.86597e-60	NABP1	- && sp|A5D7P8|SOSB2_BOVIN SOSS complex subunit B2 OS=Bos taurus OX=9913 GN=NABP1 PE=2 SV=1 && -
ENSFCAG00000015402	532.167	1071.52	-1.00934	9.98004e-62	2.96457e-60	PKP4	- && sp|Q99569|PKP4_HUMAN Plakophilin-4 OS=Homo sapiens OX=9606 GN=PKP4 PE=1 SV=2 && PF00514:Armadillo/beta-catenin-like repeat
ENSFCAG00000007334	402.043	844.875	-1.07033	1.02144e-61	3.02934e-60	DMPK	- && sp|Q09013|DMPK_HUMAN Myotonin-protein kinase OS=Homo sapiens OX=9606 GN=DMPK PE=1 SV=3 && PF08826:DMPK coiled coil domain like|PF00069:Protein kinase domain
ENSFCAG00000031396	1243.11	603.972	1.04044	1.24231e-61	3.67854e-60	UTP18	- && sp|Q9Y5J1|UTP18_HUMAN U3 small nucleolar RNA-associated protein 18 homolog OS=Homo sapiens OX=9606 GN=UTP18 PE=1 SV=3 && -
ENSFCAG00000042637	398.007	134.221	1.566	1.43187e-61	4.23311e-60	ENSFCAG00000042637	- && - && -
novel.847	347.222	97.0712	1.83752	1.52675e-61	4.50644e-60	-	- && - && -
ENSFCAG00000014812	144.082	447.883	-1.64487	1.63345e-61	4.81375e-60	PCBP3	- && sp|P57721|PCBP3_HUMAN Poly(rC)-binding protein 3 OS=Homo sapiens OX=9606 GN=PCBP3 PE=1 SV=2 && PF00013:KH domain
ENSFCAG00000009721	433.111	871.125	-1.00758	1.64476e-61	4.83943e-60	CUL9	- && sp|Q8IWT3|CUL9_HUMAN Cullin-9 OS=Homo sapiens OX=9606 GN=CUL9 PE=1 SV=2 && PF01485:IBR domain, a half RING-finger domain|PF00888:Cullin family|PF11515:Mouse development and cellular proliferation protein Cullin-7|PF03256:Anaphase-promoting complex, subunit 10 (APC10)|PF10557:Cullin protein neddylation domain
ENSFCAG00000006261	644.404	277.79	1.2134	2.05041e-61	6.00454e-60	NOC3L	- && sp|Q8VI84|NOC3L_MOUSE Nucleolar complex protein 3 homolog OS=Mus musculus OX=10090 GN=Noc3l PE=2 SV=2 && PF07540:Nucleolar complex-associated protein|PF03914:CBF/Mak21 family
novel.799	149.817	6.15932	4.59781	2.68751e-61	7.85792e-60	-	- && - && -
ENSFCAG00000010268	196.862	498.293	-1.33892	6.04596e-61	1.74854e-59	ZMIZ2	- && sp|Q8NF64|ZMIZ2_HUMAN Zinc finger MIZ domain-containing protein 2 OS=Homo sapiens OX=9606 GN=ZMIZ2 PE=1 SV=2 && PF02891:MIZ/SP-RING zinc finger
ENSFCAG00000013983	1054.53	504.318	1.0668	7.6406e-61	2.19608e-59	FTSJ3	- && sp|Q5RJT2|SPB1_RAT pre-rRNA 2'-O-ribose RNA methyltransferase FTSJ3 OS=Rattus norvegicus OX=10116 GN=Ftsj3 PE=1 SV=1 && PF07780:Spb1 C-terminal domain|PF01728:FtsJ-like methyltransferase|PF11861:Domain of unknown function (DUF3381)
ENSFCAG00000023665	435.419	165.443	1.39805	1.09023e-60	3.11914e-59	NCR3LG1	- && sp|Q68D85|NR3L1_HUMAN Natural cytotoxicity triggering receptor 3 ligand 1 OS=Homo sapiens OX=9606 GN=NCR3LG1 PE=1 SV=1 && PF07654:Immunoglobulin C1-set domain|PF13927:Immunoglobulin domain
ENSFCAG00000026213	650.672	251.224	1.37543	1.39751e-60	3.97992e-59	GTPBP4	- && sp|Q9BZE4|GTPB4_HUMAN GTP-binding protein 4 OS=Homo sapiens OX=9606 GN=GTPBP4 PE=1 SV=3 && PF08155:NOGCT (NUC087) domain|PF06858:Nucleolar GTP-binding protein 1 (NOG1)|PF17835:NOG1 N-terminal helical domain
ENSFCAG00000009113	210.234	534.729	-1.35006	1.84108e-60	5.23512e-59	NPRL3	- && sp|Q12980|NPRL3_HUMAN GATOR complex protein NPRL3 OS=Homo sapiens OX=9606 GN=NPRL3 PE=1 SV=1 && PF03666:Nitrogen Permease regulator of amino acid transport activity 3
ENSFCAG00000013451	54.6333	247.332	-2.18803	2.21311e-60	6.2643e-59	ATP6V1B1	- && sp|P15313|VATB1_HUMAN V-type proton ATPase subunit B, kidney isoform OS=Homo sapiens OX=9606 GN=ATP6V1B1 PE=1 SV=3 && PF02874:ATP synthase alpha/beta family, beta-barrel domain|PF00006:ATP synthase alpha/beta family, nucleotide-binding domain
ENSFCAG00000001606	594.573	240.437	1.30556	4.31521e-60	1.20858e-58	PAK1IP1	- && sp|Q9NWT1|PK1IP_HUMAN p21-activated protein kinase-interacting protein 1 OS=Homo sapiens OX=9606 GN=PAK1IP1 PE=1 SV=2 && -
ENSFCAG00000012813	172.532	484.698	-1.49144	4.80994e-60	1.3411e-58	RPS6KA1	- && sp|Q15418|KS6A1_HUMAN Ribosomal protein S6 kinase alpha-1 OS=Homo sapiens OX=9606 GN=RPS6KA1 PE=1 SV=2 && PF00069:Protein kinase domain|PF00433:Protein kinase C terminal domain
ENSFCAG00000032491	200.73	507.989	-1.33979	5.53749e-60	1.53934e-58	ENSFCAG00000032491	- && sp|Q10587|TEF_HUMAN Thyrotroph embryonic factor OS=Homo sapiens OX=9606 GN=TEF PE=1 SV=3 && PF07716:Basic region leucine zipper
ENSFCAG00000014444	249.661	608.366	-1.28316	7.8993e-60	2.19262e-58	CAPN5	- && sp|O15484|CAN5_HUMAN Calpain-5 OS=Homo sapiens OX=9606 GN=CAPN5 PE=1 SV=2 && PF00648:Calpain family cysteine protease|PF00168:C2 domain|PF01067:Calpain large subunit, domain III
ENSFCAG00000001273	2276.8	670.133	1.76504	1.18201e-59	3.26147e-58	HBEGF	- && sp|Q01580|HBEGF_PIG Proheparin-binding EGF-like growth factor OS=Sus scrofa OX=9823 GN=HBEGF PE=2 SV=2 && -
ENSFCAG00000041102	202.316	2.44281	6.36779	1.18425e-59	3.26282e-58	ENSFCAG00000041102	- && sp|P68432|H31_BOVIN Histone H3.1 OS=Bos taurus OX=9913 PE=1 SV=2 && PF00125:Core histone H2A/H2B/H3/H4
ENSFCAG00000002195	1053.48	468.504	1.17166	1.20111e-59	3.2995e-58	JAG1	- && sp|P78504|JAG1_HUMAN Protein jagged-1 OS=Homo sapiens OX=9606 GN=JAG1 PE=1 SV=3 && PF00008:EGF-like domain|PF01414:Delta serrate ligand|PF07657:N terminus of Notch ligand
ENSFCAG00000023166	583.505	249.917	1.22308	5.24384e-59	1.42579e-57	RGS3	- && sp|P49796|RGS3_HUMAN Regulator of G-protein signaling 3 OS=Homo sapiens OX=9606 GN=RGS3 PE=1 SV=2 && PF00615:Regulator of G protein signaling domain|PF17820:PDZ domain
ENSFCAG00000003969	106.921	356.779	-1.73805	6.54126e-59	1.77338e-57	CBS	- && sp|Q58H57|CBS_MACFA Cystathionine beta-synthase OS=Macaca fascicularis OX=9541 GN=CBS PE=2 SV=3 && PF00571:CBS domain|PF00291:Pyridoxal-phosphate dependent enzyme
ENSFCAG00000001154	5014.5	2458.97	1.02843	6.88958e-59	1.86509e-57	HYOU1	- && sp|Q9Y4L1|HYOU1_HUMAN Hypoxia up-regulated protein 1 OS=Homo sapiens OX=9606 GN=HYOU1 PE=1 SV=1 && PF00012:Hsp70 protein
ENSFCAG00000014929	532.163	1090.21	-1.03569	9.37897e-59	2.53532e-57	EPHB6	- && sp|O15197|EPHB6_HUMAN Ephrin type-B receptor 6 OS=Homo sapiens OX=9606 GN=EPHB6 PE=1 SV=4 && -
ENSFCAG00000022846	509.91	197.4	1.3669	9.39554e-59	2.53612e-57	POLB	- && sp|P06746|DPOLB_HUMAN DNA polymerase beta OS=Homo sapiens OX=9606 GN=POLB PE=1 SV=3 && PF14716:Helix-hairpin-helix domain|PF14791:DNA polymerase beta thumb|PF10391:Fingers domain of DNA polymerase lambda|PF14792:DNA polymerase beta palm
ENSFCAG00000022345	808.124	359.361	1.17142	1.86336e-58	5.01518e-57	EBNA1BP2	- && sp|Q99848|EBP2_HUMAN Probable rRNA-processing protein EBP2 OS=Homo sapiens OX=9606 GN=EBNA1BP2 PE=1 SV=2 && PF05890:Eukaryotic rRNA processing protein EBP2
ENSFCAG00000004700	445.607	929.974	-1.05982	2.39088e-58	6.41644e-57	COBLL1	- && sp|Q53SF7|COBL1_HUMAN Cordon-bleu protein-like 1 OS=Homo sapiens OX=9606 GN=COBLL1 PE=1 SV=3 && PF09469:Cordon-bleu ubiquitin-like domain
ENSFCAG00000015340	846.242	358.368	1.24049	2.56564e-58	6.87556e-57	ENSFCAG00000015340	- && sp|Q9NYV6|RRN3_HUMAN RNA polymerase I-specific transcription initiation factor RRN3 OS=Homo sapiens OX=9606 GN=RRN3 PE=1 SV=1 && PF05327:RNA polymerase I specific transcription initiation factor RRN3
ENSFCAG00000026739	728.337	316.636	1.20308	2.92819e-58	7.83585e-57	CDKN2AIP	- && sp|Q9NXV6|CARF_HUMAN CDKN2A-interacting protein OS=Homo sapiens OX=9606 GN=CDKN2AIP PE=1 SV=3 && PF11952:XRN-Two Binding Domain, XTBD
ENSFCAG00000015096	127.037	399.218	-1.65642	3.03246e-58	8.10323e-57	PKNOX2	- && sp|Q96KN3|PKNX2_HUMAN Homeobox protein PKNOX2 OS=Homo sapiens OX=9606 GN=PKNOX2 PE=1 SV=2 && PF16493:N-terminal of Homeobox Meis and PKNOX1|PF05920:Homeobox KN domain
novel.1134	330.274	107.308	1.62038	5.02251e-58	1.34017e-56	-	- && - && -
ENSFCAG00000025272	508.059	199.493	1.34754	1.23265e-57	3.2611e-56	SIGMAR1	- && sp|Q5PXE3|SGMR1_MUSER Sigma non-opioid intracellular receptor 1 OS=Mustela erminea OX=36723 GN=SIGMAR1 PE=2 SV=1 && PF04622:ERG2 and Sigma1 receptor like protein
ENSFCAG00000013299	1676.57	807.51	1.05452	2.49978e-57	6.56677e-56	FLT1	- && sp|P17948|VGFR1_HUMAN Vascular endothelial growth factor receptor 1 OS=Homo sapiens OX=9606 GN=FLT1 PE=1 SV=2 && PF13927:Immunoglobulin domain|PF07679:Immunoglobulin I-set domain|PF07714:Protein tyrosine kinase|PF17988:VEGFR-2 Transmembrane domain
ENSFCAG00000027974	430.407	899.422	-1.06304	2.88929e-57	7.57929e-56	LPIN2	- && sp|Q92539|LPIN2_HUMAN Phosphatidate phosphatase LPIN2 OS=Homo sapiens OX=9606 GN=LPIN2 PE=1 SV=1 && PF08235:LNS2 (Lipin/Ned1/Smp2)|PF16876:Lipin/Ned1/Smp2 multi-domain protein middle domain|PF04571:lipin, N-terminal conserved region
ENSFCAG00000046346	190.406	488.54	-1.36184	3.10649e-57	8.12618e-56	FAM171A2	- && sp|A8MVW0|F1712_HUMAN Protein FAM171A2 OS=Homo sapiens OX=9606 GN=FAM171A2 PE=1 SV=1 && PF10577:Uncharacterised protein family UPF0560
ENSFCAG00000009715	296.711	648.357	-1.12605	9.65364e-57	2.50068e-55	KLHDC3	- && sp|Q58CV6|KLDC3_BOVIN Kelch domain-containing protein 3 OS=Bos taurus OX=9913 GN=KLHDC3 PE=2 SV=2 && PF13418:Galactose oxidase, central domain|PF07646:Kelch motif|PF13964:Kelch motif
ENSFCAG00000025788	802.317	378.471	1.08427	1.17306e-56	3.02607e-55	KRR1	- && sp|Q3B7L9|KRR1_BOVIN KRR1 small subunit processome component homolog OS=Bos taurus OX=9913 GN=KRR1 PE=2 SV=2 && PF17903:Krr1 KH1 domain
ENSFCAG00000025692	852.652	425.864	1.0005	1.33863e-56	3.43891e-55	PMEPA1	- && sp|Q969W9|PMEPA_HUMAN Protein TMEPAI OS=Homo sapiens OX=9606 GN=PMEPA1 PE=1 SV=1 && -
ENSFCAG00000042388	317.208	724.659	-1.19498	1.58227e-56	4.0536e-55	RAB3D	- && sp|P35276|RAB3D_MOUSE Ras-related protein Rab-3D OS=Mus musculus OX=10090 GN=Rab3d PE=1 SV=1 && PF00071:Ras family
ENSFCAG00000046183	346.238	807.297	-1.22282	2.47983e-56	6.30108e-55	ORAI3	- && sp|Q9BRQ5|ORAI3_HUMAN Protein orai-3 OS=Homo sapiens OX=9606 GN=ORAI3 PE=1 SV=2 && PF07856:Mediator of CRAC channel activity
ENSFCAG00000002112	532.341	219.708	1.27607	3.44548e-56	8.70719e-55	GRWD1	- && sp|Q9BQ67|GRWD1_HUMAN Glutamate-rich WD repeat-containing protein 1 OS=Homo sapiens OX=9606 GN=GRWD1 PE=1 SV=1 && PF12265:Histone-binding protein RBBP4 or subunit C of CAF1 complex
ENSFCAG00000010177	188.051	467.348	-1.31	5.71777e-56	1.4391e-54	CROCC	- && sp|Q8CJ40|CROCC_MOUSE Rootletin OS=Mus musculus OX=10090 GN=Crocc PE=1 SV=2 && PF15035:Ciliary rootlet component, centrosome cohesion
ENSFCAG00000013125	370.848	892.407	-1.26708	7.00799e-56	1.75908e-54	DAB2	- && sp|P98082|DAB2_HUMAN Disabled homolog 2 OS=Homo sapiens OX=9606 GN=DAB2 PE=1 SV=3 && PF00640:Phosphotyrosine interaction domain (PTB/PID)
ENSFCAG00000018819	320.058	764.44	-1.25615	7.04239e-56	1.76534e-54	PRR11	- && sp|Q96HE9|PRR11_HUMAN Proline-rich protein 11 OS=Homo sapiens OX=9606 GN=PRR11 PE=1 SV=1 && -
ENSFCAG00000012028	279.715	660.499	-1.23904	7.3415e-56	1.83784e-54	RBMS2	- && sp|Q15434|RBMS2_HUMAN RNA-binding motif, single-stranded-interacting protein 2 OS=Homo sapiens OX=9606 GN=RBMS2 PE=1 SV=1 && PF00076:RNA recognition motif. (a.k.a. RRM, RBD, or RNP domain)
ENSFCAG00000009254	331.326	715.534	-1.11374	1.29531e-55	3.21241e-54	STON1	- && sp|Q9Y6Q2|STON1_HUMAN Stonin-1 OS=Homo sapiens OX=9606 GN=STON1 PE=1 SV=2 && -
ENSFCAG00000032797	428.114	157.167	1.44162	1.43215e-55	3.53294e-54	TIMM10	- && sp|Q2NKR1|TIM10_BOVIN Mitochondrial import inner membrane translocase subunit Tim10 OS=Bos taurus OX=9913 GN=TIMM10 PE=3 SV=1 && -
ENSFCAG00000030029	412.35	1119.98	-1.44337	1.54434e-55	3.80466e-54	ENSFCAG00000030029	- && sp|P13164|IFM1_HUMAN Interferon-induced transmembrane protein 1 OS=Homo sapiens OX=9606 GN=IFITM1 PE=1 SV=3 && PF04505:Interferon-induced transmembrane protein
ENSFCAG00000014703	280.44	675.225	-1.27007	2.30405e-55	5.65389e-54	ZFYVE1	- && sp|Q5RFL4|ZFYV1_PONAB Zinc finger FYVE domain-containing protein 1 OS=Pongo abelii OX=9601 GN=ZFYVE1 PE=2 SV=1 && PF01363:FYVE zinc finger
ENSFCAG00000003021	177.169	477.472	-1.42506	2.80236e-55	6.86761e-54	DYRK1B	- && sp|Q9Y463|DYR1B_HUMAN Dual specificity tyrosine-phosphorylation-regulated kinase 1B OS=Homo sapiens OX=9606 GN=DYRK1B PE=1 SV=1 && PF00069:Protein kinase domain
ENSFCAG00000018235	178.439	489.9	-1.46107	3.4554e-55	8.45688e-54	GNB1L	- && sp|Q9BYB4|GNB1L_HUMAN Guanine nucleotide-binding protein subunit beta-like protein 1 OS=Homo sapiens OX=9606 GN=GNB1L PE=1 SV=2 && -
ENSFCAG00000030404	337.784	804.359	-1.25413	3.82084e-55	9.339e-54	MGST1	- && sp|P79382|MGST1_PIG Microsomal glutathione S-transferase 1 OS=Sus scrofa OX=9823 GN=MGST1 PE=2 SV=3 && PF01124:MAPEG family
ENSFCAG00000030026	300.442	84.8753	1.82646	4.28132e-55	1.04508e-53	NOCT	- && sp|Q9ET55|NOCT_RAT Nocturnin OS=Rattus norvegicus OX=10116 GN=Noct PE=2 SV=2 && PF03372:Endonuclease/Exonuclease/phosphatase family
ENSFCAG00000008625	289.526	647.633	-1.15884	4.81918e-55	1.17177e-53	CDK5RAP2	- && sp|Q19UN5|CK5P2_PANTR CDK5 regulatory subunit-associated protein 2 OS=Pan troglodytes OX=9598 GN=CDK5RAP2 PE=2 SV=1 && PF07989:Centrosomin N-terminal motif 1
ENSFCAG00000000255	120.778	396.625	-1.71733	6.08273e-55	1.47706e-53	ENSFCAG00000000255	- && sp|Q08AF3|SLFN5_HUMAN Schlafen family member 5 OS=Homo sapiens OX=9606 GN=SLFN5 PE=1 SV=1 && PF04326:Putative DNA-binding domain
ENSFCAG00000043166	276.268	68.9607	2.00317	7.12919e-55	1.72443e-53	ENSFCAG00000043166	- && sp|O15446|RPA34_HUMAN DNA-directed RNA polymerase I subunit RPA34 OS=Homo sapiens OX=9606 GN=POLR1G PE=1 SV=1 && PF08208:DNA-directed RNA polymerase I subunit RPA34.5
ENSFCAG00000008068	233.209	1963.74	-3.07331	8.05505e-55	1.94333e-53	MX1	- && sp|Q9N0Y3|MX1_CANLF Interferon-induced GTP-binding protein Mx1 OS=Canis lupus familiaris OX=9615 GN=MX1 PE=2 SV=1 && PF02212:Dynamin GTPase effector domain|PF01031:Dynamin central region|PF00350:Dynamin family
ENSFCAG00000043798	355.91	1.33429	8.09007	1.77286e-54	4.24962e-53	ENSFCAG00000043798	- && sp|P33778|H2B1B_HUMAN Histone H2B type 1-B OS=Homo sapiens OX=9606 GN=H2BC3 PE=1 SV=2 && PF00125:Core histone H2A/H2B/H3/H4
ENSFCAG00000030743	215.49	573.884	-1.41066	2.28249e-54	5.45017e-53	ZNF395	- && sp|Q9H8N7|ZN395_HUMAN Zinc finger protein 395 OS=Homo sapiens OX=9606 GN=ZNF395 PE=1 SV=2 && PF15997:Domain of unknown function (DUF4772)
ENSFCAG00000041142	502.62	211.165	1.25059	7.17073e-54	1.69917e-52	ZNHIT2	- && sp|Q2TBW5|ZNHI2_BOVIN Zinc finger HIT domain-containing protein 2 OS=Bos taurus OX=9913 GN=ZNHIT2 PE=2 SV=1 && PF04438:HIT zinc finger
ENSFCAG00000040557	1518.79	707.09	1.1019	7.41217e-54	1.75415e-52	MRPS10	- && sp|P82670|RT10_BOVIN 28S ribosomal protein S10, mitochondrial OS=Bos taurus OX=9913 GN=MRPS10 PE=1 SV=2 && PF00338:Ribosomal protein S10p/S20e
ENSFCAG00000024337	621.308	297.624	1.06317	1.03721e-53	2.44841e-52	RWDD4	- && sp|Q6NW29|RWDD4_HUMAN RWD domain-containing protein 4 OS=Homo sapiens OX=9606 GN=RWDD4 PE=1 SV=3 && PF05773:RWD domain
ENSFCAG00000008558	431.528	143.109	1.59484	2.5074e-53	5.87425e-52	LFNG	- && sp|Q8NES3|LFNG_HUMAN Beta-1,3-N-acetylglucosaminyltransferase lunatic fringe OS=Homo sapiens OX=9606 GN=LFNG PE=1 SV=2 && PF02434:Fringe-like
ENSFCAG00000029544	522.328	1088.69	-1.06187	4.68654e-53	1.09657e-51	FAT4	- && sp|Q6V0I7|FAT4_HUMAN Protocadherin Fat 4 OS=Homo sapiens OX=9606 GN=FAT4 PE=1 SV=2 && PF00028:Cadherin domain|PF00008:EGF-like domain|PF02210:Laminin G domain|PF07645:Calcium-binding EGF domain
ENSFCAG00000011033	965.92	454.789	1.08573	4.90769e-53	1.14543e-51	SLC30A7	- && sp|A4IFD7|ZNT7_BOVIN Zinc transporter 7 OS=Bos taurus OX=9913 GN=SLC30A7 PE=2 SV=1 && PF01545:Cation efflux family
ENSFCAG00000015719	906.009	415.319	1.12541	5.71329e-53	1.32847e-51	GNL3	- && sp|Q9BVP2|GNL3_HUMAN Guanine nucleotide-binding protein-like 3 OS=Homo sapiens OX=9606 GN=GNL3 PE=1 SV=2 && PF08701:GNL3L/Grn1 putative GTPase|PF01926:50S ribosome-binding GTPase
ENSFCAG00000012839	260.843	579.629	-1.15375	6.76879e-53	1.56607e-51	DENND2A	- && sp|Q9ULE3|DEN2A_HUMAN DENN domain-containing protein 2A OS=Homo sapiens OX=9606 GN=DENND2A PE=1 SV=4 && PF03456:uDENN domain|PF03455:dDENN domain|PF02141:DENN (AEX-3) domain
ENSFCAG00000001192	109.713	362.21	-1.72203	7.50103e-53	1.73185e-51	ENSFCAG00000001192	- && sp|A2VDP2|PCMD1_BOVIN Protein-L-isoaspartate O-methyltransferase domain-containing protein 1 OS=Bos taurus OX=9913 GN=PCMTD1 PE=2 SV=1 && PF01135:Protein-L-isoaspartate(D-aspartate) O-methyltransferase (PCMT)
ENSFCAG00000050079	257.156	615.263	-1.26174	7.50391e-53	1.73185e-51	ENSFCAG00000050079	- && - && -
ENSFCAG00000007867	343.154	772.839	-1.16981	1.30859e-52	2.99049e-51	AHDC1	- && sp|Q5TGY3|AHDC1_HUMAN AT-hook DNA-binding motif-containing protein 1 OS=Homo sapiens OX=9606 GN=AHDC1 PE=1 SV=1 && PF15735:Domain of unknown function (DUF4683)
ENSFCAG00000000280	1503.86	675.575	1.15582	1.58709e-52	3.6225e-51	PVR	- && sp|P32506|PVR_CHLAE Poliovirus receptor homolog OS=Chlorocebus aethiops OX=9534 GN=PVR PE=2 SV=1 && PF07686:Immunoglobulin V-set domain
novel.395	180.812	22.4054	3.01404	1.86583e-52	4.2431e-51	-	- && sp|O00370|LORF2_HUMAN LINE-1 retrotransposable element ORF2 protein OS=Homo sapiens OX=9606 PE=1 SV=1 && -
ENSFCAG00000024028	175.765	451.921	-1.36165	2.14545e-52	4.87306e-51	ENSFCAG00000024028	- && sp|P60571|PANX2_RAT Pannexin-2 OS=Rattus norvegicus OX=10116 GN=Panx2 PE=1 SV=2 && PF00876:Innexin
ENSFCAG00000007570	703.124	350.896	1.00426	2.59341e-52	5.87619e-51	PDPN	- && sp|Q95152|PDPN_CANLF Podoplanin OS=Canis lupus familiaris OX=9615 GN=PDPN PE=1 SV=1 && PF05808:Podoplanin
ENSFCAG00000042968	501.604	205.886	1.28529	2.63611e-52	5.96568e-51	RIOX1	- && sp|A5PK74|RIOX1_BOVIN Ribosomal oxygenase 1 OS=Bos taurus OX=9913 GN=RIOX1 PE=2 SV=1 && PF08007:Cupin superfamily protein
ENSFCAG00000011941	320.028	675.807	-1.08176	4.61754e-52	1.03992e-50	ARRB1	- && sp|Q4R562|ARRB1_MACFA Beta-arrestin-1 OS=Macaca fascicularis OX=9541 GN=ARRB1 PE=2 SV=1 && PF02752:Arrestin (or S-antigen), C-terminal domain|PF00339:Arrestin (or S-antigen), N-terminal domain
ENSFCAG00000005856	133.186	388.295	-1.54485	5.54772e-52	1.24489e-50	ZER1	- && sp|Q5RAG3|ZER1_PONAB Protein zer-1 homolog OS=Pongo abelii OX=9601 GN=ZER1 PE=2 SV=1 && -
ENSFCAG00000001495	432.262	146.581	1.56467	2.44657e-51	5.4247e-50	SLC25A25	- && sp|Q5XH95|SCMC2_XENTR Calcium-binding mitochondrial carrier protein SCaMC-2 OS=Xenopus tropicalis OX=8364 GN=slc25a25 PE=2 SV=1 && PF00153:Mitochondrial carrier protein|PF13499:EF-hand domain pair
ENSFCAG00000040028	167.159	22.5922	2.88768	2.81986e-51	6.24493e-50	ENSFCAG00000040028	- && - && -
ENSFCAG00000049224	65.5648	273.83	-2.05698	3.98675e-51	8.77697e-50	ENSFCAG00000049224	- && - && -
ENSFCAG00000013070	401.826	879.29	-1.12795	4.61816e-51	1.01551e-49	BAHD1	- && sp|Q8TBE0|BAHD1_HUMAN Bromo adjacent homology domain-containing 1 protein OS=Homo sapiens OX=9606 GN=BAHD1 PE=1 SV=2 && -
ENSFCAG00000007752	268.441	607.247	-1.17623	9.28111e-51	2.02176e-49	EPB41	- && sp|Q6Q7P4|EPB41_CANLF Protein 4.1 OS=Canis lupus familiaris OX=9615 GN=EPB41 PE=2 SV=1 && PF05902:4.1 protein C-terminal domain (CTD)|PF09380:FERM C-terminal PH-like domain|PF00373:FERM central domain|PF08736:FERM adjacent (FA)|PF04382:SAB domain|PF09379:FERM N-terminal domain
ENSFCAG00000006313	596.179	259.953	1.19941	1.10157e-50	2.39682e-49	TSR1	- && sp|Q2NL82|TSR1_HUMAN Pre-rRNA-processing protein TSR1 homolog OS=Homo sapiens OX=9606 GN=TSR1 PE=1 SV=1 && PF04950:40S ribosome biogenesis protein Tsr1 and BMS1 C-terminal|PF08142:AARP2CN (NUC121) domain
ENSFCAG00000024249	52.7721	250.738	-2.24232	1.19499e-50	2.59705e-49	MAP2	- && sp|P11137|MTAP2_HUMAN Microtubule-associated protein 2 OS=Homo sapiens OX=9606 GN=MAP2 PE=1 SV=4 && PF08377:MAP2/Tau projection domain|PF00418:Tau and MAP protein, tubulin-binding repeat
ENSFCAG00000018849	215.672	626.723	-1.53663	2.45518e-50	5.30485e-49	IRF9	- && sp|Q00978|IRF9_HUMAN Interferon regulatory factor 9 OS=Homo sapiens OX=9606 GN=IRF9 PE=1 SV=1 && PF00605:Interferon regulatory factor transcription factor|PF10401:Interferon-regulatory factor 3
ENSFCAG00000012882	692.925	324.112	1.09598	2.7388e-50	5.90395e-49	ABHD2	- && sp|Q4R2Y9|ABHD2_MACFA Monoacylglycerol lipase ABHD2 OS=Macaca fascicularis OX=9541 GN=ABHD2 PE=2 SV=1 && PF00561:alpha/beta hydrolase fold
ENSFCAG00000046684	109.78	6.78892	4.00468	1.35138e-49	2.88641e-48	ENSFCAG00000046684	- && sp|P62807|H2B1C_HUMAN Histone H2B type 1-C/E/F/G/I OS=Homo sapiens OX=9606 GN=H2BC4 PE=1 SV=4 && PF00125:Core histone H2A/H2B/H3/H4
ENSFCAG00000015674	148.077	406.172	-1.46111	1.72416e-49	3.65746e-48	DIXDC1	- && sp|Q155Q3|DIXC1_HUMAN Dixin OS=Homo sapiens OX=9606 GN=DIXDC1 PE=1 SV=2 && PF00307:Calponin homology (CH) domain|PF00778:DIX domain
ENSFCAG00000031696	412.391	157.448	1.38662	3.67083e-49	7.75162e-48	PDE12	- && sp|Q6L8Q7|PDE12_HUMAN 2',5'-phosphodiesterase 12 OS=Homo sapiens OX=9606 GN=PDE12 PE=1 SV=2 && PF03372:Endonuclease/Exonuclease/phosphatase family
ENSFCAG00000013777	256.898	624.675	-1.28387	4.00724e-49	8.45241e-48	SRGAP2	- && sp|O75044|SRGP2_HUMAN SLIT-ROBO Rho GTPase-activating protein 2 OS=Homo sapiens OX=9606 GN=SRGAP2 PE=1 SV=3 && PF00620:RhoGAP domain|PF00611:Fes/CIP4, and EFC/F-BAR homology domain|PF00018:SH3 domain
ENSFCAG00000018947	651.134	316.543	1.0428	4.21049e-49	8.86107e-48	ZNF622	- && sp|Q969S3|ZN622_HUMAN Zinc finger protein 622 OS=Homo sapiens OX=9606 GN=ZNF622 PE=1 SV=1 && PF12756:C2H2 type zinc-finger (2 copies)
ENSFCAG00000048191	228.392	640.726	-1.48713	4.92008e-49	1.03311e-47	ENSFCAG00000048191	- && sp|Q9HCM3|K1549_HUMAN UPF0606 protein KIAA1549 OS=Homo sapiens OX=9606 GN=KIAA1549 PE=1 SV=4 && PF12877:Domain of unknown function (DUF3827)
ENSFCAG00000027782	296.842	647.716	-1.12715	1.25309e-48	2.61353e-47	MAPK14	- && sp|Q95NE7|MK14_PANTR Mitogen-activated protein kinase 14 OS=Pan troglodytes OX=9598 GN=MAPK14 PE=2 SV=3 && PF00069:Protein kinase domain
ENSFCAG00000032070	7442.79	2790.42	1.41526	1.4398e-48	2.99958e-47	MT-ND4	- && sp|P48916|NU4M_FELCA NADH-ubiquinone oxidoreductase chain 4 OS=Felis catus OX=9685 GN=MT-ND4 PE=3 SV=1 && -
ENSFCAG00000009631	215.431	531.223	-1.2973	1.57842e-48	3.2847e-47	CNTROB	- && sp|Q8N137|CNTRB_HUMAN Centrobin OS=Homo sapiens OX=9606 GN=CNTROB PE=1 SV=1 && -
ENSFCAG00000032898	389.531	151.211	1.36542	2.83605e-48	5.87559e-47	SELENOI	- && sp|Q9C0D9|EPT1_HUMAN Ethanolaminephosphotransferase 1 OS=Homo sapiens OX=9606 GN=SELENOI PE=1 SV=3 && PF01066:CDP-alcohol phosphatidyltransferase
ENSFCAG00000010680	137.7	444.698	-1.68768	3.40747e-48	7.03594e-47	UBA7	- && sp|P41226|UBA7_HUMAN Ubiquitin-like modifier-activating enzyme 7 OS=Homo sapiens OX=9606 GN=UBA7 PE=1 SV=2 && PF16190:Ubiquitin-activating enzyme E1 FCCH domain|PF16191:Ubiquitin-activating enzyme E1 four-helix bundle|PF00899:ThiF family|PF10585:Ubiquitin-activating enzyme active site|PF09358:Ubiquitin fold domain
ENSFCAG00000002050	367.506	766.26	-1.06206	3.77477e-48	7.76851e-47	BCR	- && sp|P11274|BCR_HUMAN Breakpoint cluster region protein OS=Homo sapiens OX=9606 GN=BCR PE=1 SV=2 && PF00168:C2 domain|PF09036:Bcr-Abl oncoprotein oligomerisation domain|PF00621:RhoGEF domain|PF00620:RhoGAP domain
ENSFCAG00000025464	462.182	205.837	1.16763	4.06279e-48	8.35203e-47	MFSD1	- && sp|Q9H3U5|MFSD1_HUMAN Major facilitator superfamily domain-containing protein 1 OS=Homo sapiens OX=9606 GN=MFSD1 PE=2 SV=2 && PF07690:Major Facilitator Superfamily
ENSFCAG00000049783	221.808	600.248	-1.43587	5.80119e-48	1.18603e-46	ENSFCAG00000049783	- && - && -
ENSFCAG00000014806	532.7	1119.24	-1.07371	6.71794e-48	1.36895e-46	ZMYM3	- && sp|Q14202|ZMYM3_HUMAN Zinc finger MYM-type protein 3 OS=Homo sapiens OX=9606 GN=ZMYM3 PE=1 SV=2 && -
ENSFCAG00000049400	135.492	2.90282	5.53064	7.00997e-48	1.42533e-46	ENSFCAG00000049400	- && - && -
ENSFCAG00000014326	1000.86	490.479	1.0306	1.4826e-47	2.99171e-46	SLC7A1	- && sp|P30825|SL7A1_HUMAN High affinity cationic amino acid transporter 1 OS=Homo sapiens OX=9606 GN=SLC7A1 PE=1 SV=1 && -
ENSFCAG00000033972	480.656	194.933	1.30002	1.66346e-47	3.35303e-46	MAK16	- && sp|Q1RML7|MAK16_BOVIN Protein MAK16 homolog OS=Bos taurus OX=9913 GN=MAK16 PE=2 SV=1 && PF04874:Mak16 protein C-terminal region|PF01778:Ribosomal L28e protein family
ENSFCAG00000015373	459.217	170.034	1.43437	2.65233e-47	5.3405e-46	FASTKD2	- && sp|Q9NYY8|FAKD2_HUMAN FAST kinase domain-containing protein 2, mitochondrial OS=Homo sapiens OX=9606 GN=FASTKD2 PE=1 SV=1 && PF06743:FAST kinase-like protein, subdomain 1|PF08373:RAP domain
ENSFCAG00000002452	140.159	18.6904	2.9068	3.35161e-47	6.73394e-46	CYP24A1	- && sp|Q07973|CP24A_HUMAN 1,25-dihydroxyvitamin D(3) 24-hydroxylase, mitochondrial OS=Homo sapiens OX=9606 GN=CYP24A1 PE=1 SV=2 && PF00067:Cytochrome P450
ENSFCAG00000041602	127.201	2.60347	5.60721	4.34919e-47	8.71008e-46	ENSFCAG00000041602	- && sp|P68432|H31_BOVIN Histone H3.1 OS=Bos taurus OX=9913 PE=1 SV=2 && PF00125:Core histone H2A/H2B/H3/H4
ENSFCAG00000002145	130.592	734.483	-2.49192	6.81256e-47	1.3556e-45	DHX58	- && sp|Q96C10|DHX58_HUMAN Probable ATP-dependent RNA helicase DHX58 OS=Homo sapiens OX=9606 GN=DHX58 PE=1 SV=1 && PF11648:C-terminal domain of RIG-I|PF00271:Helicase conserved C-terminal domain|PF04851:Type III restriction enzyme, res subunit|PF18119:RIG-I receptor C-terminal domain
ENSFCAG00000009451	158.149	390.248	-1.30371	7.56257e-47	1.50323e-45	PRPF40B	- && sp|Q6NWY9|PR40B_HUMAN Pre-mRNA-processing factor 40 homolog B OS=Homo sapiens OX=9606 GN=PRPF40B PE=1 SV=1 && PF00397:WW domain|PF01846:FF domain
ENSFCAG00000030667	920.61	448.704	1.03546	1.00832e-46	2e-45	PPP1R14B	- && sp|Q62084|PP14B_MOUSE Protein phosphatase 1 regulatory subunit 14B OS=Mus musculus OX=10090 GN=Ppp1r14b PE=1 SV=2 && PF05361:PKC-activated protein phosphatase-1 inhibitor
ENSFCAG00000012641	294.394	632.007	-1.10305	1.03612e-46	2.05295e-45	RGL1	- && sp|Q9NZL6|RGL1_HUMAN Ral guanine nucleotide dissociation stimulator-like 1 OS=Homo sapiens OX=9606 GN=RGL1 PE=1 SV=1 && PF00618:RasGEF N-terminal motif|PF00788:Ras association (RalGDS/AF-6) domain|PF00617:RasGEF domain
ENSFCAG00000014020	184.292	454.325	-1.29939	2.1561e-46	4.21821e-45	FN3K	- && sp|Q9H479|FN3K_HUMAN Fructosamine-3-kinase OS=Homo sapiens OX=9606 GN=FN3K PE=1 SV=1 && PF03881:Fructosamine kinase
ENSFCAG00000007924	821.807	404.002	1.02415	2.18289e-46	4.26615e-45	EMC6	- && sp|Q9BV81|EMC6_HUMAN ER membrane protein complex subunit 6 OS=Homo sapiens OX=9606 GN=EMC6 PE=1 SV=1 && PF07019:Rab5-interacting protein (Rab5ip)
ENSFCAG00000006554	528.719	234.608	1.17625	5.0368e-46	9.75161e-45	GPATCH4	- && sp|Q5T3I0|GPTC4_HUMAN G patch domain-containing protein 4 OS=Homo sapiens OX=9606 GN=GPATCH4 PE=1 SV=2 && -
ENSFCAG00000045340	390.191	801.669	-1.04038	5.98743e-46	1.1568e-44	HJURP	- && sp|Q8NCD3|HJURP_HUMAN Holliday junction recognition protein OS=Homo sapiens OX=9606 GN=HJURP PE=1 SV=2 && PF12347:Holliday junction regulator protein family C-terminal repeat|PF10384:Centromere protein Scm3|PF12346:Holliday junction recognition protein-associated repeat
ENSFCAG00000044468	274.052	74.4188	1.88154	1.13461e-45	2.18532e-44	NOG	- && sp|P97466|NOGG_MOUSE Noggin OS=Mus musculus OX=10090 GN=Nog PE=2 SV=1 && PF05806:Noggin
ENSFCAG00000043708	467.616	183.172	1.35222	1.57546e-45	3.02816e-44	SLC30A1	- && sp|Q4R6K2|ZNT1_MACFA Zinc transporter 1 OS=Macaca fascicularis OX=9541 GN=SLC30A1 PE=2 SV=1 && PF01545:Cation efflux family
ENSFCAG00000009485	123.552	351.208	-1.50825	2.15634e-45	4.11073e-44	FCSK	- && sp|Q8N0W3|FCSK_HUMAN L-fucose kinase OS=Homo sapiens OX=9606 GN=FCSK PE=1 SV=2 && PF07959:L-fucokinase|PF08544:GHMP kinases C terminal|PF00288:GHMP kinases N terminal domain
ENSFCAG00000027465	1927.07	533.322	1.85357	3.10416e-45	5.89348e-44	EREG	- && sp|O14944|EREG_HUMAN Proepiregulin OS=Homo sapiens OX=9606 GN=EREG PE=1 SV=1 && -
ENSFCAG00000001900	44.8598	216.751	-2.27649	3.31221e-45	6.28207e-44	FOXS1	- && sp|O43638|FOXS1_HUMAN Forkhead box protein S1 OS=Homo sapiens OX=9606 GN=FOXS1 PE=2 SV=2 && PF00250:Forkhead domain
ENSFCAG00000023566	878.152	432.789	1.02227	7.58898e-45	1.43061e-43	WEE1	- && sp|P30291|WEE1_HUMAN Wee1-like protein kinase OS=Homo sapiens OX=9606 GN=WEE1 PE=1 SV=2 && PF00069:Protein kinase domain
ENSFCAG00000036606	38.6491	186.944	-2.27186	1.30432e-44	2.4489e-43	FGF10	- && sp|P70492|FGF10_RAT Fibroblast growth factor 10 OS=Rattus norvegicus OX=10116 GN=Fgf10 PE=2 SV=1 && -
ENSFCAG00000027053	680.255	307.594	1.14719	1.31497e-44	2.46641e-43	MAMDC2	- && sp|Q7Z304|MAMC2_HUMAN MAM domain-containing protein 2 OS=Homo sapiens OX=9606 GN=MAMDC2 PE=1 SV=3 && PF00629:MAM domain, meprin/A5/mu
ENSFCAG00000000924	304.071	685.27	-1.17026	1.66173e-44	3.10118e-43	CIT	- && sp|O14578|CTRO_HUMAN Citron Rho-interacting kinase OS=Homo sapiens OX=9606 GN=CIT PE=1 SV=2 && PF00780:CNH domain|PF00169:PH domain|PF00069:Protein kinase domain
ENSFCAG00000026366	1294.17	645.144	1.00294	3.95666e-44	7.32532e-43	RBIS	- && sp|A8YXZ5|RBIS_BOVIN Ribosomal biogenesis factor OS=Bos taurus OX=9913 GN=RBIS PE=3 SV=2 && PF15679:Domain of unknown function (DUF4665)
ENSFCAG00000034660	3336.56	1026.94	1.69989	4.57541e-44	8.46247e-43	ENSFCAG00000034660	- && sp|P48900|NU1M_FELCA NADH-ubiquinone oxidoreductase chain 1 OS=Felis catus OX=9685 GN=MT-ND1 PE=3 SV=1 && -
ENSFCAG00000003721	117.222	324.763	-1.47135	6.09944e-44	1.12255e-42	RFX1	- && sp|P22670|RFX1_HUMAN MHC class II regulatory factor RFX1 OS=Homo sapiens OX=9606 GN=RFX1 PE=1 SV=2 && -
ENSFCAG00000028746	649.056	315.793	1.03725	1.16488e-43	2.12914e-42	PRRT4	- && sp|Q8CGC6|RBM28_MOUSE RNA-binding protein 28 OS=Mus musculus OX=10090 GN=Rbm28 PE=1 SV=4 && PF00076:RNA recognition motif. (a.k.a. RRM, RBD, or RNP domain)
ENSFCAG00000012730	184.149	431.028	-1.22487	1.16946e-43	2.1354e-42	GRIK5	- && sp|Q16478|GRIK5_HUMAN Glutamate receptor ionotropic, kainate 5 OS=Homo sapiens OX=9606 GN=GRIK5 PE=2 SV=2 && PF10613:Ligated ion channel L-glutamate- and glycine-binding site|PF01094:Receptor family ligand binding region|PF00060:Ligand-gated ion channel
ENSFCAG00000012985	298.179	94.4944	1.66201	1.36986e-43	2.49644e-42	CHAC1	- && sp|Q9BUX1|CHAC1_HUMAN Glutathione-specific gamma-glutamylcyclotransferase 1 OS=Homo sapiens OX=9606 GN=CHAC1 PE=1 SV=3 && PF04752:ChaC-like protein
ENSFCAG00000052104	426.208	176.761	1.27138	1.54541e-43	2.81087e-42	ENSFCAG00000052104	- && sp|Q3T0M9|ARL4A_BOVIN ADP-ribosylation factor-like protein 4A OS=Bos taurus OX=9913 GN=ARL4A PE=2 SV=1 && PF00025:ADP-ribosylation factor family
ENSFCAG00000040642	247.18	542.276	-1.13433	2.17862e-43	3.94332e-42	ENSFCAG00000040642	- && sp|Q6P1K1|HRG1_HUMAN Heme transporter HRG1 OS=Homo sapiens OX=9606 GN=SLC48A1 PE=1 SV=1 && PF16954:Haem-transporter, endosomal/lysosomal, haem-responsive gene
ENSFCAG00000003102	639.986	313.545	1.03099	3.4186e-43	6.13997e-42	TRMT6	- && sp|Q2T9V5|TRM6_BOVIN tRNA (adenine(58)-N(1))-methyltransferase non-catalytic subunit TRM6 OS=Bos taurus OX=9913 GN=TRMT6 PE=2 SV=1 && PF04189:Gcd10p family
novel.1073	130.076	24.3023	2.41923	3.72987e-43	6.69256e-42	-	- && - && -
ENSFCAG00000014677	446.608	899.023	-1.01097	5.52949e-43	9.88357e-42	CIZ1	- && sp|Q9ULV3|CIZ1_HUMAN Cip1-interacting zinc finger protein OS=Homo sapiens OX=9606 GN=CIZ1 PE=1 SV=2 && PF12171:Zinc-finger double-stranded RNA-binding
ENSFCAG00000026916	590.66	262.936	1.16781	9.58447e-43	1.69849e-41	PPAT	- && sp|Q06203|PUR1_HUMAN Amidophosphoribosyltransferase OS=Homo sapiens OX=9606 GN=PPAT PE=1 SV=1 && PF13522:Glutamine amidotransferase domain|PF00156:Phosphoribosyl transferase domain
ENSFCAG00000009053	634.018	312.302	1.02127	1.00645e-42	1.78186e-41	ENSFCAG00000009053	- && sp|Q925I1|ATAD3_MOUSE ATPase family AAA domain-containing protein 3 OS=Mus musculus OX=10090 GN=Atad3 PE=1 SV=1 && PF00004:ATPase family associated with various cellular activities (AAA)|PF12037:Domain of unknown function (DUF3523)
ENSFCAG00000023951	172.153	468.977	-1.44319	1.28703e-42	2.26783e-41	IFIH1	- && sp|Q9BYX4|IFIH1_HUMAN Interferon-induced helicase C domain-containing protein 1 OS=Homo sapiens OX=9606 GN=IFIH1 PE=1 SV=3 && PF00271:Helicase conserved C-terminal domain|PF04851:Type III restriction enzyme, res subunit|PF16739:Caspase recruitment domain|PF11648:C-terminal domain of RIG-I|PF18119:RIG-I receptor C-terminal domain
novel.975	143.547	22.5878	2.66833	1.51838e-42	2.66791e-41	-	- && sp|Q9ZZ64|COX1_CANLF Cytochrome c oxidase subunit 1 OS=Canis lupus familiaris OX=9615 GN=MT-CO1 PE=3 SV=2 && PF00115:Cytochrome C and Quinol oxidase polypeptide I
ENSFCAG00000030007	374.348	136.343	1.45874	1.72701e-42	3.02878e-41	WNT10B	- && sp|O00744|WN10B_HUMAN Protein Wnt-10b OS=Homo sapiens OX=9606 GN=WNT10B PE=1 SV=2 && PF00110:wnt family
ENSFCAG00000005700	319.551	98.5342	1.6988	1.98614e-42	3.47994e-41	RASD1	- && sp|O35626|RASD1_MOUSE Dexamethasone-induced Ras-related protein 1 OS=Mus musculus OX=10090 GN=Rasd1 PE=1 SV=1 && PF00071:Ras family
novel.791	167.66	1.43463	6.8341	2.45711e-42	4.28901e-41	-	- && sp|O00370|LORF2_HUMAN LINE-1 retrotransposable element ORF2 protein OS=Homo sapiens OX=9606 PE=1 SV=1 && -
ENSFCAG00000013560	606.521	302.694	1.00146	2.61464e-42	4.55544e-41	CUBN	- && sp|Q9TU53|CUBN_CANLF Cubilin OS=Canis lupus familiaris OX=9615 GN=CUBN PE=1 SV=1 && PF07645:Calcium-binding EGF domain|PF12947:EGF domain|PF00431:CUB domain|PF00008:EGF-like domain
ENSFCAG00000046627	180.973	44.9096	2.01434	5.58978e-42	9.66663e-41	STC2	- && sp|O97561|STC2_MACNE Stanniocalcin-2 OS=Macaca nemestrina OX=9545 GN=STC2 PE=2 SV=1 && PF03298:Stanniocalcin family
novel.418	103.601	7.98294	3.69783	6.58059e-42	1.13695e-40	-	- && - && -
novel.866	556.038	229.921	1.27537	6.92695e-42	1.19569e-40	-	- && - && -
ENSFCAG00000035108	89.6986	272.358	-1.59866	8.04247e-42	1.38567e-40	KRBA2	- && sp|Q6ZNG9|KRBA2_HUMAN KRAB-A domain-containing protein 2 OS=Homo sapiens OX=9606 GN=KRBA2 PE=1 SV=1 && -
ENSFCAG00000037187	390.993	148.87	1.39506	9.166e-42	1.57779e-40	TENT5A	- && sp|Q96IP4|TET5A_HUMAN Terminal nucleotidyltransferase 5A OS=Homo sapiens OX=9606 GN=TENT5A PE=1 SV=2 && PF07984:Nucleotidyltransferase
ENSFCAG00000014060	125.639	329.099	-1.39014	1.41292e-41	2.40764e-40	DLGAP3	- && sp|Q6PFD5|DLGP3_MOUSE Disks large-associated protein 3 OS=Mus musculus OX=10090 GN=Dlgap3 PE=1 SV=1 && PF03359:Guanylate-kinase-associated protein (GKAP) protein
ENSFCAG00000031466	220.58	516.598	-1.22283	1.41863e-41	2.41517e-40	C7	- && sp|P10643|CO7_HUMAN Complement component C7 OS=Homo sapiens OX=9606 GN=C7 PE=1 SV=2 && PF01823:MAC/Perforin domain|PF00084:Sushi repeat (SCR repeat)
ENSFCAG00000032800	149.272	16.4087	3.19446	1.72582e-41	2.93278e-40	ENSFCAG00000032800	- && - && -
ENSFCAG00000011816	15918.2	7560.22	1.07425	2.46231e-41	4.16157e-40	HSPA5	- && sp|P11021|BIP_HUMAN Endoplasmic reticulum chaperone BiP OS=Homo sapiens OX=9606 GN=HSPA5 PE=1 SV=2 && PF00012:Hsp70 protein
ENSFCAG00000004800	285.232	593.201	-1.05498	2.53593e-41	4.28211e-40	ENSFCAG00000004800	- && sp|Q8VCZ6|SGSM3_MOUSE Small G protein signaling modulator 3 OS=Mus musculus OX=10090 GN=Sgsm3 PE=1 SV=1 && PF00566:Rab-GTPase-TBC domain|PF02759:RUN domain|PF00018:SH3 domain
ENSFCAG00000005659	587.965	286.067	1.03986	3.67396e-41	6.18694e-40	ME2	- && sp|P23368|MAOM_HUMAN NAD-dependent malic enzyme, mitochondrial OS=Homo sapiens OX=9606 GN=ME2 PE=1 SV=1 && PF00390:Malic enzyme, N-terminal domain|PF03949:Malic enzyme, NAD binding domain
ENSFCAG00000036464	272.014	94.1552	1.53108	9.37326e-41	1.55179e-39	SURF2	- && sp|Q15527|SURF2_HUMAN Surfeit locus protein 2 OS=Homo sapiens OX=9606 GN=SURF2 PE=1 SV=3 && PF05477:Surfeit locus protein 2 (SURF2)
ENSFCAG00000002807	138.485	369.04	-1.41427	1.10469e-40	1.82401e-39	SOX10	- && sp|P56693|SOX10_HUMAN Transcription factor SOX-10 OS=Homo sapiens OX=9606 GN=SOX10 PE=1 SV=1 && -
ENSFCAG00000040090	96.9502	7.19988	3.7568	1.70539e-40	2.80097e-39	ENSFCAG00000040090	- && - && -
ENSFCAG00000039933	311.666	116.479	1.42242	4.76316e-40	7.75471e-39	ENSFCAG00000039933	- && sp|Q9NP50|SHCAF_HUMAN SIN3-HDAC complex-associated factor OS=Homo sapiens OX=9606 GN=SINHCAF PE=1 SV=1 && PF15396:Protein Family FAM60A
ENSFCAG00000037704	140.025	376.365	-1.42707	5.32787e-40	8.66651e-39	EFNA5	- && sp|P52803|EFNA5_HUMAN Ephrin-A5 OS=Homo sapiens OX=9606 GN=EFNA5 PE=1 SV=1 && PF00812:Ephrin
ENSFCAG00000012240	253.894	530.588	-1.06133	9.32972e-40	1.51101e-38	ATG2A	- && sp|Q2TAZ0|ATG2A_HUMAN Autophagy-related protein 2 homolog A OS=Homo sapiens OX=9606 GN=ATG2A PE=1 SV=3 && PF12624:N-terminal region of Chorein or VPS13|PF09333:Autophagy-related protein C terminal domain
ENSFCAG00000015393	94.1128	269.062	-1.52117	1.15397e-39	1.86568e-38	ENSFCAG00000015393	- && sp|Q96JQ0|PCD16_HUMAN Protocadherin-16 OS=Homo sapiens OX=9606 GN=DCHS1 PE=1 SV=1 && PF00028:Cadherin domain
ENSFCAG00000007987	187.128	448.264	-1.26042	1.18674e-39	1.917e-38	TULP4	- && sp|Q9NRJ4|TULP4_HUMAN Tubby-related protein 4 OS=Homo sapiens OX=9606 GN=TULP4 PE=1 SV=2 && PF01167:Tub family
ENSFCAG00000029142	495.316	155.395	1.67547	1.33831e-39	2.15998e-38	RSRP1	- && sp|Q9BUV0|RSRP1_HUMAN Arginine/serine-rich protein 1 OS=Homo sapiens OX=9606 GN=RSRP1 PE=1 SV=2 && PF17069:Arginine/Serine-Rich protein 1
ENSFCAG00000002136	258.583	524.69	-1.02073	2.34601e-39	3.75705e-38	PCYT1B	- && sp|Q9QZC4|PCY1B_RAT Choline-phosphate cytidylyltransferase B OS=Rattus norvegicus OX=10116 GN=Pcyt1b PE=1 SV=1 && PF01467:Cytidylyltransferase-like
ENSFCAG00000044420	97.6901	270.562	-1.4687	6.19806e-39	9.84973e-38	PALM	- && sp|Q2MJV8|PALM_PIG Paralemmin-1 OS=Sus scrofa OX=9823 GN=PALM PE=2 SV=1 && -
ENSFCAG00000004772	277.464	637.6	-1.20149	6.85111e-39	1.08783e-37	BMP4	- && sp|Q2KJH1|BMP4_BOVIN Bone morphogenetic protein 4 OS=Bos taurus OX=9913 GN=BMP4 PE=2 SV=1 && PF00688:TGF-beta propeptide|PF00019:Transforming growth factor beta like domain
ENSFCAG00000047013	95.3443	5.35337	4.15197	8.06096e-39	1.27558e-37	ENSFCAG00000047013	- && - && -
ENSFCAG00000010806	177.032	428.275	-1.27608	9.9393e-39	1.56881e-37	NYAP1	- && sp|Q6ZVC0|NYAP1_HUMAN Neuronal tyrosine-phosphorylated phosphoinositide-3-kinase adapter 1 OS=Homo sapiens OX=9606 GN=NYAP1 PE=2 SV=1 && PF15439:Neuronal tyrosine-phosphorylated phosphoinositide-3-kinase adapter|PF15452:Neuronal tyrosine-phosphorylated phosphoinositide-3-kinase adapter
ENSFCAG00000003692	222.996	61.8624	1.85599	1.0927e-38	1.72033e-37	FGFR2	- && sp|P21802|FGFR2_HUMAN Fibroblast growth factor receptor 2 OS=Homo sapiens OX=9606 GN=FGFR2 PE=1 SV=1 && PF07714:Protein tyrosine kinase|PF18123:Fibroblast growth factor receptor 3 transmembrane domain|PF07679:Immunoglobulin I-set domain
ENSFCAG00000028376	27.2325	142.903	-2.38424	1.71245e-38	2.6915e-37	IL34	- && sp|A6QL48|IL34_BOVIN Interleukin-34 OS=Bos taurus OX=9913 GN=IL34 PE=2 SV=1 && -
ENSFCAG00000047061	978.837	476.736	1.03804	3.52093e-38	5.49224e-37	ENSFCAG00000047061	- && sp|P08603|CFAH_HUMAN Complement factor H OS=Homo sapiens OX=9606 GN=CFH PE=1 SV=4 && PF00084:Sushi repeat (SCR repeat)
ENSFCAG00000031493	98.652	276.746	-1.48486	3.89769e-38	6.05964e-37	FOXO4	- && sp|P98177|FOXO4_HUMAN Forkhead box protein O4 OS=Homo sapiens OX=9606 GN=FOXO4 PE=1 SV=5 && PF16676:Transactivation domain of FOXO protein family|PF00250:Forkhead domain
ENSFCAG00000013764	227.992	73.7119	1.63093	5.3725e-38	8.31086e-37	PCDH9	- && sp|Q9HC56|PCDH9_HUMAN Protocadherin-9 OS=Homo sapiens OX=9606 GN=PCDH9 PE=1 SV=2 && PF08374:Protocadherin|PF00028:Cadherin domain|PF08266:Cadherin-like
ENSFCAG00000010780	332.959	121.604	1.45066	1.0129e-37	1.55782e-36	PUS1	- && sp|Q9WU56|TRUA_MOUSE tRNA pseudouridine synthase A OS=Mus musculus OX=10090 GN=Pus1 PE=1 SV=2 && -
ENSFCAG00000006269	228.139	78.3391	1.54365	1.1925e-37	1.82651e-36	PDP2	- && sp|Q9P2J9|PDP2_HUMAN [Pyruvate dehydrogenase [acetyl-transferring]]-phosphatase 2, mitochondrial OS=Homo sapiens OX=9606 GN=PDP2 PE=2 SV=2 && PF00481:Protein phosphatase 2C
ENSFCAG00000028511	343.098	149.485	1.19902	1.62936e-37	2.4854e-36	MTERF3	- && sp|Q96E29|MTEF3_HUMAN Transcription termination factor 3, mitochondrial OS=Homo sapiens OX=9606 GN=MTERF3 PE=1 SV=2 && PF02536:mTERF
ENSFCAG00000029728	568.255	264.431	1.10306	1.69065e-37	2.57679e-36	ZNF131	- && sp|Q5RAU9|ZN131_PONAB Zinc finger protein 131 OS=Pongo abelii OX=9601 GN=ZNF131 PE=2 SV=1 && PF00651:BTB/POZ domain
ENSFCAG00000045581	98.8692	7.50282	3.71476	2.82156e-37	4.26901e-36	ENSFCAG00000045581	- && sp|P62807|H2B1C_HUMAN Histone H2B type 1-C/E/F/G/I OS=Homo sapiens OX=9606 GN=H2BC4 PE=1 SV=4 && PF00125:Core histone H2A/H2B/H3/H4
ENSFCAG00000028510	41.4306	171.653	-2.0458	2.85721e-37	4.31594e-36	LPAR1	- && sp|P46628|LPAR1_SHEEP Lysophosphatidic acid receptor 1 OS=Ovis aries OX=9940 GN=LPAR1 PE=2 SV=1 && -
ENSFCAG00000034374	123.748	15.8597	2.9658	4.13879e-37	6.23664e-36	ENSFCAG00000034374	- && - && -
novel.387	101.955	13.3245	2.92997	5.10026e-37	7.67305e-36	-	- && sp|P0C170|H2A1E_RAT Histone H2A type 1-E OS=Rattus norvegicus OX=10116 PE=1 SV=2 && PF00125:Core histone H2A/H2B/H3/H4
ENSFCAG00000025006	338.875	145.54	1.21711	5.78448e-37	8.68138e-36	MIX23	- && sp|A4FUI1|MIX23_BOVIN Protein MIX23 OS=Bos taurus OX=9913 GN=MIX23 PE=2 SV=1 && PF09774:Caffeine-induced death protein 2
ENSFCAG00000035087	104.728	1.77832	5.86931	8.77275e-37	1.31239e-35	ENSFCAG00000035087	- && - && -
ENSFCAG00000038791	323.43	139.177	1.21497	1.20029e-36	1.78843e-35	ENSFCAG00000038791	- && sp|A8YXZ8|TOM5_BOVIN Mitochondrial import receptor subunit TOM5 homolog OS=Bos taurus OX=9913 GN=TOMM5 PE=3 SV=1 && -
ENSFCAG00000031235	97.5992	283.243	-1.53792	2.34139e-36	3.472e-35	TRIM2	- && sp|D2GXS7|TRIM2_AILME Tripartite motif-containing protein 2 OS=Ailuropoda melanoleuca OX=9646 GN=TRIM2 PE=3 SV=1 && PF00630:Filamin/ABP280 repeat|PF13445:RING-type zinc-finger|PF00643:B-box zinc finger|PF01436:NHL repeat
ENSFCAG00000037815	120.73	7.64364	3.98144	2.3631e-36	3.50141e-35	ENSFCAG00000037815	- && - && -
ENSFCAG00000003727	216.971	455.356	-1.07225	2.87149e-36	4.23784e-35	ADGRL1	- && sp|O97831|AGRL1_BOVIN Adhesion G protein-coupled receptor L1 OS=Bos taurus OX=9913 GN=ADGRL1 PE=2 SV=1 && PF02140:Galactose binding lectin domain|PF02354:Latrophilin Cytoplasmic C-terminal region|PF02793:Hormone receptor domain|PF01825:GPCR proteolysis site, GPS, motif|PF16489:GPCR-Autoproteolysis INducing (GAIN) domain|PF02191:Olfactomedin-like domain|PF00002:7 transmembrane receptor (Secre…
ENSFCAG00000007031	667.346	307.669	1.11752	5.25479e-36	7.68817e-35	SERTAD1	- && sp|Q9UHV2|SRTD1_HUMAN SERTA domain-containing protein 1 OS=Homo sapiens OX=9606 GN=SERTAD1 PE=1 SV=2 && PF06031:SERTA motif
novel.392	84.1059	3.78977	4.48334	5.92563e-36	8.64251e-35	-	- && - && -
ENSFCAG00000008383	204.91	63.064	1.6994	1.13459e-35	1.63559e-34	SERPINB10	- && sp|A5PJK0|SPB10_BOVIN Serpin B10 OS=Bos taurus OX=9913 GN=SERPINB10 PE=2 SV=1 && PF00079:Serpin (serine protease inhibitor)
ENSFCAG00000034288	82.5857	5.30737	3.98001	1.422e-35	2.04674e-34	ENSFCAG00000034288	- && - && -
ENSFCAG00000037639	290.326	596.505	-1.03337	1.95967e-35	2.80976e-34	SCRN1	- && sp|P83939|SCRN1_BOVIN Secernin-1 OS=Bos taurus OX=9913 GN=SCRN1 PE=1 SV=2 && PF03577:Peptidase family C69
ENSFCAG00000044374	104.564	1.81083	5.8623	2.23903e-35	3.19801e-34	ENSFCAG00000044374	- && sp|P62807|H2B1C_HUMAN Histone H2B type 1-C/E/F/G/I OS=Homo sapiens OX=9606 GN=H2BC4 PE=1 SV=4 && PF00125:Core histone H2A/H2B/H3/H4
ENSFCAG00000036981	79.2419	3.11329	4.67341	6.15885e-35	8.70324e-34	ENSFCAG00000036981	- && - && -
ENSFCAG00000011634	100.724	271.253	-1.4285	6.40215e-35	9.04019e-34	DFFB	- && sp|O76075|DFFB_HUMAN DNA fragmentation factor subunit beta OS=Homo sapiens OX=9606 GN=DFFB PE=1 SV=1 && PF02017:CIDE-N domain|PF09230:DNA fragmentation factor 40 kDa
ENSFCAG00000010727	486.45	228.952	1.09056	7.33644e-35	1.03516e-33	PIGA	- && sp|P37287|PIGA_HUMAN Phosphatidylinositol N-acetylglucosaminyltransferase subunit A OS=Homo sapiens OX=9606 GN=PIGA PE=1 SV=1 && PF08288:PIGA (GPI anchor biosynthesis)|PF00534:Glycosyl transferases group 1
ENSFCAG00000011627	128.152	310.915	-1.28189	7.38099e-35	1.04066e-33	TP73	- && sp|O15350|P73_HUMAN Tumor protein p73 OS=Homo sapiens OX=9606 GN=TP73 PE=1 SV=1 && PF07710:P53 tetramerisation motif|PF07647:SAM domain (Sterile alpha motif)|PF00870:P53 DNA-binding domain
ENSFCAG00000039823	78.0176	5.64858	3.7777	1.13167e-34	1.59075e-33	ENSFCAG00000039823	- && - && -
ENSFCAG00000030349	378.862	174.136	1.12543	1.13629e-34	1.59604e-33	CLK4	- && sp|Q9HAZ1|CLK4_HUMAN Dual specificity protein kinase CLK4 OS=Homo sapiens OX=9606 GN=CLK4 PE=1 SV=1 && PF00069:Protein kinase domain
ENSFCAG00000010605	61.5133	208.852	-1.75315	1.21626e-34	1.70578e-33	TBKBP1	- && sp|A7MCY6|TBKB1_HUMAN TANK-binding kinase 1-binding protein 1 OS=Homo sapiens OX=9606 GN=TBKBP1 PE=1 SV=1 && -
ENSFCAG00000005404	132.697	314.715	-1.24666	2.33479e-34	3.25246e-33	AMDHD1	- && sp|Q96NU7|HUTI_HUMAN Probable imidazolonepropionase OS=Homo sapiens OX=9606 GN=AMDHD1 PE=1 SV=2 && PF01979:Amidohydrolase family
ENSFCAG00000009145	420.905	183.839	1.19717	2.34723e-34	3.26735e-33	RRP9	- && sp|O43818|U3IP2_HUMAN U3 small nucleolar RNA-interacting protein 2 OS=Homo sapiens OX=9606 GN=RRP9 PE=1 SV=1 && -
ENSFCAG00000022506	88.903	238.801	-1.43262	3.01248e-34	4.16536e-33	MIB2	- && sp|Q96AX9|MIB2_HUMAN E3 ubiquitin-protein ligase MIB2 OS=Homo sapiens OX=9606 GN=MIB2 PE=1 SV=3 && PF18346:Mind bomb SH3 repeat domain|PF12796:Ankyrin repeats (3 copies)|PF13920:Zinc finger, C3HC4 type (RING finger)|PF06701:Mib_herc2|PF00569:Zinc finger, ZZ type
ENSFCAG00000013236	700.77	338.698	1.04909	3.9978e-34	5.51958e-33	PNPT1	- && sp|Q5RCW2|PNPT1_PONAB Polyribonucleotide nucleotidyltransferase 1, mitochondrial OS=Pongo abelii OX=9601 GN=PNPT1 PE=2 SV=2 && PF00013:KH domain|PF01138:3' exoribonuclease family, domain 1|PF03725:3' exoribonuclease family, domain 2|PF03726:Polyribonucleotide nucleotidyltransferase, RNA binding domain
ENSFCAG00000010779	277.482	563.588	-1.02156	5.16759e-34	7.12408e-33	ULK1	- && sp|O75385|ULK1_HUMAN Serine/threonine-protein kinase ULK1 OS=Homo sapiens OX=9606 GN=ULK1 PE=1 SV=2 && PF12063:Domain of unknown function (DUF3543)|PF00069:Protein kinase domain
ENSFCAG00000012098	160.63	351.802	-1.12779	5.77584e-34	7.95086e-33	ACTG2	- && sp|Q5E9B5|ACTH_BOVIN Actin, gamma-enteric smooth muscle OS=Bos taurus OX=9913 GN=ACTG2 PE=2 SV=1 && PF00022:Actin
ENSFCAG00000032649	79.3832	3.9174	4.34375	6.81291e-34	9.3577e-33	ENSFCAG00000032649	- && - && -
ENSFCAG00000007296	348.521	745.037	-1.09512	7.46529e-34	1.02086e-32	BBX	- && sp|Q8WY36|BBX_HUMAN HMG box transcription factor BBX OS=Homo sapiens OX=9606 GN=BBX PE=1 SV=1 && PF09667:Domain of unknown function (DUF2028)|PF00505:HMG (high mobility group) box
ENSFCAG00000008841	206.333	430.301	-1.05858	8.89183e-34	1.21149e-32	EPN2	- && sp|O95208|EPN2_HUMAN Epsin-2 OS=Homo sapiens OX=9606 GN=EPN2 PE=1 SV=3 && PF01417:ENTH domain
ENSFCAG00000011279	353.668	853.791	-1.26974	9.09195e-34	1.23785e-32	FRAS1	- && sp|Q86XX4|FRAS1_HUMAN Extracellular matrix organizing protein FRAS1 OS=Homo sapiens OX=9606 GN=FRAS1 PE=1 SV=2 && PF03160:Calx-beta domain|PF00093:von Willebrand factor type C domain|PF16184:Cadherin-like
novel.946	74.5186	5.15368	3.84068	1.00805e-33	1.36943e-32	-	- && - && -
ENSFCAG00000005638	286.673	98.3294	1.54087	1.08433e-33	1.47092e-32	IL11	- && sp|P20809|IL11_HUMAN Interleukin-11 OS=Homo sapiens OX=9606 GN=IL11 PE=1 SV=1 && PF07400:Interleukin 11
ENSFCAG00000045073	12.3807	101.477	-3.02329	1.31899e-33	1.78275e-32	ENSFCAG00000045073	- && sp|Q9NRQ2|PLS4_HUMAN Phospholipid scramblase 4 OS=Homo sapiens OX=9606 GN=PLSCR4 PE=1 SV=2 && PF03803:Scramblase
novel.1007	328.367	0	11.093	1.58969e-33	2.13777e-32	-	- && - && -
ENSFCAG00000034826	119.767	19.5898	2.61582	2.16945e-33	2.90064e-32	SNORA70	- && - && -
ENSFCAG00000026395	387.641	165.203	1.23203	2.34099e-33	3.12104e-32	PIGW	- && sp|Q1LZA4|PIGW_BOVIN Phosphatidylinositol-glycan biosynthesis class W protein OS=Bos taurus OX=9913 GN=PIGW PE=2 SV=1 && PF06423:GWT1
novel.573	138.162	30.5273	2.18071	2.80947e-33	3.73493e-32	-	- && - && -
ENSFCAG00000000316	149.705	338.416	-1.17595	2.9801e-33	3.95895e-32	TECPR1	- && sp|Q5R5Y0|TPCR1_PONAB Tectonin beta-propeller repeat-containing protein 1 OS=Pongo abelii OX=9601 GN=TECPR1 PE=2 SV=1 && PF06398:Integral peroxisomal membrane peroxin|PF06462:Propeller
ENSFCAG00000014420	156.984	342.505	-1.12393	3.40344e-33	4.50527e-32	PTK2B	- && sp|Q14289|FAK2_HUMAN Protein-tyrosine kinase 2-beta OS=Homo sapiens OX=9606 GN=PTK2B PE=1 SV=2 && -
ENSFCAG00000024416	48.5391	177.708	-1.87237	5.82116e-33	7.65672e-32	KANK3	- && sp|Q6NY19|KANK3_HUMAN KN motif and ankyrin repeat domain-containing protein 3 OS=Homo sapiens OX=9606 GN=KANK3 PE=1 SV=1 && PF12075:KN motif|PF13857:Ankyrin repeats (many copies)
ENSFCAG00000038295	142.312	334.804	-1.23915	6.85309e-33	9.00133e-32	SH3PXD2B	- && sp|A1X283|SPD2B_HUMAN SH3 and PX domain-containing protein 2B OS=Homo sapiens OX=9606 GN=SH3PXD2B PE=1 SV=3 && -
ENSFCAG00000001034	180.765	44.7393	2.01224	1.04768e-32	1.3703e-31	ENSFCAG00000001034	- && sp|P08637|FCG3A_HUMAN Low affinity immunoglobulin gamma Fc region receptor III-A OS=Homo sapiens OX=9606 GN=FCGR3A PE=1 SV=2 && PF13895:Immunoglobulin domain
ENSFCAG00000048216	124.416	25.2262	2.30006	1.16343e-32	1.52062e-31	ENSFCAG00000048216	- && sp|P0C170|H2A1E_RAT Histone H2A type 1-E OS=Rattus norvegicus OX=10116 PE=1 SV=2 && PF00125:Core histone H2A/H2B/H3/H4|PF16211:C-terminus of histone H2A
ENSFCAG00000008518	213.201	571.754	-1.42337	1.2305e-32	1.60603e-31	LPIN1	- && sp|Q91ZP3|LPIN1_MOUSE Phosphatidate phosphatase LPIN1 OS=Mus musculus OX=10090 GN=Lpin1 PE=1 SV=1 && PF04571:lipin, N-terminal conserved region|PF16876:Lipin/Ned1/Smp2 multi-domain protein middle domain|PF08235:LNS2 (Lipin/Ned1/Smp2)
ENSFCAG00000009696	482.009	214.455	1.17011	1.2371e-32	1.61351e-31	ENSFCAG00000009696	- && sp|Q32S26|BRD2_BOVIN Bromodomain-containing protein 2 OS=Bos taurus OX=9913 GN=BRD2 PE=3 SV=1 && -
ENSFCAG00000037382	28.826	147.127	-2.33447	1.97843e-32	2.5732e-31	HOXC4	- && sp|Q08624|HXC4_MOUSE Homeobox protein Hox-C4 OS=Mus musculus OX=10090 GN=Hoxc4 PE=2 SV=1 && -
ENSFCAG00000011328	367.634	740.35	-1.0105	2.18983e-32	2.84418e-31	ZNF609	- && sp|O15014|ZN609_HUMAN Zinc finger protein 609 OS=Homo sapiens OX=9606 GN=ZNF609 PE=1 SV=2 && -
ENSFCAG00000024808	84.1273	5.94314	3.80625	3.30023e-32	4.25082e-31	PCDH10	- && sp|Q9P2E7|PCD10_HUMAN Protocadherin-10 OS=Homo sapiens OX=9606 GN=PCDH10 PE=1 SV=2 && PF00028:Cadherin domain|PF16492:Cadherin cytoplasmic C-terminal|PF08266:Cadherin-like
ENSFCAG00000005098	112.061	298.241	-1.40828	4.3646e-32	5.58699e-31	DAPK1	- && sp|P53355|DAPK1_HUMAN Death-associated protein kinase 1 OS=Homo sapiens OX=9606 GN=DAPK1 PE=1 SV=6 && PF00531:Death domain|PF12796:Ankyrin repeats (3 copies)|PF00069:Protein kinase domain
novel.154	599.175	284.798	1.07581	4.89697e-32	6.24271e-31	-	- && - && -
ENSFCAG00000042068	341.552	145.903	1.22789	5.54058e-32	7.03911e-31	PMAIP1	- && sp|Q13794|APR_HUMAN Phorbol-12-myristate-13-acetate-induced protein 1 OS=Homo sapiens OX=9606 GN=PMAIP1 PE=1 SV=1 && -
ENSFCAG00000027943	381.061	169.049	1.17526	5.57571e-32	7.0789e-31	C3AR1	- && sp|Q16581|C3AR_HUMAN C3a anaphylatoxin chemotactic receptor OS=Homo sapiens OX=9606 GN=C3AR1 PE=1 SV=2 && PF00001:7 transmembrane receptor (rhodopsin family)
ENSFCAG00000024947	347.805	153.033	1.1824	7.12196e-32	9.03587e-31	RRP15	- && sp|Q9Y3B9|RRP15_HUMAN RRP15-like protein OS=Homo sapiens OX=9606 GN=RRP15 PE=1 SV=2 && PF07890:Rrp15p
ENSFCAG00000005764	174.462	364.175	-1.05972	7.36791e-32	9.33519e-31	FBF1	- && sp|Q8TES7|FBF1_HUMAN Fas-binding factor 1 OS=Homo sapiens OX=9606 GN=FBF1 PE=1 SV=2 && -
ENSFCAG00000008363	461.647	208	1.15001	1.70782e-31	2.13477e-30	SDAD1	- && sp|A5D7C2|SDA1_BOVIN Protein SDA1 homolog OS=Bos taurus OX=9913 GN=SDAD1 PE=2 SV=1 && PF05285:SDA1|PF08158:NUC130/3NT domain
ENSFCAG00000033994	189.478	431.53	-1.18394	1.72502e-31	2.15483e-30	TMEM101	- && sp|Q5RFN8|TM101_PONAB Transmembrane protein 101 OS=Pongo abelii OX=9601 GN=TMEM101 PE=2 SV=1 && PF15111:TMEM101 protein family
novel.217	77.6729	3.18753	4.58131	1.95743e-31	2.44024e-30	-	- && sp|P11369|LORF2_MOUSE LINE-1 retrotransposable element ORF2 protein OS=Mus musculus OX=10090 GN=Pol PE=1 SV=2 && -
novel.992	84.0833	229.992	-1.4538	2.04571e-31	2.54858e-30	-	- && - && -
ENSFCAG00000009735	284.063	117.971	1.27073	2.18382e-31	2.71519e-30	POLR1C	- && sp|O15160|RPAC1_HUMAN DNA-directed RNA polymerases I and III subunit RPAC1 OS=Homo sapiens OX=9606 GN=POLR1C PE=1 SV=1 && PF01193:RNA polymerase Rpb3/Rpb11 dimerisation domain|PF01000:RNA polymerase Rpb3/RpoA insert domain
ENSFCAG00000037723	108.564	282.729	-1.38224	2.31365e-31	2.87278e-30	FAM168A	- && sp|Q92567|F168A_HUMAN Protein FAM168A OS=Homo sapiens OX=9606 GN=FAM168A PE=1 SV=2 && PF14944:Tongue Cancer Chemotherapy Resistant Protein 1
ENSFCAG00000026013	34.3044	145.28	-2.09421	2.31797e-31	2.87623e-30	DCDC2	- && sp|Q9UHG0|DCDC2_HUMAN Doublecortin domain-containing protein 2 OS=Homo sapiens OX=9606 GN=DCDC2 PE=1 SV=2 && PF03607:Doublecortin
ENSFCAG00000046069	61.9202	184.164	-1.57096	2.43399e-31	3.01617e-30	LMX1B	- && sp|O60663|LMX1B_HUMAN LIM homeobox transcription factor 1-beta OS=Homo sapiens OX=9606 GN=LMX1B PE=1 SV=3 && -
ENSFCAG00000000657	116.446	303.398	-1.38711	2.72114e-31	3.36083e-30	PLEKHG5	- && sp|Q6RFZ7|PKHG5_RAT Pleckstrin homology domain-containing family G member 5 OS=Rattus norvegicus OX=10116 GN=Plekhg5 PE=1 SV=1 && PF00621:RhoGEF domain
ENSFCAG00000002423	402.436	186.772	1.10747	2.96161e-31	3.64815e-30	CTPS1	- && sp|P70698|PYRG1_MOUSE CTP synthase 1 OS=Mus musculus OX=10090 GN=Ctps1 PE=1 SV=2 && PF06418:CTP synthase N-terminus|PF00117:Glutamine amidotransferase class-I
ENSFCAG00000005166	105.456	271.525	-1.36832	4.02531e-31	4.94208e-30	IFT172	- && sp|Q6VH22|IF172_MOUSE Intraflagellar transport protein 172 homolog OS=Mus musculus OX=10090 GN=Ift172 PE=1 SV=1 && -
ENSFCAG00000002671	177.771	366.704	-1.04571	4.09593e-31	5.02547e-30	MARK4	- && sp|Q8CIP4|MARK4_MOUSE MAP/microtubule affinity-regulating kinase 4 OS=Mus musculus OX=10090 GN=Mark4 PE=1 SV=1 && PF00627:UBA/TS-N domain|PF00069:Protein kinase domain
ENSFCAG00000000318	158.908	654.802	-2.04517	4.10729e-31	5.03609e-30	OAS1	- && sp|P00973|OAS1_HUMAN 2'-5'-oligoadenylate synthase 1 OS=Homo sapiens OX=9606 GN=OAS1 PE=1 SV=4 && PF10421:2'-5'-oligoadenylate synthetase 1, domain 2, C-terminus|PF01909:Nucleotidyltransferase domain
ENSFCAG00000042592	88.9674	9.31439	3.24459	7.63883e-31	9.31107e-30	ENSFCAG00000042592	- && - && -
ENSFCAG00000022678	137.279	312.194	-1.18541	1.18697e-30	1.44209e-29	LIPE	- && sp|Q68J42|LIPS_PIG Hormone-sensitive lipase OS=Sus scrofa OX=9823 GN=LIPE PE=2 SV=1 && PF07859:alpha/beta hydrolase fold|PF06350:Hormone-sensitive lipase (HSL) N-terminus
ENSFCAG00000042626	336.286	157.499	1.09647	1.26297e-30	1.53144e-29	ENSFCAG00000042626	- && sp|Q6KF10|GDF6_HUMAN Growth/differentiation factor 6 OS=Homo sapiens OX=9606 GN=GDF6 PE=1 SV=1 && PF00688:TGF-beta propeptide|PF00019:Transforming growth factor beta like domain
ENSFCAG00000037567	107.121	18.6321	2.52299	1.31008e-30	1.58649e-29	ENSFCAG00000037567	- && - && -
ENSFCAG00000030321	195.417	394.48	-1.01108	1.32926e-30	1.60868e-29	MTSS2	- && sp|Q765P7|MTSS2_HUMAN Protein MTSS 2 OS=Homo sapiens OX=9606 GN=MTSS2 PE=1 SV=1 && PF08397:IRSp53/MIM homology domain
ENSFCAG00000006777	326.932	145.318	1.17225	1.47459e-30	1.77992e-29	ENSFCAG00000006777	- && sp|P32299|BKRB2_MOUSE B2 bradykinin receptor OS=Mus musculus OX=10090 GN=Bdkrb2 PE=2 SV=4 && PF00001:7 transmembrane receptor (rhodopsin family)
ENSFCAG00000028631	201.238	70.9438	1.50657	1.62618e-30	1.96164e-29	ENSFCAG00000028631	- && sp|Q7Z7L8|CK096_HUMAN Uncharacterized protein C11orf96 OS=Homo sapiens OX=9606 GN=C11orf96 PE=1 SV=3 && PF15766:Domain of unknown function (DUF4695)
ENSFCAG00000043301	211.908	72.7831	1.54509	2.10422e-30	2.53173e-29	NDUFAF4	- && sp|A4FUH5|NDUF4_BOVIN NADH dehydrogenase [ubiquinone] 1 alpha subcomplex assembly factor 4 OS=Bos taurus OX=9913 GN=NDUFAF4 PE=2 SV=1 && -
ENSFCAG00000008084	144.414	313.586	-1.12045	2.21478e-30	2.66303e-29	FYB1	- && sp|O15117|FYB1_HUMAN FYN-binding protein 1 OS=Homo sapiens OX=9606 GN=FYB1 PE=1 SV=2 && PF14603:Helically-extended SH3 domain|PF07653:Variant SH3 domain
ENSFCAG00000031157	23.4148	126.545	-2.4392	2.28965e-30	2.7495e-29	NEURL1B	- && sp|A8MQ27|NEU1B_HUMAN E3 ubiquitin-protein ligase NEURL1B OS=Homo sapiens OX=9606 GN=NEURL1B PE=1 SV=1 && PF13920:Zinc finger, C3HC4 type (RING finger)|PF07177:Neuralized
ENSFCAG00000002555	33.1938	143.797	-2.10758	2.54964e-30	3.05776e-29	RBFOX3	- && sp|Q0VD23|RFOX3_BOVIN RNA binding protein fox-1 homolog 3 OS=Bos taurus OX=9913 GN=RBFOX3 PE=2 SV=1 && -
ENSFCAG00000044891	136.03	24.0631	2.49771	2.58e-30	3.09218e-29	ENSFCAG00000044891	- && sp|Q9BW04|SARG_HUMAN Specifically androgen-regulated gene protein OS=Homo sapiens OX=9606 GN=SARG PE=1 SV=2 && PF15385:Specifically androgen-regulated gene protein
ENSFCAG00000039893	174.261	427.571	-1.3001	2.85431e-30	3.41435e-29	CHN1	- && sp|P15882|CHIN_HUMAN N-chimaerin OS=Homo sapiens OX=9606 GN=CHN1 PE=1 SV=3 && PF00620:RhoGAP domain|PF00130:Phorbol esters/diacylglycerol binding domain (C1 domain)|PF00017:SH2 domain
ENSFCAG00000049344	70.126	3.76314	4.22548	2.86869e-30	3.42935e-29	CE1H17orf49	- && sp|Q6P5S7|RNK_HUMAN Ribonuclease kappa OS=Homo sapiens OX=9606 GN=RNASEK PE=1 SV=2 && -
ENSFCAG00000039247	415.862	204.414	1.02193	3.03264e-30	3.62302e-29	PURB	- && sp|Q96QR8|PURB_HUMAN Transcriptional activator protein Pur-beta OS=Homo sapiens OX=9606 GN=PURB PE=1 SV=3 && PF04845:PurA ssDNA and RNA-binding protein
ENSFCAG00000030659	560.59	259.743	1.11029	3.52222e-30	4.19983e-29	CDC6	- && sp|Q99741|CDC6_HUMAN Cell division control protein 6 homolog OS=Homo sapiens OX=9606 GN=CDC6 PE=1 SV=1 && PF09079:CDC6, C terminal winged helix domain|PF17872:AAA lid domain|PF00004:ATPase family associated with various cellular activities (AAA)
ENSFCAG00000014227	94.9248	236.485	-1.31651	6.5997e-30	7.81433e-29	SEC16B	- && sp|Q75NY9|SC16B_BOVIN Protein transport protein Sec16B OS=Bos taurus OX=9913 GN=SEC16B PE=2 SV=1 && PF12932:Vesicle coat trafficking protein Sec16 mid-region|PF12931:Sec23-binding domain of Sec16
ENSFCAG00000036744	114.475	282.886	-1.30681	7.21902e-30	8.53678e-29	PKIA	- && sp|Q3SX13|IPKA_BOVIN cAMP-dependent protein kinase inhibitor alpha OS=Bos taurus OX=9913 GN=PKIA PE=1 SV=3 && PF02827:cAMP-dependent protein kinase inhibitor
ENSFCAG00000036775	77.3529	1.78231	5.43491	8.12322e-30	9.58777e-29	SNORD73	- && - && -
ENSFCAG00000007586	167.973	352.227	-1.0692	8.49078e-30	1.00089e-28	LRRC56	- && sp|Q8IYG6|LRC56_HUMAN Leucine-rich repeat-containing protein 56 OS=Homo sapiens OX=9606 GN=LRRC56 PE=1 SV=1 && PF12799:Leucine Rich repeats (2 copies)
ENSFCAG00000024410	145.191	323.901	-1.16029	8.91251e-30	1.04994e-28	ENSFCAG00000024410	- && sp|P31944|CASPE_HUMAN Caspase-14 OS=Homo sapiens OX=9606 GN=CASP14 PE=1 SV=2 && PF02758:PAAD/DAPIN/Pyrin domain|PF00656:Caspase domain
ENSFCAG00000044530	100.797	1.13367	6.46399	8.92304e-30	1.05052e-28	ENSFCAG00000044530	- && sp|P04908|H2A1B_HUMAN Histone H2A type 1-B/E OS=Homo sapiens OX=9606 GN=H2AC4 PE=1 SV=2 && PF00125:Core histone H2A/H2B/H3/H4|PF16211:C-terminus of histone H2A
ENSFCAG00000043173	116.976	0.965568	6.90108	1.32077e-29	1.54713e-28	ENSFCAG00000043173	- && sp|P0C170|H2A1E_RAT Histone H2A type 1-E OS=Rattus norvegicus OX=10116 PE=1 SV=2 && PF00125:Core histone H2A/H2B/H3/H4|PF16211:C-terminus of histone H2A
ENSFCAG00000006569	55.6484	190.374	-1.78042	1.58254e-29	1.84911e-28	CRACD	- && sp|Q6ZU35|CRACD_HUMAN Capping protein-inhibiting regulator of actin dynamics OS=Homo sapiens OX=9606 GN=CRACD PE=1 SV=3 && PF15262:Domain of unknown function (DUF4592)
ENSFCAG00000006848	157.82	399.167	-1.33579	1.74884e-29	2.04086e-28	GIGYF1	- && sp|O75420|GGYF1_HUMAN GRB10-interacting GYF protein 1 OS=Homo sapiens OX=9606 GN=GIGYF1 PE=1 SV=2 && PF02213:GYF domain
ENSFCAG00000002759	49.765	168.447	-1.76283	1.89674e-29	2.21207e-28	ANKRD13B	- && sp|Q86YJ7|AN13B_HUMAN Ankyrin repeat domain-containing protein 13B OS=Homo sapiens OX=9606 GN=ANKRD13B PE=1 SV=4 && PF11904:GPCR-chaperone
ENSFCAG00000011595	108.175	274.959	-1.35228	1.97733e-29	2.30461e-28	MEF2C	- && sp|A4UTP7|MEF2C_PIG Myocyte-specific enhancer factor 2C OS=Sus scrofa OX=9823 GN=MEF2C PE=2 SV=1 && PF12347:Holliday junction regulator protein family C-terminal repeat|PF00319:SRF-type transcription factor (DNA-binding and dimerisation domain)
ENSFCAG00000022349	227.95	574.275	-1.33376	2.51788e-29	2.92731e-28	IFI44	- && sp|P27473|IFI44_PANTR Interferon-induced protein 44 OS=Pan troglodytes OX=9598 GN=IFI44 PE=1 SV=1 && -
ENSFCAG00000052987	75.9374	7.3251	3.36835	2.51964e-29	2.92753e-28	ENSFCAG00000052987	- && - && -
ENSFCAG00000037210	100.637	13.2644	2.92087	3.35597e-29	3.88712e-28	ENSFCAG00000037210	- && - && -
ENSFCAG00000014996	111.229	289.701	-1.38716	3.40044e-29	3.93373e-28	NR1D1	- && sp|Q63503|NR1D1_RAT Nuclear receptor subfamily 1 group D member 1 OS=Rattus norvegicus OX=10116 GN=Nr1d1 PE=1 SV=2 && PF00105:Zinc finger, C4 type (two domains)|PF00104:Ligand-binding domain of nuclear hormone receptor
ENSFCAG00000006907	144.396	310.766	-1.10886	3.71518e-29	4.29251e-28	FCHSD1	- && sp|Q6PFY1|FCSD1_MOUSE F-BAR and double SH3 domains protein 1 OS=Mus musculus OX=10090 GN=Fchsd1 PE=1 SV=1 && PF00018:SH3 domain|PF00611:Fes/CIP4, and EFC/F-BAR homology domain|PF14604:Variant SH3 domain
ENSFCAG00000001880	156.094	42.3009	1.89105	4.80048e-29	5.53616e-28	TNFRSF11B	- && sp|O00300|TR11B_HUMAN Tumor necrosis factor receptor superfamily member 11B OS=Homo sapiens OX=9606 GN=TNFRSF11B PE=1 SV=3 && PF00020:TNFR/NGFR cysteine-rich region|PF00531:Death domain
ENSFCAG00000045768	41.0586	145.262	-1.83385	6.8795e-29	7.88011e-28	ENSFCAG00000045768	- && sp|O14732|IMPA2_HUMAN Inositol monophosphatase 2 OS=Homo sapiens OX=9606 GN=IMPA2 PE=1 SV=1 && PF00459:Inositol monophosphatase family
ENSFCAG00000037532	109.663	22.4437	2.29044	7.08307e-29	8.09338e-28	ENSFCAG00000037532	- && - && -
ENSFCAG00000013656	109.409	254.81	-1.22229	9.26838e-29	1.0558e-27	SYNGAP1	- && sp|F6SEU4|SYGP1_MOUSE Ras/Rap GTPase-activating protein SynGAP OS=Mus musculus OX=10090 GN=Syngap1 PE=1 SV=2 && PF00616:GTPase-activator protein for Ras-like GTPase|PF00168:C2 domain|PF12004:Domain of unknown function (DUF3498)
ENSFCAG00000008742	275.585	108.243	1.349	9.29412e-29	1.05809e-27	NKRF	- && sp|O15226|NKRF_HUMAN NF-kappa-B-repressing factor OS=Homo sapiens OX=9606 GN=NKRF PE=1 SV=2 && PF01424:R3H domain|PF11952:XRN-Two Binding Domain, XTBD|PF01585:G-patch domain
ENSFCAG00000032363	320.809	136.864	1.22838	9.53939e-29	1.08468e-27	ENSFCAG00000032363	- && sp|Q2YDF1|TRMB_BOVIN tRNA (guanine-N(7)-)-methyltransferase OS=Bos taurus OX=9913 GN=METTL1 PE=2 SV=1 && PF02390:Putative methyltransferase
novel.231	123.079	27.7572	2.15202	9.98435e-29	1.13427e-27	-	- && - && -
ENSFCAG00000032098	69.1041	564.428	-3.02968	9.99875e-29	1.13484e-27	ISG15	- && sp|O02741|ISG15_BOVIN Ubiquitin-like protein ISG15 OS=Bos taurus OX=9913 GN=ISG15 PE=1 SV=3 && PF00240:Ubiquitin family
ENSFCAG00000043818	322.86	156.473	1.04744	1.2065e-28	1.36519e-27	ENSFCAG00000043818	- && sp|A6QNR1|RRP36_BOVIN Ribosomal RNA processing protein 36 homolog OS=Bos taurus OX=9913 GN=RRP36 PE=2 SV=1 && PF06102:rRNA biogenesis protein RRP36
ENSFCAG00000051592	156.318	352.503	-1.17455	1.28929e-28	1.45799e-27	SH3D21	- && sp|A4FU49|SH321_HUMAN SH3 domain-containing protein 21 OS=Homo sapiens OX=9606 GN=SH3D21 PE=2 SV=2 && PF14604:Variant SH3 domain|PF07653:Variant SH3 domain
ENSFCAG00000002229	342.351	161.974	1.08295	1.38624e-28	1.56666e-27	DBR1	- && sp|Q9UK59|DBR1_HUMAN Lariat debranching enzyme OS=Homo sapiens OX=9606 GN=DBR1 PE=1 SV=2 && PF00149:Calcineurin-like phosphoesterase|PF05011:Lariat debranching enzyme, C-terminal domain
ENSFCAG00000007523	122.93	277.92	-1.17268	2.00899e-28	2.26224e-27	MAST3	- && sp|O60307|MAST3_HUMAN Microtubule-associated serine/threonine-protein kinase 3 OS=Homo sapiens OX=9606 GN=MAST3 PE=1 SV=2 && PF17820:PDZ domain|PF00069:Protein kinase domain|PF08926:Domain of unknown function (DUF1908)
ENSFCAG00000035996	295.411	115.895	1.34888	2.13161e-28	2.39742e-27	ENSFCAG00000035996	- && sp|Q02878|RL6_HUMAN 60S ribosomal protein L6 OS=Homo sapiens OX=9606 GN=RPL6 PE=1 SV=3 && -
ENSFCAG00000001466	104.394	281.022	-1.43312	2.15786e-28	2.42548e-27	L3MBTL3	- && sp|Q96JM7|LMBL3_HUMAN Lethal(3)malignant brain tumor-like protein 3 OS=Homo sapiens OX=9606 GN=L3MBTL3 PE=1 SV=2 && -
ENSFCAG00000019136	98.2982	240.842	-1.29195	2.43675e-28	2.73071e-27	CCHCR1	- && sp|Q8TD31|CCHCR_HUMAN Coiled-coil alpha-helical rod protein 1 OS=Homo sapiens OX=9606 GN=CCHCR1 PE=1 SV=2 && PF07111:Alpha helical coiled-coil rod protein (HCR)
novel.419	82.4154	12.7374	2.69548	2.45749e-28	2.7523e-27	-	- && sp|Q2M2T1|H2B1K_BOVIN Histone H2B type 1-K OS=Bos taurus OX=9913 GN=H2BC12 PE=1 SV=3 && PF00125:Core histone H2A/H2B/H3/H4
ENSFCAG00000006254	26.1756	127.23	-2.2789	2.59758e-28	2.90396e-27	TM7SF2	- && sp|O76062|ERG24_HUMAN Delta(14)-sterol reductase TM7SF2 OS=Homo sapiens OX=9606 GN=TM7SF2 PE=1 SV=3 && PF01222:Ergosterol biosynthesis ERG4/ERG24 family
novel.198	65.5634	2.40632	4.74422	2.72523e-28	3.04119e-27	-	- && - && -
ENSFCAG00000028358	145.677	346.766	-1.24813	2.78058e-28	3.09924e-27	TNRC6C	- && sp|Q9HCJ0|TNR6C_HUMAN Trinucleotide repeat-containing gene 6C protein OS=Homo sapiens OX=9606 GN=TNRC6C PE=1 SV=3 && PF10427:Argonaute hook|PF16608:TNRC6-PABC binding domain|PF12938:M domain of GW182|PF00627:UBA/TS-N domain
ENSFCAG00000015259	66.5229	210.127	-1.66144	4.19041e-28	4.64562e-27	CELSR2	- && sp|Q9HCU4|CELR2_HUMAN Cadherin EGF LAG seven-pass G-type receptor 2 OS=Homo sapiens OX=9606 GN=CELSR2 PE=1 SV=1 && -
ENSFCAG00000051954	459.317	206.939	1.15195	4.96733e-28	5.48734e-27	ENSFCAG00000051954	- && - && -
ENSFCAG00000042800	85.5067	250.122	-1.55004	5.05994e-28	5.58633e-27	ENSFCAG00000042800	- && sp|Q96D21|RHES_HUMAN GTP-binding protein Rhes OS=Homo sapiens OX=9606 GN=RASD2 PE=1 SV=1 && PF00071:Ras family
novel.171	66.3474	3.22323	4.34646	7.03635e-28	7.72712e-27	-	- && - && -
ENSFCAG00000030086	162.243	349.953	-1.11153	8.13734e-28	8.89946e-27	KLHL25	- && sp|Q9H0H3|KLH25_HUMAN Kelch-like protein 25 OS=Homo sapiens OX=9606 GN=KLHL25 PE=1 SV=1 && PF01344:Kelch motif|PF07707:BTB And C-terminal Kelch|PF00651:BTB/POZ domain
novel.767	5160.87	2413.97	1.0964	1.06191e-27	1.15729e-26	-	- && - && -
ENSFCAG00000037494	76.0956	6.33245	3.61103	1.11112e-27	1.2081e-26	ENSFCAG00000037494	- && - && -
ENSFCAG00000037037	67.1803	2.14346	4.98748	1.32519e-27	1.43748e-26	ENSFCAG00000037037	- && - && -
ENSFCAG00000040964	133.796	303.565	-1.18395	1.50138e-27	1.62671e-26	EHD4	- && sp|Q9H223|EHD4_HUMAN EH domain-containing protein 4 OS=Homo sapiens OX=9606 GN=EHD4 PE=1 SV=1 && PF12763:Cytoskeletal-regulatory complex EF hand|PF18150:Domain of unknown function (DUF5600)|PF16880:N-terminal EH-domain containing protein|PF00350:Dynamin family
ENSFCAG00000033178	99.552	16.9924	2.561	2.09428e-27	2.25207e-26	ENSFCAG00000033178	- && - && -
novel.1153	84.0869	14.4913	2.53822	2.67875e-27	2.87561e-26	-	- && - && -
ENSFCAG00000009961	156.879	330.128	-1.07508	3.18763e-27	3.41401e-26	PLXDC1	- && sp|Q8IUK5|PLDX1_HUMAN Plexin domain-containing protein 1 OS=Homo sapiens OX=9606 GN=PLXDC1 PE=1 SV=2 && -
ENSFCAG00000042412	59.4878	5.68615	3.38369	3.37103e-27	3.60422e-26	ENSFCAG00000042412	- && sp|Q8CF90|MAFA_MOUSE Transcription factor MafA OS=Mus musculus OX=10090 GN=Mafa PE=1 SV=1 && PF03131:bZIP Maf transcription factor|PF08383:Maf N-terminal region
ENSFCAG00000031116	104.986	22.7699	2.2127	3.91104e-27	4.172e-26	NTS	- && sp|P10673|NEUT_CANLF Neurotensin/neuromedin N OS=Canis lupus familiaris OX=9615 GN=NTS PE=1 SV=1 && PF07421:Neurotensin/neuromedin N precursor
ENSFCAG00000009712	160.015	323.413	-1.01356	4.03814e-27	4.30511e-26	PEX6	- && sp|Q13608|PEX6_HUMAN Peroxisome assembly factor 2 OS=Homo sapiens OX=9606 GN=PEX6 PE=1 SV=2 && PF00004:ATPase family associated with various cellular activities (AAA)
ENSFCAG00000033679	144.026	327.792	-1.19073	4.87242e-27	5.18565e-26	LIX1L	- && sp|Q8IVB5|LIX1L_HUMAN LIX1-like protein OS=Homo sapiens OX=9606 GN=LIX1L PE=2 SV=1 && PF14954:Limb expression 1
ENSFCAG00000025700	328.209	145.464	1.17516	5.16386e-27	5.48016e-26	ENSFCAG00000025700	- && sp|Q67ER4|R113A_BOVIN E3 ubiquitin-protein ligase RNF113A OS=Bos taurus OX=9913 GN=RNF113A PE=2 SV=1 && PF00642:Zinc finger C-x8-C-x5-C-x3-H type (and similar)|PF13920:Zinc finger, C3HC4 type (RING finger)
ENSFCAG00000034702	127.782	281.764	-1.14478	6.31001e-27	6.6889e-26	ENSFCAG00000034702	- && sp|O18734|PP14A_PIG Protein phosphatase 1 regulatory subunit 14A OS=Sus scrofa OX=9823 GN=CPI17 PE=1 SV=1 && PF05361:PKC-activated protein phosphatase-1 inhibitor
novel.964	81.1806	1.1241	6.15459	8.46204e-27	8.92949e-26	-	- && - && -
novel.1069	217.972	81.4332	1.42242	1.02388e-26	1.07678e-25	-	- && - && -
ENSFCAG00000011031	166.527	404.469	-1.28114	1.25621e-26	1.31962e-25	VCAM1	- && sp|Q28260|VCAM1_CANLF Vascular cell adhesion protein 1 OS=Canis lupus familiaris OX=9615 GN=VCAM1 PE=2 SV=1 && PF13927:Immunoglobulin domain|PF05790:Immunoglobulin C2-set domain|PF00047:Immunoglobulin domain|PF07679:Immunoglobulin I-set domain
ENSFCAG00000002155	271.663	123.024	1.1455	1.50439e-26	1.57678e-25	TMEM18	- && sp|Q3SZ36|TMM18_BOVIN Transmembrane protein 18 OS=Bos taurus OX=9913 GN=TMEM18 PE=2 SV=1 && PF14770:Transmembrane protein 18
ENSFCAG00000038317	62.5268	6.12917	3.36578	1.64422e-26	1.72236e-25	ENSFCAG00000038317	- && - && -
ENSFCAG00000045523	112.604	25.4937	2.14312	1.6861e-26	1.76524e-25	ENSFCAG00000045523	- && sp|P62807|H2B1C_HUMAN Histone H2B type 1-C/E/F/G/I OS=Homo sapiens OX=9606 GN=H2BC4 PE=1 SV=4 && PF00125:Core histone H2A/H2B/H3/H4
ENSFCAG00000037752	70.0929	1.41999	5.58254	1.70715e-26	1.78627e-25	ENSFCAG00000037752	- && - && -
ENSFCAG00000001294	450.032	1205.22	-1.42175	2.12371e-26	2.21592e-25	DDX58	- && sp|Q9GLV6|DDX58_PIG Antiviral innate immune response receptor RIG-I OS=Sus scrofa OX=9823 GN=DDX58 PE=2 SV=1 && PF00271:Helicase conserved C-terminal domain|PF00270:DEAD/DEAH box helicase|PF11648:C-terminal domain of RIG-I|PF18119:RIG-I receptor C-terminal domain|PF16739:Caspase recruitment domain
ENSFCAG00000004537	297.864	130.129	1.19648	2.26161e-26	2.35453e-25	PINX1	- && sp|Q96BK5|PINX1_HUMAN PIN2/TERF1-interacting telomerase inhibitor 1 OS=Homo sapiens OX=9606 GN=PINX1 PE=1 SV=2 && PF01585:G-patch domain
novel.268	137.47	0	9.83842	2.34224e-26	2.43711e-25	-	- && - && -
ENSFCAG00000048469	60.9374	4.9212	3.63911	2.46597e-26	2.56298e-25	ENSFCAG00000048469	- && - && -
ENSFCAG00000010776	193.324	433.364	-1.16623	2.48139e-26	2.57758e-25	BTBD11	- && sp|A6QL63|BTBDB_HUMAN Ankyrin repeat and BTB/POZ domain-containing protein BTBD11 OS=Homo sapiens OX=9606 GN=BTBD11 PE=2 SV=3 && -
ENSFCAG00000044233	17.7668	93.7799	-2.39731	2.94913e-26	3.05492e-25	HYKK	- && sp|A5PJU6|HYKK_BOVIN Hydroxylysine kinase OS=Bos taurus OX=9913 GN=HYKK PE=2 SV=1 && PF01636:Phosphotransferase enzyme family
ENSFCAG00000042540	67.8734	9.5982	2.81672	3.21999e-26	3.32625e-25	ENSFCAG00000042540	- && sp|P48931|NU4LM_FELCA NADH-ubiquinone oxidoreductase chain 4L OS=Felis catus OX=9685 GN=MT-ND4L PE=3 SV=1 && -
ENSFCAG00000045635	62.576	1.89118	5.00507	4.47934e-26	4.59151e-25	ENSFCAG00000045635	- && sp|P62803|H4_BOVIN Histone H4 OS=Bos taurus OX=9913 PE=1 SV=2 && PF15511:Centromere kinetochore component CENP-T histone fold
ENSFCAG00000010866	271.704	127.829	1.08832	6.49299e-26	6.61916e-25	INHBA	- && sp|Q6X2S4|INHBA_FELCA Inhibin beta A chain OS=Felis catus OX=9685 GN=INHBA PE=2 SV=1 && PF00688:TGF-beta propeptide|PF00019:Transforming growth factor beta like domain
ENSFCAG00000035401	337.454	161.839	1.05777	7.98297e-26	8.09819e-25	CC1H1orf52	- && sp|Q8N6N3|CA052_HUMAN UPF0690 protein C1orf52 OS=Homo sapiens OX=9606 GN=C1orf52 PE=1 SV=1 && PF15559:Domain of unknown function (DUF4660)
ENSFCAG00000045408	57.9004	2.62077	4.47262	8.15515e-26	8.26835e-25	ENSFCAG00000045408	- && sp|P84227|H32_BOVIN Histone H3.2 OS=Bos taurus OX=9913 PE=1 SV=2 && PF00125:Core histone H2A/H2B/H3/H4
ENSFCAG00000029806	139.272	296.356	-1.08998	8.5503e-26	8.65485e-25	AFF1	- && sp|P51825|AFF1_HUMAN AF4/FMR2 family member 1 OS=Homo sapiens OX=9606 GN=AFF1 PE=1 SV=1 && PF05110:AF-4 proto-oncoprotein
ENSFCAG00000005625	106.851	28.5852	1.91042	8.80312e-26	8.90593e-25	RDH13	- && sp|Q8NBN7|RDH13_HUMAN Retinol dehydrogenase 13 OS=Homo sapiens OX=9606 GN=RDH13 PE=1 SV=2 && PF00106:short chain dehydrogenase
ENSFCAG00000046307	136.627	284.451	-1.05421	9.58333e-26	9.68999e-25	ENSFCAG00000046307	- && sp|D2HSB3|RD21L_AILME Double-strand-break repair protein rad21-like protein 1 OS=Ailuropoda melanoleuca OX=9646 GN=RAD21L1 PE=3 SV=1 && PF15290:Golgi-localised syntaxin-1-binding clamp
ENSFCAG00000047920	244.065	106.392	1.19885	1.01502e-25	1.0252e-24	ENSFCAG00000047920	- && sp|Q6ZN79|Z705A_HUMAN Zinc finger protein 705A OS=Homo sapiens OX=9606 GN=ZNF705A PE=2 SV=1 && -
ENSFCAG00000013637	151.689	315.211	-1.05899	1.11064e-25	1.12057e-24	ATG13	- && sp|O75143|ATG13_HUMAN Autophagy-related protein 13 OS=Homo sapiens OX=9606 GN=ATG13 PE=1 SV=1 && PF10033:Autophagy-related protein 13
ENSFCAG00000031419	104.677	235.476	-1.17254	1.25598e-25	1.26583e-24	ABAT	- && sp|P80147|GABT_PIG 4-aminobutyrate aminotransferase, mitochondrial OS=Sus scrofa OX=9823 GN=ABAT PE=1 SV=2 && -
ENSFCAG00000014400	170.724	359.828	-1.07924	1.49788e-25	1.50718e-24	WIPF1	- && sp|Q8K1I7|WIPF1_MOUSE WAS/WASL-interacting protein family member 1 OS=Mus musculus OX=10090 GN=Wipf1 PE=1 SV=1 && PF02205:WH2 motif
ENSFCAG00000015191	116.614	306.78	-1.38566	1.80789e-25	1.81227e-24	PER1	- && sp|Q8CHI5|PER1_RAT Period circadian protein homolog 1 OS=Rattus norvegicus OX=10116 GN=Per1 PE=1 SV=2 && PF12114:Period protein 2/3C-terminal region|PF08447:PAS fold
ENSFCAG00000004633	98.7803	26.1304	1.91979	1.94202e-25	1.9415e-24	TIMM10B	- && sp|Q96M86|DNHD1_HUMAN Dynein heavy chain domain-containing protein 1 OS=Homo sapiens OX=9606 GN=DNHD1 PE=2 SV=2 && -
ENSFCAG00000041210	62.3983	3.09065	4.33535	2.06482e-25	2.06206e-24	ENSFCAG00000041210	- && sp|Q5S1U1|HSPB1_PIG Heat shock protein beta-1 OS=Sus scrofa OX=9823 GN=HSPB1 PE=2 SV=1 && PF00011:Hsp20/alpha crystallin family
ENSFCAG00000007712	160.033	59.3473	1.43591	2.3521e-25	2.34392e-24	EPHA4	- && sp|P54764|EPHA4_HUMAN Ephrin type-A receptor 4 OS=Homo sapiens OX=9606 GN=EPHA4 PE=1 SV=1 && PF07714:Protein tyrosine kinase|PF14575:Ephrin type-A receptor 2 transmembrane domain|PF01404:Ephrin receptor ligand binding domain|PF00041:Fibronectin type III domain|PF07647:SAM domain (Sterile alpha motif)
ENSFCAG00000033840	298.823	131.664	1.18302	2.51643e-25	2.50366e-24	ENSFCAG00000033840	- && - && -
ENSFCAG00000002067	101.022	235.675	-1.2253	2.53682e-25	2.52125e-24	NIPAL3	- && sp|Q6P499|NPAL3_HUMAN NIPA-like protein 3 OS=Homo sapiens OX=9606 GN=NIPAL3 PE=1 SV=1 && PF05653:Magnesium transporter NIPA
ENSFCAG00000046199	63.3171	1.46445	5.43188	3.20835e-25	3.17174e-24	ENSFCAG00000046199	- && sp|P62803|H4_BOVIN Histone H4 OS=Bos taurus OX=9913 PE=1 SV=2 && PF15511:Centromere kinetochore component CENP-T histone fold
ENSFCAG00000033509	193.681	427.487	-1.14011	3.29451e-25	3.25519e-24	CDC42EP4	- && sp|Q9H3Q1|BORG4_HUMAN Cdc42 effector protein 4 OS=Homo sapiens OX=9606 GN=CDC42EP4 PE=1 SV=1 && PF14957:Cdc42 effector|PF00786:P21-Rho-binding domain
ENSFCAG00000005271	172.844	67.5503	1.35529	4.16439e-25	4.10163e-24	GDPGP1	- && sp|Q6ZNW5|GDPP1_HUMAN GDP-D-glucose phosphorylase 1 OS=Homo sapiens OX=9606 GN=GDPGP1 PE=1 SV=2 && -
ENSFCAG00000005384	95.2472	257.33	-1.4312	7.03884e-25	6.89266e-24	ANK2	- && sp|Q01484|ANK2_HUMAN Ankyrin-2 OS=Homo sapiens OX=9606 GN=ANK2 PE=1 SV=4 && PF17809:UPA domain|PF12796:Ankyrin repeats (3 copies)|PF13637:Ankyrin repeats (many copies)|PF00791:ZU5 domain|PF00531:Death domain
ENSFCAG00000027386	334.016	165.298	1.01939	7.69214e-25	7.52053e-24	GLMN	- && sp|Q92990|GLMN_HUMAN Glomulin OS=Homo sapiens OX=9606 GN=GLMN PE=1 SV=2 && PF08568:Uncharacterised protein family, YAP/Alf4/glomulin
ENSFCAG00000005470	167.882	350.823	-1.06981	1.18795e-24	1.15538e-23	KIF18B	- && sp|Q86Y91|KI18B_HUMAN Kinesin-like protein KIF18B OS=Homo sapiens OX=9606 GN=KIF18B PE=1 SV=4 && PF00225:Kinesin motor domain
ENSFCAG00000003569	62.8421	174.686	-1.48137	1.52931e-24	1.48583e-23	ARHGEF3	- && sp|Q9NR81|ARHG3_HUMAN Rho guanine nucleotide exchange factor 3 OS=Homo sapiens OX=9606 GN=ARHGEF3 PE=1 SV=1 && PF00621:RhoGEF domain
ENSFCAG00000044418	168.227	52.9836	1.66701	1.66611e-24	1.61706e-23	ENSFCAG00000044418	- && sp|Q9Y662|HS3SB_HUMAN Heparan sulfate glucosamine 3-O-sulfotransferase 3B1 OS=Homo sapiens OX=9606 GN=HS3ST3B1 PE=1 SV=1 && PF00685:Sulfotransferase domain
ENSFCAG00000000746	155.39	345.262	-1.15528	1.79656e-24	1.74004e-23	AGO1	- && sp|Q9UL18|AGO1_HUMAN Protein argonaute-1 OS=Homo sapiens OX=9606 GN=AGO1 PE=1 SV=3 && PF02170:PAZ domain|PF16488:Argonaute linker 2 domain|PF16487:Mid domain of argonaute|PF02171:Piwi domain|PF08699:Argonaute linker 1 domain|PF16486:N-terminal domain of argonaute
ENSFCAG00000046390	114.029	249.678	-1.12808	1.98847e-24	1.92391e-23	ENSFCAG00000046390	- && sp|P10070|GLI2_HUMAN Zinc finger protein GLI2 OS=Homo sapiens OX=9606 GN=GLI2 PE=1 SV=4 && -
ENSFCAG00000044786	57.517	179.492	-1.63269	2.37205e-24	2.28909e-23	SALL2	- && sp|Q9Y467|SALL2_HUMAN Sal-like protein 2 OS=Homo sapiens OX=9606 GN=SALL2 PE=1 SV=4 && -
ENSFCAG00000013210	89.7478	278.421	-1.63874	2.41633e-24	2.3282e-23	IFI44L	- && sp|Q53G44|IF44L_HUMAN Interferon-induced protein 44-like OS=Homo sapiens OX=9606 GN=IFI44L PE=2 SV=3 && -
ENSFCAG00000029868	51.6511	146.484	-1.50385	2.54073e-24	2.4468e-23	SOCS2	- && sp|Q7YRV6|SOCS2_PIG Suppressor of cytokine signaling 2 OS=Sus scrofa OX=9823 GN=SOCS2 PE=2 SV=1 && -
ENSFCAG00000043102	927.826	2288.58	-1.30255	2.59381e-24	2.49662e-23	CYP1B1	- && sp|Q16678|CP1B1_HUMAN Cytochrome P450 1B1 OS=Homo sapiens OX=9606 GN=CYP1B1 PE=1 SV=2 && PF00067:Cytochrome P450
novel.769	123.24	38.4913	1.67808	3.42632e-24	3.28436e-23	-	- && - && -
novel.557	101.171	23.3859	2.11231	3.85281e-24	3.68371e-23	-	- && - && -
ENSFCAG00000052876	64.0864	1.29502	5.61595	4.08415e-24	3.90089e-23	ENSFCAG00000052876	- && - && -
ENSFCAG00000044623	378.465	187.918	1.00727	5.40972e-24	5.14587e-23	FAM174C	- && sp|Q9BVV8|F174C_HUMAN Protein FAM174C OS=Homo sapiens OX=9606 GN=FAM174C PE=1 SV=2 && PF06679:Protein of unknown function (DUF1180)
ENSFCAG00000039199	57.6314	4.68871	3.61384	6.174e-24	5.86688e-23	ENSFCAG00000039199	- && - && -
ENSFCAG00000029578	113.729	262.756	-1.20969	6.34566e-24	6.02078e-23	GLT8D2	- && sp|Q2HJ96|GL8D2_BOVIN Glycosyltransferase 8 domain-containing protein 2 OS=Bos taurus OX=9913 GN=GLT8D2 PE=2 SV=1 && PF01501:Glycosyl transferase family 8
ENSFCAG00000045820	169.479	57.576	1.55651	6.656e-24	6.3056e-23	ENSFCAG00000045820	- && sp|Q9N2E9|NGF_PONPY Beta-nerve growth factor OS=Pongo pygmaeus OX=9600 GN=NGF PE=3 SV=1 && PF00243:Nerve growth factor family
ENSFCAG00000006259	337.541	702.638	-1.05883	6.66013e-24	6.3063e-23	PLCE1	- && sp|Q9P212|PLCE1_HUMAN 1-phosphatidylinositol 4,5-bisphosphate phosphodiesterase epsilon-1 OS=Homo sapiens OX=9606 GN=PLCE1 PE=1 SV=3 && PF00388:Phosphatidylinositol-specific phospholipase C, X domain|PF00168:C2 domain|PF00387:Phosphatidylinositol-specific phospholipase C, Y domain|PF00617:RasGEF domain|PF00788:Ras association (RalGDS/AF-6) domain
novel.986	113.523	271.918	-1.25832	6.93852e-24	6.56323e-23	-	- && - && -
ENSFCAG00000004630	81.0115	206.325	-1.3417	8.0877e-24	7.62701e-23	ELMO1	- && sp|Q92556|ELMO1_HUMAN Engulfment and cell motility protein 1 OS=Homo sapiens OX=9606 GN=ELMO1 PE=1 SV=2 && PF16457:Pleckstrin homology domain|PF11841:Domain of unknown function (DUF3361)|PF04727:ELMO/CED-12 family
ENSFCAG00000004923	226.588	459.994	-1.02221	8.22834e-24	7.75571e-23	KIF13B	- && sp|Q9NQT8|KI13B_HUMAN Kinesin-like protein KIF13B OS=Homo sapiens OX=9606 GN=KIF13B PE=1 SV=2 && PF00498:FHA domain|PF12473:Kinesin protein|PF16183:Kinesin-associated|PF00225:Kinesin motor domain|PF01302:CAP-Gly domain|PF12423:Kinesin protein 1B
ENSFCAG00000010756	157.702	328.372	-1.05477	8.99209e-24	8.44141e-23	E2F7	- && sp|Q96AV8|E2F7_HUMAN Transcription factor E2F7 OS=Homo sapiens OX=9606 GN=E2F7 PE=1 SV=3 && PF02319:E2F/DP family winged-helix DNA-binding domain
novel.481	264.967	116.571	1.18751	1.00668e-23	9.44078e-23	-	- && - && -
ENSFCAG00000035506	55.249	4.61384	3.58985	1.09707e-23	1.02678e-22	ENSFCAG00000035506	- && - && -
ENSFCAG00000052993	57.4393	1.97495	4.87074	1.35028e-23	1.25871e-22	ENSFCAG00000052993	- && sp|P68432|H31_BOVIN Histone H3.1 OS=Bos taurus OX=9913 PE=1 SV=2 && PF00125:Core histone H2A/H2B/H3/H4
ENSFCAG00000007792	249.796	96.8386	1.37045	1.36638e-23	1.27244e-22	CD200	- && sp|Q5RAL8|OX2G_PONAB OX-2 membrane glycoprotein OS=Pongo abelii OX=9601 GN=CD200 PE=2 SV=1 && PF00047:Immunoglobulin domain
ENSFCAG00000041934	128.411	41.7772	1.61542	1.69185e-23	1.56926e-22	ENSFCAG00000041934	- && sp|O15524|SOCS1_HUMAN Suppressor of cytokine signaling 1 OS=Homo sapiens OX=9606 GN=SOCS1 PE=1 SV=1 && PF00017:SH2 domain
ENSFCAG00000037078	76.8043	11.6431	2.74269	2.55467e-23	2.35782e-22	ENSFCAG00000037078	- && - && -
ENSFCAG00000010710	97.3243	242.359	-1.31709	2.72873e-23	2.511e-22	ALPK1	- && sp|Q96QP1|ALPK1_HUMAN Alpha-protein kinase 1 OS=Homo sapiens OX=9606 GN=ALPK1 PE=1 SV=3 && PF02816:Alpha-kinase family
ENSFCAG00000053824	90.0407	0	9.2296	3.44254e-23	3.15849e-22	ENSFCAG00000053824	- && - && -
ENSFCAG00000031032	87.291	215.783	-1.31226	3.45917e-23	3.17218e-22	ENSFCAG00000031032	- && sp|Q8WXH0|SYNE2_HUMAN Nesprin-2 OS=Homo sapiens OX=9606 GN=SYNE2 PE=1 SV=3 && PF00435:Spectrin repeat|PF10541:Nuclear envelope localisation domain
ENSFCAG00000040849	64.1197	8.06733	2.99983	3.73896e-23	3.42539e-22	ENSFCAG00000040849	- && - && -
novel.245	55.6666	1.46658	5.244	3.97631e-23	3.63925e-22	-	- && - && -
ENSFCAG00000002745	169.111	354.33	-1.07041	3.99673e-23	3.65615e-22	TDRD7	- && sp|D2H0H6|TDRD7_AILME Tudor domain-containing protein 7 OS=Ailuropoda melanoleuca OX=9646 GN=TDRD7 PE=3 SV=1 && PF00567:Tudor domain
ENSFCAG00000026160	77.1834	187.344	-1.28457	4.23124e-23	3.86687e-22	CBX7	- && sp|O95931|CBX7_HUMAN Chromobox protein homolog 7 OS=Homo sapiens OX=9606 GN=CBX7 PE=1 SV=1 && PF17218:CBX family C-terminal motif|PF00385:Chromo (CHRromatin Organisation MOdifier) domain
ENSFCAG00000040278	85.936	10.9781	2.97126	4.24213e-23	3.87492e-22	ENSFCAG00000040278	- && sp|A1A4R1|H2A2C_BOVIN Histone H2A type 2-C OS=Bos taurus OX=9913 GN=H2AC20 PE=2 SV=1 && PF16211:C-terminus of histone H2A|PF00125:Core histone H2A/H2B/H3/H4
ENSFCAG00000011212	77.2483	230.032	-1.5627	4.28874e-23	3.91558e-22	SH3D19	- && sp|Q5HYK7|SH319_HUMAN SH3 domain-containing protein 19 OS=Homo sapiens OX=9606 GN=SH3D19 PE=1 SV=2 && PF00018:SH3 domain|PF14604:Variant SH3 domain
ENSFCAG00000005851	100.945	223.648	-1.14504	4.65718e-23	4.24987e-22	PKN3	- && sp|Q6P5Z2|PKN3_HUMAN Serine/threonine-protein kinase N3 OS=Homo sapiens OX=9606 GN=PKN3 PE=1 SV=1 && PF02185:Hr1 repeat|PF00433:Protein kinase C terminal domain|PF00069:Protein kinase domain
ENSFCAG00000038099	201.115	83.047	1.27414	5.14394e-23	4.68717e-22	ENSFCAG00000038099	- && sp|P06280|AGAL_HUMAN Alpha-galactosidase A OS=Homo sapiens OX=9606 GN=GLA PE=1 SV=1 && PF16499:Alpha galactosidase A|PF17450:Alpha galactosidase A C-terminal beta sandwich domain
ENSFCAG00000040249	152.546	52.6566	1.53817	5.88609e-23	5.34512e-22	ENSFCAG00000040249	- && sp|Q8WUU4|ZN296_HUMAN Zinc finger protein 296 OS=Homo sapiens OX=9606 GN=ZNF296 PE=1 SV=1 && -
ENSFCAG00000031869	67.288	180.994	-1.42917	5.95863e-23	5.40835e-22	BCORL1	- && sp|Q5H9F3|BCORL_HUMAN BCL-6 corepressor-like protein 1 OS=Homo sapiens OX=9606 GN=BCORL1 PE=1 SV=1 && PF16553:BCORL-PCGF1-binding domain|PF12796:Ankyrin repeats (3 copies)
ENSFCAG00000001441	177.503	70.4755	1.33584	7.3123e-23	6.61445e-22	CDC42EP2	- && sp|O14613|BORG1_HUMAN Cdc42 effector protein 2 OS=Homo sapiens OX=9606 GN=CDC42EP2 PE=1 SV=1 && PF00786:P21-Rho-binding domain|PF14957:Cdc42 effector
ENSFCAG00000040124	121.454	38.703	1.64896	9.51764e-23	8.58016e-22	CSF3	- && sp|O02708|CSF3_FELCA Granulocyte colony-stimulating factor (Fragment) OS=Felis catus OX=9685 GN=CSF3 PE=2 SV=1 && PF16647:Granulocyte colony-stimulating factor
ENSFCAG00000045706	81.9869	15.9741	2.3602	1.14449e-22	1.02927e-21	ENSFCAG00000045706	- && sp|Q1XH10|SKDA1_HUMAN SKI/DACH domain-containing protein 1 OS=Homo sapiens OX=9606 GN=SKIDA1 PE=1 SV=2 && PF15223:Elongin BC and Polycomb repressive complex 2-associated protein|PF02437:SKI/SNO/DAC family
ENSFCAG00000005081	76.4754	186.796	-1.28353	1.39182e-22	1.24808e-21	SESN3	- && sp|P58005|SESN3_HUMAN Sestrin-3 OS=Homo sapiens OX=9606 GN=SESN3 PE=1 SV=2 && PF04636:PA26 p53-induced protein (sestrin)
ENSFCAG00000038613	141.491	295.759	-1.06339	1.5149e-22	1.35584e-21	PTP4A3	- && sp|A2VDT1|TP4A3_BOVIN Protein tyrosine phosphatase type IVA 3 OS=Bos taurus OX=9913 GN=PTP4A3 PE=2 SV=1 && PF00782:Dual specificity phosphatase, catalytic domain
ENSFCAG00000013342	62.6092	170.399	-1.439	1.62989e-22	1.45526e-21	ZNF618	- && sp|Q5T7W0|ZN618_HUMAN Zinc finger protein 618 OS=Homo sapiens OX=9606 GN=ZNF618 PE=1 SV=1 && -
ENSFCAG00000009660	167.805	346.71	-1.04912	1.85009e-22	1.64634e-21	MINDY1	- && sp|Q5R7G8|MINY1_PONAB Ubiquitin carboxyl-terminal hydrolase MINDY-1 OS=Pongo abelii OX=9601 GN=MINDY1 PE=2 SV=1 && PF04424:MINDY deubiquitinase
novel.834	77.8675	13.519	2.51366	1.89229e-22	1.68229e-21	-	- && - && -
ENSFCAG00000007257	78.3398	220.815	-1.48933	2.0537e-22	1.82057e-21	IQSEC2	- && sp|Q5DU25|IQEC2_MOUSE IQ motif and SEC7 domain-containing protein 2 OS=Mus musculus OX=10090 GN=Iqsec2 PE=1 SV=3 && PF16453:PH domain|PF01369:Sec7 domain
ENSFCAG00000053116	54.5556	1.71648	5.05403	2.0567e-22	1.82236e-21	ENSFCAG00000053116	- && sp|P62803|H4_BOVIN Histone H4 OS=Bos taurus OX=9913 PE=1 SV=2 && PF15511:Centromere kinetochore component CENP-T histone fold
ENSFCAG00000009340	131.736	276.531	-1.07112	2.13912e-22	1.89359e-21	MAGI1	- && sp|Q96QZ7|MAGI1_HUMAN Membrane-associated guanylate kinase, WW and PDZ domain-containing protein 1 OS=Homo sapiens OX=9606 GN=MAGI1 PE=1 SV=3 && PF16666:Unstructured region on MAGI|PF00397:WW domain|PF00625:Guanylate kinase|PF16663:Unstructured region on MAGI|PF00595:PDZ domain
ENSFCAG00000040962	90.6537	11.1053	3.04382	2.28896e-22	2.02527e-21	SNORA73	- && - && -
ENSFCAG00000024554	46.4945	160.699	-1.79934	2.43664e-22	2.15389e-21	RNASEL	- && sp|Q05823|RN5A_HUMAN 2-5A-dependent ribonuclease OS=Homo sapiens OX=9606 GN=RNASEL PE=1 SV=2 && PF13637:Ankyrin repeats (many copies)|PF00069:Protein kinase domain|PF12796:Ankyrin repeats (3 copies)|PF06479:Ribonuclease 2-5A|PF13857:Ankyrin repeats (many copies)
ENSFCAG00000005373	273.336	128.423	1.08945	2.51319e-22	2.2184e-21	PPIL3	- && sp|Q9H2H8|PPIL3_HUMAN Peptidyl-prolyl cis-trans isomerase-like 3 OS=Homo sapiens OX=9606 GN=PPIL3 PE=1 SV=1 && PF00160:Cyclophilin type peptidyl-prolyl cis-trans isomerase/CLD
ENSFCAG00000002822	50.0324	151.856	-1.59507	2.79933e-22	2.46513e-21	SALL4	- && sp|Q9UJQ4|SALL4_HUMAN Sal-like protein 4 OS=Homo sapiens OX=9606 GN=SALL4 PE=1 SV=1 && -
ENSFCAG00000014874	223.491	74.7914	1.58168	3.27591e-22	2.87801e-21	SETD9	- && sp|Q8NE22|SETD9_HUMAN SET domain-containing protein 9 OS=Homo sapiens OX=9606 GN=SETD9 PE=2 SV=2 && -
ENSFCAG00000022928	138.833	335.552	-1.28031	3.40323e-22	2.98846e-21	PDZD2	- && sp|O15018|PDZD2_HUMAN PDZ domain-containing protein 2 OS=Homo sapiens OX=9606 GN=PDZD2 PE=1 SV=4 && -
ENSFCAG00000014656	81.8623	213.901	-1.39736	3.60796e-22	3.16376e-21	RCOR2	- && sp|Q8C796|RCOR2_MOUSE REST corepressor 2 OS=Mus musculus OX=10090 GN=Rcor2 PE=1 SV=1 && -
ENSFCAG00000004881	109.943	241.991	-1.14064	3.79678e-22	3.32308e-21	PDE4A	- && sp|P27815|PDE4A_HUMAN cAMP-specific 3',5'-cyclic phosphodiesterase 4A OS=Homo sapiens OX=9606 GN=PDE4A PE=1 SV=3 && PF00233:3'5'-cyclic nucleotide phosphodiesterase|PF18100:Phosphodiesterase 4 upstream conserved regions (UCR)
ENSFCAG00000011303	343.495	160.366	1.10065	4.94206e-22	4.31128e-21	EAF1	- && sp|Q96JC9|EAF1_HUMAN ELL-associated factor 1 OS=Homo sapiens OX=9606 GN=EAF1 PE=1 SV=1 && PF09816:RNA polymerase II transcription elongation factor
ENSFCAG00000039287	113.043	253.376	-1.16159	5.36421e-22	4.66644e-21	TWIST1	- && sp|Q8MIH8|TWST1_CEBCA Twist-related protein 1 OS=Cebus capucinus OX=9516 GN=TWIST1 PE=3 SV=1 && PF00010:Helix-loop-helix DNA-binding domain
ENSFCAG00000009398	40.0385	132.879	-1.73483	6.51513e-22	5.64392e-21	FBXO41	- && sp|Q8TF61|FBX41_HUMAN F-box only protein 41 OS=Homo sapiens OX=9606 GN=FBXO41 PE=2 SV=5 && PF12937:F-box-like
ENSFCAG00000030150	464.592	220.954	1.07079	7.34849e-22	6.35108e-21	EPM2AIP1	- && sp|Q7L775|EPMIP_HUMAN EPM2A-interacting protein 1 OS=Homo sapiens OX=9606 GN=EPM2AIP1 PE=1 SV=1 && -
ENSFCAG00000032064	2213.03	977.627	1.17905	7.55926e-22	6.5302e-21	ATP6	- && sp|P48894|ATP6_FELCA ATP synthase subunit a OS=Felis catus OX=9685 GN=MT-ATP6 PE=3 SV=1 && -
novel.547	60.8468	2.42378	4.64515	7.92367e-22	6.83867e-21	-	- && - && -
novel.365	117.112	29.933	1.9756	8.01233e-22	6.91198e-21	-	- && sp|Q6ZN79|Z705A_HUMAN Zinc finger protein 705A OS=Homo sapiens OX=9606 GN=ZNF705A PE=2 SV=1 && PF01352:KRAB box
ENSFCAG00000010311	145.818	307.23	-1.06971	9.12225e-22	7.85129e-21	PRKD2	- && sp|Q9BZL6|KPCD2_HUMAN Serine/threonine-protein kinase D2 OS=Homo sapiens OX=9606 GN=PRKD2 PE=1 SV=3 && PF00130:Phorbol esters/diacylglycerol binding domain (C1 domain)|PF00069:Protein kinase domain
novel.1091	47.1401	2.43895	4.27107	1.11328e-21	9.52886e-21	-	- && - && -
ENSFCAG00000004882	168.478	339.128	-1.0159	1.11649e-21	9.55197e-21	MXI1	- && sp|O09015|MXI1_RAT Max-interacting protein 1 OS=Rattus norvegicus OX=10116 GN=Mxi1 PE=2 SV=1 && PF00010:Helix-loop-helix DNA-binding domain
ENSFCAG00000030232	95.9912	300.21	-1.64716	1.17365e-21	1.00318e-20	ENSFCAG00000030232	- && sp|Q9UMW8|UBP18_HUMAN Ubl carboxyl-terminal hydrolase 18 OS=Homo sapiens OX=9606 GN=USP18 PE=1 SV=1 && PF00443:Ubiquitin carboxyl-terminal hydrolase
ENSFCAG00000000475	22.5077	92.5302	-2.04418	1.26159e-21	1.07637e-20	MAST1	- && sp|Q9Y2H9|MAST1_HUMAN Microtubule-associated serine/threonine-protein kinase 1 OS=Homo sapiens OX=9606 GN=MAST1 PE=1 SV=2 && PF17820:PDZ domain|PF00069:Protein kinase domain|PF08926:Domain of unknown function (DUF1908)
novel.164	52.343	3.15751	4.06957	1.42378e-21	1.21252e-20	-	- && - && -
ENSFCAG00000010389	248.672	114.139	1.12061	1.55525e-21	1.32267e-20	PEX12	- && sp|A4FUD4|PEX12_BOVIN Peroxisome assembly protein 12 OS=Bos taurus OX=9913 GN=PEX12 PE=2 SV=1 && PF04757:Pex2 / Pex12 amino terminal region
ENSFCAG00000023368	163.424	56.8168	1.51627	1.78941e-21	1.51974e-20	ENSFCAG00000023368	- && sp|P62803|H4_BOVIN Histone H4 OS=Bos taurus OX=9913 PE=1 SV=2 && PF15511:Centromere kinetochore component CENP-T histone fold
ENSFCAG00000036549	105.715	244.904	-1.20291	1.80684e-21	1.53383e-20	MEIS1	- && sp|O00470|MEIS1_HUMAN Homeobox protein Meis1 OS=Homo sapiens OX=9606 GN=MEIS1 PE=1 SV=1 && PF05920:Homeobox KN domain|PF16493:N-terminal of Homeobox Meis and PKNOX1
ENSFCAG00000044682	39.0954	142.539	-1.87391	1.85661e-21	1.57537e-20	ENSFCAG00000044682	- && sp|Q8ND94|LRN4L_HUMAN LRRN4 C-terminal-like protein OS=Homo sapiens OX=9606 GN=LRRN4CL PE=2 SV=1 && -
ENSFCAG00000046237	103.124	238.459	-1.21334	1.86595e-21	1.58257e-20	RASGRP2	- && sp|Q7LDG7|GRP2_HUMAN RAS guanyl-releasing protein 2 OS=Homo sapiens OX=9606 GN=RASGRP2 PE=1 SV=1 && PF13499:EF-hand domain pair|PF00130:Phorbol esters/diacylglycerol binding domain (C1 domain)|PF00617:RasGEF domain|PF00618:RasGEF N-terminal motif
ENSFCAG00000032110	242.298	114.278	1.08658	2.20676e-21	1.86399e-20	ENSFCAG00000032110	- && sp|A8MTT3|CEBOS_HUMAN Protein CEBPZOS OS=Homo sapiens OX=9606 GN=CEBPZOS PE=1 SV=2 && -
ENSFCAG00000034629	48.8477	2.14467	4.52885	2.34085e-21	1.97456e-20	ENSFCAG00000034629	- && - && -
novel.302	69.9548	0	8.86363	2.73999e-21	2.30082e-20	-	- && - && -
ENSFCAG00000006314	121.757	280.887	-1.20538	2.75254e-21	2.31032e-20	SGSM2	- && sp|O43147|SGSM2_HUMAN Small G protein signaling modulator 2 OS=Homo sapiens OX=9606 GN=SGSM2 PE=1 SV=4 && PF12068:Rab-binding domain (RBD)|PF02759:RUN domain|PF00566:Rab-GTPase-TBC domain
ENSFCAG00000002016	3739.47	1361.29	1.45787	2.77517e-21	2.32722e-20	CYP1A1	- && sp|Q5KQT7|CP1A1_FELCA Cytochrome P450 1A1 OS=Felis catus OX=9685 GN=CYP1A1 PE=2 SV=1 && PF00067:Cytochrome P450
ENSFCAG00000004976	164.753	352.871	-1.09523	3.51964e-21	2.93303e-20	USP28	- && sp|Q96RU2|UBP28_HUMAN Ubiquitin carboxyl-terminal hydrolase 28 OS=Homo sapiens OX=9606 GN=USP28 PE=1 SV=1 && PF00443:Ubiquitin carboxyl-terminal hydrolase
ENSFCAG00000041802	133.618	35.5349	1.91841	3.5625e-21	2.96609e-20	SNORA73	- && - && -
ENSFCAG00000014768	301.221	150.205	1.00911	3.68009e-21	3.06263e-20	TTC9C	- && sp|Q8N5M4|TTC9C_HUMAN Tetratricopeptide repeat protein 9C OS=Homo sapiens OX=9606 GN=TTC9C PE=1 SV=1 && -
novel.421	48.3991	2.34942	4.40022	3.99366e-21	3.31323e-20	-	- && - && -
ENSFCAG00000012053	33.283	113.445	-1.7722	4.85952e-21	4.01725e-20	RBM20	- && sp|Q5T481|RBM20_HUMAN RNA-binding protein 20 OS=Homo sapiens OX=9606 GN=RBM20 PE=1 SV=3 && -
ENSFCAG00000001973	53.153	166.186	-1.63845	6.35263e-21	5.22835e-20	LRRK1	- && sp|Q38SD2|LRRK1_HUMAN Leucine-rich repeat serine/threonine-protein kinase 1 OS=Homo sapiens OX=9606 GN=LRRK1 PE=1 SV=3 && PF00069:Protein kinase domain|PF16095:C-terminal of Roc, COR, domain|PF13855:Leucine rich repeat|PF08477:Ras of Complex, Roc, domain of DAPkinase
ENSFCAG00000043526	192.825	84.011	1.19872	6.53343e-21	5.37242e-20	BORCS6	- && sp|Q3SX20|BORC6_BOVIN BLOC-1-related complex subunit 6 OS=Bos taurus OX=9913 GN=BORCS6 PE=2 SV=2 && PF10157:BLOC-1-related complex sub-unit 6
ENSFCAG00000009639	88.94	200.461	-1.17381	6.94371e-21	5.70475e-20	SVIL	- && sp|O95425|SVIL_HUMAN Supervillin OS=Homo sapiens OX=9606 GN=SVIL PE=1 SV=2 && PF00626:Gelsolin repeat
ENSFCAG00000004347	101.286	229.008	-1.17499	7.54987e-21	6.18638e-20	FAM214A	- && sp|Q32MH5|F214A_HUMAN Protein FAM214A OS=Homo sapiens OX=9606 GN=FAM214A PE=1 SV=2 && PF13889:Chromosome segregation during meiosis|PF13915:Domain of unknown function (DUF4210)
ENSFCAG00000038681	45.7126	1.7706	4.6728	9.4021e-21	7.66109e-20	SNORD39	- && - && -
ENSFCAG00000041380	246.35	116.581	1.08471	1.00121e-20	8.15018e-20	NIPAL4	- && sp|Q0D2K0|NIPA4_HUMAN Magnesium transporter NIPA4 OS=Homo sapiens OX=9606 GN=NIPAL4 PE=1 SV=3 && PF05653:Magnesium transporter NIPA
ENSFCAG00000006408	56.3922	152.231	-1.43135	1.04096e-20	8.45522e-20	HOXB3	- && sp|P09026|HXB3_MOUSE Homeobox protein Hox-B3 OS=Mus musculus OX=10090 GN=Hoxb3 PE=2 SV=4 && PF13293:Domain of unknown function (DUF4074)|PF00046:Homeodomain
ENSFCAG00000000320	130.28	321.399	-1.29985	1.07408e-20	8.71287e-20	OAS3	- && sp|Q9Y6K5|OAS3_HUMAN 2'-5'-oligoadenylate synthase 3 OS=Homo sapiens OX=9606 GN=OAS3 PE=1 SV=3 && PF10421:2'-5'-oligoadenylate synthetase 1, domain 2, C-terminus|PF01909:Nucleotidyltransferase domain
ENSFCAG00000047344	177.288	70.3617	1.32892	1.1282e-20	9.13994e-20	ENSFCAG00000047344	- && - && -
ENSFCAG00000011146	34.4524	112.88	-1.70799	1.31059e-20	1.0567e-19	ADRA1B	- && sp|P35368|ADA1B_HUMAN Alpha-1B adrenergic receptor OS=Homo sapiens OX=9606 GN=ADRA1B PE=1 SV=3 && PF00001:7 transmembrane receptor (rhodopsin family)
ENSFCAG00000045405	260.708	129.683	1.00606	1.31215e-20	1.0575e-19	NKAIN1	- && sp|Q4KMZ8|NKAI1_HUMAN Sodium/potassium-transporting ATPase subunit beta-1-interacting protein 1 OS=Homo sapiens OX=9606 GN=NKAIN1 PE=2 SV=3 && -
novel.600	106.958	226.336	-1.08035	1.40756e-20	1.13341e-19	-	- && - && -
ENSFCAG00000008913	165.818	66.1043	1.32754	1.49274e-20	1.20045e-19	TEX14	- && sp|F1MJR8|TEX14_BOVIN Inactive serine/threonine-protein kinase TEX14 OS=Bos taurus OX=9913 GN=TEX14 PE=3 SV=2 && PF07714:Protein tyrosine kinase
ENSFCAG00000043376	106.509	234.915	-1.14158	1.82412e-20	1.46e-19	ENSFCAG00000043376	- && sp|Q13796|SHRM2_HUMAN Protein Shroom2 OS=Homo sapiens OX=9606 GN=SHROOM2 PE=1 SV=1 && PF08688:Apx/Shroom domain ASD1|PF00595:PDZ domain|PF08687:Apx/Shroom domain ASD2
ENSFCAG00000032781	60.5198	7.49618	3.01592	1.85406e-20	1.48269e-19	ENSFCAG00000032781	- && - && -
ENSFCAG00000015724	124.529	45.72	1.44286	1.95843e-20	1.56481e-19	ITIH4	- && sp|Q3T052|ITIH4_BOVIN Inter-alpha-trypsin inhibitor heavy chain H4 OS=Bos taurus OX=9913 GN=ITIH4 PE=1 SV=1 && PF06668:Inter-alpha-trypsin inhibitor heavy chain C-terminus|PF08487:Vault protein inter-alpha-trypsin domain|PF00092:von Willebrand factor type A domain
ENSFCAG00000012065	195.343	89.9403	1.11844	2.17012e-20	1.73024e-19	ITGA2	- && sp|P17301|ITA2_HUMAN Integrin alpha-2 OS=Homo sapiens OX=9606 GN=ITGA2 PE=1 SV=1 && PF00092:von Willebrand factor type A domain|PF01839:FG-GAP repeat|PF08441:Integrin alpha
novel.486	196.2	66.9723	1.55565	3.22465e-20	2.55028e-19	-	- && - && -
novel.1059	68.6393	11.2181	2.59892	3.81854e-20	3.00212e-19	-	- && - && -
ENSFCAG00000039253	63.6192	8.21268	2.97534	4.51247e-20	3.54171e-19	ENSFCAG00000039253	- && - && -
ENSFCAG00000041115	157.06	62.4421	1.33173	4.59518e-20	3.60359e-19	MCEMP1	- && sp|Q8IX19|MCEM1_HUMAN Mast cell-expressed membrane protein 1 OS=Homo sapiens OX=9606 GN=MCEMP1 PE=1 SV=1 && -
ENSFCAG00000052060	31.383	108.43	-1.79871	4.6802e-20	3.66872e-19	SMPD5	- && sp|D6MZJ6|NSMA5_MOUSE Sphingomyelin phosphodiesterase 5 OS=Mus musculus OX=10090 GN=Smpd5 PE=1 SV=1 && PF03372:Endonuclease/Exonuclease/phosphatase family
ENSFCAG00000022984	165.233	66.1818	1.32277	4.91598e-20	3.8503e-19	MEST	- && sp|Q5EB52|MEST_HUMAN Mesoderm-specific transcript homolog protein OS=Homo sapiens OX=9606 GN=MEST PE=1 SV=2 && PF00561:alpha/beta hydrolase fold
ENSFCAG00000002252	141.082	49.6462	1.50992	5.02562e-20	3.93286e-19	ITGA8	- && sp|P53708|ITA8_HUMAN Integrin alpha-8 OS=Homo sapiens OX=9606 GN=ITGA8 PE=1 SV=3 && PF01839:FG-GAP repeat|PF08441:Integrin alpha
ENSFCAG00000042452	124.908	42.9878	1.54442	5.80258e-20	4.53136e-19	CC2H21orf91	- && sp|Q9NYK6|EURL_HUMAN Protein EURL homolog OS=Homo sapiens OX=9606 GN=EURL PE=1 SV=3 && PF06937:EURL protein
novel.795	95.8058	25.0361	1.93349	5.93098e-20	4.62776e-19	-	- && - && -
ENSFCAG00000001845	248.228	502.503	-1.01899	6.24659e-20	4.86789e-19	GAS7	- && sp|O60861|GAS7_HUMAN Growth arrest-specific protein 7 OS=Homo sapiens OX=9606 GN=GAS7 PE=1 SV=3 && PF16623:Unstructured linker region between on GAS7 protein|PF14604:Variant SH3 domain|PF00397:WW domain|PF00611:Fes/CIP4, and EFC/F-BAR homology domain
ENSFCAG00000052591	40.658	2.74816	3.87881	7.02756e-20	5.46506e-19	ENSFCAG00000052591	- && sp|P62803|H4_BOVIN Histone H4 OS=Bos taurus OX=9913 PE=1 SV=2 && PF15511:Centromere kinetochore component CENP-T histone fold
ENSFCAG00000012234	91.2556	208.662	-1.1956	8.54766e-20	6.61405e-19	MAP4K2	- && sp|Q12851|M4K2_HUMAN Mitogen-activated protein kinase kinase kinase kinase 2 OS=Homo sapiens OX=9606 GN=MAP4K2 PE=1 SV=2 && PF00780:CNH domain|PF00069:Protein kinase domain
ENSFCAG00000025770	83.7172	21.5232	1.96063	9.68532e-20	7.47882e-19	PCDH18	- && sp|A7MB46|PCD18_BOVIN Protocadherin-18 OS=Bos taurus OX=9913 GN=PCDH18 PE=2 SV=1 && PF08266:Cadherin-like|PF00028:Cadherin domain
ENSFCAG00000040144	45.4722	134.564	-1.55978	9.80222e-20	7.56595e-19	YPEL1	- && sp|Q65Z59|YPEL1_CHLAE Protein yippee-like 1 OS=Chlorocebus aethiops OX=9534 GN=YPEL1 PE=3 SV=1 && PF03226:Yippee zinc-binding/DNA-binding /Mis18, centromere assembly
ENSFCAG00000028457	261.372	127.817	1.03007	1.01527e-19	7.82998e-19	NCEH1	- && sp|Q1JQE6|NCEH1_BOVIN Neutral cholesterol ester hydrolase 1 OS=Bos taurus OX=9913 GN=NCEH1 PE=2 SV=2 && PF07859:alpha/beta hydrolase fold
ENSFCAG00000049386	48.209	1.49643	5.03487	1.08432e-19	8.34175e-19	ENSFCAG00000049386	- && sp|P04908|H2A1B_HUMAN Histone H2A type 1-B/E OS=Homo sapiens OX=9606 GN=H2AC4 PE=1 SV=2 && -
ENSFCAG00000006923	110.613	31.0587	1.84234	1.12463e-19	8.64834e-19	CCNB1IP1	- && sp|Q9NPC3|CIP1_HUMAN E3 ubiquitin-protein ligase CCNB1IP1 OS=Homo sapiens OX=9606 GN=CCNB1IP1 PE=1 SV=1 && PF14634:zinc-RING finger domain
novel.784	185.335	79.6156	1.22051	1.20101e-19	9.21664e-19	-	- && - && -
ENSFCAG00000048087	90.3799	26.477	1.77019	1.23252e-19	9.4507e-19	ENSFCAG00000048087	- && - && -
novel.907	55.3088	0	8.52452	1.27492e-19	9.77173e-19	-	- && - && -
ENSFCAG00000015104	131.811	48.6055	1.44402	1.34141e-19	1.02771e-18	FASTKD3	- && sp|Q58CX2|FAKD3_BOVIN FAST kinase domain-containing protein 3, mitochondrial OS=Bos taurus OX=9913 GN=FASTKD3 PE=2 SV=2 && PF08368:FAST kinase-like protein, subdomain 2|PF08373:RAP domain|PF06743:FAST kinase-like protein, subdomain 1
ENSFCAG00000015553	22.367	85.6982	-1.94855	1.51075e-19	1.15413e-18	RHOBTB1	- && sp|O94844|RHBT1_HUMAN Rho-related BTB domain-containing protein 1 OS=Homo sapiens OX=9606 GN=RHOBTB1 PE=1 SV=2 && PF00651:BTB/POZ domain|PF00071:Ras family
novel.420	87.3726	22.021	1.98457	1.64628e-19	1.25458e-18	-	- && - && -
ENSFCAG00000028952	9.71459	62.7268	-2.67405	1.65436e-19	1.26022e-18	HOXA3	- && sp|O43365|HXA3_HUMAN Homeobox protein Hox-A3 OS=Homo sapiens OX=9606 GN=HOXA3 PE=1 SV=1 && PF00046:Homeodomain|PF13293:Domain of unknown function (DUF4074)
ENSFCAG00000008243	13.1067	66.637	-2.35672	1.77039e-19	1.3464e-18	TBC1D16	- && sp|Q8TBP0|TBC16_HUMAN TBC1 domain family member 16 OS=Homo sapiens OX=9606 GN=TBC1D16 PE=2 SV=1 && PF00566:Rab-GTPase-TBC domain
ENSFCAG00000046301	60.4707	9.48245	2.67418	1.78534e-19	1.35667e-18	ENSFCAG00000046301	- && - && -
ENSFCAG00000008728	222.789	107.429	1.04829	1.80232e-19	1.36902e-18	APTX	- && sp|P61797|APTX_CANLF Aprataxin OS=Canis lupus familiaris OX=9615 GN=APTX PE=2 SV=1 && PF11969:Scavenger mRNA decapping enzyme C-term binding|PF16278:C2HE / C2H2 / C2HC zinc-binding finger|PF17913:FHA domain
novel.451	51.0739	1.32471	5.29017	1.87169e-19	1.41882e-18	-	- && - && -
ENSFCAG00000029905	108.166	227.703	-1.0752	2.46372e-19	1.85852e-18	JADE2	- && sp|Q6ZQF7|JADE2_MOUSE E3 ubiquitin-protein ligase Jade-2 OS=Mus musculus OX=10090 GN=Jade2 PE=1 SV=2 && -
ENSFCAG00000010270	104.597	227.388	-1.12251	2.5429e-19	1.91592e-18	FAM166A	- && sp|Q4QR77|F166A_RAT Protein FAM166A OS=Rattus norvegicus OX=10116 GN=Fam166a PE=2 SV=1 && PF10629:Protein of unknown function (DUF2475)
ENSFCAG00000009969	141.528	46.5993	1.60292	2.85588e-19	2.14912e-18	PLK3	- && sp|Q9H4B4|PLK3_HUMAN Serine/threonine-protein kinase PLK3 OS=Homo sapiens OX=9606 GN=PLK3 PE=1 SV=2 && PF00659:POLO box duplicated region|PF00069:Protein kinase domain
ENSFCAG00000033017	42.4143	2.73057	3.94324	3.32344e-19	2.49493e-18	ENSFCAG00000033017	- && - && -
ENSFCAG00000013683	115.431	235.528	-1.02594	3.40907e-19	2.55818e-18	MYRF	- && sp|Q9Y2G1|MYRF_HUMAN Myelin regulatory factor OS=Homo sapiens OX=9606 GN=MYRF PE=1 SV=3 && PF13888:Myelin gene regulatory factor C-terminal domain 2|PF13887:Myelin gene regulatory factor -C-terminal domain 1|PF05224:NDT80 / PhoG like DNA-binding family|PF13884:Chaperone of endosialidase
ENSFCAG00000001211	82.9718	22.624	1.88027	3.62102e-19	2.71503e-18	ENSFCAG00000001211	- && sp|Q8SQH5|ADT2_BOVIN ADP/ATP translocase 2 OS=Bos taurus OX=9913 GN=SLC25A5 PE=2 SV=3 && PF00153:Mitochondrial carrier protein
ENSFCAG00000051703	145.438	295.591	-1.02554	3.69465e-19	2.76913e-18	ENSFCAG00000051703	- && - && -
ENSFCAG00000009386	139.941	285.254	-1.02439	3.73681e-19	2.7996e-18	ENSFCAG00000009386	- && sp|Q9NUL5|SHFL_HUMAN Shiftless antiviral inhibitor of ribosomal frameshifting protein OS=Homo sapiens OX=9606 GN=SHFL PE=1 SV=2 && -
ENSFCAG00000011411	18.9924	77.9946	-2.04967	3.88542e-19	2.90977e-18	GPR146	- && sp|Q99LE2|GP146_MOUSE Probable G-protein coupled receptor 146 OS=Mus musculus OX=10090 GN=Gpr146 PE=2 SV=2 && PF00001:7 transmembrane receptor (rhodopsin family)
ENSFCAG00000031459	85.7733	215.773	-1.32332	3.91582e-19	2.93135e-18	NPY2R	- && sp|P49146|NPY2R_HUMAN Neuropeptide Y receptor type 2 OS=Homo sapiens OX=9606 GN=NPY2R PE=1 SV=1 && PF00001:7 transmembrane receptor (rhodopsin family)
ENSFCAG00000043388	46.4094	4.53328	3.35052	6.55605e-19	4.86093e-18	ENSFCAG00000043388	- && sp|P68432|H31_BOVIN Histone H3.1 OS=Bos taurus OX=9913 PE=1 SV=2 && PF00125:Core histone H2A/H2B/H3/H4
ENSFCAG00000034974	47.2199	3.43397	3.78469	6.66661e-19	4.93896e-18	SNORD18	- && - && -
ENSFCAG00000033464	47.141	1.84145	4.71362	6.8629e-19	5.08035e-18	ENSFCAG00000033464	- && - && -
ENSFCAG00000002047	105.725	227.95	-1.1091	7.09516e-19	5.24811e-18	GNAZ	- && sp|O70443|GNAZ_MOUSE Guanine nucleotide-binding protein G(z) subunit alpha OS=Mus musculus OX=10090 GN=Gnaz PE=1 SV=4 && PF00503:G-protein alpha subunit
ENSFCAG00000005622	49.9624	138.467	-1.47828	7.10417e-19	5.25269e-18	CHDH	- && sp|Q8NE62|CHDH_HUMAN Choline dehydrogenase, mitochondrial OS=Homo sapiens OX=9606 GN=CHDH PE=1 SV=2 && PF05199:GMC oxidoreductase|PF00732:GMC oxidoreductase
ENSFCAG00000003575	48.6766	132.145	-1.44184	7.35364e-19	5.42852e-18	IL17RD	- && sp|Q8NFM7|I17RD_HUMAN Interleukin-17 receptor D OS=Homo sapiens OX=9606 GN=IL17RD PE=1 SV=3 && PF16742:N-terminus of interleukin 17 receptor D|PF08357:SEFIR domain
ENSFCAG00000044658	208.235	95.1676	1.13227	7.57081e-19	5.58441e-18	ENSFCAG00000044658	- && sp|Q9BY31|ZN717_HUMAN Zinc finger protein 717 OS=Homo sapiens OX=9606 GN=ZNF717 PE=2 SV=2 && PF01352:KRAB box
ENSFCAG00000044557	140.132	53.8813	1.37713	8.16669e-19	6.01442e-18	ENSFCAG00000044557	- && - && -
ENSFCAG00000013553	105.636	228.026	-1.10638	8.94062e-19	6.57139e-18	ABTB1	- && sp|Q969K4|ABTB1_HUMAN Ankyrin repeat and BTB/POZ domain-containing protein 1 OS=Homo sapiens OX=9606 GN=ABTB1 PE=1 SV=1 && -
novel.262	51.7669	0	8.42904	1.08348e-18	7.91673e-18	-	- && - && -
ENSFCAG00000036176	63.5266	12.1577	2.37821	1.31321e-18	9.54665e-18	SNORA63	- && - && -
ENSFCAG00000006865	32.7279	102.722	-1.66489	1.39103e-18	1.00888e-17	PLEKHG6	- && sp|Q3KR16|PKHG6_HUMAN Pleckstrin homology domain-containing family G member 6 OS=Homo sapiens OX=9606 GN=PLEKHG6 PE=1 SV=3 && PF00621:RhoGEF domain
ENSFCAG00000045577	154.337	62.852	1.29819	1.47137e-18	1.06548e-17	GADD45G	- && sp|Q9WTQ7|GA45G_RAT Growth arrest and DNA damage-inducible protein GADD45 gamma OS=Rattus norvegicus OX=10116 GN=Gadd45g PE=2 SV=1 && PF01248:Ribosomal protein L7Ae/L30e/S12e/Gadd45 family
ENSFCAG00000033589	66.4418	11.0575	2.59889	1.52948e-18	1.10585e-17	SNORD22	- && - && -
ENSFCAG00000031954	109.261	226.573	-1.05175	1.54152e-18	1.11412e-17	FCHSD2	- && sp|O94868|FCSD2_HUMAN F-BAR and double SH3 domains protein 2 OS=Homo sapiens OX=9606 GN=FCHSD2 PE=1 SV=3 && PF00611:Fes/CIP4, and EFC/F-BAR homology domain|PF14604:Variant SH3 domain|PF00018:SH3 domain
ENSFCAG00000025721	34.0191	115.471	-1.75591	1.5522e-18	1.1214e-17	KLHL24	- && sp|Q6TFL4|KLH24_HUMAN Kelch-like protein 24 OS=Homo sapiens OX=9606 GN=KLHL24 PE=1 SV=1 && PF07707:BTB And C-terminal Kelch|PF01344:Kelch motif|PF00651:BTB/POZ domain
ENSFCAG00000008402	93.8276	210.543	-1.16794	1.69262e-18	1.22048e-17	ARHGAP44	- && sp|Q17R89|RHG44_HUMAN Rho GTPase-activating protein 44 OS=Homo sapiens OX=9606 GN=ARHGAP44 PE=1 SV=1 && PF03114:BAR domain|PF00620:RhoGAP domain
ENSFCAG00000002474	38.3381	110.017	-1.52252	1.79216e-18	1.29126e-17	ADA	- && sp|P56658|ADA_BOVIN Adenosine deaminase OS=Bos taurus OX=9913 GN=ADA PE=1 SV=3 && PF00962:Adenosine/AMP deaminase
ENSFCAG00000051184	18.5078	78.2388	-2.06675	1.82176e-18	1.31208e-17	ENSFCAG00000051184	- && - && -
ENSFCAG00000005837	24.3896	92.6387	-1.93881	2.09132e-18	1.50389e-17	DNM1	- && sp|Q08DF4|DYN1_BOVIN Dynamin-1 OS=Bos taurus OX=9913 GN=DNM1 PE=2 SV=1 && PF01031:Dynamin central region|PF02212:Dynamin GTPase effector domain|PF00350:Dynamin family|PF00169:PH domain
ENSFCAG00000026025	85.0442	25.1228	1.75962	2.12255e-18	1.52458e-17	ZNF697	- && sp|Q5TEC3|ZN697_HUMAN Zinc finger protein 697 OS=Homo sapiens OX=9606 GN=ZNF697 PE=1 SV=2 && -
ENSFCAG00000010785	7.22483	54.9237	-2.92746	2.27945e-18	1.63413e-17	RHPN1	- && sp|Q61085|RHPN1_MOUSE Rhophilin-1 OS=Mus musculus OX=10090 GN=Rhpn1 PE=1 SV=2 && PF03097:BRO1-like domain|PF17820:PDZ domain|PF02185:Hr1 repeat
ENSFCAG00000025440	67.8443	156.072	-1.19226	3.06626e-18	2.18725e-17	SCLY	- && sp|Q96I15|SCLY_HUMAN Selenocysteine lyase OS=Homo sapiens OX=9606 GN=SCLY PE=1 SV=4 && PF00266:Aminotransferase class-V
ENSFCAG00000006303	11.4135	66.6433	-2.53351	3.16411e-18	2.25446e-17	SERPINF1	- && sp|P36955|PEDF_HUMAN Pigment epithelium-derived factor OS=Homo sapiens OX=9606 GN=SERPINF1 PE=1 SV=4 && PF00079:Serpin (serine protease inhibitor)
ENSFCAG00000000620	248.152	115.434	1.10825	3.21258e-18	2.28724e-17	FBXW7	- && sp|Q969H0|FBXW7_HUMAN F-box/WD repeat-containing protein 7 OS=Homo sapiens OX=9606 GN=FBXW7 PE=1 SV=1 && PF00400:WD domain, G-beta repeat|PF12937:F-box-like
ENSFCAG00000014721	54.9827	8.20127	2.754	3.29505e-18	2.34149e-17	DLL4	- && sp|Q9NR61|DLL4_HUMAN Delta-like protein 4 OS=Homo sapiens OX=9606 GN=DLL4 PE=1 SV=1 && PF01414:Delta serrate ligand|PF00008:EGF-like domain|PF07657:N terminus of Notch ligand
ENSFCAG00000007362	36.0766	106.972	-1.56257	3.49125e-18	2.47807e-17	ENSFCAG00000007362	- && sp|Q5U651|RAIN_HUMAN Ras-interacting protein 1 OS=Homo sapiens OX=9606 GN=RASIP1 PE=1 SV=1 && PF01843:DIL domain|PF00788:Ras association (RalGDS/AF-6) domain
ENSFCAG00000011651	52.227	134.143	-1.36105	3.53746e-18	2.50991e-17	EDA2R	- && sp|Q9HAV5|TNR27_HUMAN Tumor necrosis factor receptor superfamily member 27 OS=Homo sapiens OX=9606 GN=EDA2R PE=1 SV=2 && PF00020:TNFR/NGFR cysteine-rich region
novel.779	129.688	276.074	-1.09476	3.54672e-18	2.51552e-17	-	- && - && -
ENSFCAG00000000241	83.0793	191.242	-1.20576	3.72569e-18	2.64045e-17	HNF1B	- && sp|Q5RER5|HNF1B_PONAB Hepatocyte nuclear factor 1-beta OS=Pongo abelii OX=9601 GN=HNF1B PE=2 SV=1 && PF04812:Hepatocyte nuclear factor 1 (HNF-1), beta isoform C terminus|PF04814:Hepatocyte nuclear factor 1 (HNF-1), N terminus
ENSFCAG00000010617	82.3482	181.918	-1.14495	4.01339e-18	2.8411e-17	TTLL6	- && sp|Q8N841|TTLL6_HUMAN Tubulin polyglutamylase TTLL6 OS=Homo sapiens OX=9606 GN=TTLL6 PE=1 SV=2 && PF03133:Tubulin-tyrosine ligase family
ENSFCAG00000027945	107.955	31.5087	1.78057	4.36111e-18	3.08023e-17	GPR15	- && sp|O97663|GPR15_MACMU G-protein coupled receptor 15 OS=Macaca mulatta OX=9544 GN=GPR15 PE=2 SV=1 && PF00001:7 transmembrane receptor (rhodopsin family)
ENSFCAG00000046566	41.6217	1.50629	4.82079	4.52355e-18	3.19254e-17	ENSFCAG00000046566	- && - && -
ENSFCAG00000003413	41.5626	2.61173	3.99364	4.5675e-18	3.22233e-17	CCL20	- && sp|Q8SQB1|CCL20_BOVIN C-C motif chemokine 20 OS=Bos taurus OX=9913 GN=CCL20 PE=3 SV=1 && -
ENSFCAG00000029958	105.396	217.51	-1.0461	5.11129e-18	3.59916e-17	FGF11	- && sp|Q92914|FGF11_HUMAN Fibroblast growth factor 11 OS=Homo sapiens OX=9606 GN=FGF11 PE=1 SV=1 && PF00167:Fibroblast growth factor
ENSFCAG00000031529	79.594	179.287	-1.17842	5.56042e-18	3.90214e-17	NAPEPLD	- && sp|Q6IQ20|NAPEP_HUMAN N-acyl-phosphatidylethanolamine-hydrolyzing phospholipase D OS=Homo sapiens OX=9606 GN=NAPEPLD PE=1 SV=2 && PF12706:Beta-lactamase superfamily domain
ENSFCAG00000028169	17.5488	83.6157	-2.25482	6.2138e-18	4.35247e-17	KIF26A	- && sp|Q9ULI4|KI26A_HUMAN Kinesin-like protein KIF26A OS=Homo sapiens OX=9606 GN=KIF26A PE=1 SV=3 && PF00225:Kinesin motor domain
ENSFCAG00000053037	60.0094	161.405	-1.42637	7.05251e-18	4.92328e-17	ENSFCAG00000053037	- && - && -
ENSFCAG00000005474	114.136	232.858	-1.03325	7.96834e-18	5.54183e-17	ACBD4	- && sp|Q5R7P6|ACBD4_PONAB Acyl-CoA-binding domain-containing protein 4 OS=Pongo abelii OX=9601 GN=ACBD4 PE=2 SV=1 && PF00887:Acyl CoA binding protein
novel.433	83.8539	188.642	-1.17079	8.32601e-18	5.78627e-17	-	- && - && -
ENSFCAG00000046381	246.385	122.564	1.00944	8.66602e-18	6.01134e-17	DUSP8	- && sp|Q13202|DUS8_HUMAN Dual specificity protein phosphatase 8 OS=Homo sapiens OX=9606 GN=DUSP8 PE=1 SV=2 && PF00581:Rhodanese-like domain|PF00782:Dual specificity phosphatase, catalytic domain
ENSFCAG00000044339	103.631	241.424	-1.22032	9.18705e-18	6.36802e-17	ZBED3	- && sp|Q96IU2|ZBED3_HUMAN Zinc finger BED domain-containing protein 3 OS=Homo sapiens OX=9606 GN=ZBED3 PE=1 SV=1 && PF02892:BED zinc finger
ENSFCAG00000053780	124.434	48.489	1.3614	1.20303e-17	8.29558e-17	ENSFCAG00000053780	- && - && -
ENSFCAG00000031600	50.0263	136.991	-1.44112	1.222e-17	8.42332e-17	RGS11	- && sp|O94810|RGS11_HUMAN Regulator of G-protein signaling 11 OS=Homo sapiens OX=9606 GN=RGS11 PE=1 SV=2 && PF18148:Regulator of G-protein signalling DHEX domain|PF00610:Domain found in Dishevelled, Egl-10, and Pleckstrin (DEP)|PF00631:GGL domain|PF00615:Regulator of G protein signaling domain
ENSFCAG00000007966	95.5456	207.049	-1.11461	1.2773e-17	8.79149e-17	KIZ	- && sp|Q2M2Z5|KIZ_HUMAN Centrosomal protein kizuna OS=Homo sapiens OX=9606 GN=KIZ PE=1 SV=2 && -
ENSFCAG00000014971	6.18035	49.6886	-2.99207	1.31662e-17	9.04206e-17	CBFA2T3	- && sp|O75081|MTG16_HUMAN Protein CBFA2T3 OS=Homo sapiens OX=9606 GN=CBFA2T3 PE=1 SV=2 && -
ENSFCAG00000035041	51.3613	5.35112	3.25816	1.32673e-17	9.10813e-17	ENSFCAG00000035041	- && - && -
ENSFCAG00000025387	175.486	63.6827	1.46237	1.56193e-17	1.07031e-16	TMA16	- && sp|Q96EY4|TMA16_HUMAN Translation machinery-associated protein 16 OS=Homo sapiens OX=9606 GN=TMA16 PE=1 SV=2 && PF11176:Translation machinery-associated protein 16
ENSFCAG00000045070	17.1353	71.1271	-2.05745	1.8185e-17	1.24383e-16	PRR36	- && sp|Q9H6K5|PRR36_HUMAN Proline-rich protein 36 OS=Homo sapiens OX=9606 GN=PRR36 PE=1 SV=2 && PF15363:Domain of unknown function (DUF4596)
ENSFCAG00000039068	27.4286	96.9991	-1.82307	1.88957e-17	1.29055e-16	HOXB5	- && sp|P09079|HXB5_MOUSE Homeobox protein Hox-B5 OS=Mus musculus OX=10090 GN=Hoxb5 PE=1 SV=3 && PF00046:Homeodomain
ENSFCAG00000000804	107.112	225.233	-1.07632	1.93028e-17	1.31739e-16	DIP2C	- && sp|Q9Y2E4|DIP2C_HUMAN Disco-interacting protein 2 homolog C OS=Homo sapiens OX=9606 GN=DIP2C PE=1 SV=2 && PF00501:AMP-binding enzyme|PF06464:DMAP1-binding Domain
novel.735	227.721	112.859	1.01002	1.99313e-17	1.35878e-16	-	- && - && -
ENSFCAG00000012864	24.7274	93.0092	-1.90817	2.01249e-17	1.37098e-16	DHTKD1	- && sp|Q5R7H0|DHTK1_PONAB Probable 2-oxoglutarate dehydrogenase E1 component DHKTD1, mitochondrial OS=Pongo abelii OX=9601 GN=DHTKD1 PE=2 SV=1 && PF00676:Dehydrogenase E1 component|PF16870:2-oxoglutarate dehydrogenase C-terminal|PF02779:Transketolase, pyrimidine binding domain
novel.759	27.3857	90.3357	-1.72116	2.0747e-17	1.41232e-16	-	- && - && -
novel.181	163.463	79.0018	1.04822	2.12987e-17	1.4483e-16	-	- && - && -
ENSFCAG00000043341	41.2532	1.1245	5.18294	2.13993e-17	1.45461e-16	ENSFCAG00000043341	- && sp|P62807|H2B1C_HUMAN Histone H2B type 1-C/E/F/G/I OS=Homo sapiens OX=9606 GN=H2BC4 PE=1 SV=4 && PF00125:Core histone H2A/H2B/H3/H4
ENSFCAG00000021989	64.6573	14.4549	2.17084	2.34479e-17	1.59096e-16	RGS2	- && sp|P41220|RGS2_HUMAN Regulator of G-protein signaling 2 OS=Homo sapiens OX=9606 GN=RGS2 PE=1 SV=1 && PF00615:Regulator of G protein signaling domain
ENSFCAG00000035142	38.4881	1.78299	4.42674	2.54516e-17	1.7244e-16	SNORD73	- && - && -
ENSFCAG00000019404	14.2349	65.6298	-2.20794	2.89502e-17	1.95574e-16	SEMA6B	- && sp|Q9H3T3|SEM6B_HUMAN Semaphorin-6B OS=Homo sapiens OX=9606 GN=SEMA6B PE=1 SV=4 && PF01403:Sema domain
ENSFCAG00000009491	76.0492	19.4806	1.96217	2.96732e-17	2.0024e-16	MARS2	- && sp|A6H7E1|SYMM_BOVIN Methionine--tRNA ligase, mitochondrial OS=Bos taurus OX=9913 GN=MARS2 PE=2 SV=1 && PF09334:tRNA synthetases class I (M)
novel.794	75.356	21.8123	1.78797	2.98406e-17	2.01224e-16	-	- && - && -
ENSFCAG00000042741	25.7905	106.113	-2.04372	3.57638e-17	2.4021e-16	RTP4	- && sp|Q96DX8|RTP4_HUMAN Receptor-transporting protein 4 OS=Homo sapiens OX=9606 GN=RTP4 PE=1 SV=3 && PF13695:Zinc-binding domain
ENSFCAG00000036100	76.0463	17.5157	2.11824	3.69519e-17	2.47921e-16	ENSFCAG00000036100	- && - && -
ENSFCAG00000029446	17.165	70.3816	-2.03949	4.00903e-17	2.68591e-16	OLFM2	- && sp|O95897|NOE2_HUMAN Noelin-2 OS=Homo sapiens OX=9606 GN=OLFM2 PE=1 SV=2 && PF02191:Olfactomedin-like domain|PF12308:Neurogenesis glycoprotein
ENSFCAG00000010232	147.105	46.007	1.67424	4.34569e-17	2.9031e-16	ENSFCAG00000010232	- && sp|P50447|A1AT_PIG Alpha-1-antitrypsin OS=Sus scrofa OX=9823 GN=SERPINA1 PE=2 SV=1 && PF00079:Serpin (serine protease inhibitor)
ENSFCAG00000049162	83.9266	24.3052	1.78396	4.63971e-17	3.09619e-16	ENSFCAG00000049162	- && - && -
ENSFCAG00000015575	77.3747	22.7905	1.76401	5.01063e-17	3.33759e-16	CXCR4	- && sp|P56498|CXCR4_FELCA C-X-C chemokine receptor type 4 OS=Felis catus OX=9685 GN=CXCR4 PE=2 SV=1 && PF12109:CXCR4 Chemokine receptor N terminal|PF00001:7 transmembrane receptor (rhodopsin family)
ENSFCAG00000051252	96.3677	201.636	-1.07101	5.1009e-17	3.39543e-16	ENSFCAG00000051252	- && - && -
ENSFCAG00000009577	57.9842	148.694	-1.36153	5.60192e-17	3.71964e-16	SUPT3H	- && sp|O75486|SUPT3_HUMAN Transcription initiation protein SPT3 homolog OS=Homo sapiens OX=9606 GN=SUPT3H PE=1 SV=3 && PF02269:Transcription initiation factor IID, 18kD subunit
ENSFCAG00000041444	39.981	136.817	-1.76069	5.72321e-17	3.79746e-16	ENSFCAG00000041444	- && sp|A6NDB9|PALM3_HUMAN Paralemmin-3 OS=Homo sapiens OX=9606 GN=PALM3 PE=1 SV=2 && -
ENSFCAG00000008473	41.9958	121.365	-1.53007	5.88169e-17	3.90123e-16	NFIB	- && sp|P97863|NFIB_MOUSE Nuclear factor 1 B-type OS=Mus musculus OX=10090 GN=Nfib PE=1 SV=2 && PF03165:MH1 domain|PF10524:Nuclear factor I protein pre-N-terminus|PF00859:CTF/NF-I family transcription modulation region
ENSFCAG00000022178	160.203	76.0875	1.0715	6.48165e-17	4.29153e-16	ENSFCAG00000022178	- && sp|O18789|RS2_BOVIN 40S ribosomal protein S2 OS=Bos taurus OX=9913 GN=RPS2 PE=2 SV=2 && PF03719:Ribosomal protein S5, C-terminal domain
ENSFCAG00000022153	104.587	220.011	-1.07454	6.76788e-17	4.4731e-16	ENSFCAG00000022153	- && sp|Q865R1|PAOX_BOVIN Peroxisomal N(1)-acetyl-spermine/spermidine oxidase OS=Bos taurus OX=9913 GN=PAOX PE=1 SV=3 && PF01593:Flavin containing amine oxidoreductase
ENSFCAG00000009777	112.448	43.8355	1.36007	7.59888e-17	5.00634e-16	NR2C2AP	- && sp|Q86WQ0|NR2CA_HUMAN Nuclear receptor 2C2-associated protein OS=Homo sapiens OX=9606 GN=NR2C2AP PE=1 SV=1 && -
ENSFCAG00000029371	159.327	71.0065	1.16454	7.68281e-17	5.05805e-16	ZNF200	- && sp|P98182|ZN200_HUMAN Zinc finger protein 200 OS=Homo sapiens OX=9606 GN=ZNF200 PE=1 SV=2 && PF00096:Zinc finger, C2H2 type
ENSFCAG00000052093	45.4123	4.24366	3.42294	8.43394e-17	5.53301e-16	ENSFCAG00000052093	- && - && -
ENSFCAG00000026702	30.2231	94.8203	-1.64547	8.78295e-17	5.75184e-16	HID1	- && sp|Q8IV36|HID1_HUMAN Protein HID1 OS=Homo sapiens OX=9606 GN=HID1 PE=1 SV=1 && PF12722:High-temperature-induced dauer-formation protein
ENSFCAG00000050721	128.094	49.0995	1.37858	8.81876e-17	5.77326e-16	ENSFCAG00000050721	- && sp|O75467|Z324A_HUMAN Zinc finger protein 324A OS=Homo sapiens OX=9606 GN=ZNF324 PE=2 SV=1 && PF01352:KRAB box|PF00096:Zinc finger, C2H2 type
ENSFCAG00000042838	37.389	115.753	-1.64044	9.83285e-17	6.42135e-16	NATD1	- && sp|Q8N6N6|NATD1_HUMAN Protein NATD1 OS=Homo sapiens OX=9606 GN=NATD1 PE=1 SV=2 && PF14542:GCN5-related N-acetyl-transferase
ENSFCAG00000012296	90.5743	198.584	-1.13824	1.07019e-16	6.98153e-16	NUPR1	- && sp|O60356|NUPR1_HUMAN Nuclear protein 1 OS=Homo sapiens OX=9606 GN=NUPR1 PE=1 SV=1 && -
ENSFCAG00000005962	48.2043	6.81849	2.82267	1.11723e-16	7.28587e-16	ENSFCAG00000005962	- && sp|P43275|H11_MOUSE Histone H1.1 OS=Mus musculus OX=10090 GN=H1-1 PE=1 SV=2 && PF00538:linker histone H1 and H5 family
ENSFCAG00000031694	51.1414	134.381	-1.39842	1.26553e-16	8.22129e-16	ENSFCAG00000031694	- && sp|E9PUL5|PRRT2_MOUSE Proline-rich transmembrane protein 2 OS=Mus musculus OX=10090 GN=Prrt2 PE=1 SV=1 && PF04505:Interferon-induced transmembrane protein
ENSFCAG00000009411	48.5478	127.395	-1.38751	1.28042e-16	8.31346e-16	SUSD2	- && sp|Q9UGT4|SUSD2_HUMAN Sushi domain-containing protein 2 OS=Homo sapiens OX=9606 GN=SUSD2 PE=1 SV=1 && PF03782:AMOP domain|PF00084:Sushi repeat (SCR repeat)|PF00094:von Willebrand factor type D domain
ENSFCAG00000000669	34.3639	101.951	-1.56847	1.35747e-16	8.80321e-16	TMEM100	- && sp|Q569C0|TM100_RAT Transmembrane protein 100 OS=Rattus norvegicus OX=10116 GN=Tmem100 PE=1 SV=1 && PF16311:Transmembrane protein 100
ENSFCAG00000028152	110.574	222.726	-1.01075	1.37108e-16	8.88224e-16	KLF13	- && sp|Q9JJZ6|KLF13_MOUSE Krueppel-like factor 13 OS=Mus musculus OX=10090 GN=Klf13 PE=1 SV=2 && -
ENSFCAG00000024891	117.955	238.392	-1.02378	1.44259e-16	9.32278e-16	PIANP	- && sp|Q8IYJ0|PIANP_HUMAN PILR alpha-associated neural protein OS=Homo sapiens OX=9606 GN=PIANP PE=1 SV=1 && PF15298:AJAP1/PANP C-terminus
ENSFCAG00000010765	20.5823	77.8941	-1.92776	1.47146e-16	9.50608e-16	GAMT	- && sp|Q14353|GAMT_HUMAN Guanidinoacetate N-methyltransferase OS=Homo sapiens OX=9606 GN=GAMT PE=1 SV=1 && -
ENSFCAG00000028777	84.6262	175.359	-1.04871	1.57408e-16	1.01549e-15	SH2B2	- && sp|O14492|SH2B2_HUMAN SH2B adapter protein 2 OS=Homo sapiens OX=9606 GN=SH2B2 PE=1 SV=2 && PF00017:SH2 domain|PF08916:Phenylalanine zipper|PF00169:PH domain
ENSFCAG00000032509	42.2944	3.99908	3.38756	1.59398e-16	1.02762e-15	ENSFCAG00000032509	- && - && -
ENSFCAG00000004661	52.5977	143.6	-1.44603	1.62096e-16	1.04429e-15	DLL1	- && sp|O00548|DLL1_HUMAN Delta-like protein 1 OS=Homo sapiens OX=9606 GN=DLL1 PE=1 SV=2 && PF00008:EGF-like domain
ENSFCAG00000007875	93.0122	31.9938	1.5433	1.70914e-16	1.09881e-15	ENSFCAG00000007875	- && sp|P08174|DAF_HUMAN Complement decay-accelerating factor OS=Homo sapiens OX=9606 GN=CD55 PE=1 SV=4 && -
ENSFCAG00000042466	39.854	3.1318	3.6727	1.73412e-16	1.11449e-15	ID4	- && sp|P47928|ID4_HUMAN DNA-binding protein inhibitor ID-4 OS=Homo sapiens OX=9606 GN=ID4 PE=1 SV=1 && PF00010:Helix-loop-helix DNA-binding domain
ENSFCAG00000014035	171.587	72.8696	1.23773	1.73801e-16	1.11661e-15	HIVEP3	- && sp|Q5T1R4|ZEP3_HUMAN Transcription factor HIVEP3 OS=Homo sapiens OX=9606 GN=HIVEP3 PE=2 SV=1 && -
ENSFCAG00000013094	99.4738	204.309	-1.03995	1.76223e-16	1.13178e-15	CYP2S1	- && sp|Q9DBX6|CP2S1_MOUSE Cytochrome P450 2S1 OS=Mus musculus OX=10090 GN=Cyp2s1 PE=1 SV=1 && PF00067:Cytochrome P450
ENSFCAG00000034600	37.6239	2.45907	3.94482	1.82414e-16	1.17114e-15	SNORD26	- && - && -
ENSFCAG00000025730	83.2372	173.964	-1.06246	1.84209e-16	1.18225e-15	USH1G	- && sp|Q495M9|USH1G_HUMAN Usher syndrome type-1G protein OS=Homo sapiens OX=9606 GN=USH1G PE=1 SV=1 && -
ENSFCAG00000049033	42.7093	6.38673	2.75206	1.8733e-16	1.20145e-15	ENSFCAG00000049033	- && - && -
ENSFCAG00000047096	57.3996	142.552	-1.31269	1.9092e-16	1.22363e-15	ENSFCAG00000047096	- && - && -
novel.787	70.3125	17.7766	1.97872	2.14035e-16	1.36708e-15	-	- && - && -
ENSFCAG00000003622	56.6974	136.014	-1.26509	2.3807e-16	1.51644e-15	ABLIM3	- && sp|O94929|ABLM3_HUMAN Actin-binding LIM protein 3 OS=Homo sapiens OX=9606 GN=ABLIM3 PE=1 SV=3 && PF02209:Villin headpiece domain|PF00412:LIM domain|PF16182:Putative adherens-junction anchoring region of AbLIM
ENSFCAG00000023325	28.9388	90.8672	-1.66171	2.59317e-16	1.64839e-15	TRIM14	- && sp|Q14142|TRI14_HUMAN Tripartite motif-containing protein 14 OS=Homo sapiens OX=9606 GN=TRIM14 PE=1 SV=2 && PF13765:SPRY-associated domain|PF00622:SPRY domain|PF00643:B-box zinc finger
ENSFCAG00000015291	15.8688	69.4937	-2.15964	2.76706e-16	1.75652e-15	ABLIM2	- && sp|Q6H8Q1|ABLM2_HUMAN Actin-binding LIM protein 2 OS=Homo sapiens OX=9606 GN=ABLIM2 PE=1 SV=2 && -
ENSFCAG00000000730	11.2865	59.6269	-2.39924	3.16787e-16	2.00617e-15	TUB	- && sp|P50607|TUB_HUMAN Tubby protein homolog OS=Homo sapiens OX=9606 GN=TUB PE=1 SV=1 && PF16322:Tubby N-terminal|PF01167:Tub family
ENSFCAG00000042675	188.098	89.9789	1.0674	3.45098e-16	2.18176e-15	ENSFCAG00000042675	- && sp|Q96MW7|TIGD1_HUMAN Tigger transposable element-derived protein 1 OS=Homo sapiens OX=9606 GN=TIGD1 PE=1 SV=1 && PF04218:CENP-B N-terminal DNA-binding domain|PF03184:DDE superfamily endonuclease|PF03221:Tc5 transposase DNA-binding domain
ENSFCAG00000003188	116.551	236.552	-1.02615	3.47898e-16	2.19871e-15	CRY2	- && sp|Q49AN0|CRY2_HUMAN Cryptochrome-2 OS=Homo sapiens OX=9606 GN=CRY2 PE=1 SV=2 && -
ENSFCAG00000023962	8.62358	56.6901	-2.68403	3.82994e-16	2.41642e-15	SERTAD4	- && sp|Q9NUC0|SRTD4_HUMAN SERTA domain-containing protein 4 OS=Homo sapiens OX=9606 GN=SERTAD4 PE=1 SV=1 && PF06031:SERTA motif
ENSFCAG00000042793	47.8837	0.657285	6.19446	4.11852e-16	2.59673e-15	ENSFCAG00000042793	- && sp|P62803|H4_BOVIN Histone H4 OS=Bos taurus OX=9913 PE=1 SV=2 && PF15511:Centromere kinetochore component CENP-T histone fold
novel.36	78.4816	17.4612	2.16225	4.68263e-16	2.94741e-15	-	- && - && -
ENSFCAG00000036940	40.6538	5.16767	2.97107	4.97212e-16	3.12751e-15	SNORD96	- && - && -
ENSFCAG00000008562	55.3946	153.67	-1.47389	5.00382e-16	3.14533e-15	PHACTR2	- && sp|O75167|PHAR2_HUMAN Phosphatase and actin regulator 2 OS=Homo sapiens OX=9606 GN=PHACTR2 PE=1 SV=2 && PF02755:RPEL repeat
novel.949	67.2163	158.157	-1.24457	5.0592e-16	3.17907e-15	-	- && - && -
ENSFCAG00000029464	75.2999	160.524	-1.08653	5.12251e-16	3.21668e-15	JDP2	- && sp|Q8WYK2|JDP2_HUMAN Jun dimerization protein 2 OS=Homo sapiens OX=9606 GN=JDP2 PE=1 SV=1 && PF00170:bZIP transcription factor
ENSFCAG00000009938	21.158	87.1141	-2.05877	5.13832e-16	3.22443e-15	LRRC17	- && sp|Q8N6Y2|LRC17_HUMAN Leucine-rich repeat-containing protein 17 OS=Homo sapiens OX=9606 GN=LRRC17 PE=2 SV=1 && PF13855:Leucine rich repeat
ENSFCAG00000000494	170.888	62.09	1.46642	5.74168e-16	3.59096e-15	ADAMTS4	- && sp|Q9TT93|ATS4_BOVIN A disintegrin and metalloproteinase with thrombospondin motifs 4 OS=Bos taurus OX=9913 GN=ADAMTS4 PE=1 SV=3 && PF17771:ADAM cysteine-rich domain|PF01421:Reprolysin (M12B) family zinc metalloprotease|PF00090:Thrombospondin type 1 domain|PF05986:ADAM-TS Spacer 1|PF01562:Reprolysin family propeptide
ENSFCAG00000042671	57.8369	14.6441	1.97835	6.18779e-16	3.8596e-15	ENSFCAG00000042671	- && sp|P62807|H2B1C_HUMAN Histone H2B type 1-C/E/F/G/I OS=Homo sapiens OX=9606 GN=H2BC4 PE=1 SV=4 && PF00125:Core histone H2A/H2B/H3/H4
ENSFCAG00000028597	127.076	50.9926	1.32055	6.74489e-16	4.19304e-15	ENSFCAG00000028597	- && sp|P00011|CYC_CANLF Cytochrome c OS=Canis lupus familiaris OX=9615 GN=CYCS PE=1 SV=2 && PF00034:Cytochrome c
ENSFCAG00000044887	35.5353	1.47004	4.59772	6.75992e-16	4.20098e-15	ENSFCAG00000044887	- && sp|P68432|H31_BOVIN Histone H3.1 OS=Bos taurus OX=9913 PE=1 SV=2 && PF00125:Core histone H2A/H2B/H3/H4
ENSFCAG00000041936	31.519	0	7.71314	8.14839e-16	5.04869e-15	ENSFCAG00000041936	- && sp|P68432|H31_BOVIN Histone H3.1 OS=Bos taurus OX=9913 PE=1 SV=2 && PF00125:Core histone H2A/H2B/H3/H4
ENSFCAG00000039145	44.4649	7.86473	2.50625	8.76164e-16	5.41784e-15	SNORD21	- && - && -
ENSFCAG00000013131	70.5478	156.291	-1.14014	8.7653e-16	5.41831e-15	EZH1	- && sp|A7E2Z2|EZH1_BOVIN Histone-lysine N-methyltransferase EZH1 OS=Bos taurus OX=9913 GN=EZH1 PE=2 SV=2 && PF11616:WD repeat binding protein EZH2|PF00856:SET domain|PF18118:Polycomb repressive complex 2 tri-helical domain|PF18264:CXC domain
ENSFCAG00000018462	203.774	85.0892	1.2608	9.72603e-16	6.00223e-15	ENSFCAG00000018462	- && sp|Q8N1A0|KT222_HUMAN Keratin-like protein KRT222 OS=Homo sapiens OX=9606 GN=KRT222 PE=1 SV=1 && PF00038:Intermediate filament protein
ENSFCAG00000008785	148.571	70.5899	1.07621	1.02509e-15	6.31775e-15	CDC25A	- && sp|A7MBD1|MPIP1_BOVIN M-phase inducer phosphatase 1 OS=Bos taurus OX=9913 GN=CDC25A PE=2 SV=1 && PF06617:M-phase inducer phosphatase|PF00581:Rhodanese-like domain
ENSFCAG00000035770	44.9659	5.55341	3.02456	1.11644e-15	6.86259e-15	SNORD27	- && - && -
novel.958	11.7678	60.3794	-2.35719	1.26821e-15	7.77218e-15	-	- && - && -
ENSFCAG00000035904	34.6249	3.26438	3.40789	1.33776e-15	8.18522e-15	ENSFCAG00000035904	- && - && -
ENSFCAG00000013996	52.2124	141.412	-1.44284	1.36188e-15	8.33005e-15	RAPGEF3	- && sp|O95398|RPGF3_HUMAN Rap guanine nucleotide exchange factor 3 OS=Homo sapiens OX=9606 GN=RAPGEF3 PE=1 SV=6 && PF00610:Domain found in Dishevelled, Egl-10, and Pleckstrin (DEP)|PF00027:Cyclic nucleotide-binding domain|PF00617:RasGEF domain|PF00618:RasGEF N-terminal motif
ENSFCAG00000048793	34.5513	1.42052	4.56163	1.3634e-15	8.33664e-15	SNORD30	- && - && -
ENSFCAG00000015743	213.344	101.087	1.07551	1.40076e-15	8.55942e-15	SPTY2D1	- && sp|Q68D10|SPT2_HUMAN Protein SPT2 homolog OS=Homo sapiens OX=9606 GN=SPTY2D1 PE=1 SV=3 && PF08243:SPT2 chromatin protein
ENSFCAG00000030638	66.9666	154.953	-1.21134	1.4373e-15	8.77406e-15	ENSFCAG00000030638	- && sp|Q2KJ24|MTM9L_BOVIN Myotubularin-related protein 9-like OS=Bos taurus OX=9913 GN=MTMR9L PE=2 SV=1 && PF06602:Myotubularin-like phosphatase domain
ENSFCAG00000006388	47.0494	121.352	-1.37122	1.45248e-15	8.86198e-15	ARHGAP33	- && sp|O14559|RHG33_HUMAN Rho GTPase-activating protein 33 OS=Homo sapiens OX=9606 GN=ARHGAP33 PE=1 SV=2 && PF00620:RhoGAP domain|PF07653:Variant SH3 domain
novel.659	37.1745	0.981018	5.24565	1.47994e-15	9.01667e-15	-	- && - && -
ENSFCAG00000052609	28.9795	91.9657	-1.65546	1.8995e-15	1.15238e-14	ENSFCAG00000052609	- && - && -
novel.330	31.4659	0	7.71667	2.0147e-15	1.22028e-14	-	- && - && -
ENSFCAG00000033862	33.5836	140.603	-2.07423	2.02544e-15	1.22639e-14	IFI6	- && sp|Q6IED8|IFI6_BOVIN Interferon alpha-inducible protein 6 OS=Bos taurus OX=9913 GN=IFI6 PE=2 SV=1 && PF06140:Interferon-induced 6-16 family
ENSFCAG00000035697	42.1228	6.45907	2.70011	2.15909e-15	1.30392e-14	ENSFCAG00000035697	- && - && -
ENSFCAG00000000072	122.015	41.1682	1.57551	2.18574e-15	1.31959e-14	ENSFCAG00000000072	- && sp|Q9GLD0|ANF_FELCA Natriuretic peptides A OS=Felis catus OX=9685 GN=NPPA PE=3 SV=1 && PF00212:Atrial natriuretic peptide
ENSFCAG00000040505	34.7622	97.1657	-1.48472	2.31854e-15	1.39931e-14	ENSFCAG00000040505	- && sp|Q2NL68|PRSR3_HUMAN Proline and serine-rich protein 3 OS=Homo sapiens OX=9606 GN=PROSER3 PE=1 SV=1 && -
ENSFCAG00000026754	50.1844	121.375	-1.26973	2.48264e-15	1.49593e-14	OSR1	- && sp|Q08DS3|OSR1_BOVIN Protein odd-skipped-related 1 OS=Bos taurus OX=9913 GN=OSR1 PE=2 SV=2 && -
ENSFCAG00000013872	15.5624	62.9388	-2.01129	2.72184e-15	1.63688e-14	SLC2A12	- && sp|Q5J316|GTR12_BOVIN Solute carrier family 2, facilitated glucose transporter member 12 OS=Bos taurus OX=9913 GN=SLC2A12 PE=1 SV=1 && PF00083:Sugar (and other) transporter
ENSFCAG00000042848	52.4551	5.80834	3.17055	2.77381e-15	1.66652e-14	ENSFCAG00000042848	- && - && -
ENSFCAG00000022972	23.5453	90.8331	-1.93059	2.95862e-15	1.77527e-14	SLC34A3	- && sp|Q8N130|NPT2C_HUMAN Sodium-dependent phosphate transport protein 2C OS=Homo sapiens OX=9606 GN=SLC34A3 PE=1 SV=2 && PF02690:Na+/Pi-cotransporter
ENSFCAG00000045734	65.2811	148.387	-1.18702	3.02915e-15	1.81642e-14	ENSFCAG00000045734	- && sp|P01344|IGF2_HUMAN Insulin-like growth factor II OS=Homo sapiens OX=9606 GN=IGF2 PE=1 SV=1 && PF08365:Insulin-like growth factor II E-peptide|PF00049:Insulin/IGF/Relaxin family
ENSFCAG00000027050	79.3364	161.53	-1.02252	3.63877e-15	2.17288e-14	BICRA	- && sp|Q9NZM4|BICRA_HUMAN BRD4-interacting chromatin-remodeling complex-associated protein OS=Homo sapiens OX=9606 GN=BICRA PE=1 SV=2 && PF15249:Conserved region of unknown function on GLTSCR protein
ENSFCAG00000004918	68.9151	154.86	-1.16711	4.03317e-15	2.40531e-14	ODAD3	- && sp|A7MBH5|ODAD3_BOVIN Outer dynein arm-docking complex subunit 3 OS=Bos taurus OX=9913 GN=ODAD3 PE=2 SV=1 && -
ENSFCAG00000051844	43.1822	107.596	-1.31427	4.13985e-15	2.46656e-14	ENSFCAG00000051844	- && - && -
ENSFCAG00000031146	29.954	87.6236	-1.55325	4.66033e-15	2.76693e-14	ENSFCAG00000031146	- && sp|Q9NT99|LRC4B_HUMAN Leucine-rich repeat-containing protein 4B OS=Homo sapiens OX=9606 GN=LRRC4B PE=2 SV=3 && PF13855:Leucine rich repeat|PF07679:Immunoglobulin I-set domain
ENSFCAG00000007791	19.8574	73.549	-1.88379	5.05099e-15	2.99505e-14	VWA5B2	- && sp|Q8N398|VW5B2_HUMAN von Willebrand factor A domain-containing protein 5B2 OS=Homo sapiens OX=9606 GN=VWA5B2 PE=2 SV=3 && PF13768:von Willebrand factor type A domain|PF13757:Vault protein inter-alpha-trypsin domain
novel.974	28.7496	0	7.57871	5.39592e-15	3.19247e-14	-	- && - && -
ENSFCAG00000040342	28.4847	0	7.57294	5.46546e-15	3.23156e-14	U2	- && - && -
ENSFCAG00000007213	121.418	52.0625	1.22215	5.63038e-15	3.32696e-14	SERPINI1	- && sp|Q99574|NEUS_HUMAN Neuroserpin OS=Homo sapiens OX=9606 GN=SERPINI1 PE=1 SV=1 && PF00079:Serpin (serine protease inhibitor)
ENSFCAG00000045504	43.674	108.379	-1.30381	5.84864e-15	3.45046e-14	ENSFCAG00000045504	- && sp|Q86XI8|ZSWM9_HUMAN Uncharacterized protein ZSWIM9 OS=Homo sapiens OX=9606 GN=ZSWIM9 PE=1 SV=2 && PF17738:Family of unknown function (DUF5575)
ENSFCAG00000025344	84.2227	172.56	-1.02844	8.32214e-15	4.87268e-14	PHLDB3	- && sp|Q6NSJ2|PHLB3_HUMAN Pleckstrin homology-like domain family B member 3 OS=Homo sapiens OX=9606 GN=PHLDB3 PE=1 SV=3 && PF00169:PH domain
ENSFCAG00000009249	129.868	59.5326	1.13038	8.3672e-15	4.89752e-14	RPP40	- && sp|O75818|RPP40_HUMAN Ribonuclease P protein subunit p40 OS=Homo sapiens OX=9606 GN=RPP40 PE=1 SV=3 && PF08584:Ribonuclease P 40kDa (Rpp40) subunit
ENSFCAG00000006318	89.8786	187.816	-1.06609	8.37086e-15	4.89813e-14	KCNAB2	- && sp|Q27955|KCAB2_BOVIN Voltage-gated potassium channel subunit beta-2 OS=Bos taurus OX=9913 GN=KCNAB2 PE=1 SV=1 && PF00248:Aldo/keto reductase family
novel.459	52.0818	7.39813	2.81129	8.65304e-15	5.06165e-14	-	- && sp|O00370|LORF2_HUMAN LINE-1 retrotransposable element ORF2 protein OS=Homo sapiens OX=9606 PE=1 SV=1 && -
ENSFCAG00000041839	73.0241	171.055	-1.22977	9.00223e-15	5.2593e-14	ENSFCAG00000041839	- && sp|Q629K1|TRIQK_HUMAN Triple QxxK/R motif-containing protein OS=Homo sapiens OX=9606 GN=TRIQK PE=3 SV=1 && PF15168:Triple QxxK/R motif-containing protein family
ENSFCAG00000002897	23.9551	78.5014	-1.71838	9.49081e-15	5.53779e-14	GANC	- && sp|Q8TET4|GANC_HUMAN Neutral alpha-glucosidase C OS=Homo sapiens OX=9606 GN=GANC PE=2 SV=3 && PF13802:Galactose mutarotase-like|PF01055:Glycosyl hydrolases family 31
ENSFCAG00000007404	81.4242	172.517	-1.08598	1.1279e-14	6.56065e-14	SYT12	- && sp|Q8IV01|SYT12_HUMAN Synaptotagmin-12 OS=Homo sapiens OX=9606 GN=SYT12 PE=1 SV=1 && -
ENSFCAG00000015374	43.3379	113.435	-1.38963	1.25258e-14	7.26771e-14	RGS9	- && sp|P49805|RGS9_RAT Regulator of G-protein signaling 9 OS=Rattus norvegicus OX=10116 GN=Rgs9 PE=2 SV=3 && -
ENSFCAG00000004488	32.4199	93.1624	-1.52652	1.31357e-14	7.61918e-14	ENSFCAG00000004488	- && sp|Q4R4X5|SEPT4_MACFA Septin-4 OS=Macaca fascicularis OX=9541 GN=SEPTIN4 PE=2 SV=1 && PF00735:Septin
ENSFCAG00000005970	35.9707	0.816214	5.46086	1.33916e-14	7.76522e-14	ENSFCAG00000005970	- && sp|P06348|H1T_PIG Histone H1t OS=Sus scrofa OX=9823 GN=H1-6 PE=1 SV=1 && PF00538:linker histone H1 and H5 family
novel.599	60.6743	16.317	1.89835	1.38564e-14	8.02473e-14	-	- && - && -
ENSFCAG00000036800	27.0962	0	7.49646	1.39987e-14	8.10214e-14	DYNLL1	- && sp|P61285|DYL1_BOVIN Dynein light chain 1, cytoplasmic OS=Bos taurus OX=9913 GN=DYNLL1 PE=1 SV=1 && -
ENSFCAG00000052661	82.0024	205.323	-1.3293	1.625e-14	9.38761e-14	ENSFCAG00000052661	- && sp|Q96JQ0|PCD16_HUMAN Protocadherin-16 OS=Homo sapiens OX=9606 GN=DCHS1 PE=1 SV=1 && PF00028:Cadherin domain
ENSFCAG00000027733	173.855	86.5776	1.00458	1.75254e-14	1.01118e-13	RSBN1	- && sp|Q5VWQ0|RSBN1_HUMAN Lysine-specific demethylase 9 OS=Homo sapiens OX=9606 GN=RSBN1 PE=1 SV=2 && -
ENSFCAG00000007506	58.6901	129.843	-1.14586	1.82283e-14	1.05011e-13	HDAC11	- && sp|Q96DB2|HDA11_HUMAN Histone deacetylase 11 OS=Homo sapiens OX=9606 GN=HDAC11 PE=1 SV=1 && -
ENSFCAG00000028842	162.522	71.0589	1.19132	1.85646e-14	1.06817e-13	CCNJ	- && sp|Q5T5M9|CCNJ_HUMAN Cyclin-J OS=Homo sapiens OX=9606 GN=CCNJ PE=2 SV=2 && PF02984:Cyclin, C-terminal domain|PF00134:Cyclin, N-terminal domain
ENSFCAG00000041652	36.9766	1.10865	5.02844	1.87517e-14	1.0786e-13	ENSFCAG00000041652	- && sp|P68432|H31_BOVIN Histone H3.1 OS=Bos taurus OX=9913 PE=1 SV=2 && PF00125:Core histone H2A/H2B/H3/H4
ENSFCAG00000012716	64.5851	144.877	-1.16978	2.43937e-14	1.3958e-13	DOK7	- && sp|Q18PE1|DOK7_HUMAN Protein Dok-7 OS=Homo sapiens OX=9606 GN=DOK7 PE=1 SV=1 && PF02174:PTB domain (IRS-1 type)
novel.883	116.521	43.5372	1.41774	2.45065e-14	1.40139e-13	-	- && - && -
ENSFCAG00000030328	79.7909	26.9281	1.5693	2.64093e-14	1.5065e-13	KCNA3	- && sp|P16390|KCNA3_MOUSE Potassium voltage-gated channel subfamily A member 3 OS=Mus musculus OX=10090 GN=Kcna3 PE=1 SV=3 && PF00520:Ion transport protein|PF02214:BTB/POZ domain
ENSFCAG00000025542	3.9282	40.174	-3.37795	2.93779e-14	1.67277e-13	HEY1	- && sp|Q9TSZ2|HEY1_CANLF Hairy/enhancer-of-split related with YRPW motif protein 1 OS=Canis lupus familiaris OX=9615 GN=HEY1 PE=2 SV=1 && PF07527:Hairy Orange|PF00010:Helix-loop-helix DNA-binding domain
ENSFCAG00000052454	29.6936	1.463	4.34085	3.04358e-14	1.73248e-13	SNORD29	- && - && -
novel.535	81.6998	28.361	1.53032	3.04473e-14	1.7326e-13	-	- && - && -
ENSFCAG00000029431	84.2425	175.849	-1.06359	3.64831e-14	2.06975e-13	SGSM1	- && sp|Q2NKQ1|SGSM1_HUMAN Small G protein signaling modulator 1 OS=Homo sapiens OX=9606 GN=SGSM1 PE=1 SV=2 && PF12068:Rab-binding domain (RBD)|PF02759:RUN domain|PF00566:Rab-GTPase-TBC domain
ENSFCAG00000012866	60.41	130.434	-1.10834	3.79753e-14	2.15178e-13	DLEC1	- && sp|Q9Y238|DLEC1_HUMAN Deleted in lung and esophageal cancer protein 1 OS=Homo sapiens OX=9606 GN=DLEC1 PE=1 SV=2 && -
ENSFCAG00000002841	43.5492	135.676	-1.63333	4.94028e-14	2.78573e-13	ABCG2	- && sp|Q4GZT4|ABCG2_BOVIN Broad substrate specificity ATP-binding cassette transporter ABCG2 OS=Bos taurus OX=9913 GN=ABCG2 PE=3 SV=2 && PF00005:ABC transporter|PF01061:ABC-2 type transporter
ENSFCAG00000049404	58.2763	162.281	-1.48266	4.95326e-14	2.79221e-13	ENSFCAG00000049404	- && sp|Q28035|GSTA1_BOVIN Glutathione S-transferase A1 OS=Bos taurus OX=9913 GN=GSTA1 PE=2 SV=3 && -
ENSFCAG00000032832	5.98119	42.429	-2.8201	7.03699e-14	3.93349e-13	ENSFCAG00000032832	- && sp|P32043|HXC5_MOUSE Homeobox protein Hox-C5 OS=Mus musculus OX=10090 GN=Hoxc5 PE=2 SV=3 && PF00046:Homeodomain
ENSFCAG00000034460	227.907	113.287	1.01432	8.08651e-14	4.50393e-13	ARC	- && sp|Q7LC44|ARC_HUMAN Activity-regulated cytoskeleton-associated protein OS=Homo sapiens OX=9606 GN=ARC PE=1 SV=1 && PF18162:Arc C-lobe
ENSFCAG00000046165	4.81002	41.0681	-3.09532	8.38433e-14	4.66562e-13	ENSFCAG00000046165	- && sp|Q99ML4|DIK1B_MOUSE Divergent protein kinase domain 1B OS=Mus musculus OX=10090 GN=Dipk1b PE=1 SV=1 && PF14875:N-term cysteine-rich ER, FAM69|PF12260:Protein-kinase domain of FAM69
ENSFCAG00000005235	29.8707	85.0266	-1.51208	8.52232e-14	4.73815e-13	DHRS13	- && sp|Q6UX07|DHR13_HUMAN Dehydrogenase/reductase SDR family member 13 OS=Homo sapiens OX=9606 GN=DHRS13 PE=2 SV=1 && PF00106:short chain dehydrogenase
ENSFCAG00000053679	71.8345	18.6905	1.95101	8.72303e-14	4.8483e-13	SNORD28	- && - && -
ENSFCAG00000015473	72.6128	155.642	-1.10162	8.89478e-14	4.94081e-13	PTH1R	- && sp|Q9TU31|PTH1R_CANLF Parathyroid hormone/parathyroid hormone-related peptide receptor OS=Canis lupus familiaris OX=9615 GN=PTH1R PE=1 SV=1 && PF00002:7 transmembrane receptor (Secretin family)|PF02793:Hormone receptor domain
ENSFCAG00000051764	80.0998	29.4684	1.44429	8.97486e-14	4.98232e-13	ENSFCAG00000051764	- && sp|P02252|H14_RABIT Histone H1.4 OS=Oryctolagus cuniculus OX=9986 GN=H1-4 PE=1 SV=2 && PF00538:linker histone H1 and H5 family
ENSFCAG00000013842	134.327	54.0124	1.3094	9.52273e-14	5.27546e-13	ENSFCAG00000013842	- && sp|O00399|DCTN6_HUMAN Dynactin subunit 6 OS=Homo sapiens OX=9606 GN=DCTN6 PE=1 SV=1 && -
novel.748	30.293	1.29634	4.53845	9.62196e-14	5.32726e-13	-	- && - && -
ENSFCAG00000007145	42.9902	110.987	-1.36418	9.85284e-14	5.44861e-13	ZFR2	- && sp|Q9UPR6|ZFR2_HUMAN Zinc finger RNA-binding protein 2 OS=Homo sapiens OX=9606 GN=ZFR2 PE=2 SV=3 && PF07528:DZF domain|PF12874:Zinc-finger of C2H2 type
ENSFCAG00000046013	56.981	11.9733	2.25223	9.87404e-14	5.45871e-13	ENSFCAG00000046013	- && sp|P0C170|H2A1E_RAT Histone H2A type 1-E OS=Rattus norvegicus OX=10116 PE=1 SV=2 && PF00125:Core histone H2A/H2B/H3/H4|PF16211:C-terminus of histone H2A
ENSFCAG00000002141	60.8614	134.723	-1.15133	1.16144e-13	6.40371e-13	ODAD4	- && sp|Q96NG3|ODAD4_HUMAN Outer dynein arm-docking complex subunit 4 OS=Homo sapiens OX=9606 GN=ODAD4 PE=1 SV=2 && PF17874:MalT-like TPR region
ENSFCAG00000009673	36.6377	112.14	-1.61591	1.57959e-13	8.64525e-13	MPP2	- && sp|D3ZAA9|MPP2_RAT MAGUK p55 subfamily member 2 OS=Rattus norvegicus OX=10116 GN=Mpp2 PE=1 SV=2 && PF00595:PDZ domain|PF02828:L27 domain|PF07653:Variant SH3 domain|PF00625:Guanylate kinase
ENSFCAG00000022513	24.3336	83.3026	-1.77083	1.6496e-13	9.01786e-13	ENSFCAG00000022513	- && sp|Q5EBM0|CMPK2_HUMAN UMP-CMP kinase 2, mitochondrial OS=Homo sapiens OX=9606 GN=CMPK2 PE=1 SV=3 && PF02223:Thymidylate kinase
novel.261	23.3487	0	7.28375	1.67712e-13	9.1629e-13	-	- && - && -
ENSFCAG00000032881	49.3951	8.68924	2.52001	1.83691e-13	1.00124e-12	SNORD22	- && - && -
novel.967	30.2484	2.41433	3.63597	1.95392e-13	1.06409e-12	-	- && - && -
novel.631	50.6728	9.77607	2.38059	1.978e-13	1.07626e-12	-	- && - && -
ENSFCAG00000044044	29.863	0.158929	7.05391	2.02957e-13	1.10303e-12	ENSFCAG00000044044	- && sp|P68432|H31_BOVIN Histone H3.1 OS=Bos taurus OX=9913 PE=1 SV=2 && PF00125:Core histone H2A/H2B/H3/H4
ENSFCAG00000003354	77.3966	155.989	-1.00952	2.1292e-13	1.15549e-12	SAMD11	- && sp|Q96NU1|SAM11_HUMAN Sterile alpha motif domain-containing protein 11 OS=Homo sapiens OX=9606 GN=SAMD11 PE=1 SV=3 && PF01342:SAND domain
ENSFCAG00000045330	70.8621	155.784	-1.14423	2.18423e-13	1.18397e-12	ENSFCAG00000045330	- && sp|Q6NZY7|BORG3_HUMAN Cdc42 effector protein 5 OS=Homo sapiens OX=9606 GN=CDC42EP5 PE=2 SV=1 && PF00786:P21-Rho-binding domain|PF14957:Cdc42 effector
ENSFCAG00000028328	36.0231	114.84	-1.68113	2.19253e-13	1.18812e-12	ARRDC4	- && sp|Q8NCT1|ARRD4_HUMAN Arrestin domain-containing protein 4 OS=Homo sapiens OX=9606 GN=ARRDC4 PE=1 SV=3 && PF02752:Arrestin (or S-antigen), C-terminal domain|PF00339:Arrestin (or S-antigen), N-terminal domain
ENSFCAG00000014767	198.167	96.3418	1.03657	2.24275e-13	1.21499e-12	ENSFCAG00000014767	- && sp|B2RPK0|HGB1A_HUMAN Putative high mobility group protein B1-like 1 OS=Homo sapiens OX=9606 GN=HMGB1P1 PE=5 SV=1 && PF00505:HMG (high mobility group) box|PF09011:HMG-box domain
ENSFCAG00000002225	1899.67	941.037	1.01348	2.42493e-13	1.31063e-12	ENSFCAG00000002225	- && sp|Q8WNN6|SODC_CANLF Superoxide dismutase [Cu-Zn] OS=Canis lupus familiaris OX=9615 GN=SOD1 PE=2 SV=1 && PF00080:Copper/zinc superoxide dismutase (SODC)
ENSFCAG00000023276	31.2133	91.4811	-1.5684	2.5415e-13	1.37244e-12	RND2	- && sp|P52198|RND2_HUMAN Rho-related GTP-binding protein RhoN OS=Homo sapiens OX=9606 GN=RND2 PE=1 SV=2 && PF00071:Ras family
ENSFCAG00000003056	51.2309	121.862	-1.24559	2.54519e-13	1.37403e-12	ITGA2B	- && sp|P08514|ITA2B_HUMAN Integrin alpha-IIb OS=Homo sapiens OX=9606 GN=ITGA2B PE=1 SV=3 && PF08441:Integrin alpha|PF01839:FG-GAP repeat
novel.264	21.5712	0	7.16267	2.69817e-13	1.45535e-12	-	- && - && -
novel.562	48.9623	11.8787	2.04226	2.9899e-13	1.60991e-12	-	- && sp|O00370|LORF2_HUMAN LINE-1 retrotransposable element ORF2 protein OS=Homo sapiens OX=9606 PE=1 SV=1 && -
ENSFCAG00000037777	137.928	68.891	1.00248	3.43238e-13	1.83701e-12	CB3H15orf48	- && sp|Q9C002|NMES1_HUMAN Normal mucosa of esophagus-specific gene 1 protein OS=Homo sapiens OX=9606 GN=NMES1 PE=1 SV=1 && -
ENSFCAG00000046885	61.9094	16.5537	1.9123	3.84512e-13	2.0526e-12	ENSFCAG00000046885	- && - && -
ENSFCAG00000002022	70.5789	22.518	1.6438	4.44306e-13	2.36367e-12	KRT23	- && sp|Q9C075|K1C23_HUMAN Keratin, type I cytoskeletal 23 OS=Homo sapiens OX=9606 GN=KRT23 PE=1 SV=2 && PF00038:Intermediate filament protein
ENSFCAG00000024530	45.0595	9.5352	2.23376	4.44792e-13	2.36558e-12	ENSFCAG00000024530	- && sp|Q7L7L0|H2A3_HUMAN Histone H2A type 3 OS=Homo sapiens OX=9606 GN=H2AW PE=1 SV=3 && PF16211:C-terminus of histone H2A|PF00125:Core histone H2A/H2B/H3/H4
ENSFCAG00000011706	71.2784	160.731	-1.1709	4.93739e-13	2.61618e-12	STON2	- && sp|Q8WXE9|STON2_HUMAN Stonin-2 OS=Homo sapiens OX=9606 GN=STON2 PE=1 SV=1 && PF12016:Stonin 2|PF00928:Adaptor complexes medium subunit family
ENSFCAG00000053467	28.5033	1.01896	4.8591	5.01039e-13	2.65411e-12	ENSFCAG00000053467	- && - && -
ENSFCAG00000004210	17.3891	62.4081	-1.84575	5.56425e-13	2.94081e-12	S1PR3	- && sp|Q99500|S1PR3_HUMAN Sphingosine 1-phosphate receptor 3 OS=Homo sapiens OX=9606 GN=S1PR3 PE=1 SV=2 && PF13905:Thioredoxin-like|PF00001:7 transmembrane receptor (rhodopsin family)
ENSFCAG00000014622	38.0642	100.423	-1.39908	5.67007e-13	2.99334e-12	FAM189A2	- && sp|Q15884|F1892_HUMAN Protein FAM189A2 OS=Homo sapiens OX=9606 GN=FAM189A2 PE=1 SV=3 && PF04103:CD20-like family
novel.939	42.501	8.15583	2.38005	5.75098e-13	3.03434e-12	-	- && - && -
ENSFCAG00000000481	54.2353	124.754	-1.20996	6.26144e-13	3.29712e-12	NFIX	- && sp|Q14938|NFIX_HUMAN Nuclear factor 1 X-type OS=Homo sapiens OX=9606 GN=NFIX PE=1 SV=2 && PF10524:Nuclear factor I protein pre-N-terminus|PF00859:CTF/NF-I family transcription modulation region|PF03165:MH1 domain
ENSFCAG00000010453	70.0531	148.055	-1.06939	6.31921e-13	3.32661e-12	ANO7	- && sp|Q6IWH7|ANO7_HUMAN Anoctamin-7 OS=Homo sapiens OX=9606 GN=ANO7 PE=1 SV=2 && PF16178:Dimerisation domain of Ca+-activated chloride-channel, anoctamin|PF04547:Calcium-activated chloride channel
ENSFCAG00000000939	40.7639	111.739	-1.46464	6.3901e-13	3.36107e-12	ADCY5	- && sp|O95622|ADCY5_HUMAN Adenylate cyclase type 5 OS=Homo sapiens OX=9606 GN=ADCY5 PE=1 SV=3 && PF06327:Domain of Unknown Function (DUF1053)|PF00211:Adenylate and Guanylate cyclase catalytic domain|PF16214:Adenylyl cyclase N-terminal extracellular and transmembrane region
ENSFCAG00000034457	28.8571	2.45814	3.5623	7.28329e-13	3.82009e-12	SNORA71	- && - && -
ENSFCAG00000011073	61.7642	143.191	-1.21198	7.2987e-13	3.82709e-12	ZNF821	- && sp|O75541|ZN821_HUMAN Zinc finger protein 821 OS=Homo sapiens OX=9606 GN=ZNF821 PE=1 SV=3 && -
ENSFCAG00000032805	29.2021	1.33123	4.48591	7.95413e-13	4.16014e-12	ENSFCAG00000032805	- && - && -
ENSFCAG00000012478	22.6912	73.708	-1.69346	8.93396e-13	4.65962e-12	CCDC28B	- && sp|Q8CEG5|CC28B_MOUSE Coiled-coil domain-containing protein 28B OS=Mus musculus OX=10090 GN=Ccdc28b PE=1 SV=3 && PF13270:Domain of unknown function (DUF4061)
novel.919	42.5778	9.62965	2.14465	8.98173e-13	4.68191e-12	-	- && - && -
ENSFCAG00000033212	32.7609	0.846188	5.32647	1.05295e-12	5.47037e-12	ENSFCAG00000033212	- && - && -
ENSFCAG00000001319	15.7129	71.9745	-2.16495	1.05722e-12	5.49102e-12	PIK3IP1	- && sp|Q96FE7|P3IP1_HUMAN Phosphoinositide-3-kinase-interacting protein 1 OS=Homo sapiens OX=9606 GN=PIK3IP1 PE=1 SV=2 && PF00051:Kringle domain
ENSFCAG00000007271	82.8861	170.746	-1.04771	1.14663e-12	5.93549e-12	FLYWCH1	- && sp|Q4VC44|FWCH1_HUMAN FLYWCH-type zinc finger-containing protein 1 OS=Homo sapiens OX=9606 GN=FLYWCH1 PE=1 SV=2 && PF15423:FLYWCH-type zinc finger-containing protein|PF04500:FLYWCH zinc finger domain|PF16662:FLYWCH-type zinc finger-containing protein 1
ENSFCAG00000025875	15.0675	57.3736	-1.91015	1.17478e-12	6.07953e-12	UTS2R	- && sp|P49220|UR2R_BOVIN Urotensin-2 receptor OS=Bos taurus OX=9913 GN=UTS2R PE=2 SV=2 && PF00001:7 transmembrane receptor (rhodopsin family)
ENSFCAG00000050050	37.1429	7.10126	2.40356	1.24286e-12	6.4265e-12	ENSFCAG00000050050	- && - && -
ENSFCAG00000006045	138.905	64.6311	1.1073	1.38863e-12	7.16039e-12	SEC61A2	- && sp|Q2KHX4|S61A2_BOVIN Protein transport protein Sec61 subunit alpha isoform 2 OS=Bos taurus OX=9913 GN=SEC61A2 PE=2 SV=3 && PF00344:SecY translocase|PF10559:Plug domain of Sec61p
ENSFCAG00000028394	45.126	105.054	-1.22275	1.48196e-12	7.62475e-12	LY6E	- && sp|Q16553|LY6E_HUMAN Lymphocyte antigen 6E OS=Homo sapiens OX=9606 GN=LY6E PE=1 SV=1 && -
ENSFCAG00000013009	52.1135	117.147	-1.1676	1.49315e-12	7.67816e-12	ICA1	- && sp|Q05084|ICA69_HUMAN Islet cell autoantigen 1 OS=Homo sapiens OX=9606 GN=ICA1 PE=1 SV=2 && PF04629:Islet cell autoantigen ICA69, C-terminal domain|PF06456:Arfaptin-like domain
ENSFCAG00000041358	26.6455	0.987136	4.76592	1.50277e-12	7.7254e-12	ENSFCAG00000041358	- && sp|P0C170|H2A1E_RAT Histone H2A type 1-E OS=Rattus norvegicus OX=10116 PE=1 SV=2 && PF00125:Core histone H2A/H2B/H3/H4|PF16211:C-terminus of histone H2A
ENSFCAG00000030571	78.8358	305.568	-1.95171	1.56232e-12	8.02486e-12	FOSB	- && sp|Q9TUB3|FOSB_CANLF Protein fosB OS=Canis lupus familiaris OX=9615 GN=FOSB PE=3 SV=1 && PF00170:bZIP transcription factor
ENSFCAG00000039770	39.6519	8.58632	2.20472	1.60861e-12	8.25808e-12	SNORA62	- && - && -
ENSFCAG00000050630	55.8276	16.6674	1.74753	1.62108e-12	8.3198e-12	ENSFCAG00000050630	- && sp|P09867|ROA1_BOVIN Heterogeneous nuclear ribonucleoprotein A1 OS=Bos taurus OX=9913 GN=HNRNPA1 PE=1 SV=2 && PF00076:RNA recognition motif. (a.k.a. RRM, RBD, or RNP domain)
novel.935	22.3125	0	7.20285	1.63001e-12	8.36107e-12	-	- && - && -
ENSFCAG00000031861	46.8032	10.5792	2.15665	1.67062e-12	8.56229e-12	LRRC15	- && sp|Q8R5M3|LRC15_RAT Leucine-rich repeat-containing protein 15 OS=Rattus norvegicus OX=10116 GN=Lrrc15 PE=2 SV=1 && PF13855:Leucine rich repeat
ENSFCAG00000053686	50.5552	114.502	-1.17246	1.69029e-12	8.66071e-12	ENSFCAG00000053686	- && sp|Q6UWT2|ENHO_HUMAN Adropin OS=Homo sapiens OX=9606 GN=ENHO PE=2 SV=2 && -
ENSFCAG00000000747	93.5319	39.0355	1.26275	1.74501e-12	8.93861e-12	AGO3	- && sp|Q9H9G7|AGO3_HUMAN Protein argonaute-3 OS=Homo sapiens OX=9606 GN=AGO3 PE=1 SV=2 && PF16486:N-terminal domain of argonaute|PF16487:Mid domain of argonaute|PF08699:Argonaute linker 1 domain|PF02171:Piwi domain|PF02170:PAZ domain|PF16488:Argonaute linker 2 domain
novel.972	19.2042	0	6.99393	1.86209e-12	9.52527e-12	-	- && - && -
ENSFCAG00000034142	81.5826	25.8398	1.64878	1.86795e-12	9.54997e-12	ENSFCAG00000034142	- && - && -
ENSFCAG00000046895	67.7998	149.645	-1.14334	1.88198e-12	9.61642e-12	ENSFCAG00000046895	- && - && -
ENSFCAG00000000930	96.8775	218.696	-1.17575	1.92795e-12	9.8486e-12	PARP14	- && sp|Q460N5|PAR14_HUMAN Protein mono-ADP-ribosyltransferase PARP14 OS=Homo sapiens OX=9606 GN=PARP14 PE=1 SV=3 && PF01661:Macro domain|PF00644:Poly(ADP-ribose) polymerase catalytic domain
ENSFCAG00000006921	13.5379	59.7079	-2.11356	1.9991e-12	1.02009e-11	FOXP2	- && sp|Q8MJ99|FOXP2_GORGO Forkhead box protein P2 OS=Gorilla gorilla gorilla OX=9595 GN=FOXP2 PE=2 SV=1 && PF00250:Forkhead domain|PF16159:FOXP coiled-coil domain
ENSFCAG00000034808	28.4578	1.43971	4.28739	2.04379e-12	1.04261e-11	ENSFCAG00000034808	- && - && -
ENSFCAG00000013004	102.877	207.206	-1.00332	2.0498e-12	1.04538e-11	TBX20	- && sp|Q9UMR3|TBX20_HUMAN T-box transcription factor TBX20 OS=Homo sapiens OX=9606 GN=TBX20 PE=1 SV=4 && PF00907:T-box
ENSFCAG00000046712	28.2322	81.1079	-1.54126	2.05473e-12	1.04761e-11	RFLNB	- && sp|Q5SVD0|RFLB_MOUSE Refilin-B OS=Mus musculus OX=10090 GN=Rflnb PE=1 SV=1 && PF15068:FAM101 family
ENSFCAG00000038957	53.5193	15.2996	1.81674	2.18024e-12	1.10918e-11	ENSFCAG00000038957	- && - && -
ENSFCAG00000012450	83.1889	30.3617	1.45548	2.30016e-12	1.16731e-11	CTH	- && sp|Q58DW2|CGL_BOVIN Cystathionine gamma-lyase OS=Bos taurus OX=9913 GN=CTH PE=2 SV=1 && PF01053:Cys/Met metabolism PLP-dependent enzyme
novel.385	32.8286	3.87918	3.07648	2.30306e-12	1.16847e-11	-	- && sp|O00370|LORF2_HUMAN LINE-1 retrotransposable element ORF2 protein OS=Homo sapiens OX=9606 PE=1 SV=1 && -
ENSFCAG00000005178	124.839	61.566	1.02222	2.45636e-12	1.24387e-11	EARS2	- && sp|Q5JPH6|SYEM_HUMAN Probable glutamate--tRNA ligase, mitochondrial OS=Homo sapiens OX=9606 GN=EARS2 PE=1 SV=2 && PF00749:tRNA synthetases class I (E and Q), catalytic domain
ENSFCAG00000044754	41.0665	0.339426	6.94756	2.79281e-12	1.41156e-11	U2	- && - && -
ENSFCAG00000049867	44.938	9.4783	2.24866	3.03032e-12	1.52994e-11	ENSFCAG00000049867	- && - && -
ENSFCAG00000043005	61.9837	18.1549	1.77243	3.13807e-12	1.58229e-11	ENSFCAG00000043005	- && - && -
novel.215	29.3614	2.39715	3.59349	3.13823e-12	1.58229e-11	-	- && - && -
ENSFCAG00000014999	30.4286	90.1903	-1.58771	3.37006e-12	1.69687e-11	RAPGEFL1	- && sp|Q9UHV5|RPGFL_HUMAN Rap guanine nucleotide exchange factor-like 1 OS=Homo sapiens OX=9606 GN=RAPGEFL1 PE=1 SV=2 && PF00617:RasGEF domain
ENSFCAG00000001513	46.0728	108.988	-1.25758	3.73196e-12	1.87352e-11	LRRC75B	- && sp|Q2VPJ9|LR75B_HUMAN Leucine-rich repeat-containing protein 75B OS=Homo sapiens OX=9606 GN=LRRC75B PE=2 SV=1 && -
novel.1011	69.4645	140.222	-1.01358	3.78043e-12	1.89684e-11	-	- && sp|P21415|ENV_GALV Envelope glycoprotein OS=Gibbon ape leukemia virus OX=11840 GN=env PE=2 SV=2 && -
ENSFCAG00000038572	10.0656	46.6286	-2.23082	3.82468e-12	1.91801e-11	ENSFCAG00000038572	- && sp|I3L1E1|CS084_HUMAN Uncharacterized protein C19orf84 OS=Homo sapiens OX=9606 GN=C19orf84 PE=4 SV=1 && -
ENSFCAG00000036065	25.8132	1.67838	3.97503	3.93548e-12	1.97304e-11	SNORD14	- && - && -
novel.775	20.0088	0	7.06097	3.9572e-12	1.98286e-11	-	- && - && -
ENSFCAG00000009211	34.2776	85.7997	-1.32641	4.04605e-12	2.02683e-11	KSR1	- && sp|Q8IVT5|KSR1_HUMAN Kinase suppressor of Ras 1 OS=Homo sapiens OX=9606 GN=KSR1 PE=1 SV=3 && PF13543:SAM like domain present in kinase suppressor RAS 1|PF07714:Protein tyrosine kinase
novel.174	39.2138	7.43711	2.40697	4.09512e-12	2.05086e-11	-	- && - && -
ENSFCAG00000043434	66.3746	144.067	-1.1263	4.59894e-12	2.29947e-11	CCDC136	- && sp|Q96JN2|CC136_HUMAN Coiled-coil domain-containing protein 136 OS=Homo sapiens OX=9606 GN=CCDC136 PE=1 SV=3 && -
ENSFCAG00000010104	37.3771	7.55169	2.31806	5.19348e-12	2.58425e-11	SV2A	- && sp|Q29397|SV2A_BOVIN Synaptic vesicle glycoprotein 2A OS=Bos taurus OX=9913 GN=SV2A PE=2 SV=1 && PF07690:Major Facilitator Superfamily|PF13599:Pentapeptide repeats (9 copies)|PF00083:Sugar (and other) transporter
novel.159	67.2567	21.3365	1.65603	5.39152e-12	2.68065e-11	-	- && - && -
ENSFCAG00000025509	42.2188	98.9015	-1.23176	5.48969e-12	2.72727e-11	EPS8L1	- && sp|Q8TE68|ES8L1_HUMAN Epidermal growth factor receptor kinase substrate 8-like protein 1 OS=Homo sapiens OX=9606 GN=EPS8L1 PE=1 SV=3 && PF18016:SAM domain (Sterile alpha motif)|PF00018:SH3 domain|PF08416:Phosphotyrosine-binding domain
ENSFCAG00000012867	59.398	121.486	-1.03296	5.87236e-12	2.91428e-11	PDE10A	- && sp|Q9QYJ6|PDE10_RAT cAMP and cAMP-inhibited cGMP 3',5'-cyclic phosphodiesterase 10A OS=Rattus norvegicus OX=10116 GN=Pde10a PE=1 SV=1 && PF01590:GAF domain|PF00233:3'5'-cyclic nucleotide phosphodiesterase
ENSFCAG00000036113	17.5206	55.829	-1.67103	6.22223e-12	3.08215e-11	PADI4	- && sp|Q9UM07|PADI4_HUMAN Protein-arginine deiminase type-4 OS=Homo sapiens OX=9606 GN=PADI4 PE=1 SV=2 && PF03068:Protein-arginine deiminase (PAD)|PF08527:Protein-arginine deiminase (PAD) middle domain|PF08526:Protein-arginine deiminase (PAD) N-terminal domain
ENSFCAG00000011063	71.2796	146.832	-1.05121	6.97344e-12	3.44236e-11	CCDC92	- && sp|Q53HC0|CCD92_HUMAN Coiled-coil domain-containing protein 92 OS=Homo sapiens OX=9606 GN=CCDC92 PE=1 SV=2 && PF14916:Coiled-coil domain of unknown function
ENSFCAG00000033842	89.4085	34.9791	1.35178	7.61041e-12	3.74588e-11	AQP3	- && sp|Q8R2N1|AQP3_MOUSE Aquaporin-3 OS=Mus musculus OX=10090 GN=Aqp3 PE=1 SV=1 && PF00230:Major intrinsic protein
ENSFCAG00000052537	25.2513	0.947984	4.69067	7.84587e-12	3.85973e-11	ENSFCAG00000052537	- && - && -
ENSFCAG00000037622	24.7194	1.00633	4.65439	7.99397e-12	3.92947e-11	ENSFCAG00000037622	- && - && -
novel.104	29.9352	79.2841	-1.40754	8.89199e-12	4.36284e-11	-	- && - && -
ENSFCAG00000002763	47.4177	114.232	-1.25422	9.11758e-12	4.47117e-11	FIGN	- && sp|Q5HY92|FIGN_HUMAN Fidgetin OS=Homo sapiens OX=9606 GN=FIGN PE=1 SV=2 && PF09336:Vps4 C terminal oligomerisation domain|PF00004:ATPase family associated with various cellular activities (AAA)
ENSFCAG00000007485	23.0863	1.15166	4.33592	9.18765e-12	4.50349e-11	ERG	- && sp|P81270|ERG_MOUSE Transcriptional regulator ERG OS=Mus musculus OX=10090 GN=Erg PE=1 SV=2 && PF00178:Ets-domain|PF02198:Sterile alpha motif (SAM)/Pointed domain
ENSFCAG00000051862	66.5163	134.816	-1.02793	9.18833e-12	4.50349e-11	ENSFCAG00000051862	- && sp|Q921W8|SCT1A_MOUSE Secreted and transmembrane protein 1A OS=Mus musculus OX=10090 GN=Sectm1a PE=2 SV=1 && -
novel.271	23.9222	1.32938	4.19423	9.20282e-12	4.50941e-11	-	- && sp|Q9H7M6|ZSWM4_HUMAN Zinc finger SWIM domain-containing protein 4 OS=Homo sapiens OX=9606 GN=ZSWIM4 PE=2 SV=3 && -
ENSFCAG00000007525	31.0732	78.0161	-1.33658	9.58868e-12	4.69354e-11	PDE4C	- && sp|Q08493|PDE4C_HUMAN cAMP-specific 3',5'-cyclic phosphodiesterase 4C OS=Homo sapiens OX=9606 GN=PDE4C PE=1 SV=2 && -
ENSFCAG00000040566	33.5798	5.00274	2.73824	9.71695e-12	4.75258e-11	ACER1	- && sp|Q8TDN7|ACER1_HUMAN Alkaline ceramidase 1 OS=Homo sapiens OX=9606 GN=ACER1 PE=1 SV=1 && PF05875:Ceramidase
ENSFCAG00000026356	30.3562	82.133	-1.43878	1.15178e-11	5.61566e-11	STARD10	- && sp|Q9Y365|STA10_HUMAN START domain-containing protein 10 OS=Homo sapiens OX=9606 GN=STARD10 PE=1 SV=2 && PF01852:START domain
ENSFCAG00000042780	23.5367	1.29755	4.17954	1.17181e-11	5.71034e-11	U4	- && - && -
ENSFCAG00000026039	52.2727	116.776	-1.15248	1.19189e-11	5.80668e-11	WNK4	- && sp|Q80UE6|WNK4_MOUSE Serine/threonine-protein kinase WNK4 OS=Mus musculus OX=10090 GN=Wnk4 PE=1 SV=1 && PF00069:Protein kinase domain|PF12202:Oxidative-stress-responsive kinase 1 C-terminal domain
ENSFCAG00000036694	31.4893	0.49743	6.01303	1.28525e-11	6.24354e-11	ENSFCAG00000036694	- && - && -
ENSFCAG00000047439	43.6421	9.5417	2.1969	1.29773e-11	6.29927e-11	ENSFCAG00000047439	- && - && -
ENSFCAG00000037496	28.5435	3.95642	2.8546	1.38531e-11	6.71912e-11	ENSFCAG00000037496	- && - && -
ENSFCAG00000004956	64.0504	133.605	-1.06137	1.47211e-11	7.13455e-11	NEIL3	- && sp|Q3MHN7|NEIL3_BOVIN Endonuclease 8-like 3 OS=Bos taurus OX=9913 GN=NEIL3 PE=2 SV=2 && PF06831:Formamidopyrimidine-DNA glycosylase H2TH domain|PF00641:Zn-finger in Ran binding protein and others|PF06839:GRF zinc finger
ENSFCAG00000031821	82.1173	202.623	-1.30117	1.54025e-11	7.44925e-11	IRF7	- && sp|Q92985|IRF7_HUMAN Interferon regulatory factor 7 OS=Homo sapiens OX=9606 GN=IRF7 PE=1 SV=2 && PF10401:Interferon-regulatory factor 3|PF00605:Interferon regulatory factor transcription factor
ENSFCAG00000013799	17.3289	65.7306	-1.93633	1.5682e-11	7.57657e-11	KCNH2	- && sp|Q12809|KCNH2_HUMAN Potassium voltage-gated channel subfamily H member 2 OS=Homo sapiens OX=9606 GN=KCNH2 PE=1 SV=1 && PF00027:Cyclic nucleotide-binding domain|PF00520:Ion transport protein
novel.393	24.9001	0.788655	4.93514	1.62214e-11	7.82297e-11	-	- && - && -
ENSFCAG00000008075	9.36605	45.4578	-2.30114	1.66862e-11	8.03464e-11	SLC16A2	- && sp|P36021|MOT8_HUMAN Monocarboxylate transporter 8 OS=Homo sapiens OX=9606 GN=SLC16A2 PE=1 SV=2 && PF07690:Major Facilitator Superfamily
ENSFCAG00000044591	65.6867	20.0067	1.71031	1.70578e-11	8.20935e-11	ENSFCAG00000044591	- && sp|P0C170|H2A1E_RAT Histone H2A type 1-E OS=Rattus norvegicus OX=10116 PE=1 SV=2 && PF00125:Core histone H2A/H2B/H3/H4|PF16211:C-terminus of histone H2A
ENSFCAG00000049575	32.5743	3.499	3.20368	1.74498e-11	8.39364e-11	ENSFCAG00000049575	- && - && -
ENSFCAG00000014980	51.9437	111.295	-1.09901	1.81005e-11	8.70441e-11	PLAG1	- && sp|Q6DJT9|PLAG1_HUMAN Zinc finger protein PLAG1 OS=Homo sapiens OX=9606 GN=PLAG1 PE=1 SV=1 && -
ENSFCAG00000032040	29.1369	4.72681	2.62226	1.85227e-11	8.90514e-11	ENSFCAG00000032040	- && sp|Q8N257|H2B3B_HUMAN Histone H2B type 3-B OS=Homo sapiens OX=9606 GN=H2BU1 PE=1 SV=3 && PF00125:Core histone H2A/H2B/H3/H4
ENSFCAG00000009309	35.3469	83.9301	-1.25305	2.15153e-11	1.03226e-10	PELI3	- && sp|Q8N2H9|PELI3_HUMAN E3 ubiquitin-protein ligase pellino homolog 3 OS=Homo sapiens OX=9606 GN=PELI3 PE=1 SV=2 && -
ENSFCAG00000042886	30.7185	84.5193	-1.45409	2.25512e-11	1.08057e-10	VPS37D	- && sp|Q86XT2|VP37D_HUMAN Vacuolar protein sorting-associated protein 37D OS=Homo sapiens OX=9606 GN=VPS37D PE=1 SV=2 && PF07200:Modifier of rudimentary (Mod(r)) protein
ENSFCAG00000001228	19.3169	59.866	-1.63317	2.46739e-11	1.17985e-10	LRRC20	- && sp|Q9GZQ6|NPFF1_HUMAN Neuropeptide FF receptor 1 OS=Homo sapiens OX=9606 GN=NPFFR1 PE=1 SV=1 && PF13855:Leucine rich repeat
ENSFCAG00000027207	98.2475	43.1508	1.18898	2.58968e-11	1.23705e-10	QTRT2	- && sp|Q9H974|QTRT2_HUMAN Queuine tRNA-ribosyltransferase accessory subunit 2 OS=Homo sapiens OX=9606 GN=QTRT2 PE=1 SV=1 && PF01702:Queuine tRNA-ribosyltransferase
ENSFCAG00000008350	5.2953	34.7525	-2.71416	2.59309e-11	1.23837e-10	ACACB	- && sp|O00763|ACACB_HUMAN Acetyl-CoA carboxylase 2 OS=Homo sapiens OX=9606 GN=ACACB PE=1 SV=3 && PF08326:Acetyl-CoA carboxylase, central region|PF02786:Carbamoyl-phosphate synthase L chain, ATP binding domain|PF00289:Biotin carboxylase, N-terminal domain|PF02785:Biotin carboxylase C-terminal domain|PF01039:Carboxyl transferase domain|PF00364:Biotin-requiring enzyme
ENSFCAG00000049423	44.2316	7.67789	2.52962	2.64509e-11	1.26158e-10	ENSFCAG00000049423	- && - && -
ENSFCAG00000030965	50.1359	116.779	-1.21524	2.70977e-11	1.29177e-10	KLF11	- && sp|O14901|KLF11_HUMAN Krueppel-like factor 11 OS=Homo sapiens OX=9606 GN=KLF11 PE=1 SV=2 && -
ENSFCAG00000053015	41.8057	11.1877	1.90667	2.73525e-11	1.30292e-10	ENSFCAG00000053015	- && sp|Q93077|H2A1C_HUMAN Histone H2A type 1-C OS=Homo sapiens OX=9606 GN=H2AC6 PE=1 SV=3 && PF00125:Core histone H2A/H2B/H3/H4|PF16211:C-terminus of histone H2A
ENSFCAG00000013222	13.46	51.8011	-1.94497	2.77214e-11	1.31981e-10	VWA5A	- && sp|O00534|VMA5A_HUMAN von Willebrand factor A domain-containing protein 5A OS=Homo sapiens OX=9606 GN=VWA5A PE=1 SV=2 && PF13768:von Willebrand factor type A domain|PF08487:Vault protein inter-alpha-trypsin domain
ENSFCAG00000037912	30.9889	0.327717	6.54035	2.80946e-11	1.3369e-10	SNORD18	- && - && -
novel.259	16.1707	0	6.74901	2.88023e-11	1.36883e-10	-	- && - && -
ENSFCAG00000001009	18.5764	116.465	-2.6444	2.98501e-11	1.4179e-10	BST2	- && sp|Q6WRU0|BST2_CRIGR Bone marrow stromal antigen 2 OS=Cricetulus griseus OX=10029 GN=Bst2 PE=1 SV=1 && PF16716:Bone marrow stromal antigen 2
ENSFCAG00000045102	37.0638	4.8659	2.92794	3.02764e-11	1.43778e-10	ENSFCAG00000045102	- && - && -
ENSFCAG00000007582	54.8944	120.651	-1.12997	3.07526e-11	1.45965e-10	SIGIRR	- && sp|Q6IA17|SIGIR_HUMAN Single Ig IL-1-related receptor OS=Homo sapiens OX=9606 GN=SIGIRR PE=1 SV=3 && PF01582:TIR domain
ENSFCAG00000024784	17.3676	54.8863	-1.66501	3.09125e-11	1.46687e-10	NOVA2	- && sp|Q9UNW9|NOVA2_HUMAN RNA-binding protein Nova-2 OS=Homo sapiens OX=9606 GN=NOVA2 PE=1 SV=1 && PF00013:KH domain
ENSFCAG00000032594	48.539	109.511	-1.16524	3.23533e-11	1.53328e-10	CA2H3orf18	- && sp|Q9UK00|CC018_HUMAN Uncharacterized protein C3orf18 OS=Homo sapiens OX=9606 GN=C3orf18 PE=2 SV=2 && -
ENSFCAG00000052181	22.5951	0.153338	6.65595	3.32979e-11	1.57684e-10	ENSFCAG00000052181	- && - && -
ENSFCAG00000015475	55.3339	119.29	-1.10096	3.35854e-11	1.58965e-10	NBEAL2	- && sp|Q6ZNJ1|NBEL2_HUMAN Neurobeachin-like protein 2 OS=Homo sapiens OX=9606 GN=NBEAL2 PE=1 SV=2 && PF14844:PH domain associated with Beige/BEACH|PF02138:Beige/BEACH domain|PF16057:Domain of unknown function (DUF4800)|PF15787:Domain of unknown function (DUF4704)
ENSFCAG00000050005	29.5773	5.12832	2.5456	3.36732e-11	1.5934e-10	ENSFCAG00000050005	- && - && -
ENSFCAG00000051267	51.1321	11.5811	2.12642	3.40851e-11	1.61248e-10	ENSFCAG00000051267	- && - && -
ENSFCAG00000000221	28.3507	3.57758	2.9866	3.42799e-11	1.62046e-10	SUCNR1	- && sp|Q9BXA5|SUCR1_HUMAN Succinate receptor 1 OS=Homo sapiens OX=9606 GN=SUCNR1 PE=1 SV=2 && PF00001:7 transmembrane receptor (rhodopsin family)
ENSFCAG00000024691	23.7552	67.3667	-1.50239	3.62489e-11	1.7118e-10	TMEM38A	- && sp|Q9H6F2|TM38A_HUMAN Trimeric intracellular cation channel type A OS=Homo sapiens OX=9606 GN=TMEM38A PE=1 SV=1 && PF05197:TRIC channel
ENSFCAG00000047633	24.0229	1.56093	3.89408	3.69086e-11	1.74163e-10	ENSFCAG00000047633	- && - && -
ENSFCAG00000007346	6.06993	36.7766	-2.60931	3.73934e-11	1.76361e-10	SETBP1	- && sp|Q9Y6X0|SETBP_HUMAN SET-binding protein OS=Homo sapiens OX=9606 GN=SETBP1 PE=1 SV=3 && -
ENSFCAG00000044319	38.6685	99.1522	-1.37607	3.94832e-11	1.86076e-10	CDKN1C	- && sp|P49918|CDN1C_HUMAN Cyclin-dependent kinase inhibitor 1C OS=Homo sapiens OX=9606 GN=CDKN1C PE=1 SV=1 && PF02234:Cyclin-dependent kinase inhibitor
ENSFCAG00000008409	17.1119	55.3994	-1.69742	3.97002e-11	1.86957e-10	DENND2B	- && sp|P78524|DEN2B_HUMAN DENN domain-containing protein 2B OS=Homo sapiens OX=9606 GN=DENND2B PE=1 SV=3 && -
ENSFCAG00000026771	72.8514	26.7231	1.4484	4.02637e-11	1.89467e-10	KLB	- && sp|Q86Z14|KLOTB_HUMAN Beta-klotho OS=Homo sapiens OX=9606 GN=KLB PE=1 SV=1 && PF00232:Glycosyl hydrolase family 1
ENSFCAG00000005557	13.318	60.0898	-2.15183	4.05368e-11	1.90704e-10	SEMA6C	- && sp|Q9H3T2|SEM6C_HUMAN Semaphorin-6C OS=Homo sapiens OX=9606 GN=SEMA6C PE=2 SV=4 && PF01403:Sema domain
ENSFCAG00000050999	51.2066	112.123	-1.12543	4.21128e-11	1.97919e-10	ENSFCAG00000050999	- && - && -
ENSFCAG00000036672	44.2303	97.1556	-1.13604	4.44988e-11	2.08921e-10	EML5	- && sp|Q05BV3|EMAL5_HUMAN Echinoderm microtubule-associated protein-like 5 OS=Homo sapiens OX=9606 GN=EML5 PE=2 SV=3 && PF03451:HELP motif|PF12894:Anaphase-promoting complex subunit 4 WD40 domain
novel.1177	18.2665	58.8803	-1.69865	4.7088e-11	2.20855e-10	-	- && sp|P11369|LORF2_MOUSE LINE-1 retrotransposable element ORF2 protein OS=Mus musculus OX=10090 GN=Pol PE=1 SV=2 && -
ENSFCAG00000008025	172.88	85.1572	1.01648	4.9314e-11	2.30946e-10	SNAPC1	- && sp|Q4R6W9|SNPC1_MACFA snRNA-activating protein complex subunit 1 OS=Macaca fascicularis OX=9541 GN=SNAPC1 PE=2 SV=1 && PF09808:Small nuclear RNA activating complex (SNAPc), subunit SNAP43
novel.235	24.1957	0.618942	5.22055	5.51052e-11	2.57291e-10	-	- && - && -
ENSFCAG00000038488	25.4488	2.59707	3.28795	5.63639e-11	2.62904e-10	ENSFCAG00000038488	- && sp|P52203|CCL2_CANLF C-C motif chemokine 2 OS=Canis lupus familiaris OX=9615 GN=CCL2 PE=2 SV=1 && PF00048:Small cytokines (intecrine/chemokine), interleukin-8 like
ENSFCAG00000035990	24.7593	1.52306	4.06731	5.82178e-11	2.7128e-10	ENSFCAG00000035990	- && - && -
novel.299	15.2389	0	6.65582	6.71971e-11	3.1195e-10	-	- && - && -
ENSFCAG00000029299	95.4066	40.5813	1.2377	6.8759e-11	3.18963e-10	FZD8	- && sp|Q498S8|FZD8_RAT Frizzled-8 OS=Rattus norvegicus OX=10116 GN=Fzd8 PE=2 SV=1 && PF01534:Frizzled/Smoothened family membrane region|PF01392:Fz domain
ENSFCAG00000022980	42.5556	93.5687	-1.14202	7.53173e-11	3.48258e-10	LDLRAD4	- && sp|O15165|LRAD4_HUMAN Low-density lipoprotein receptor class A domain-containing protein 4 OS=Homo sapiens OX=9606 GN=LDLRAD4 PE=1 SV=1 && PF00057:Low-density lipoprotein receptor domain class A
novel.19	37.6225	8.75401	2.0997	7.90001e-11	3.65015e-10	-	- && - && -
ENSFCAG00000032976	28.3198	4.56084	2.62973	8.03195e-11	3.70744e-10	ENSFCAG00000032976	- && - && -
ENSFCAG00000047212	14.3524	0	6.58058	8.63157e-11	3.97785e-10	ENSFCAG00000047212	- && - && -
ENSFCAG00000042515	18.8854	0.158929	6.40015	8.83647e-11	4.06871e-10	ENSFCAG00000042515	- && sp|P62803|H4_BOVIN Histone H4 OS=Bos taurus OX=9913 PE=1 SV=2 && PF15511:Centromere kinetochore component CENP-T histone fold
ENSFCAG00000001486	13.961	48.2588	-1.79139	9.65189e-11	4.43321e-10	SH2D3C	- && sp|Q8N5H7|SH2D3_HUMAN SH2 domain-containing protein 3C OS=Homo sapiens OX=9606 GN=SH2D3C PE=1 SV=1 && PF00617:RasGEF domain|PF00017:SH2 domain
ENSFCAG00000034119	22.5325	0.969834	4.52873	9.7097e-11	4.45866e-10	ENSFCAG00000034119	- && - && -
ENSFCAG00000050447	24.3182	1.00604	4.62682	9.76e-11	4.48065e-10	SNORD42	- && - && -
ENSFCAG00000043266	54.1511	109.947	-1.02604	1.00271e-10	4.59876e-10	HPCAL4	- && sp|P29104|HPCL4_BOVIN Hippocalcin-like protein 4 OS=Bos taurus OX=9913 GN=HPCAL4 PE=1 SV=3 && -
ENSFCAG00000038037	21.3302	61.3749	-1.52183	1.14811e-10	5.24936e-10	ATOH8	- && sp|Q99NA2|ATOH8_MOUSE Protein atonal homolog 8 OS=Mus musculus OX=10090 GN=Atoh8 PE=1 SV=1 && -
ENSFCAG00000001482	38.1519	9.16953	2.06438	1.15077e-10	5.25966e-10	CFAP157	- && sp|Q5JU67|CF157_HUMAN Cilia- and flagella-associated protein 157 OS=Homo sapiens OX=9606 GN=CFAP157 PE=2 SV=1 && -
ENSFCAG00000007795	56.6966	122.958	-1.12322	1.18651e-10	5.41635e-10	FAM131A	- && sp|Q6UXB0|F131A_HUMAN Protein FAM131A OS=Homo sapiens OX=9606 GN=FAM131A PE=2 SV=2 && PF15010:Putative cell signalling
ENSFCAG00000029370	23.4683	2.77999	3.08238	1.22441e-10	5.58526e-10	ENSFCAG00000029370	- && - && -
novel.300	15.9713	0	6.7444	1.23778e-10	5.64486e-10	-	- && - && -
ENSFCAG00000035030	73.1618	30.9348	1.23986	1.30958e-10	5.96794e-10	ENSFCAG00000035030	- && sp|Q5DT21|ISK9_HUMAN Serine protease inhibitor Kazal-type 9 OS=Homo sapiens OX=9606 GN=SPINK9 PE=1 SV=1 && -
novel.309	75.1695	186.839	-1.31413	1.31574e-10	5.99454e-10	-	- && sp|Q9Y6N7|ROBO1_HUMAN Roundabout homolog 1 OS=Homo sapiens OX=9606 GN=ROBO1 PE=1 SV=1 && -
ENSFCAG00000037117	23.4681	0.658493	5.16003	1.35318e-10	6.16058e-10	SNORD58	- && - && -
ENSFCAG00000030775	45.3888	101.862	-1.1651	1.39313e-10	6.33384e-10	SYTL1	- && sp|Q8IYJ3|SYTL1_HUMAN Synaptotagmin-like protein 1 OS=Homo sapiens OX=9606 GN=SYTL1 PE=1 SV=1 && PF00168:C2 domain
ENSFCAG00000033175	12.2057	48.9124	-1.99999	1.39327e-10	6.33384e-10	ENSFCAG00000033175	- && sp|A6QQ70|MAP1S_BOVIN Microtubule-associated protein 1S OS=Bos taurus OX=9913 GN=MAP1S PE=2 SV=1 && -
ENSFCAG00000009688	55.2366	16.5018	1.73934	1.45357e-10	6.5999e-10	ENSFCAG00000009688	- && sp|Q13064|MKRN3_HUMAN Probable E3 ubiquitin-protein ligase makorin-3 OS=Homo sapiens OX=9606 GN=MKRN3 PE=1 SV=1 && PF00097:Zinc finger, C3HC4 type (RING finger)|PF18044:CCCH-type zinc finger
ENSFCAG00000010688	12.9126	51.7657	-2.01252	1.4547e-10	6.60342e-10	PROM2	- && sp|Q8N271|PROM2_HUMAN Prominin-2 OS=Homo sapiens OX=9606 GN=PROM2 PE=1 SV=1 && PF05478:Prominin
ENSFCAG00000052742	75.2424	162.862	-1.10211	1.55237e-10	7.03136e-10	ENSFCAG00000052742	- && - && -
ENSFCAG00000041371	19.2129	0.169713	6.418	1.55577e-10	7.04501e-10	ENSFCAG00000041371	- && sp|P0C170|H2A1E_RAT Histone H2A type 1-E OS=Rattus norvegicus OX=10116 PE=1 SV=2 && PF16211:C-terminus of histone H2A|PF00125:Core histone H2A/H2B/H3/H4
ENSFCAG00000003424	35.1026	8.22091	2.08008	1.59265e-10	7.20851e-10	ENSFCAG00000003424	- && sp|Q86TC9|MYPN_HUMAN Myopalladin OS=Homo sapiens OX=9606 GN=MYPN PE=1 SV=2 && PF07679:Immunoglobulin I-set domain
ENSFCAG00000037835	36.3026	7.24737	2.30551	1.66221e-10	7.51608e-10	UFSP1	- && sp|Q6NVU6|UFSP1_HUMAN Inactive Ufm1-specific protease 1 OS=Homo sapiens OX=9606 GN=UFSP1 PE=1 SV=2 && PF07910:Peptidase family C78
novel.211	26.2096	2.79383	3.24685	1.73144e-10	7.81962e-10	-	- && - && -
novel.515	85.5443	30.0706	1.50059	1.84024e-10	8.2989e-10	-	- && - && -
ENSFCAG00000037289	21.3626	1.94671	3.4561	1.86217e-10	8.39172e-10	SNORD79	- && - && -
ENSFCAG00000016321	35.6982	89.1153	-1.33414	1.89039e-10	8.51269e-10	SMCO3	- && sp|A2RU48|SMCO3_HUMAN Single-pass membrane and coiled-coil domain-containing protein 3 OS=Homo sapiens OX=9606 GN=SMCO3 PE=1 SV=1 && PF15047:Protein of unknown function (DUF4533)
ENSFCAG00000042346	60.7678	123.645	-1.02903	1.90543e-10	8.57834e-10	ENSFCAG00000042346	- && sp|Q9BEG5|EDA_BOVIN Ectodysplasin-A OS=Bos taurus OX=9913 GN=EDA PE=3 SV=2 && -
ENSFCAG00000049898	59.4286	118.986	-1.00605	1.98649e-10	8.92605e-10	ENSFCAG00000049898	- && sp|Q9R1R2|TRIM3_MOUSE Tripartite motif-containing protein 3 OS=Mus musculus OX=10090 GN=Trim3 PE=1 SV=1 && PF13445:RING-type zinc-finger
novel.98	46.3695	11.0592	2.07851	2.02375e-10	9.08687e-10	-	- && - && -
ENSFCAG00000040930	14.0978	0	6.55435	2.08159e-10	9.33756e-10	ENSFCAG00000040930	- && sp|P0C170|H2A1E_RAT Histone H2A type 1-E OS=Rattus norvegicus OX=10116 PE=1 SV=2 && PF16211:C-terminus of histone H2A|PF00125:Core histone H2A/H2B/H3/H4
ENSFCAG00000014237	53.8917	117.042	-1.11405	2.11788e-10	9.4912e-10	TTC28	- && sp|Q96AY4|TTC28_HUMAN Tetratricopeptide repeat protein 28 OS=Homo sapiens OX=9606 GN=TTC28 PE=1 SV=4 && PF13424:Tetratricopeptide repeat|PF12770:CHAT domain
ENSFCAG00000021428	45.7966	12.7901	1.84342	2.21623e-10	9.92721e-10	ENSFCAG00000021428	- && - && -
ENSFCAG00000053087	23.8304	1.13488	4.37882	2.33563e-10	1.04462e-09	ENSFCAG00000053087	- && - && -
ENSFCAG00000007689	59.3128	119.202	-1.01215	2.33602e-10	1.04462e-09	ATAT1	- && sp|Q5SQI0|ATAT_HUMAN Alpha-tubulin N-acetyltransferase 1 OS=Homo sapiens OX=9606 GN=ATAT1 PE=1 SV=1 && PF05301:GNAT acetyltransferase, Mec-17
novel.139	13.0528	47.5267	-1.86968	2.38162e-10	1.0645e-09	-	- && - && -
ENSFCAG00000011886	31.1881	87.0236	-1.47918	2.48714e-10	1.1098e-09	PDGFRL	- && sp|Q5BIP2|PGFRL_BOVIN Platelet-derived growth factor receptor-like protein OS=Bos taurus OX=9913 GN=PDGFRL PE=2 SV=1 && PF13927:Immunoglobulin domain
novel.176	17.7854	0.161063	6.31132	2.6459e-10	1.17725e-09	-	- && - && -
ENSFCAG00000006936	63.2905	130.667	-1.04954	3.04836e-10	1.35019e-09	TSPAN32	- && sp|Q96QS1|TSN32_HUMAN Tetraspanin-32 OS=Homo sapiens OX=9606 GN=TSPAN32 PE=2 SV=1 && PF00335:Tetraspanin family
ENSFCAG00000033343	48.992	103.666	-1.08179	3.12439e-10	1.38256e-09	RNF150	- && sp|Q9ULK6|RN150_HUMAN RING finger protein 150 OS=Homo sapiens OX=9606 GN=RNF150 PE=1 SV=2 && PF13639:Ring finger domain|PF02225:PA domain
ENSFCAG00000009630	16.6662	58.4072	-1.80282	3.20744e-10	1.41829e-09	KCNAB3	- && sp|O43448|KCAB3_HUMAN Voltage-gated potassium channel subunit beta-3 OS=Homo sapiens OX=9606 GN=KCNAB3 PE=1 SV=2 && PF00248:Aldo/keto reductase family
ENSFCAG00000013482	7.06996	35.1093	-2.32387	3.31821e-10	1.46658e-09	ARHGEF16	- && sp|Q5VV41|ARHGG_HUMAN Rho guanine nucleotide exchange factor 16 OS=Homo sapiens OX=9606 GN=ARHGEF16 PE=1 SV=1 && PF00169:PH domain|PF00621:RhoGEF domain
ENSFCAG00000009652	43.4586	96.0849	-1.1461	3.33348e-10	1.47263e-09	MAP3K21	- && sp|Q5TCX8|M3K21_HUMAN Mitogen-activated protein kinase kinase kinase 21 OS=Homo sapiens OX=9606 GN=MAP3K21 PE=1 SV=3 && PF07714:Protein tyrosine kinase|PF14604:Variant SH3 domain
ENSFCAG00000007779	68.0994	137.299	-1.00904	3.48143e-10	1.53581e-09	DNMT3B	- && sp|Q9UBC3|DNM3B_HUMAN DNA (cytosine-5)-methyltransferase 3B OS=Homo sapiens OX=9606 GN=DNMT3B PE=1 SV=1 && PF17980:Cysteine rich ADD domain in DNMT3|PF00855:PWWP domain|PF00145:C-5 cytosine-specific DNA methylase
ENSFCAG00000027635	40.2724	86.4435	-1.09895	3.51069e-10	1.54725e-09	PPFIA3	- && sp|O75145|LIPA3_HUMAN Liprin-alpha-3 OS=Homo sapiens OX=9606 GN=PPFIA3 PE=1 SV=3 && PF07647:SAM domain (Sterile alpha motif)|PF00536:SAM domain (Sterile alpha motif)
ENSFCAG00000051396	59.4085	20.4141	1.5359	3.59852e-10	1.58483e-09	ENSFCAG00000051396	- && sp|Q93077|H2A1C_HUMAN Histone H2A type 1-C OS=Homo sapiens OX=9606 GN=H2AC6 PE=1 SV=3 && PF00125:Core histone H2A/H2B/H3/H4|PF16211:C-terminus of histone H2A
ENSFCAG00000011715	71.6202	23.7502	1.58762	3.65822e-10	1.61074e-09	TAF4B	- && sp|Q92750|TAF4B_HUMAN Transcription initiation factor TFIID subunit 4B OS=Homo sapiens OX=9606 GN=TAF4B PE=1 SV=2 && PF05236:Transcription initiation factor TFIID component TAF4 family|PF07531:NHR1 homology to TAF
ENSFCAG00000022781	16.5521	50.5308	-1.62227	3.75255e-10	1.65072e-09	RAVER2	- && sp|Q9HCJ3|RAVR2_HUMAN Ribonucleoprotein PTB-binding 2 OS=Homo sapiens OX=9606 GN=RAVER2 PE=1 SV=2 && PF00076:RNA recognition motif. (a.k.a. RRM, RBD, or RNP domain)
novel.1106	26.283	73.3633	-1.49634	3.84643e-10	1.69082e-09	-	- && - && -
ENSFCAG00000032655	98.8656	39.9122	1.31237	3.88045e-10	1.70456e-09	ENSFCAG00000032655	- && - && -
novel.660	55.5946	114.173	-1.02859	3.92151e-10	1.72219e-09	-	- && - && -
ENSFCAG00000006452	40.8003	89.3732	-1.12342	4.02024e-10	1.76513e-09	SEC31B	- && sp|Q9NQW1|SC31B_HUMAN Protein transport protein Sec31B OS=Homo sapiens OX=9606 GN=SEC31B PE=1 SV=1 && -
novel.426	23.5196	0.312267	6.14187	4.14848e-10	1.82015e-09	-	- && - && -
ENSFCAG00000010490	29.8522	75.3582	-1.32789	4.3257e-10	1.89523e-09	SAPCD2	- && sp|Q86UD0|SAPC2_HUMAN Suppressor APC domain-containing protein 2 OS=Homo sapiens OX=9606 GN=SAPCD2 PE=1 SV=2 && PF11414:Adenomatous polyposis coli tumour suppressor protein
ENSFCAG00000013323	94.7868	46.1756	1.03436	4.45531e-10	1.94926e-09	ADAMTS1	- && sp|Q9UHI8|ATS1_HUMAN A disintegrin and metalloproteinase with thrombospondin motifs 1 OS=Homo sapiens OX=9606 GN=ADAMTS1 PE=1 SV=4 && PF17771:ADAM cysteine-rich domain|PF05986:ADAM-TS Spacer 1|PF01421:Reprolysin (M12B) family zinc metalloprotease|PF00090:Thrombospondin type 1 domain|PF01562:Reprolysin family propeptide
ENSFCAG00000045587	30.2897	5.53265	2.44732	4.65648e-10	2.03441e-09	ENSFCAG00000045587	- && - && -
ENSFCAG00000011649	8.29838	38.4451	-2.20025	5.13387e-10	2.23564e-09	ASAP3	- && sp|Q8TDY4|ASAP3_HUMAN Arf-GAP with SH3 domain, ANK repeat and PH domain-containing protein 3 OS=Homo sapiens OX=9606 GN=ASAP3 PE=1 SV=1 && PF01412:Putative GTPase activating protein for Arf|PF00169:PH domain|PF16746:BAR domain of APPL family|PF12796:Ankyrin repeats (3 copies)
ENSFCAG00000026407	92.543	34.8182	1.4071	5.14816e-10	2.24134e-09	ENSFCAG00000026407	- && sp|Q5XTY7|RL17_FELCA 60S ribosomal protein L17 OS=Felis catus OX=9685 GN=RPL17 PE=2 SV=3 && PF00237:Ribosomal protein L22p/L17e
ENSFCAG00000044663	125.564	62.171	1.01444	5.30497e-10	2.30691e-09	ENSFCAG00000044663	- && sp|P13682|ZNF35_HUMAN Zinc finger protein 35 OS=Homo sapiens OX=9606 GN=ZNF35 PE=1 SV=4 && PF00096:Zinc finger, C2H2 type
ENSFCAG00000046799	51.8931	110.127	-1.08716	5.34568e-10	2.32353e-09	ENSFCAG00000046799	- && - && -
ENSFCAG00000028649	31.4822	5.50383	2.53487	5.65582e-10	2.45547e-09	DUSP4	- && sp|Q62767|DUS4_RAT Dual specificity protein phosphatase 4 OS=Rattus norvegicus OX=10116 GN=Dusp4 PE=1 SV=1 && PF00581:Rhodanese-like domain|PF00782:Dual specificity phosphatase, catalytic domain
ENSFCAG00000047644	28.4925	3.38216	3.05615	5.71449e-10	2.48036e-09	ENSFCAG00000047644	- && - && -
ENSFCAG00000047527	46.1938	11.6713	1.99561	5.76343e-10	2.50102e-09	SNORD31	- && - && -
ENSFCAG00000031868	75.8871	29.0767	1.38207	5.91331e-10	2.56367e-09	CHST8	- && sp|Q9H2A9|CHST8_HUMAN Carbohydrate sulfotransferase 8 OS=Homo sapiens OX=9606 GN=CHST8 PE=1 SV=2 && PF03567:Sulfotransferase family
novel.1140	15.5431	51.2987	-1.74454	6.22481e-10	2.69308e-09	-	- && - && -
ENSFCAG00000042667	15.1139	50.0351	-1.72552	6.27149e-10	2.71264e-09	ENSFCAG00000042667	- && sp|Q5FVR5|ACNT2_RAT Acyl-coenzyme A amino acid N-acyltransferase 2 OS=Rattus norvegicus OX=10116 GN=Acnat2 PE=2 SV=1 && PF08840:BAAT / Acyl-CoA thioester hydrolase C terminal|PF04775:Acyl-CoA thioester hydrolase/BAAT N-terminal region
novel.776	67.1489	25.3746	1.41304	6.78144e-10	2.92778e-09	-	- && sp|O00631|SARCO_HUMAN Sarcolipin OS=Homo sapiens OX=9606 GN=SLN PE=1 SV=1 && PF05366:Sarcolipin
ENSFCAG00000040973	14.2793	46.9789	-1.73928	7.37961e-10	3.18013e-09	ENSFCAG00000040973	- && - && -
ENSFCAG00000040452	38.2439	86.6848	-1.19085	7.67163e-10	3.30139e-09	ENSFCAG00000040452	- && sp|P11369|LORF2_MOUSE LINE-1 retrotransposable element ORF2 protein OS=Mus musculus OX=10090 GN=Pol PE=1 SV=2 && -
ENSFCAG00000048848	47.6192	96.8204	-1.02352	7.92825e-10	3.4071e-09	ENSFCAG00000048848	- && - && -
ENSFCAG00000045078	41.5901	89.9684	-1.11721	7.93365e-10	3.40863e-09	ENSFCAG00000045078	- && sp|Q969G9|NKD1_HUMAN Protein naked cuticle homolog 1 OS=Homo sapiens OX=9606 GN=NKD1 PE=1 SV=1 && -
ENSFCAG00000006098	41.3729	92.1945	-1.14852	9.12919e-10	3.91146e-09	RCCD1	- && sp|Q4R828|RCCD1_MACFA RCC1 domain-containing protein 1 OS=Macaca fascicularis OX=9541 GN=RCCD1 PE=2 SV=1 && PF00415:Regulator of chromosome condensation (RCC1) repeat
novel.15	43.1726	96.0519	-1.14271	9.2861e-10	3.97686e-09	-	- && - && -
ENSFCAG00000044042	6.66164	36.6404	-2.44539	9.43778e-10	4.03996e-09	ENSFCAG00000044042	- && sp|Q7L0X0|TRIL_HUMAN TLR4 interactor with leucine rich repeats OS=Homo sapiens OX=9606 GN=TRIL PE=1 SV=2 && PF13855:Leucine rich repeat
ENSFCAG00000018538	49.9694	15.8144	1.65764	9.52601e-10	4.07586e-09	CGNL1	- && sp|Q0VF96|CGNL1_HUMAN Cingulin-like protein 1 OS=Homo sapiens OX=9606 GN=CGNL1 PE=1 SV=2 && PF01576:Myosin tail
ENSFCAG00000053568	11.3698	41.5895	-1.85727	9.55473e-10	4.0872e-09	ENSFCAG00000053568	- && sp|O00534|VMA5A_HUMAN von Willebrand factor A domain-containing protein 5A OS=Homo sapiens OX=9606 GN=VWA5A PE=1 SV=2 && -
ENSFCAG00000011466	26.3312	70.814	-1.43994	1.04009e-09	4.43898e-09	IGDCC4	- && sp|Q8TDY8|IGDC4_HUMAN Immunoglobulin superfamily DCC subclass member 4 OS=Homo sapiens OX=9606 GN=IGDCC4 PE=1 SV=1 && PF13927:Immunoglobulin domain|PF00041:Fibronectin type III domain|PF07679:Immunoglobulin I-set domain
ENSFCAG00000011696	29.7621	79.4297	-1.40957	1.04143e-09	4.44368e-09	NR4A2	- && sp|P43354|NR4A2_HUMAN Nuclear receptor subfamily 4 group A member 2 OS=Homo sapiens OX=9606 GN=NR4A2 PE=1 SV=1 && PF00105:Zinc finger, C4 type (two domains)|PF00104:Ligand-binding domain of nuclear hormone receptor
ENSFCAG00000001626	20.2494	1.65496	3.63762	1.04657e-09	4.46457e-09	CD300LF	- && sp|Q8TDQ1|CLM1_HUMAN CMRF35-like molecule 1 OS=Homo sapiens OX=9606 GN=CD300LF PE=1 SV=3 && PF15330:SHP2-interacting transmembrane adaptor protein, SIT|PF07686:Immunoglobulin V-set domain
ENSFCAG00000033255	33.522	6.20152	2.44133	1.05134e-09	4.48389e-09	ENSFCAG00000033255	- && - && -
ENSFCAG00000022064	94.4817	45.4937	1.05126	1.06519e-09	4.53883e-09	THAP9	- && sp|Q9H5L6|THAP9_HUMAN DNA transposase THAP9 OS=Homo sapiens OX=9606 GN=THAP9 PE=1 SV=2 && PF12017:Transposase protein|PF05485:THAP domain
ENSFCAG00000043837	108.098	47.3369	1.19541	1.27349e-09	5.40292e-09	ENSFCAG00000043837	- && sp|Q05215|EGR4_HUMAN Early growth response protein 4 OS=Homo sapiens OX=9606 GN=EGR4 PE=1 SV=3 && -
ENSFCAG00000047751	51.738	17.5938	1.55967	1.29964e-09	5.50631e-09	ENSFCAG00000047751	- && - && -
ENSFCAG00000031735	25.2271	3.13724	3.02226	1.3363e-09	5.6552e-09	ENSFCAG00000031735	- && sp|O94813|SLIT2_HUMAN Slit homolog 2 protein OS=Homo sapiens OX=9606 GN=SLIT2 PE=1 SV=1 && PF00054:Laminin G domain|PF13855:Leucine rich repeat|PF01462:Leucine rich repeat N-terminal domain|PF00008:EGF-like domain
ENSFCAG00000005333	56.9896	114.341	-1.00079	1.40185e-09	5.92587e-09	PRAG1	- && sp|Q86YV5|PRAG1_HUMAN Inactive tyrosine-protein kinase PRAG1 OS=Homo sapiens OX=9606 GN=PRAG1 PE=1 SV=4 && PF00069:Protein kinase domain
novel.912	22.324	0.502096	5.50926	1.40481e-09	5.93705e-09	-	- && - && -
ENSFCAG00000044201	25.935	93.4957	-1.85109	1.47455e-09	6.22192e-09	ENSFCAG00000044201	- && sp|P09914|IFIT1_HUMAN Interferon-induced protein with tetratricopeptide repeats 1 OS=Homo sapiens OX=9606 GN=IFIT1 PE=1 SV=2 && PF13424:Tetratricopeptide repeat
ENSFCAG00000026123	5.19898	31.2438	-2.56943	1.48002e-09	6.24359e-09	ZFHX2	- && sp|Q9C0A1|ZFHX2_HUMAN Zinc finger homeobox protein 2 OS=Homo sapiens OX=9606 GN=ZFHX2 PE=1 SV=3 && PF00046:Homeodomain
ENSFCAG00000012193	2.34396	24.4553	-3.34987	1.52066e-09	6.40775e-09	LDHD	- && sp|Q7TNG8|LDHD_MOUSE Probable D-lactate dehydrogenase, mitochondrial OS=Mus musculus OX=10090 GN=Ldhd PE=1 SV=1 && PF01565:FAD binding domain|PF02913:FAD linked oxidases, C-terminal domain
ENSFCAG00000002273	39.4498	85.2424	-1.11681	1.59583e-09	6.7169e-09	KSR2	- && sp|Q6VAB6|KSR2_HUMAN Kinase suppressor of Ras 2 OS=Homo sapiens OX=9606 GN=KSR2 PE=1 SV=2 && PF13543:SAM like domain present in kinase suppressor RAS 1|PF07714:Protein tyrosine kinase
ENSFCAG00000041165	27.9284	75.581	-1.41804	1.59678e-09	6.71937e-09	ENSFCAG00000041165	- && sp|Q52WX2|SBK1_HUMAN Serine/threonine-protein kinase SBK1 OS=Homo sapiens OX=9606 GN=SBK1 PE=2 SV=1 && PF00069:Protein kinase domain
ENSFCAG00000045697	2.18773	26.7616	-3.62625	1.67038e-09	7.02116e-09	TNFSF10	- && sp|P50591|TNF10_HUMAN Tumor necrosis factor ligand superfamily member 10 OS=Homo sapiens OX=9606 GN=TNFSF10 PE=1 SV=1 && PF00229:TNF(Tumour Necrosis Factor) family
ENSFCAG00000000386	14.6323	53.6261	-1.87103	1.69319e-09	7.11385e-09	ARNTL2	- && sp|Q8WYA1|BMAL2_HUMAN Aryl hydrocarbon receptor nuclear translocator-like protein 2 OS=Homo sapiens OX=9606 GN=ARNTL2 PE=1 SV=2 && PF00989:PAS fold|PF00010:Helix-loop-helix DNA-binding domain|PF14598:PAS domain
ENSFCAG00000023345	34.0572	81.9885	-1.27065	1.70082e-09	7.14427e-09	ECHDC3	- && sp|Q9D7J9|ECHD3_MOUSE Enoyl-CoA hydratase domain-containing protein 3, mitochondrial OS=Mus musculus OX=10090 GN=Echdc3 PE=1 SV=1 && -
ENSFCAG00000046777	13.637	44.9096	-1.73244	1.72087e-09	7.22524e-09	ENSFCAG00000046777	- && sp|A2A3L6|TTC24_HUMAN Tetratricopeptide repeat protein 24 OS=Homo sapiens OX=9606 GN=TTC24 PE=4 SV=1 && PF13424:Tetratricopeptide repeat
ENSFCAG00000029653	40.3997	94.012	-1.22479	1.7228e-09	7.23171e-09	PEBP4	- && sp|Q96S96|PEBP4_HUMAN Phosphatidylethanolamine-binding protein 4 OS=Homo sapiens OX=9606 GN=PEBP4 PE=1 SV=3 && PF01161:Phosphatidylethanolamine-binding protein
ENSFCAG00000035146	24.0441	2.72498	3.13201	1.7946e-09	7.52632e-09	ENSFCAG00000035146	- && - && -
ENSFCAG00000011761	38.3117	84.8664	-1.15598	1.83929e-09	7.70855e-09	ENSFCAG00000011761	- && sp|Q3MHZ5|FXYD6_BOVIN FXYD domain-containing ion transport regulator 6 OS=Bos taurus OX=9913 GN=FXYD6 PE=3 SV=1 && PF02038:ATP1G1/PLM/MAT8 family
ENSFCAG00000002523	46.9936	106.011	-1.16952	1.88956e-09	7.90499e-09	LRP4	- && sp|O75096|LRP4_HUMAN Low-density lipoprotein receptor-related protein 4 OS=Homo sapiens OX=9606 GN=LRP4 PE=1 SV=4 && PF00057:Low-density lipoprotein receptor domain class A|PF12662:Complement Clr-like EGF-like|PF00058:Low-density lipoprotein receptor repeat class B|PF14670:Coagulation Factor Xa inhibitory site
ENSFCAG00000003135	31.8851	78.3848	-1.31212	1.89661e-09	7.9327e-09	ROPN1L	- && sp|Q3T024|ROP1L_BOVIN Ropporin-1-like protein OS=Bos taurus OX=9913 GN=ROPN1L PE=2 SV=1 && -
novel.917	47.5389	15.1418	1.64203	2.14033e-09	8.92803e-09	-	- && - && -
ENSFCAG00000042993	30.7319	74.1556	-1.26938	2.1709e-09	9.04743e-09	ENSFCAG00000042993	- && sp|Q08DV0|GATA3_BOVIN Trans-acting T-cell-specific transcription factor GATA-3 OS=Bos taurus OX=9913 GN=GATA3 PE=2 SV=1 && PF00320:GATA zinc finger
ENSFCAG00000034077	54.6258	18.7023	1.54178	2.3651e-09	9.83478e-09	CD1H11orf71	- && sp|Q6IPW1|CK071_HUMAN Uncharacterized protein C11orf71 OS=Homo sapiens OX=9606 GN=C11orf71 PE=2 SV=2 && PF15747:Domain of unknown function (DUF4687)
ENSFCAG00000049819	60.0494	130.696	-1.11374	2.3982e-09	9.96573e-09	ENSFCAG00000049819	- && - && -
novel.1135	18.7264	1.29168	3.83517	2.62958e-09	1.09029e-08	-	- && - && -
ENSFCAG00000031378	69.9605	29.9491	1.22641	2.90482e-09	1.20067e-08	ZNF584	- && sp|Q8IVC4|ZN584_HUMAN Zinc finger protein 584 OS=Homo sapiens OX=9606 GN=ZNF584 PE=2 SV=1 && PF01352:KRAB box|PF00096:Zinc finger, C2H2 type
novel.206	87.9595	32.9394	1.41906	3.36201e-09	1.38381e-08	-	- && - && -
novel.1204	71.8737	26.5523	1.432	3.48943e-09	1.43341e-08	-	- && - && -
ENSFCAG00000031183	7.0324	33.1974	-2.21194	3.55447e-09	1.45852e-08	TMEM229B	- && sp|Q8NBD8|T229B_HUMAN Transmembrane protein 229B OS=Homo sapiens OX=9606 GN=TMEM229B PE=1 SV=1 && -
ENSFCAG00000010980	41.68	93.7651	-1.16934	3.62291e-09	1.48529e-08	TDRKH	- && sp|Q9Y2W6|TDRKH_HUMAN Tudor and KH domain-containing protein OS=Homo sapiens OX=9606 GN=TDRKH PE=1 SV=2 && -
ENSFCAG00000011347	47.6042	101.902	-1.09769	3.65908e-09	1.49979e-08	SLC2A10	- && sp|O95528|GTR10_HUMAN Solute carrier family 2, facilitated glucose transporter member 10 OS=Homo sapiens OX=9606 GN=SLC2A10 PE=1 SV=2 && PF00083:Sugar (and other) transporter
ENSFCAG00000044522	4.09307	28.6329	-2.87251	3.69156e-09	1.51243e-08	C2CD4C	- && sp|Q5HZI2|C2C4C_MOUSE C2 calcium-dependent domain-containing protein 4C OS=Mus musculus OX=10090 GN=C2cd4c PE=1 SV=1 && -
novel.993	17.1005	53.8384	-1.66818	3.69978e-09	1.51547e-08	-	- && - && -
ENSFCAG00000043084	18.6753	0.670203	4.83676	3.78683e-09	1.5501e-08	ENSFCAG00000043084	- && sp|P0C170|H2A1E_RAT Histone H2A type 1-E OS=Rattus norvegicus OX=10116 PE=1 SV=2 && PF00125:Core histone H2A/H2B/H3/H4|PF16211:C-terminus of histone H2A
ENSFCAG00000024961	18.9211	0.348758	5.82472	3.85265e-09	1.57601e-08	ENSFCAG00000024961	- && sp|P08861|CEL3B_HUMAN Chymotrypsin-like elastase family member 3B OS=Homo sapiens OX=9606 GN=CELA3B PE=1 SV=3 && PF00089:Trypsin
ENSFCAG00000006658	44.7231	89.8914	-1.0061	3.98693e-09	1.6295e-08	PRDM11	- && sp|Q9NQV5|PRD11_HUMAN PR domain-containing protein 11 OS=Homo sapiens OX=9606 GN=PRDM11 PE=1 SV=2 && -
ENSFCAG00000049843	14.0084	0.158929	5.96455	3.99142e-09	1.63098e-08	ENSFCAG00000049843	- && - && -
ENSFCAG00000050535	74.6522	32.184	1.21079	4.15094e-09	1.69282e-08	ENSFCAG00000050535	- && - && -
ENSFCAG00000018569	13.2866	45.9251	-1.75933	4.20721e-09	1.71464e-08	GRXCR1	- && sp|A8MXD5|GRCR1_HUMAN Glutaredoxin domain-containing cysteine-rich protein 1 OS=Homo sapiens OX=9606 GN=GRXCR1 PE=1 SV=1 && PF00462:Glutaredoxin
ENSFCAG00000048858	26.0956	4.58093	2.51035	4.25187e-09	1.73247e-08	ENSFCAG00000048858	- && - && -
ENSFCAG00000005533	58.0976	122.501	-1.07014	4.2951e-09	1.74932e-08	PBX1	- && sp|P40424|PBX1_HUMAN Pre-B-cell leukemia transcription factor 1 OS=Homo sapiens OX=9606 GN=PBX1 PE=1 SV=1 && PF03792:PBC domain|PF00046:Homeodomain
ENSFCAG00000023883	13.6341	47.206	-1.77197	4.44849e-09	1.80941e-08	SLC30A3	- && sp|Q99726|ZNT3_HUMAN Zinc transporter 3 OS=Homo sapiens OX=9606 GN=SLC30A3 PE=1 SV=2 && PF01545:Cation efflux family
ENSFCAG00000024226	17.2997	53.2235	-1.63338	4.56485e-09	1.85351e-08	THA1	- && sp|Q9FPH3|THA2_ARATH Probable low-specificity L-threonine aldolase 2 OS=Arabidopsis thaliana OX=3702 GN=THA2 PE=1 SV=1 && PF01212:Beta-eliminating lyase
ENSFCAG00000027005	26.8067	68.2361	-1.33895	4.58936e-09	1.86305e-08	ENSFCAG00000027005	- && sp|P58195|PLS1_RAT Phospholipid scramblase 1 OS=Rattus norvegicus OX=10116 GN=Plscr1 PE=1 SV=1 && PF03803:Scramblase
ENSFCAG00000035826	49.6651	17.0313	1.54785	4.65259e-09	1.88831e-08	ENSFCAG00000035826	- && sp|P09867|ROA1_BOVIN Heterogeneous nuclear ribonucleoprotein A1 OS=Bos taurus OX=9913 GN=HNRNPA1 PE=1 SV=2 && PF00076:RNA recognition motif. (a.k.a. RRM, RBD, or RNP domain)
ENSFCAG00000034368	30.7157	4.51843	2.78786	4.76003e-09	1.92939e-08	ENSFCAG00000034368	- && - && -
ENSFCAG00000010865	40.5227	99.1585	-1.27677	4.83091e-09	1.95642e-08	STRA6	- && sp|Q0V8E7|STRA6_BOVIN Receptor for retinol uptake STRA6 OS=Bos taurus OX=9913 GN=STRA6 PE=1 SV=1 && -
ENSFCAG00000031758	9.48246	38.674	-2.06406	4.86084e-09	1.96768e-08	RIMBP2	- && sp|Q8QFX1|RIMB2_CHICK RIMS-binding protein 2 OS=Gallus gallus OX=9031 GN=RIMBP2 PE=1 SV=1 && PF07653:Variant SH3 domain|PF14604:Variant SH3 domain
novel.55	43.1862	97.9439	-1.191	5.17952e-09	2.09259e-08	-	- && sp|Q5E958|RS8_BOVIN Small ribosomal subunit protein eS8 OS=Bos taurus OX=9913 GN=RPS8 PE=1 SV=3 && -
ENSFCAG00000012545	32.3872	7.75052	2.05957	5.53497e-09	2.23233e-08	KLHL35	- && sp|Q6PF15|KLH35_HUMAN Kelch-like protein 35 OS=Homo sapiens OX=9606 GN=KLHL35 PE=1 SV=3 && PF07707:BTB And C-terminal Kelch|PF01344:Kelch motif|PF00651:BTB/POZ domain
novel.963	17.5252	1.29168	3.75133	5.53946e-09	2.23365e-08	-	- && - && -
ENSFCAG00000042845	21.1852	2.6662	3.01167	5.55931e-09	2.24117e-08	ENSFCAG00000042845	- && sp|O00370|LORF2_HUMAN LINE-1 retrotransposable element ORF2 protein OS=Homo sapiens OX=9606 PE=1 SV=1 && -
ENSFCAG00000034994	24.3025	3.92605	2.63281	5.57312e-09	2.24528e-08	ENSFCAG00000034994	- && - && -
ENSFCAG00000047248	17.5596	0.645575	4.7514	5.90615e-09	2.37483e-08	ENSFCAG00000047248	- && - && -
ENSFCAG00000027847	22.456	57.3792	-1.36581	5.98326e-09	2.40531e-08	FAM102B	- && sp|Q5T8I3|F102B_HUMAN Protein FAM102B OS=Homo sapiens OX=9606 GN=FAM102B PE=1 SV=2 && PF10358:N-terminal C2 in EEIG1 and EHBP1 proteins
ENSFCAG00000039716	47.8225	99.5746	-1.0582	6.08726e-09	2.44554e-08	ENSFCAG00000039716	- && sp|Q8N8I0|SAM12_HUMAN Sterile alpha motif domain-containing protein 12 OS=Homo sapiens OX=9606 GN=SAMD12 PE=1 SV=2 && PF07647:SAM domain (Sterile alpha motif)
ENSFCAG00000047245	25.0645	4.68196	2.40971	6.21928e-09	2.49804e-08	ENSFCAG00000047245	- && - && -
ENSFCAG00000009834	66.6223	133.391	-1.01102	6.44818e-09	2.58831e-08	TNFRSF19	- && sp|Q9NS68|TNR19_HUMAN Tumor necrosis factor receptor superfamily member 19 OS=Homo sapiens OX=9606 GN=TNFRSF19 PE=1 SV=1 && -
ENSFCAG00000010132	10.6464	0	6.1545	6.48794e-09	2.6037e-08	PCDH8	- && sp|O95206|PCDH8_HUMAN Protocadherin-8 OS=Homo sapiens OX=9606 GN=PCDH8 PE=1 SV=2 && PF08266:Cadherin-like|PF00028:Cadherin domain
ENSFCAG00000015755	134.104	66.6381	1.00784	6.91177e-09	2.76723e-08	HOMER1	- && sp|Q86YM7|HOME1_HUMAN Homer protein homolog 1 OS=Homo sapiens OX=9606 GN=HOMER1 PE=1 SV=2 && PF00568:WH1 domain
ENSFCAG00000035015	23.7219	64.7484	-1.44288	7.05261e-09	2.8218e-08	ENSFCAG00000035015	- && sp|Q5I2M7|TLR9_FELCA Toll-like receptor 9 OS=Felis catus OX=9685 GN=TLR9 PE=2 SV=1 && PF13855:Leucine rich repeat|PF01582:TIR domain|PF18837:Leucine-rich repeat
ENSFCAG00000045727	20.5916	2.18369	3.25905	7.26516e-09	2.90497e-08	ENSFCAG00000045727	- && sp|P68432|H31_BOVIN Histone H3.1 OS=Bos taurus OX=9913 PE=1 SV=2 && PF00125:Core histone H2A/H2B/H3/H4
ENSFCAG00000033468	50.9956	19.4612	1.38897	7.35796e-09	2.94082e-08	ENSFCAG00000033468	- && - && -
novel.301	10.3308	0	6.1047	7.38413e-09	2.95064e-08	-	- && - && -
ENSFCAG00000047793	86.674	39.4699	1.13976	7.51673e-09	3.00234e-08	ENSFCAG00000047793	- && sp|P11369|LORF2_MOUSE LINE-1 retrotransposable element ORF2 protein OS=Mus musculus OX=10090 GN=Pol PE=1 SV=2 && PF14586:Class I Histocompatibility antigen, NKG2D ligand, domains 1 and 2
ENSFCAG00000027420	10.1587	38.7491	-1.93715	7.60367e-09	3.03576e-08	ENSFCAG00000027420	- && sp|Q9UI36|DACH1_HUMAN Dachshund homolog 1 OS=Homo sapiens OX=9606 GN=DACH1 PE=1 SV=4 && PF02437:SKI/SNO/DAC family
ENSFCAG00000033967	20.9781	1.81136	3.55326	7.62197e-09	3.04242e-08	SNORA71	- && - && -
ENSFCAG00000018903	9.06767	36.1687	-2.01324	7.658e-09	3.05614e-08	RFX6	- && sp|D2HNW6|RFX6_AILME DNA-binding protein RFX6 OS=Ailuropoda melanoleuca OX=9646 GN=RFX6 PE=3 SV=2 && PF02257:RFX DNA-binding domain
ENSFCAG00000034269	25.7646	63.7272	-1.29973	7.81528e-09	3.11624e-08	ENSFCAG00000034269	- && sp|Q7Z2K8|GRIN1_HUMAN G protein-regulated inducer of neurite outgrowth 1 OS=Homo sapiens OX=9606 GN=GPRIN1 PE=1 SV=2 && PF15235:G protein-regulated inducer of neurite outgrowth C-terminus
ENSFCAG00000047538	30.793	72.6046	-1.24381	7.90365e-09	3.14878e-08	ENSFCAG00000047538	- && - && -
ENSFCAG00000005997	33.7609	77.3046	-1.20958	8.65639e-09	3.44351e-08	NFIA	- && sp|Q12857|NFIA_HUMAN Nuclear factor 1 A-type OS=Homo sapiens OX=9606 GN=NFIA PE=1 SV=2 && PF10524:Nuclear factor I protein pre-N-terminus|PF03165:MH1 domain|PF00859:CTF/NF-I family transcription modulation region
ENSFCAG00000007137	36.4237	84.9384	-1.22517	8.8186e-09	3.50654e-08	GIPC3	- && sp|Q8TF64|GIPC3_HUMAN PDZ domain-containing protein GIPC3 OS=Homo sapiens OX=9606 GN=GIPC3 PE=1 SV=1 && PF00595:PDZ domain
ENSFCAG00000034866	28.6902	73.214	-1.34793	9.44279e-09	3.74834e-08	ENSFCAG00000034866	- && sp|Q10571|MN1_HUMAN Transcriptional activator MN1 OS=Homo sapiens OX=9606 GN=MN1 PE=1 SV=3 && -
ENSFCAG00000031726	23.0819	4.22447	2.45111	9.98205e-09	3.95649e-08	ENSFCAG00000031726	- && sp|Q5F297|S35G3_MOUSE Solute carrier family 35 member G3 OS=Mus musculus OX=10090 GN=Slc35g3 PE=2 SV=2 && -
ENSFCAG00000009007	98.6921	46.285	1.09045	1.03612e-08	4.10154e-08	IL15RA	- && sp|Q13261|I15RA_HUMAN Interleukin-15 receptor subunit alpha OS=Homo sapiens OX=9606 GN=IL15RA PE=1 SV=1 && -
ENSFCAG00000034421	19.5588	1.62285	3.58354	1.0441e-08	4.13048e-08	SNORD24	- && - && -
ENSFCAG00000013047	49.5087	104.882	-1.08871	1.06324e-08	4.20354e-08	UNC5B	- && sp|Q8IZJ1|UNC5B_HUMAN Netrin receptor UNC5B OS=Homo sapiens OX=9606 GN=UNC5B PE=1 SV=2 && -
ENSFCAG00000037895	21.0806	1.95085	3.44279	1.06919e-08	4.22615e-08	ENSFCAG00000037895	- && - && -
ENSFCAG00000019083	22.2876	57.9369	-1.38496	1.0724e-08	4.23705e-08	PPFIBP2	- && sp|Q8ND30|LIPB2_HUMAN Liprin-beta-2 OS=Homo sapiens OX=9606 GN=PPFIBP2 PE=1 SV=3 && PF07647:SAM domain (Sterile alpha motif)|PF00536:SAM domain (Sterile alpha motif)
ENSFCAG00000032869	19.5984	1.14981	4.10873	1.08259e-08	4.27641e-08	SNORA72	- && - && -
novel.928	48.5784	13.6312	1.82507	1.1337e-08	4.4698e-08	-	- && - && -
ENSFCAG00000030378	51.6284	104.993	-1.03009	1.16276e-08	4.58142e-08	STN1	- && sp|D2GXY4|STN1_AILME CST complex subunit STN1 OS=Ailuropoda melanoleuca OX=9646 GN=STN1 PE=3 SV=2 && -
novel.1169	9.23741	36.6062	-1.97297	1.17778e-08	4.63962e-08	-	- && - && -
ENSFCAG00000015713	1.93279	23.045	-3.58373	1.18706e-08	4.67323e-08	SEMA3G	- && sp|Q9NS98|SEM3G_HUMAN Semaphorin-3G OS=Homo sapiens OX=9606 GN=SEMA3G PE=1 SV=1 && PF00047:Immunoglobulin domain|PF01403:Sema domain
ENSFCAG00000003287	49.3499	19.2011	1.36491	1.19456e-08	4.70077e-08	TMEM186	- && sp|Q5EA03|TM186_BOVIN Transmembrane protein 186 OS=Bos taurus OX=9913 GN=TMEM186 PE=2 SV=1 && PF14640:Transmembrane protein 223
ENSFCAG00000003962	49.0372	99.3036	-1.01651	1.20694e-08	4.74846e-08	TMEM220	- && sp|Q6QAJ8|TM220_HUMAN Transmembrane protein 220 OS=Homo sapiens OX=9606 GN=TMEM220 PE=1 SV=1 && PF15071:Transmembrane family 220, helix
ENSFCAG00000040749	12.8539	0.153338	5.83841	1.20722e-08	4.74857e-08	Metazoa_SRP	- && - && -
ENSFCAG00000009387	101.136	50.295	1.01046	1.21072e-08	4.76031e-08	ANGPTL6	- && sp|Q8NI99|ANGL6_HUMAN Angiopoietin-related protein 6 OS=Homo sapiens OX=9606 GN=ANGPTL6 PE=1 SV=1 && PF00147:Fibrinogen beta and gamma chains, C-terminal globular domain
ENSFCAG00000045825	47.3483	14.7261	1.68924	1.24054e-08	4.87447e-08	RGS16	- && sp|F1S668|RGS16_PIG Regulator of G-protein signaling 16 OS=Sus scrofa OX=9823 GN=RGS16 PE=1 SV=3 && -
novel.470	39.3031	12.0223	1.70793	1.2544e-08	4.92584e-08	-	- && - && -
ENSFCAG00000007381	8.54456	38.3064	-2.12626	1.26791e-08	4.97782e-08	SIGLEC1	- && sp|Q9BZZ2|SN_HUMAN Sialoadhesin OS=Homo sapiens OX=9606 GN=SIGLEC1 PE=1 SV=2 && PF07686:Immunoglobulin V-set domain|PF07679:Immunoglobulin I-set domain|PF13895:Immunoglobulin domain|PF08205:CD80-like C2-set immunoglobulin domain
ENSFCAG00000041886	48.5097	11.6877	2.05484	1.33903e-08	5.25153e-08	ENSFCAG00000041886	- && sp|Q5TAT6|CODA1_HUMAN Collagen alpha-1(XIII) chain OS=Homo sapiens OX=9606 GN=COL13A1 PE=1 SV=1 && PF01391:Collagen triple helix repeat (20 copies)
ENSFCAG00000051523	10.2818	39.3097	-1.93251	1.4198e-08	5.56242e-08	ENSFCAG00000051523	- && - && -
ENSFCAG00000033254	19.8646	2.12363	3.23392	1.42534e-08	5.58298e-08	ENSFCAG00000033254	- && - && -
ENSFCAG00000036803	36.4567	10.2346	1.83064	1.48496e-08	5.81036e-08	ENSFCAG00000036803	- && - && -
ENSFCAG00000045410	52.881	107.602	-1.02891	1.59985e-08	6.24289e-08	ENSFCAG00000045410	- && sp|Q96Q04|LMTK3_HUMAN Serine/threonine-protein kinase LMTK3 OS=Homo sapiens OX=9606 GN=LMTK3 PE=1 SV=2 && PF07714:Protein tyrosine kinase
ENSFCAG00000006878	29.9109	5.3274	2.47488	1.69289e-08	6.59625e-08	LPAR5	- && sp|Q9H1C0|LPAR5_HUMAN Lysophosphatidic acid receptor 5 OS=Homo sapiens OX=9606 GN=LPAR5 PE=2 SV=1 && PF00001:7 transmembrane receptor (rhodopsin family)
ENSFCAG00000035899	46.238	94.0316	-1.018	1.78123e-08	6.92454e-08	CAMK2N1	- && sp|Q7Z7J9|CK2N1_HUMAN Calcium/calmodulin-dependent protein kinase II inhibitor 1 OS=Homo sapiens OX=9606 GN=CAMK2N1 PE=1 SV=1 && PF15170:Calcium/calmodulin-dependent protein kinase II inhibitor
ENSFCAG00000047139	16.61	1.2821	3.68115	1.81244e-08	7.04146e-08	ENSFCAG00000047139	- && - && -
ENSFCAG00000048630	9.49999	0	5.97764	1.83138e-08	7.11205e-08	ENSFCAG00000048630	- && - && -
ENSFCAG00000036461	43.3013	93.7997	-1.10825	1.92058e-08	7.44759e-08	ENSFCAG00000036461	- && sp|A5PJC7|IGFR1_BOVIN IGF-like family receptor 1 OS=Bos taurus OX=9913 GN=IGFLR1 PE=2 SV=1 && -
novel.1051	32.8216	78.2243	-1.25687	1.93569e-08	7.50149e-08	-	- && - && -
ENSFCAG00000024741	57.6306	24.7875	1.21785	1.94965e-08	7.55401e-08	TLR4	- && sp|P58727|TLR4_FELCA Toll-like receptor 4 OS=Felis catus OX=9685 GN=TLR4 PE=2 SV=1 && PF13855:Leucine rich repeat|PF01582:TIR domain
ENSFCAG00000015134	9.37635	35.6595	-1.92811	2.01554e-08	7.79634e-08	FGD3	- && sp|Q5JSP0|FGD3_HUMAN FYVE, RhoGEF and PH domain-containing protein 3 OS=Homo sapiens OX=9606 GN=FGD3 PE=1 SV=1 && PF00621:RhoGEF domain|PF01363:FYVE zinc finger|PF00169:PH domain
ENSFCAG00000010832	56.5605	24.4892	1.21024	2.07921e-08	8.03449e-08	CRISPLD2	- && sp|Q9H0B8|CRLD2_HUMAN Cysteine-rich secretory protein LCCL domain-containing 2 OS=Homo sapiens OX=9606 GN=CRISPLD2 PE=2 SV=1 && -
ENSFCAG00000053535	43.9751	88.7908	-1.01382	2.07949e-08	8.03449e-08	CC1H1orf167	- && sp|Q5SNV9|CA167_HUMAN Uncharacterized protein C1orf167 OS=Homo sapiens OX=9606 GN=C1orf167 PE=2 SV=2 && PF15736:Domain of unknown function (DUF4684)
ENSFCAG00000003809	41.4704	91.8215	-1.14172	2.18581e-08	8.42699e-08	CES4A	- && sp|P0C6R3|EST4A_BOVIN Carboxylesterase 4A OS=Bos taurus OX=9913 GN=CES4A PE=2 SV=1 && PF00135:Carboxylesterase family
novel.1048	41.7244	10.69	1.97874	2.19754e-08	8.46871e-08	-	- && - && -
ENSFCAG00000007922	21.9196	58.3412	-1.41469	2.3864e-08	9.16703e-08	ENSFCAG00000007922	- && sp|Q9UHJ6|SHPK_HUMAN Sedoheptulokinase OS=Homo sapiens OX=9606 GN=SHPK PE=1 SV=3 && PF00370:FGGY family of carbohydrate kinases, N-terminal domain
ENSFCAG00000046121	45.0798	91.3704	-1.02011	2.41662e-08	9.2765e-08	ENSFCAG00000046121	- && sp|O09029|BHE22_MESAU Class E basic helix-loop-helix protein 22 OS=Mesocricetus auratus OX=10036 GN=BHLHE22 PE=2 SV=2 && PF00010:Helix-loop-helix DNA-binding domain
ENSFCAG00000044397	47.4474	108.887	-1.20817	2.42235e-08	9.29466e-08	ENSFCAG00000044397	- && sp|O15162|PLS1_HUMAN Phospholipid scramblase 1 OS=Homo sapiens OX=9606 GN=PLSCR1 PE=1 SV=1 && PF03803:Scramblase
ENSFCAG00000008712	27.5134	66.8008	-1.27786	2.45658e-08	9.42257e-08	SH3RF2	- && sp|Q8TEC5|SH3R2_HUMAN E3 ubiquitin-protein ligase SH3RF2 OS=Homo sapiens OX=9606 GN=SH3RF2 PE=1 SV=3 && PF00097:Zinc finger, C3HC4 type (RING finger)|PF07653:Variant SH3 domain|PF14604:Variant SH3 domain
ENSFCAG00000050888	46.364	96.3122	-1.05195	2.4567e-08	9.42257e-08	ENSFCAG00000050888	- && - && -
ENSFCAG00000043203	105.26	50.666	1.05978	2.53726e-08	9.72157e-08	ENSFCAG00000043203	- && sp|Q96MD2|KICS2_HUMAN KICSTOR subunit 2 OS=Homo sapiens OX=9606 GN=KICS2 PE=1 SV=4 && PF09404:KICSTOR complex C12orf66 like
ENSFCAG00000045842	5.46831	27.2298	-2.30155	2.64771e-08	1.0126e-07	DLX5	- && sp|P70396|DLX5_MOUSE Homeobox protein DLX-5 OS=Mus musculus OX=10090 GN=Dlx5 PE=1 SV=1 && PF00046:Homeodomain|PF12413:Homeobox protein distal-less-like N terminal
ENSFCAG00000046277	9.24345	0	5.95026	2.76208e-08	1.05461e-07	U1	- && - && -
ENSFCAG00000043662	42.7202	90.2012	-1.0718	2.81401e-08	1.07377e-07	ENSFCAG00000043662	- && sp|Q13425|SNTB2_HUMAN Beta-2-syntrophin OS=Homo sapiens OX=9606 GN=SNTB2 PE=1 SV=1 && PF18012:PH domain|PF00595:PDZ domain
ENSFCAG00000035573	17.6767	1.11983	3.95553	2.93764e-08	1.11889e-07	U3	- && - && -
ENSFCAG00000032989	51.91	17.2179	1.5975	3.35208e-08	1.27257e-07	ENSFCAG00000032989	- && - && -
ENSFCAG00000053061	16.4588	0.670885	4.65413	3.35867e-08	1.27481e-07	ENSFCAG00000053061	- && sp|P62807|H2B1C_HUMAN Histone H2B type 1-C/E/F/G/I OS=Homo sapiens OX=9606 GN=H2BC4 PE=1 SV=4 && PF00125:Core histone H2A/H2B/H3/H4
ENSFCAG00000042149	49.2736	17.1367	1.52421	3.54585e-08	1.34367e-07	CXCL10	- && sp|P02778|CXL10_HUMAN C-X-C motif chemokine 10 OS=Homo sapiens OX=9606 GN=CXCL10 PE=1 SV=2 && -
ENSFCAG00000003579	24.3513	62.3337	-1.34975	3.70614e-08	1.40213e-07	EXD3	- && sp|Q8N9H8|MUT7_HUMAN Exonuclease mut-7 homolog OS=Homo sapiens OX=9606 GN=EXD3 PE=1 SV=3 && PF01927:Mut7-C RNAse domain|PF01612:3'-5' exonuclease
novel.274	11.384	0.161063	5.66373	3.73105e-08	1.41127e-07	-	- && - && -
ENSFCAG00000040147	22.9549	3.61962	2.67486	3.84177e-08	1.45109e-07	ENSFCAG00000040147	- && - && -
ENSFCAG00000031070	15.6443	0.322127	5.54777	3.85927e-08	1.45681e-07	GSG1	- && sp|Q3SZT1|GSG1_BOVIN Germ cell-specific gene 1 protein OS=Bos taurus OX=9913 GN=GSG1 PE=2 SV=2 && -
ENSFCAG00000040409	13.9588	42.7338	-1.63203	3.86825e-08	1.4599e-07	ENSFCAG00000040409	- && sp|Q8NDB6|FA156_HUMAN Protein FAM156A/FAM156B OS=Homo sapiens OX=9606 GN=FAM156A PE=1 SV=1 && PF15549:PGC7/Stella/Dppa3 domain
ENSFCAG00000035139	16.1318	55.922	-1.79671	3.93002e-08	1.48201e-07	RSAD2	- && sp|Q2HJF9|RSAD2_BOVIN Radical S-adenosyl methionine domain-containing protein 2 OS=Bos taurus OX=9913 GN=RSAD2 PE=2 SV=1 && PF04055:Radical SAM superfamily|PF13353:4Fe-4S single cluster domain
ENSFCAG00000044280	58.8898	22.3309	1.40064	3.97392e-08	1.49796e-07	MAP6D1	- && sp|Q0P591|MA6D1_BOVIN MAP6 domain-containing protein 1 OS=Bos taurus OX=9913 GN=MAP6D1 PE=2 SV=1 && -
ENSFCAG00000029173	19.349	3.10702	2.64494	3.98786e-08	1.50291e-07	HPDL	- && sp|Q96IR7|HPDL_HUMAN 4-hydroxyphenylpyruvate dioxygenase-like protein OS=Homo sapiens OX=9606 GN=HPDL PE=1 SV=1 && -
ENSFCAG00000013853	28.5089	66.0282	-1.21582	4.02806e-08	1.51745e-07	SYT17	- && sp|Q5R8Q5|SYT17_PONAB Synaptotagmin-17 OS=Pongo abelii OX=9601 GN=SYT17 PE=2 SV=1 && PF00168:C2 domain|PF00059:Lectin C-type domain
ENSFCAG00000045696	1009.67	80.2519	3.65331	4.16698e-08	1.56788e-07	ENSFCAG00000045696	- && sp|Q3T0R1|RS18_BOVIN 40S ribosomal protein S18 OS=Bos taurus OX=9913 GN=RPS18 PE=2 SV=3 && PF00416:Ribosomal protein S13/S18
novel.725	19.0158	0.806639	4.53225	4.30191e-08	1.61734e-07	-	- && - && -
ENSFCAG00000052056	14.7603	0.804107	4.18543	4.59834e-08	1.72391e-07	SNORD14	- && - && -
ENSFCAG00000000270	61.4938	28.6715	1.10744	4.61258e-08	1.7289e-07	KRT7	- && sp|A5A6N0|K2C7_PANTR Keratin, type II cytoskeletal 7 OS=Pan troglodytes OX=9598 GN=KRT7 PE=2 SV=1 && PF16208:Keratin type II head|PF00038:Intermediate filament protein
ENSFCAG00000009433	39.4767	10.469	1.93324	4.64916e-08	1.74156e-07	ICAM5	- && sp|Q9UMF0|ICAM5_HUMAN Intercellular adhesion molecule 5 OS=Homo sapiens OX=9606 GN=ICAM5 PE=1 SV=3 && PF03921:Intercellular adhesion molecule (ICAM), N-terminal domain|PF13927:Immunoglobulin domain
ENSFCAG00000008018	50.3048	19.588	1.35977	4.76206e-08	1.78278e-07	REL	- && sp|Q04864|REL_HUMAN Proto-oncogene c-Rel OS=Homo sapiens OX=9606 GN=REL PE=1 SV=1 && PF16179:Rel homology dimerisation domain|PF00554:Rel homology DNA-binding domain
ENSFCAG00000036089	31.5471	70.7565	-1.1616	4.85048e-08	1.8126e-07	ENSFCAG00000036089	- && sp|Q6QNY0|BL1S3_HUMAN Biogenesis of lysosome-related organelles complex 1 subunit 3 OS=Homo sapiens OX=9606 GN=BLOC1S3 PE=1 SV=1 && PF15753:Biogenesis of lysosome-related organelles complex 1 subunit 3
ENSFCAG00000043656	70.5558	33.8978	1.05798	4.90695e-08	1.8326e-07	ENSFCAG00000043656	- && sp|Q6ZSY5|PPR3F_HUMAN Protein phosphatase 1 regulatory subunit 3F OS=Homo sapiens OX=9606 GN=PPP1R3F PE=1 SV=3 && PF03370:Carbohydrate/starch-binding module (family 21)
ENSFCAG00000008818	10.6425	38.4164	-1.85672	4.92884e-08	1.84041e-07	EPHB3	- && sp|P54753|EPHB3_HUMAN Ephrin type-B receptor 3 OS=Homo sapiens OX=9606 GN=EPHB3 PE=1 SV=2 && PF00041:Fibronectin type III domain|PF07699:Putative ephrin-receptor like|PF01404:Ephrin receptor ligand binding domain|PF07714:Protein tyrosine kinase|PF00536:SAM domain (Sterile alpha motif)|PF14575:Ephrin type-A receptor 2 transmembrane domain
novel.1223	58.4433	23.2684	1.32644	4.93059e-08	1.84069e-07	-	- && sp|P10272|POL_BAEVM Gag-Pol polyprotein OS=Baboon endogenous virus (strain M7) OX=11764 GN=pol PE=3 SV=2 && PF02093:Gag P30 core shell protein
ENSFCAG00000007932	24.3452	64.2548	-1.41617	5.17608e-08	1.92963e-07	ATP2A3	- && sp|O77696|AT2A3_PIG Sarcoplasmic/endoplasmic reticulum calcium ATPase 3 OS=Sus scrofa OX=9823 GN=ATP2A3 PE=2 SV=2 && PF00689:Cation transporting ATPase, C-terminus|PF00690:Cation transporter/ATPase, N-terminus|PF00702:haloacid dehalogenase-like hydrolase|PF00122:E1-E2 ATPase
ENSFCAG00000026386	41.7473	86.2177	-1.03933	5.70276e-08	2.11835e-07	HEXIM2	- && sp|Q96MH2|HEXI2_HUMAN Protein HEXIM2 OS=Homo sapiens OX=9606 GN=HEXIM2 PE=1 SV=1 && PF15313:Hexamethylene bis-acetamide-inducible protein
ENSFCAG00000046598	27.255	63.0226	-1.21039	5.84115e-08	2.16889e-07	MACROD1	- && sp|Q2KHU5|MACD1_BOVIN ADP-ribose glycohydrolase MACROD1 OS=Bos taurus OX=9913 GN=MACROD1 PE=2 SV=1 && PF01661:Macro domain
ENSFCAG00000035633	18.3782	2.7997	2.72158	6.03756e-08	2.23959e-07	ENSFCAG00000035633	- && - && -
ENSFCAG00000050527	0.234479	14.5347	-5.45565	6.09048e-08	2.25876e-07	ENSFCAG00000050527	- && - && -
ENSFCAG00000045393	15.3881	1.01538	3.96467	6.15843e-08	2.28351e-07	KRTAP11-1	- && sp|Q6R648|KR111_CAPHI Keratin-associated protein 11-1 OS=Capra hircus OX=9925 GN=KRTAP11-1 PE=2 SV=1 && PF05287:PMG protein
ENSFCAG00000031300	11.8752	42.5235	-1.82856	6.1935e-08	2.29606e-07	TMEM108	- && sp|A6QLF8|TM108_BOVIN Transmembrane protein 108 OS=Bos taurus OX=9913 GN=TMEM108 PE=2 SV=1 && PF15759:TMEM108 family
ENSFCAG00000023389	22.6204	56.9806	-1.32522	6.57545e-08	2.43426e-07	HOXC12	- && sp|Q8K5B8|HXC12_MOUSE Homeobox protein Hox-C12 OS=Mus musculus OX=10090 GN=Hoxc12 PE=2 SV=1 && PF00046:Homeodomain
ENSFCAG00000012514	23.8482	59.0401	-1.32576	6.81789e-08	2.52301e-07	DENND1C	- && sp|Q8IV53|DEN1C_HUMAN DENN domain-containing protein 1C OS=Homo sapiens OX=9606 GN=DENND1C PE=1 SV=1 && PF03456:uDENN domain|PF02141:DENN (AEX-3) domain|PF03455:dDENN domain
ENSFCAG00000049314	27.4556	6.74599	2.03533	7.13244e-08	2.63679e-07	ENSFCAG00000049314	- && - && -
ENSFCAG00000042752	66.7701	31.7402	1.07594	7.20703e-08	2.66331e-07	ENSFCAG00000042752	- && sp|P80188|NGAL_HUMAN Neutrophil gelatinase-associated lipocalin OS=Homo sapiens OX=9606 GN=LCN2 PE=1 SV=2 && -
ENSFCAG00000025962	18.7286	50.2611	-1.42159	7.29164e-08	2.69405e-07	SYT8	- && sp|Q8NBV8|SYT8_HUMAN Synaptotagmin-8 OS=Homo sapiens OX=9606 GN=SYT8 PE=2 SV=4 && PF00168:C2 domain
ENSFCAG00000033858	17.8769	46.838	-1.38099	8.12889e-08	2.99566e-07	MEGF9	- && sp|Q9H1U4|MEGF9_HUMAN Multiple epidermal growth factor-like domains protein 9 OS=Homo sapiens OX=9606 GN=MEGF9 PE=2 SV=3 && PF00053:Laminin EGF domain
novel.559	56.2477	21.6807	1.38188	8.41656e-08	3.09738e-07	-	- && - && -
ENSFCAG00000036725	15.5943	0.467739	5.00795	8.46252e-08	3.11368e-07	SNORD15	- && - && -
ENSFCAG00000007937	24.0604	5.39613	2.15357	8.47468e-08	3.11754e-07	HOXA1	- && sp|P49639|HXA1_HUMAN Homeobox protein Hox-A1 OS=Homo sapiens OX=9606 GN=HOXA1 PE=1 SV=2 && PF00046:Homeodomain
ENSFCAG00000011811	20.8497	3.87624	2.425	8.72888e-08	3.20662e-07	KCNE4	- && sp|Q9WTW3|KCNE4_MOUSE Potassium voltage-gated channel subfamily E member 4 OS=Mus musculus OX=10090 GN=Kcne4 PE=2 SV=1 && PF02060:Slow voltage-gated potassium channel
novel.545	98.4799	47.5737	1.0455	8.74806e-08	3.21303e-07	-	- && - && -
ENSFCAG00000026338	23.0369	56.8756	-1.29231	8.91444e-08	3.27285e-07	ZHX2	- && sp|Q9Y6X8|ZHX2_HUMAN Zinc fingers and homeoboxes protein 2 OS=Homo sapiens OX=9606 GN=ZHX2 PE=1 SV=1 && PF18387:Zinc-fingers and homeoboxes C2H2 finger domain|PF00046:Homeodomain
ENSFCAG00000053478	8.30775	0	5.79571	9.0263e-08	3.31065e-07	ENSFCAG00000053478	- && - && -
ENSFCAG00000028853	30.0311	68.5774	-1.17822	9.17355e-08	3.36333e-07	ENSFCAG00000028853	- && sp|Q3MHZ1|NAT14_BOVIN N-acetyltransferase 14 OS=Bos taurus OX=9913 GN=NAT14 PE=2 SV=1 && PF00583:Acetyltransferase (GNAT) family
ENSFCAG00000010658	70.9374	33.6708	1.06934	9.78609e-08	3.57946e-07	SFXN4	- && sp|Q3T0M2|SFXN4_BOVIN Sideroflexin-4 OS=Bos taurus OX=9913 GN=SFXN4 PE=2 SV=1 && PF03820:Tricarboxylate carrier
ENSFCAG00000051234	63.1369	29.9865	1.07477	9.83304e-08	3.59381e-07	ENSFCAG00000051234	- && sp|Q5SZD1|CF141_HUMAN Uncharacterized protein C6orf141 OS=Homo sapiens OX=9606 GN=C6orf141 PE=1 SV=3 && -
ENSFCAG00000024415	10.9345	0.161063	5.61389	9.93077e-08	3.6281e-07	ENSFCAG00000024415	- && - && -
novel.1110	63.1497	25.581	1.30402	1.01329e-07	3.69905e-07	-	- && - && -
ENSFCAG00000048654	24.2138	58.8776	-1.28408	1.04865e-07	3.82287e-07	ENSFCAG00000048654	- && - && -
ENSFCAG00000014695	2.57107	20.0428	-2.92954	1.07678e-07	3.92313e-07	AGAP2	- && sp|Q8CGU4|AGAP2_RAT Arf-GAP with GTPase, ANK repeat and PH domain-containing protein 2 OS=Rattus norvegicus OX=10116 GN=Agap2 PE=1 SV=1 && PF01412:Putative GTPase activating protein for Arf|PF00071:Ras family|PF12796:Ankyrin repeats (3 copies)
ENSFCAG00000042117	15.0226	0.478922	4.93891	1.08766e-07	3.96123e-07	ENSFCAG00000042117	- && sp|P62807|H2B1C_HUMAN Histone H2B type 1-C/E/F/G/I OS=Homo sapiens OX=9606 GN=H2BC4 PE=1 SV=4 && PF00125:Core histone H2A/H2B/H3/H4
ENSFCAG00000044290	26.895	67.2177	-1.31614	1.09034e-07	3.97021e-07	ENSFCAG00000044290	- && sp|Q96BV0|ZN775_HUMAN Zinc finger protein 775 OS=Homo sapiens OX=9606 GN=ZNF775 PE=1 SV=2 && PF00096:Zinc finger, C2H2 type
ENSFCAG00000013188	75.5904	35.9225	1.07114	1.09174e-07	3.97454e-07	TLL1	- && sp|O43897|TLL1_HUMAN Tolloid-like protein 1 OS=Homo sapiens OX=9606 GN=TLL1 PE=1 SV=1 && PF07645:Calcium-binding EGF domain|PF00431:CUB domain|PF01400:Astacin (Peptidase family M12A)
novel.1212	66.4943	26.4806	1.33269	1.12596e-07	4.09589e-07	-	- && - && -
ENSFCAG00000035043	20.0315	2.98912	2.7691	1.21507e-07	4.40627e-07	ENSFCAG00000035043	- && - && -
ENSFCAG00000015539	9.51574	0	5.99609	1.24459e-07	4.5107e-07	CSMD1	- && sp|Q96PZ7|CSMD1_HUMAN CUB and sushi domain-containing protein 1 OS=Homo sapiens OX=9606 GN=CSMD1 PE=1 SV=3 && PF00084:Sushi repeat (SCR repeat)|PF00431:CUB domain
ENSFCAG00000046513	7.03679	29.4489	-2.07029	1.267e-07	4.58836e-07	ENSFCAG00000046513	- && sp|Q8NGX6|O10R2_HUMAN Olfactory receptor 10R2 OS=Homo sapiens OX=9606 GN=OR10R2 PE=3 SV=3 && PF13853:Olfactory receptor
ENSFCAG00000007580	18.4055	50.7002	-1.46979	1.27143e-07	4.60351e-07	B4GALNT4	- && sp|Q76KP1|B4GN4_HUMAN N-acetyl-beta-glucosaminyl-glycoprotein 4-beta-N-acetylgalactosaminyltransferase 1 OS=Homo sapiens OX=9606 GN=B4GALNT4 PE=1 SV=1 && PF05679:Chondroitin N-acetylgalactosaminyltransferase
ENSFCAG00000040640	15.0516	1.10986	3.72552	1.29366e-07	4.67945e-07	ENSFCAG00000040640	- && sp|P68432|H31_BOVIN Histone H3.1 OS=Bos taurus OX=9913 PE=1 SV=2 && PF00125:Core histone H2A/H2B/H3/H4
novel.793	34.9329	76.4663	-1.11579	1.3042e-07	4.7148e-07	-	- && - && -
ENSFCAG00000037518	19.5303	3.31338	2.57267	1.32205e-07	4.77841e-07	SNORA62	- && - && -
ENSFCAG00000050739	4.49729	23.9356	-2.39335	1.34138e-07	4.84548e-07	ENSFCAG00000050739	- && - && -
ENSFCAG00000044506	13.8891	0.328642	5.38629	1.35418e-07	4.88886e-07	SNORD63	- && - && -
ENSFCAG00000052480	19.4043	2.09723	3.20096	1.38531e-07	4.99736e-07	ENSFCAG00000052480	- && - && -
ENSFCAG00000012928	22.9329	53.4958	-1.21744	1.38832e-07	5.00724e-07	BCL2A1	- && sp|Q16548|B2LA1_HUMAN Bcl-2-related protein A1 OS=Homo sapiens OX=9606 GN=BCL2A1 PE=1 SV=1 && PF00452:Apoptosis regulator proteins, Bcl-2 family
ENSFCAG00000042273	16.2234	1.29289	3.63687	1.39854e-07	5.04314e-07	ENSFCAG00000042273	- && sp|A7Z017|MAF_BOVIN Transcription factor Maf OS=Bos taurus OX=9913 GN=MAF PE=2 SV=1 && PF08383:Maf N-terminal region|PF03131:bZIP Maf transcription factor
novel.334	40.1597	14.2394	1.48975	1.43368e-07	5.16486e-07	-	- && - && -
ENSFCAG00000039957	14.6763	0.789055	4.18419	1.4767e-07	5.31059e-07	ENSFCAG00000039957	- && - && -
ENSFCAG00000006369	41.5264	14.2538	1.54409	1.53239e-07	5.50344e-07	GAPDHS	- && sp|O14556|G3PT_HUMAN Glyceraldehyde-3-phosphate dehydrogenase, testis-specific OS=Homo sapiens OX=9606 GN=GAPDHS PE=1 SV=2 && PF02800:Glyceraldehyde 3-phosphate dehydrogenase, C-terminal domain|PF00044:Glyceraldehyde 3-phosphate dehydrogenase, NAD binding domain
ENSFCAG00000003840	66.5375	29.5291	1.16224	1.54902e-07	5.55993e-07	RPP25	- && sp|Q5PPN2|RPP25_RAT Ribonuclease P protein subunit p25 OS=Rattus norvegicus OX=10116 GN=Rpp25 PE=2 SV=1 && PF01918:Alba
novel.438	35.5239	9.01201	1.98716	1.57391e-07	5.64491e-07	-	- && - && -
ENSFCAG00000033791	32.0187	68.6227	-1.09382	1.60723e-07	5.75887e-07	KALRN	- && sp|O60229|KALRN_HUMAN Kalirin OS=Homo sapiens OX=9606 GN=KALRN PE=1 SV=3 && PF00018:SH3 domain|PF00650:CRAL/TRIO domain|PF00069:Protein kinase domain|PF00621:RhoGEF domain|PF00041:Fibronectin type III domain|PF07679:Immunoglobulin I-set domain|PF00435:Spectrin repeat|PF16609:SH3-RhoGEF linking unstructured region
novel.1042	46.5525	19.0365	1.29606	1.61875e-07	5.79904e-07	-	- && - && -
ENSFCAG00000009886	18.651	50.6777	-1.44743	1.63775e-07	5.86596e-07	KHK	- && sp|P50053|KHK_HUMAN Ketohexokinase OS=Homo sapiens OX=9606 GN=KHK PE=1 SV=2 && PF00294:pfkB family carbohydrate kinase
ENSFCAG00000045394	16.9808	49.9536	-1.55141	1.7064e-07	6.10366e-07	ENSFCAG00000045394	- && - && -
ENSFCAG00000050012	19.5837	49.671	-1.35705	1.73446e-07	6.20046e-07	ENSFCAG00000050012	- && sp|A6QQ70|MAP1S_BOVIN Microtubule-associated protein 1S OS=Bos taurus OX=9913 GN=MAP1S PE=2 SV=1 && -
ENSFCAG00000052659	12.4243	0.161063	5.79537	1.74824e-07	6.2485e-07	ENSFCAG00000052659	- && - && -
ENSFCAG00000036951	68.2932	32.3077	1.07966	1.76934e-07	6.31906e-07	CPHL1	- && sp|P00450|CERU_HUMAN Ceruloplasmin OS=Homo sapiens OX=9606 GN=CP PE=1 SV=1 && PF07732:Multicopper oxidase|PF07731:Multicopper oxidase
ENSFCAG00000030486	9.3878	32.6904	-1.80222	1.77542e-07	6.33957e-07	DIO1	- && sp|Q6V915|IOD1_FELCA Type I iodothyronine deiodinase OS=Felis catus OX=9685 GN=DIO1 PE=2 SV=2 && PF00837:Iodothyronine deiodinase
ENSFCAG00000051749	15.9896	1.14767	3.80902	1.82658e-07	6.51474e-07	ENSFCAG00000051749	- && - && -
ENSFCAG00000010158	27.5628	68.4148	-1.28974	1.94855e-07	6.93515e-07	PDE1B	- && sp|Q01064|PDE1B_HUMAN Calcium/calmodulin-dependent 3',5'-cyclic nucleotide phosphodiesterase 1B OS=Homo sapiens OX=9606 GN=PDE1B PE=1 SV=2 && PF00233:3'5'-cyclic nucleotide phosphodiesterase|PF08499:3'5'-cyclic nucleotide phosphodiesterase N-terminal
ENSFCAG00000010015	22.3102	53.5821	-1.26288	1.94911e-07	6.93583e-07	THSD1	- && sp|Q5R7R7|THSD1_PONAB Thrombospondin type-1 domain-containing protein 1 OS=Pongo abelii OX=9601 GN=THSD1 PE=2 SV=1 && PF00090:Thrombospondin type 1 domain
ENSFCAG00000016505	9.21331	0	5.9279	1.95443e-07	6.95211e-07	ENSFCAG00000016505	- && - && -
ENSFCAG00000053655	14.436	1.03694	3.87156	2.07314e-07	7.36033e-07	U2	- && - && -
ENSFCAG00000047428	18.4421	3.08545	2.56405	2.1294e-07	7.54854e-07	ENSFCAG00000047428	- && - && -
novel.118	15.075	0.772279	4.2256	2.1482e-07	7.61114e-07	-	- && - && -
ENSFCAG00000035157	21.311	3.15313	2.77348	2.14828e-07	7.61114e-07	ENSFCAG00000035157	- && - && -
novel.538	70.2341	32.7624	1.10449	2.16918e-07	7.68079e-07	-	- && - && -
ENSFCAG00000011921	37.6185	12.3472	1.60906	2.21628e-07	7.84308e-07	KBTBD8	- && sp|Q8NFY9|KBTB8_HUMAN Kelch repeat and BTB domain-containing protein 8 OS=Homo sapiens OX=9606 GN=KBTBD8 PE=1 SV=2 && PF01344:Kelch motif|PF07707:BTB And C-terminal Kelch|PF00651:BTB/POZ domain
ENSFCAG00000043018	4.18112	24.4951	-2.57001	2.24109e-07	7.92337e-07	NOXA1	- && sp|Q86UR1|NOXA1_HUMAN NADPH oxidase activator 1 OS=Homo sapiens OX=9606 GN=NOXA1 PE=1 SV=1 && -
novel.941	8.50426	0	5.80895	2.248e-07	7.94629e-07	-	- && - && -
novel.783	55.2861	21.8342	1.33735	2.32837e-07	8.21634e-07	-	- && - && -
ENSFCAG00000009513	26.0485	64.1578	-1.2987	2.51939e-07	8.8736e-07	KCNB1	- && sp|O18868|KCNB1_PIG Potassium voltage-gated channel subfamily B member 1 OS=Sus scrofa OX=9823 GN=KCNB1 PE=2 SV=1 && PF00520:Ion transport protein|PF03521:Kv2 voltage-gated K+ channel|PF02214:BTB/POZ domain
novel.303	7.81111	0	5.7071	2.60096e-07	9.14706e-07	-	- && - && -
ENSFCAG00000005628	45.7038	97.7544	-1.10663	2.66618e-07	9.36581e-07	ENSFCAG00000005628	- && sp|F1MLB4|DAAF3_BOVIN Dynein axonemal assembly factor 3 OS=Bos taurus OX=9913 GN=DNAAF3 PE=3 SV=2 && PF00992:Troponin
ENSFCAG00000039829	10.0747	0.174379	5.48131	2.71538e-07	9.53147e-07	ENSFCAG00000039829	- && - && -
ENSFCAG00000039499	10.1778	0.158929	5.50275	2.76154e-07	9.68619e-07	SNORD42	- && - && -
ENSFCAG00000045607	22.4565	53.2777	-1.24783	3.0605e-07	1.07026e-06	ENSFCAG00000045607	- && sp|P63212|GBG2_BOVIN Guanine nucleotide-binding protein G(I)/G(S)/G(O) subunit gamma-2 OS=Bos taurus OX=9913 GN=GNG2 PE=1 SV=2 && PF00631:GGL domain
ENSFCAG00000047334	3.08695	20.4726	-2.71684	3.1023e-07	1.08426e-06	ENSFCAG00000047334	- && - && PF13553:Function to find|PF00531:Death domain
ENSFCAG00000038058	100.781	49.3189	1.02748	3.16782e-07	1.10633e-06	ENSFCAG00000038058	- && - && -
ENSFCAG00000029078	11.972	35.9947	-1.58598	3.24348e-07	1.13169e-06	PRXL2B	- && sp|Q58CY6|PXL2B_BOVIN Prostamide/prostaglandin F synthase OS=Bos taurus OX=9913 GN=PRXL2B PE=2 SV=1 && PF13911:AhpC/TSA antioxidant enzyme
ENSFCAG00000015696	1.99578	21.4988	-3.34735	3.42745e-07	1.19342e-06	PDZD7	- && sp|Q9H5P4|PDZD7_HUMAN PDZ domain-containing protein 7 OS=Homo sapiens OX=9606 GN=PDZD7 PE=1 SV=2 && PF00595:PDZ domain
ENSFCAG00000025892	50.4809	21.4518	1.23505	3.43842e-07	1.19695e-06	ENSFCAG00000025892	- && - && -
ENSFCAG00000043238	32.8056	11.1421	1.56385	3.56634e-07	1.24016e-06	ENSFCAG00000043238	- && sp|Q6ZUS5|CC121_HUMAN Coiled-coil domain-containing protein 121 OS=Homo sapiens OX=9606 GN=CCDC121 PE=1 SV=1 && PF14988:Domain of unknown function (DUF4515)
ENSFCAG00000041909	14.1778	1.14699	3.6331	3.59547e-07	1.24936e-06	SNORD83	- && - && -
ENSFCAG00000037140	14.555	1.29755	3.47791	3.73569e-07	1.29711e-06	U4	- && - && -
ENSFCAG00000046395	6.87209	26.6925	-1.97846	3.73797e-07	1.29751e-06	HES4	- && sp|Q9HCC6|HES4_HUMAN Transcription factor HES-4 OS=Homo sapiens OX=9606 GN=HES4 PE=1 SV=1 && PF07527:Hairy Orange|PF00010:Helix-loop-helix DNA-binding domain
ENSFCAG00000009849	19.9347	52.4918	-1.39802	3.73823e-07	1.29751e-06	KLHDC8B	- && sp|Q8IXV7|KLD8B_HUMAN Kelch domain-containing protein 8B OS=Homo sapiens OX=9606 GN=KLHDC8B PE=2 SV=1 && PF13964:Kelch motif|PF01344:Kelch motif
ENSFCAG00000025651	23.2195	54.0851	-1.22458	3.99338e-07	1.38375e-06	FAM241B	- && sp|Q96D05|F241B_HUMAN Protein FAM241B OS=Homo sapiens OX=9606 GN=FAM241B PE=1 SV=1 && PF15378:Domain of unknown function (DUF4605)
ENSFCAG00000050820	14.9797	1.30193	3.53259	3.99435e-07	1.38383e-06	ENSFCAG00000050820	- && - && -
ENSFCAG00000025199	41.824	13.6518	1.61972	4.01788e-07	1.39069e-06	TRAF1	- && sp|Q13077|TRAF1_HUMAN TNF receptor-associated factor 1 OS=Homo sapiens OX=9606 GN=TRAF1 PE=1 SV=1 && PF16673:TNF receptor-associated factor BIRC3 binding domain
ENSFCAG00000048416	11.9303	36.2979	-1.5981	4.21838e-07	1.45792e-06	ENSFCAG00000048416	- && - && -
ENSFCAG00000043747	9.72583	0.158929	5.44606	4.34555e-07	1.50076e-06	ENSFCAG00000043747	- && sp|P22794|EVI2A_HUMAN Protein EVI2A OS=Homo sapiens OX=9606 GN=EVI2A PE=1 SV=2 && PF05399:Ectropic viral integration site 2A protein (EVI2A)
ENSFCAG00000037842	25.2665	6.0358	2.06969	4.74693e-07	1.63332e-06	ENSFCAG00000037842	- && - && -
ENSFCAG00000003929	1.1917	16.2969	-3.75902	4.82651e-07	1.65948e-06	VANGL2	- && sp|Q9ULK5|VANG2_HUMAN Vang-like protein 2 OS=Homo sapiens OX=9606 GN=VANGL2 PE=1 SV=2 && PF06638:Strabismus protein
ENSFCAG00000003971	0.215391	12.0738	-5.18833	4.89505e-07	1.68211e-06	PIK3R6	- && sp|Q5UE93|PI3R6_HUMAN Phosphoinositide 3-kinase regulatory subunit 6 OS=Homo sapiens OX=9606 GN=PIK3R6 PE=1 SV=1 && -
ENSFCAG00000045473	9.34959	0.169713	5.37249	4.93135e-07	1.69365e-06	ENSFCAG00000045473	- && - && -
ENSFCAG00000001361	28.6488	66.0481	-1.20751	4.99001e-07	1.71316e-06	LARP6	- && sp|Q9BRS8|LARP6_HUMAN La-related protein 6 OS=Homo sapiens OX=9606 GN=LARP6 PE=1 SV=1 && PF05383:La domain|PF12901:SUZ-C motif
ENSFCAG00000013177	5.84514	28.1885	-2.31836	5.11191e-07	1.75307e-06	LIMS2	- && sp|Q2KJ33|LIMS2_BOVIN LIM and senescent cell antigen-like-containing domain protein 2 OS=Bos taurus OX=9913 GN=LIMS2 PE=2 SV=2 && PF00412:LIM domain
ENSFCAG00000001628	7.49605	28.7163	-1.94473	5.16347e-07	1.76977e-06	PAX5	- && sp|Q02650|PAX5_MOUSE Paired box protein Pax-5 OS=Mus musculus OX=10090 GN=Pax5 PE=1 SV=1 && PF12403:Paired-box protein 2 C terminal|PF00292:'Paired box' domain
ENSFCAG00000011110	35.3649	72.6298	-1.04369	5.27839e-07	1.8065e-06	JARID2	- && sp|Q92833|JARD2_HUMAN Protein Jumonji OS=Homo sapiens OX=9606 GN=JARID2 PE=1 SV=2 && PF01388:ARID/BRIGHT DNA binding domain|PF02373:JmjC domain, hydroxylase|PF02928:C5HC2 zinc finger|PF02375:jmjN domain
ENSFCAG00000033638	12.5408	0.650767	4.27292	5.32239e-07	1.82056e-06	SNORA71	- && - && -
ENSFCAG00000034171	8.75571	29.9645	-1.7845	5.34592e-07	1.8276e-06	ISLR2	- && sp|Q6UXK2|ISLR2_HUMAN Immunoglobulin superfamily containing leucine-rich repeat protein 2 OS=Homo sapiens OX=9606 GN=ISLR2 PE=1 SV=1 && PF13855:Leucine rich repeat
ENSFCAG00000001315	22.4235	63.6369	-1.51216	5.43039e-07	1.85478e-06	INPP5J	- && sp|Q15735|PI5PA_HUMAN Phosphatidylinositol 4,5-bisphosphate 5-phosphatase A OS=Homo sapiens OX=9606 GN=INPP5J PE=1 SV=3 && PF17751:SKICH domain
novel.1174	35.5717	12.4565	1.52443	5.49365e-07	1.8757e-06	-	- && - && -
ENSFCAG00000025092	48.2615	100.833	-1.06101	5.69115e-07	1.94064e-06	CB3H15orf41	- && sp|Q9Y2V0|CDIN1_HUMAN CDAN1-interacting nuclease 1 OS=Homo sapiens OX=9606 GN=CDIN1 PE=1 SV=2 && PF14811:Protein of unknown function TPD sequence-motif
ENSFCAG00000004139	38.8289	91.2955	-1.23456	5.69964e-07	1.94306e-06	ZNF827	- && sp|Q17R98|ZN827_HUMAN Zinc finger protein 827 OS=Homo sapiens OX=9606 GN=ZNF827 PE=1 SV=1 && -
ENSFCAG00000012976	24.5481	58.1694	-1.24514	5.76388e-07	1.96328e-06	DMTN	- && sp|Q08495|DEMA_HUMAN Dematin OS=Homo sapiens OX=9606 GN=DMTN PE=1 SV=3 && PF02209:Villin headpiece domain|PF16182:Putative adherens-junction anchoring region of AbLIM
novel.456	30.3489	65.5714	-1.12475	5.94154e-07	2.02121e-06	-	- && - && -
ENSFCAG00000040479	13.6481	1.49643	3.21202	6.19985e-07	2.106e-06	ENSFCAG00000040479	- && sp|P62803|H4_BOVIN Histone H4 OS=Bos taurus OX=9913 PE=1 SV=2 && PF15511:Centromere kinetochore component CENP-T histone fold
ENSFCAG00000004452	8.30404	29.2637	-1.80531	6.22283e-07	2.11342e-06	CFAP70	- && sp|Q5T0N1|CFA70_HUMAN Cilia- and flagella-associated protein 70 OS=Homo sapiens OX=9606 GN=CFAP70 PE=2 SV=3 && -
ENSFCAG00000029239	3.02484	19.1182	-2.6215	6.33698e-07	2.15062e-06	PDE7B	- && sp|Q9QXQ1|PDE7B_MOUSE cAMP-specific 3',5'-cyclic phosphodiesterase 7B OS=Mus musculus OX=10090 GN=Pde7b PE=1 SV=1 && PF00233:3'5'-cyclic nucleotide phosphodiesterase
ENSFCAG00000039843	13.2308	1.16059	3.53772	6.47615e-07	2.19585e-06	SNORA71	- && - && -
ENSFCAG00000009665	24.8889	56.3154	-1.17478	6.53862e-07	2.21502e-06	ADARB1	- && sp|P78563|RED1_HUMAN Double-stranded RNA-specific editase 1 OS=Homo sapiens OX=9606 GN=ADARB1 PE=1 SV=1 && PF02137:Adenosine-deaminase (editase) domain|PF00035:Double-stranded RNA binding motif
novel.1019	17.3008	44.451	-1.37367	6.6052e-07	2.23712e-06	-	- && - && -
ENSFCAG00000052410	6.96897	0	5.53634	6.64861e-07	2.25105e-06	ENSFCAG00000052410	- && - && -
ENSFCAG00000038460	7.25399	0	5.60452	6.73152e-07	2.27788e-06	ENSFCAG00000038460	- && - && -
ENSFCAG00000015664	45.5617	18.1874	1.32955	6.74142e-07	2.2804e-06	TINAGL1	- && sp|Q9GZM7|TINAL_HUMAN Tubulointerstitial nephritis antigen-like OS=Homo sapiens OX=9606 GN=TINAGL1 PE=1 SV=1 && PF00112:Papain family cysteine protease
ENSFCAG00000029917	11.548	36.1772	-1.63095	6.74872e-07	2.28204e-06	FMN2	- && sp|Q9JL04|FMN2_MOUSE Formin-2 OS=Mus musculus OX=10090 GN=Fmn2 PE=1 SV=2 && PF02181:Formin Homology 2 Domain|PF06346:Formin Homology Region 1
ENSFCAG00000042075	49.9284	21.2767	1.23179	6.83778e-07	2.30964e-06	ENSFCAG00000042075	- && sp|Q6UVW9|CLC2A_HUMAN C-type lectin domain family 2 member A OS=Homo sapiens OX=9606 GN=CLEC2A PE=1 SV=2 && PF00059:Lectin C-type domain
ENSFCAG00000043117	26.6991	57.1789	-1.09813	6.85981e-07	2.31666e-06	ENSFCAG00000043117	- && sp|P47929|LEG7_HUMAN Galectin-7 OS=Homo sapiens OX=9606 GN=LGALS7 PE=1 SV=2 && PF00337:Galactoside-binding lectin
ENSFCAG00000034588	22.0241	4.38208	2.33584	6.97429e-07	2.35299e-06	ENSFCAG00000034588	- && - && -
novel.435	12.7764	0.475464	4.70975	7.20435e-07	2.42686e-06	-	- && - && -
novel.1127	41.2095	16.9328	1.28032	7.53609e-07	2.53448e-06	-	- && - && -
ENSFCAG00000003813	51.0625	103.575	-1.01946	7.80832e-07	2.6232e-06	SMAD9	- && sp|Q9JIW5|SMAD9_MOUSE Mothers against decapentaplegic homolog 9 OS=Mus musculus OX=10090 GN=Smad9 PE=1 SV=2 && PF03166:MH2 domain|PF03165:MH1 domain
ENSFCAG00000034256	55.011	22.9525	1.25997	7.87744e-07	2.64451e-06	HAPLN3	- && sp|Q96S86|HPLN3_HUMAN Hyaluronan and proteoglycan link protein 3 OS=Homo sapiens OX=9606 GN=HAPLN3 PE=2 SV=1 && -
ENSFCAG00000008067	19.1527	49.8133	-1.36376	8.28552e-07	2.777e-06	APBA2	- && sp|O35431|APBA2_RAT Amyloid-beta A4 precursor protein-binding family A member 2 OS=Rattus norvegicus OX=10116 GN=Apba2 PE=1 SV=1 && PF00595:PDZ domain|PF00640:Phosphotyrosine interaction domain (PTB/PID)
ENSFCAG00000034139	28.3923	60.2392	-1.07785	8.34675e-07	2.79601e-06	XKR8	- && sp|Q49LS0|XKR8_PANTR XK-related protein 8 OS=Pan troglodytes OX=9598 GN=XKR8 PE=2 SV=1 && PF09815:XK-related protein
ENSFCAG00000035710	9.52019	0.169713	5.42202	8.37436e-07	2.80429e-06	SNORA74	- && - && -
ENSFCAG00000052647	7.00892	0	5.54192	8.37449e-07	2.80429e-06	ENSFCAG00000052647	- && sp|P62803|H4_BOVIN Histone H4 OS=Bos taurus OX=9913 PE=1 SV=2 && PF15511:Centromere kinetochore component CENP-T histone fold
ENSFCAG00000050157	15.5297	1.80951	3.1182	8.4074e-07	2.8143e-06	ENSFCAG00000050157	- && - && -
ENSFCAG00000045745	28.6416	64.7798	-1.16926	8.45231e-07	2.82832e-06	NEIL2	- && sp|Q6IE77|NEIL2_BOVIN Endonuclease 8-like 2 OS=Bos taurus OX=9913 GN=NEIL2 PE=2 SV=3 && PF06831:Formamidopyrimidine-DNA glycosylase H2TH domain
novel.906	6.85285	0	5.51951	8.61529e-07	2.88079e-06	-	- && - && -
novel.786	27.048	5.71291	2.24738	8.65952e-07	2.89454e-06	-	- && - && -
ENSFCAG00000050290	11.9958	0.793323	3.88583	8.80425e-07	2.94186e-06	ENSFCAG00000050290	- && - && -
ENSFCAG00000050845	10.5737	34.4282	-1.72292	8.82533e-07	2.94837e-06	ENSFCAG00000050845	- && - && -
novel.691	55.6519	25.5828	1.11933	9.0541e-07	3.01993e-06	-	- && - && -
ENSFCAG00000038993	17.0865	2.79543	2.63077	9.13388e-07	3.04544e-06	SNORA71	- && - && -
ENSFCAG00000052300	31.8816	8.42574	1.91167	9.26739e-07	3.0883e-06	ENSFCAG00000052300	- && - && -
ENSFCAG00000002694	6.45198	25.2837	-1.96409	9.27078e-07	3.08888e-06	MMP15	- && sp|P51511|MMP15_HUMAN Matrix metalloproteinase-15 OS=Homo sapiens OX=9606 GN=MMP15 PE=1 SV=1 && PF00413:Matrixin|PF01471:Putative peptidoglycan binding domain|PF00045:Hemopexin|PF11857:Domain of unknown function (DUF3377)
ENSFCAG00000039125	34.9626	10.4707	1.74844	9.63039e-07	3.20526e-06	SNORD24	- && - && -
ENSFCAG00000033147	8.89175	0.169713	5.29952	1.00194e-06	3.33056e-06	ENSFCAG00000033147	- && - && -
ENSFCAG00000004351	33.1001	68.2996	-1.05518	1.00325e-06	3.3343e-06	ENSFCAG00000004351	- && sp|Q12774|ARHG5_HUMAN Rho guanine nucleotide exchange factor 5 OS=Homo sapiens OX=9606 GN=ARHGEF5 PE=1 SV=3 && PF00621:RhoGEF domain|PF15441:Rho guanine nucleotide exchange factor 5/35|PF14604:Variant SH3 domain
ENSFCAG00000032760	16.416	2.84218	2.55905	1.01347e-06	3.36707e-06	ENSFCAG00000032760	- && sp|Q6UX46|ALKL2_HUMAN ALK and LTK ligand 2 OS=Homo sapiens OX=9606 GN=ALKAL2 PE=1 SV=2 && PF15129:FAM150 family
ENSFCAG00000049535	15.1424	1.77366	3.0881	1.02027e-06	3.38726e-06	ENSFCAG00000049535	- && - && -
ENSFCAG00000031090	25.3008	56.8966	-1.16433	1.06641e-06	3.5354e-06	TLR3	- && sp|O15455|TLR3_HUMAN Toll-like receptor 3 OS=Homo sapiens OX=9606 GN=TLR3 PE=1 SV=1 && PF01582:TIR domain|PF13855:Leucine rich repeat|PF17968:Toll-like receptor 3 trans-membrane domain
ENSFCAG00000049436	12.4867	1.17322	3.44331	1.07902e-06	3.57531e-06	ENSFCAG00000049436	- && - && -
novel.556	15.8328	2.62971	2.59847	1.17801e-06	3.89077e-06	-	- && - && -
ENSFCAG00000043283	36.795	73.8176	-1.01402	1.23167e-06	4.06016e-06	APBA1	- && sp|Q02410|APBA1_HUMAN Amyloid-beta A4 precursor protein-binding family A member 1 OS=Homo sapiens OX=9606 GN=APBA1 PE=1 SV=3 && -
ENSFCAG00000012673	14.1926	39.1468	-1.4635	1.26958e-06	4.18067e-06	TET1	- && sp|Q8NFU7|TET1_HUMAN Methylcytosine dioxygenase TET1 OS=Homo sapiens OX=9606 GN=TET1 PE=1 SV=2 && PF02008:CXXC zinc finger domain|PF12851:Oxygenase domain of the 2OGFeDO superfamily
ENSFCAG00000032383	13.1611	1.16099	3.51513	1.27585e-06	4.20059e-06	ENSFCAG00000032383	- && - && -
ENSFCAG00000010953	1.9717	16.4709	-3.0942	1.29219e-06	4.24912e-06	PSTPIP1	- && sp|O43586|PPIP1_HUMAN Proline-serine-threonine phosphatase-interacting protein 1 OS=Homo sapiens OX=9606 GN=PSTPIP1 PE=1 SV=1 && PF14604:Variant SH3 domain|PF00611:Fes/CIP4, and EFC/F-BAR homology domain
ENSFCAG00000004499	21.1588	4.36071	2.30618	1.30079e-06	4.27591e-06	TNF	- && sp|P19101|TNFA_FELCA Tumor necrosis factor OS=Felis catus OX=9685 GN=TNF PE=2 SV=2 && PF00229:TNF(Tumour Necrosis Factor) family
novel.1198	20.2509	4.42775	2.20729	1.30522e-06	4.28971e-06	-	- && - && -
ENSFCAG00000035295	1.85414	17.3639	-3.18034	1.32246e-06	4.34405e-06	ZNF554	- && - && PF00096:Zinc finger, C2H2 type
ENSFCAG00000043943	8.08631	0.169713	5.17881	1.36407e-06	4.4768e-06	ENSFCAG00000043943	- && sp|P62807|H2B1C_HUMAN Histone H2B type 1-C/E/F/G/I OS=Homo sapiens OX=9606 GN=H2BC4 PE=1 SV=4 && PF00125:Core histone H2A/H2B/H3/H4
novel.1050	10.2818	33.0688	-1.65761	1.41689e-06	4.64443e-06	-	- && - && -
ENSFCAG00000015120	2.8142	17.9749	-2.74302	1.43173e-06	4.6914e-06	KCNJ9	- && sp|Q92806|KCNJ9_HUMAN G protein-activated inward rectifier potassium channel 3 OS=Homo sapiens OX=9606 GN=KCNJ9 PE=1 SV=2 && PF17655:Inward rectifier potassium channel C-terminal domain|PF01007:Inward rectifier potassium channel transmembrane domain
ENSFCAG00000031260	48.0796	96.018	-1.00979	1.45433e-06	4.76295e-06	PAQR8	- && sp|Q8TEZ7|PAQR8_HUMAN Membrane progestin receptor beta OS=Homo sapiens OX=9606 GN=PAQR8 PE=1 SV=1 && PF03006:Haemolysin-III related
ENSFCAG00000037814	15.9196	40.4694	-1.34814	1.46362e-06	4.79006e-06	TSSK3	- && sp|Q9D2E1|TSSK3_MOUSE Testis-specific serine/threonine-protein kinase 3 OS=Mus musculus OX=10090 GN=Tssk3 PE=2 SV=1 && PF00069:Protein kinase domain
ENSFCAG00000033399	69.4259	34.694	1.00215	1.46364e-06	4.79006e-06	LHX1	- && sp|P48742|LHX1_HUMAN LIM/homeobox protein Lhx1 OS=Homo sapiens OX=9606 GN=LHX1 PE=1 SV=2 && PF00412:LIM domain|PF00046:Homeodomain
ENSFCAG00000052082	14.3869	1.96164	2.87784	1.49658e-06	4.8953e-06	ENSFCAG00000052082	- && - && -
ENSFCAG00000051988	21.7842	61.9272	-1.51233	1.53744e-06	5.02102e-06	ENSFCAG00000051988	- && - && -
ENSFCAG00000007565	4.58185	22.7133	-2.36702	1.55238e-06	5.06535e-06	SHF	- && sp|Q7M4L6|SHF_HUMAN SH2 domain-containing adapter protein F OS=Homo sapiens OX=9606 GN=SHF PE=1 SV=2 && PF00017:SH2 domain
ENSFCAG00000041510	12.9649	1.12317	3.5193	1.58316e-06	5.16397e-06	ENSFCAG00000041510	- && - && -
ENSFCAG00000002720	39.9998	16.6044	1.26893	1.60393e-06	5.22533e-06	ENSFCAG00000002720	- && sp|Q92837|FRAT1_HUMAN Proto-oncogene FRAT1 OS=Homo sapiens OX=9606 GN=FRAT1 PE=1 SV=3 && PF05350:Glycogen synthase kinase-3 binding
novel.168	7.58845	0	5.67299	1.612e-06	5.24886e-06	-	- && - && -
novel.850	12.5793	1.17789	3.45631	1.68876e-06	5.49016e-06	-	- && - && -
ENSFCAG00000032725	19.4171	52.2467	-1.42364	1.71148e-06	5.56016e-06	ENSFCAG00000032725	- && - && -
ENSFCAG00000047781	6.51513	0	5.43684	1.71371e-06	5.56643e-06	ENSFCAG00000047781	- && - && -
ENSFCAG00000053179	26.771	6.80509	1.99412	1.74173e-06	5.65292e-06	VAMP9	- && sp|Q9SIQ9|VA712_ARATH Vesicle-associated membrane protein 712 OS=Arabidopsis thaliana OX=3702 GN=VAMP712 PE=2 SV=1 && PF13774:Regulated-SNARE-like domain|PF00957:Synaptobrevin
ENSFCAG00000003107	18.6517	43.7577	-1.23651	1.74186e-06	5.65292e-06	CD19	- && sp|Q3LRP3|CD19_CALJA B-lymphocyte antigen CD19 OS=Callithrix jacchus OX=9483 GN=CD19 PE=2 SV=1 && -
ENSFCAG00000000330	34.7931	71.1442	-1.0308	1.74573e-06	5.66449e-06	IQCD	- && sp|Q17QH9|DRC10_BOVIN Dynein regulatory complex protein 10 OS=Bos taurus OX=9913 GN=IQCD PE=2 SV=1 && -
ENSFCAG00000042402	7.88316	0.169713	5.14034	1.77866e-06	5.76709e-06	ENSFCAG00000042402	- && sp|P62803|H4_BOVIN Histone H4 OS=Bos taurus OX=9913 PE=1 SV=2 && PF15511:Centromere kinetochore component CENP-T histone fold
ENSFCAG00000037676	12.5356	0.794646	3.95602	1.78807e-06	5.79381e-06	ENSFCAG00000037676	- && - && -
ENSFCAG00000031884	27.1719	58.897	-1.13709	1.82332e-06	5.90187e-06	GALM	- && sp|Q5EA79|GALM_BOVIN Galactose mutarotase OS=Bos taurus OX=9913 GN=GALM PE=2 SV=1 && PF01263:Aldose 1-epimerase
ENSFCAG00000008973	3.15087	18.6182	-2.57319	1.86326e-06	6.02067e-06	MESP1	- && sp|Q9BRJ9|MESP1_HUMAN Mesoderm posterior protein 1 OS=Homo sapiens OX=9606 GN=MESP1 PE=1 SV=1 && PF00010:Helix-loop-helix DNA-binding domain
ENSFCAG00000046375	6.45889	0	5.4286	1.9431e-06	6.26888e-06	POU3F1	- && sp|P20267|PO3F1_RAT POU domain, class 3, transcription factor 1 OS=Rattus norvegicus OX=10116 GN=Pou3f1 PE=2 SV=2 && PF00046:Homeodomain|PF00157:Pou domain - N-terminal to homeobox domain
ENSFCAG00000053385	13.5463	1.6017	3.05872	2.01666e-06	6.49944e-06	ENSFCAG00000053385	- && - && -
ENSFCAG00000003852	17.4888	3.55359	2.29871	2.03432e-06	6.55295e-06	CSF2	- && sp|O62757|CSF2_FELCA Granulocyte-macrophage colony-stimulating factor OS=Felis catus OX=9685 GN=CSF2 PE=2 SV=1 && PF01109:Granulocyte-macrophage colony-stimulating factor
ENSFCAG00000002704	39.2034	15.698	1.31505	2.12602e-06	6.83416e-06	SLC16A6	- && sp|O15403|MOT7_HUMAN Monocarboxylate transporter 7 OS=Homo sapiens OX=9606 GN=SLC16A6 PE=1 SV=2 && PF07690:Major Facilitator Superfamily
ENSFCAG00000052414	28.3811	61.6535	-1.12504	2.26554e-06	7.26385e-06	ENSFCAG00000052414	- && sp|A0A1W2PP97|THSD8_HUMAN Thrombospondin type-1 domain-containing protein 8 OS=Homo sapiens OX=9606 GN=THSD8 PE=3 SV=2 && -
ENSFCAG00000048055	5.82741	27.2813	-2.19773	2.29268e-06	7.3458e-06	ENSFCAG00000048055	- && - && -
ENSFCAG00000008374	1.86933	15.314	-3.00017	2.31209e-06	7.40546e-06	DPP6	- && sp|P42659|DPP6_BOVIN Dipeptidyl aminopeptidase-like protein 6 OS=Bos taurus OX=9913 GN=DPP6 PE=1 SV=1 && PF00326:Prolyl oligopeptidase family|PF00930:Dipeptidyl peptidase IV (DPP IV) N-terminal region
ENSFCAG00000028905	11.9607	36.8215	-1.61702	2.35626e-06	7.54045e-06	HUNK	- && sp|Q68UT7|HUNK_PANTR Hormonally up-regulated neu tumor-associated kinase OS=Pan troglodytes OX=9598 GN=HUNK PE=3 SV=1 && PF00069:Protein kinase domain
ENSFCAG00000046037	28.2887	4.71979	2.59082	2.46714e-06	7.88308e-06	ENSFCAG00000046037	- && sp|Q5TJE6|PFD6_CANLF Prefoldin subunit 6 OS=Canis lupus familiaris OX=9615 GN=PFDN6 PE=3 SV=1 && PF01920:Prefoldin subunit
ENSFCAG00000014916	27.7062	60.257	-1.12732	2.56548e-06	8.18888e-06	ENSFCAG00000014916	- && sp|Q8HXG3|RHPN2_CANLF Rhophilin-2 OS=Canis lupus familiaris OX=9615 GN=RHPN2 PE=2 SV=1 && PF02185:Hr1 repeat|PF03097:BRO1-like domain
ENSFCAG00000053623	18.908	46.613	-1.3178	2.61275e-06	8.32978e-06	ENSFCAG00000053623	- && - && -
novel.106	15.516	38.4706	-1.30099	2.64054e-06	8.41259e-06	-	- && - && -
ENSFCAG00000036528	13.2253	1.75942	2.89849	2.77281e-06	8.8099e-06	SNORD24	- && - && -
ENSFCAG00000026604	11.7929	0.467739	4.60729	2.78972e-06	8.8606e-06	DOK3	- && sp|Q7L591|DOK3_HUMAN Docking protein 3 OS=Homo sapiens OX=9606 GN=DOK3 PE=1 SV=2 && PF02174:PTB domain (IRS-1 type)
ENSFCAG00000001011	33.62	67.0926	-1.00046	2.82722e-06	8.97206e-06	ENSFCAG00000001011	- && sp|P25090|FPR2_HUMAN N-formyl peptide receptor 2 OS=Homo sapiens OX=9606 GN=FPR2 PE=1 SV=2 && PF00001:7 transmembrane receptor (rhodopsin family)
ENSFCAG00000008559	29.783	65.5705	-1.13442	2.84106e-06	9.00984e-06	AMZ1	- && sp|Q400G9|AMZ1_HUMAN Archaemetzincin-1 OS=Homo sapiens OX=9606 GN=AMZ1 PE=2 SV=1 && -
ENSFCAG00000000541	30.8229	62.3653	-1.01485	2.89626e-06	9.17865e-06	ENSFCAG00000000541	- && sp|Q5NDF1|PMGT2_PANTR Protein O-linked-mannose beta-1,4-N-acetylglucosaminyltransferase 2 OS=Pan troglodytes OX=9598 GN=POMGNT2 PE=2 SV=1 && PF04577:Protein of unknown function (DUF563)
novel.789	64.6306	31.0577	1.05309	2.89817e-06	9.18312e-06	-	- && - && -
novel.11	7.94855	0.153338	5.13513	2.93029e-06	9.2786e-06	-	- && - && -
ENSFCAG00000009827	49.5913	22.1766	1.1582	2.95731e-06	9.35938e-06	ACOT12	- && sp|Q8WYK0|ACO12_HUMAN Acetyl-coenzyme A thioesterase OS=Homo sapiens OX=9606 GN=ACOT12 PE=1 SV=1 && PF03061:Thioesterase superfamily|PF01852:START domain
ENSFCAG00000002130	30.9418	62.0377	-1.01295	2.98629e-06	9.44306e-06	RBMS3	- && sp|Q6XE24|RBMS3_HUMAN RNA-binding motif, single-stranded-interacting protein 3 OS=Homo sapiens OX=9606 GN=RBMS3 PE=1 SV=1 && PF00076:RNA recognition motif. (a.k.a. RRM, RBD, or RNP domain)
ENSFCAG00000048129	2287.23	1016.16	1.1704	3.01014e-06	9.51202e-06	ENSFCAG00000048129	- && - && -
ENSFCAG00000004020	19.4635	3.24398	2.58545	3.03712e-06	9.59402e-06	ENSFCAG00000004020	- && sp|Q5TJE1|DAXX_CANLF Death domain-associated protein 6 OS=Canis lupus familiaris OX=9615 GN=DAXX PE=3 SV=1 && PF03344:Daxx N-terminal Rassf1C-interacting domain
ENSFCAG00000019013	4.6351	20.7791	-2.18076	3.10284e-06	9.79332e-06	ADAMTS2	- && sp|P79331|ATS2_BOVIN A disintegrin and metalloproteinase with thrombospondin motifs 2 OS=Bos taurus OX=9913 GN=ADAMTS2 PE=1 SV=1 && PF00090:Thrombospondin type 1 domain|PF17771:ADAM cysteine-rich domain|PF05986:ADAM-TS Spacer 1|PF01421:Reprolysin (M12B) family zinc metalloprotease
ENSFCAG00000041946	19.365	48.3537	-1.31418	3.14845e-06	9.93224e-06	ENSFCAG00000041946	- && - && -
ENSFCAG00000044003	6.23528	0	5.37742	3.1906e-06	1.00584e-05	ENSFCAG00000044003	- && sp|Q6FI13|H2A2A_HUMAN Histone H2A type 2-A OS=Homo sapiens OX=9606 GN=H2AC18 PE=1 SV=3 && PF16211:C-terminus of histone H2A|PF00125:Core histone H2A/H2B/H3/H4
ENSFCAG00000006415	14.4251	41.4169	-1.53394	3.40493e-06	1.06906e-05	DAAM2	- && sp|Q86T65|DAAM2_HUMAN Disheveled-associated activator of morphogenesis 2 OS=Homo sapiens OX=9606 GN=DAAM2 PE=1 SV=3 && PF06371:Diaphanous GTPase-binding Domain|PF02181:Formin Homology 2 Domain|PF06367:Diaphanous FH3 Domain
ENSFCAG00000046232	24.7569	57.0214	-1.19075	3.45564e-06	1.08389e-05	RBM43	- && sp|Q6ZSC3|RBM43_HUMAN RNA-binding protein 43 OS=Homo sapiens OX=9606 GN=RBM43 PE=1 SV=1 && -
ENSFCAG00000041825	46.2005	17.727	1.37672	3.55423e-06	1.1135e-05	ENSFCAG00000041825	- && - && -
ENSFCAG00000015434	8.00138	29.2695	-1.85246	3.64947e-06	1.14218e-05	SHROOM4	- && sp|Q9ULL8|SHRM4_HUMAN Protein Shroom4 OS=Homo sapiens OX=9606 GN=SHROOM4 PE=1 SV=3 && PF08687:Apx/Shroom domain ASD2|PF00595:PDZ domain
novel.1061	14.9104	40.8254	-1.44253	3.6885e-06	1.15343e-05	-	- && - && -
ENSFCAG00000046778	14.1257	1.67814	3.1025	3.77841e-06	1.18016e-05	CD48	- && sp|P09326|CD48_HUMAN CD48 antigen OS=Homo sapiens OX=9606 GN=CD48 PE=1 SV=2 && PF07686:Immunoglobulin V-set domain
novel.222	17.325	3.22081	2.41602	3.82029e-06	1.19304e-05	-	- && - && -
ENSFCAG00000012756	27.5778	57.8879	-1.06865	3.8592e-06	1.20459e-05	TMEM8B	- && sp|A6NDV4|TMM8B_HUMAN Transmembrane protein 8B OS=Homo sapiens OX=9606 GN=TMEM8B PE=1 SV=2 && PF12036:Protein of unknown function (DUF3522)
ENSFCAG00000006984	11.8268	1.12756	3.38368	3.94105e-06	1.22849e-05	ENSFCAG00000006984	- && sp|Q5TJF6|S39A7_CANLF Zinc transporter SLC39A7 OS=Canis lupus familiaris OX=9615 GN=SLC39A7 PE=3 SV=1 && PF02535:ZIP Zinc transporter
ENSFCAG00000018914	13.8359	37.0085	-1.41214	4.03613e-06	1.25728e-05	ASCL2	- && sp|Q2EGB9|ASCL2_BOVIN Achaete-scute homolog 2 OS=Bos taurus OX=9913 GN=ASCL2 PE=2 SV=1 && PF00010:Helix-loop-helix DNA-binding domain
ENSFCAG00000008175	9.95992	29.5714	-1.58179	4.19159e-06	1.30375e-05	GDAP1L1	- && sp|Q96MZ0|GD1L1_HUMAN Ganglioside-induced differentiation-associated protein 1-like 1 OS=Homo sapiens OX=9606 GN=GDAP1L1 PE=2 SV=2 && PF13417:Glutathione S-transferase, N-terminal domain
ENSFCAG00000014408	61.2992	24.9686	1.30671	4.2052e-06	1.30776e-05	ENSFCAG00000014408	- && sp|O76081|RGS20_HUMAN Regulator of G-protein signaling 20 OS=Homo sapiens OX=9606 GN=RGS20 PE=1 SV=4 && PF00615:Regulator of G protein signaling domain
ENSFCAG00000049531	20.9765	49.5298	-1.23097	4.2525e-06	1.32159e-05	ENSFCAG00000049531	- && - && -
ENSFCAG00000005111	21.7389	47.732	-1.13576	4.4116e-06	1.36761e-05	ASS1	- && sp|P00966|ASSY_HUMAN Argininosuccinate synthase OS=Homo sapiens OX=9606 GN=ASS1 PE=1 SV=2 && PF00764:Arginosuccinate synthase
ENSFCAG00000005509	52.3639	23.4113	1.15516	4.56258e-06	1.41253e-05	SLC35D1	- && sp|A2VE55|S35D2_BOVIN UDP-N-acetylglucosamine/UDP-glucose/GDP-mannose transporter OS=Bos taurus OX=9913 GN=SLC35D2 PE=2 SV=1 && PF03151:Triose-phosphate Transporter family
ENSFCAG00000013281	6.49498	0	5.44623	4.62326e-06	1.43013e-05	CST6	- && sp|Q15828|CYTM_HUMAN Cystatin-M OS=Homo sapiens OX=9606 GN=CST6 PE=1 SV=1 && PF00031:Cystatin domain
ENSFCAG00000050553	8.00391	0.158929	5.15591	4.6391e-06	1.43479e-05	ENSFCAG00000050553	- && - && -
ENSFCAG00000049096	5.96717	0	5.31605	4.72456e-06	1.46001e-05	ENSFCAG00000049096	- && - && -
ENSFCAG00000040684	18.6516	2.34169	3.02117	4.82495e-06	1.4898e-05	ENSFCAG00000040684	- && - && -
ENSFCAG00000034107	5.82407	0	5.27286	5.1291e-06	1.57926e-05	ENSFCAG00000034107	- && sp|P63048|RL40_BOVIN Ubiquitin-60S ribosomal protein L40 OS=Bos taurus OX=9913 GN=UBA52 PE=1 SV=2 && -
ENSFCAG00000033060	27.1863	9.28127	1.5583	5.18093e-06	1.59443e-05	ENSFCAG00000033060	- && - && -
ENSFCAG00000027641	0.234479	8.9276	-4.75473	5.23567e-06	1.61074e-05	RSPH4A	- && sp|Q5TD94|RSH4A_HUMAN Radial spoke head protein 4 homolog A OS=Homo sapiens OX=9606 GN=RSPH4A PE=2 SV=1 && PF04712:Radial spokehead-like protein
ENSFCAG00000034296	13.8728	2.09538	2.71835	5.32136e-06	1.63656e-05	ENSFCAG00000034296	- && - && -
ENSFCAG00000047048	6.77515	0	5.49305	5.372e-06	1.65132e-05	ENSFCAG00000047048	- && sp|Q64ET8|FRG2_HUMAN Protein FRG2 OS=Homo sapiens OX=9606 GN=FRG2 PE=2 SV=1 && PF15315:Facioscapulohumeral muscular dystrophy candidate 2
ENSFCAG00000002316	24.9338	54.9514	-1.14483	5.52703e-06	1.69757e-05	RAB40B	- && sp|Q12829|RB40B_HUMAN Ras-related protein Rab-40B OS=Homo sapiens OX=9606 GN=RAB40B PE=1 SV=1 && PF00071:Ras family
ENSFCAG00000029625	14.3649	36.9931	-1.37537	5.56996e-06	1.7102e-05	SLC25A27	- && sp|O95847|UCP4_HUMAN Mitochondrial uncoupling protein 4 OS=Homo sapiens OX=9606 GN=SLC25A27 PE=2 SV=1 && PF00153:Mitochondrial carrier protein
ENSFCAG00000006893	42.4388	17.4719	1.2735	5.62476e-06	1.72674e-05	ITGB8	- && sp|P26012|ITB8_HUMAN Integrin beta-8 OS=Homo sapiens OX=9606 GN=ITGB8 PE=1 SV=1 && PF17205:Integrin plexin domain|PF00362:Integrin beta chain VWA domain
novel.364	26.5133	7.39696	1.84201	5.74789e-06	1.7625e-05	-	- && - && -
ENSFCAG00000033098	48.2181	22.6935	1.09444	5.75295e-06	1.76377e-05	ENSFCAG00000033098	- && - && -
ENSFCAG00000011043	0.233958	8.98778	-4.76195	5.75645e-06	1.76455e-05	PPP1R9A	- && sp|Q9ULJ8|NEB1_HUMAN Neurabin-1 OS=Homo sapiens OX=9606 GN=PPP1R9A PE=1 SV=2 && PF17817:PDZ domain|PF00595:PDZ domain|PF07647:SAM domain (Sterile alpha motif)
ENSFCAG00000031928	6.31515	0	5.40376	5.76836e-06	1.76791e-05	ENSFCAG00000031928	- && - && -
ENSFCAG00000027194	1.56347	14.1904	-3.27632	5.79644e-06	1.77564e-05	ENSFCAG00000027194	- && sp|A6H684|MGT4E_MOUSE Alpha-1,3-mannosyl-glycoprotein 4-beta-N-acetylglucosaminyltransferase-like protein MGAT4E OS=Mus musculus OX=10090 GN=Mgat4e PE=2 SV=3 && PF04666:N-Acetylglucosaminyltransferase-IV (GnT-IV) conserved region
ENSFCAG00000045461	17.9503	43.5276	-1.27406	5.80827e-06	1.77897e-05	MTURN	- && sp|A7MBJ1|MTURN_BOVIN Maturin OS=Bos taurus OX=9913 GN=MTURN PE=2 SV=1 && PF15167:Domain of unknown function (DUF4581)
ENSFCAG00000004435	8.21004	26.5008	-1.69531	6.1181e-06	1.86956e-05	BEND7	- && sp|Q8N7W2|BEND7_HUMAN BEN domain-containing protein 7 OS=Homo sapiens OX=9606 GN=BEND7 PE=1 SV=2 && PF10523:BEN domain
novel.934	6.39531	0	5.40474	6.38277e-06	1.94724e-05	-	- && - && -
ENSFCAG00000001940	44.2512	19.0871	1.22131	6.40521e-06	1.95377e-05	IL12RB2	- && sp|Q9BEG2|I12R2_BOVIN Interleukin-12 receptor subunit beta-2 OS=Bos taurus OX=9913 GN=IL12RB2 PE=2 SV=1 && PF00041:Fibronectin type III domain|PF06328:Ig-like C2-type domain
ENSFCAG00000041798	14.8997	39.7595	-1.43014	6.86867e-06	2.08762e-05	PARD6G	- && sp|Q9BYG4|PAR6G_HUMAN Partitioning defective 6 homolog gamma OS=Homo sapiens OX=9606 GN=PARD6G PE=1 SV=1 && PF00595:PDZ domain|PF00564:PB1 domain
ENSFCAG00000000742	14.5644	2.57032	2.49955	7.15095e-06	2.16881e-05	RYR3	- && sp|Q15413|RYR3_HUMAN Ryanodine receptor 3 OS=Homo sapiens OX=9606 GN=RYR3 PE=1 SV=3 && PF01365:RIH domain|PF00520:Ion transport protein|PF08454:RyR and IP3R Homology associated|PF00622:SPRY domain|PF06459:Ryanodine Receptor TM 4-6|PF02815:MIR domain|PF08709:Inositol 1,4,5-trisphosphate/ryanodine receptor|PF02026:RyR domain
ENSFCAG00000050543	5.88854	0	5.30074	7.27649e-06	2.20509e-05	ENSFCAG00000050543	- && - && -
ENSFCAG00000035848	27.8108	55.7443	-1.01555	7.35483e-06	2.22738e-05	NMRK1	- && sp|Q9NWW6|NRK1_HUMAN Nicotinamide riboside kinase 1 OS=Homo sapiens OX=9606 GN=NMRK1 PE=1 SV=1 && PF13238:AAA domain
ENSFCAG00000036068	16.3307	3.15498	2.39447	7.70756e-06	2.32817e-05	SNORD81	- && - && -
ENSFCAG00000028053	19.3835	4.49992	2.12086	7.99218e-06	2.41021e-05	ST8SIA2	- && sp|Q92186|SIA8B_HUMAN Alpha-2,8-sialyltransferase 8B OS=Homo sapiens OX=9606 GN=ST8SIA2 PE=2 SV=1 && PF00777:Glycosyltransferase family 29 (sialyltransferase)
ENSFCAG00000048020	10.7016	29.9282	-1.47366	8.11463e-06	2.44555e-05	ENSFCAG00000048020	- && sp|Q96RE9|ZN300_HUMAN Zinc finger protein 300 OS=Homo sapiens OX=9606 GN=ZNF300 PE=1 SV=1 && PF01352:KRAB box
novel.737	43.0628	17.931	1.26582	8.14615e-06	2.45386e-05	-	- && sp|P08548|LIN1_NYCCO LINE-1 reverse transcriptase homolog OS=Nycticebus coucang OX=9470 PE=4 SV=1 && -
ENSFCAG00000036143	5.8245	0	5.27407	8.21886e-06	2.47496e-05	ENSFCAG00000036143	- && - && -
ENSFCAG00000024661	30.6879	12.1657	1.33232	8.39652e-06	2.52723e-05	FBXO47	- && sp|Q5MNV8|FBX47_HUMAN F-box only protein 47 OS=Homo sapiens OX=9606 GN=FBXO47 PE=2 SV=2 && -
ENSFCAG00000027896	33.6485	12.5146	1.42151	8.67035e-06	2.60797e-05	PCSK5	- && sp|Q92824|PCSK5_HUMAN Proprotein convertase subtilisin/kexin type 5 OS=Homo sapiens OX=9606 GN=PCSK5 PE=1 SV=4 && -
ENSFCAG00000037566	21.7262	6.1713	1.81535	8.69802e-06	2.61545e-05	FZD5	- && sp|Q13467|FZD5_HUMAN Frizzled-5 OS=Homo sapiens OX=9606 GN=FZD5 PE=1 SV=2 && PF01392:Fz domain|PF01534:Frizzled/Smoothened family membrane region
novel.327	51.9056	21.0418	1.30591	8.89652e-06	2.67254e-05	-	- && - && -
ENSFCAG00000037591	4.01369	18.6981	-2.26029	8.94048e-06	2.68508e-05	STX11	- && sp|O75558|STX11_HUMAN Syntaxin-11 OS=Homo sapiens OX=9606 GN=STX11 PE=1 SV=1 && PF00804:Syntaxin
ENSFCAG00000027180	44.0671	17.6269	1.32162	8.99097e-06	2.69961e-05	NFKBID	- && sp|Q8NI38|IKBD_HUMAN NF-kappa-B inhibitor delta OS=Homo sapiens OX=9606 GN=NFKBID PE=1 SV=1 && PF12796:Ankyrin repeats (3 copies)|PF13857:Ankyrin repeats (many copies)
ENSFCAG00000051864	7.88314	0.174379	5.13997	9.07454e-06	2.72382e-05	ENSFCAG00000051864	- && - && -
ENSFCAG00000050015	14.696	2.81885	2.388	9.10117e-06	2.73138e-05	ENSFCAG00000050015	- && - && -
ENSFCAG00000038638	10.3083	0.634394	3.97987	9.33261e-06	2.79813e-05	MOGAT1	- && sp|Q70VZ7|MOGT1_BOVIN 2-acylglycerol O-acyltransferase 1 OS=Bos taurus OX=9913 GN=MOGAT1 PE=2 SV=1 && PF03982:Diacylglycerol acyltransferase
ENSFCAG00000009160	27.0299	56.1918	-1.06641	9.45695e-06	2.83358e-05	ANKEF1	- && sp|Q9NU02|ANKE1_HUMAN Ankyrin repeat and EF-hand domain-containing protein 1 OS=Homo sapiens OX=9606 GN=ANKEF1 PE=1 SV=2 && PF12796:Ankyrin repeats (3 copies)
ENSFCAG00000009641	2.19497	17.0726	-2.97727	9.76449e-06	2.92291e-05	ENSFCAG00000009641	- && sp|Q15646|OASL_HUMAN 2'-5'-oligoadenylate synthase-like protein OS=Homo sapiens OX=9606 GN=OASL PE=1 SV=2 && PF10421:2'-5'-oligoadenylate synthetase 1, domain 2, C-terminus|PF00240:Ubiquitin family
ENSFCAG00000050786	38.3592	76.818	-1.00236	9.80097e-06	2.93289e-05	ENSFCAG00000050786	- && - && -
ENSFCAG00000051455	11.6774	1.29595	3.15836	9.89248e-06	2.95885e-05	ENSFCAG00000051455	- && - && -
ENSFCAG00000007581	12.3766	1.78911	2.78261	1.01112e-05	3.02234e-05	PKP3	- && sp|Q9QY23|PKP3_MOUSE Plakophilin-3 OS=Mus musculus OX=10090 GN=Pkp3 PE=1 SV=2 && PF00514:Armadillo/beta-catenin-like repeat
ENSFCAG00000045391	24.7548	58.8247	-1.23905	1.02281e-05	3.05627e-05	ENSFCAG00000045391	- && sp|P17030|ZNF25_HUMAN Zinc finger protein 25 OS=Homo sapiens OX=9606 GN=ZNF25 PE=1 SV=2 && PF01352:KRAB box|PF00096:Zinc finger, C2H2 type
novel.852	7229.52	3238.32	1.15862	1.02334e-05	3.05739e-05	-	- && - && -
ENSFCAG00000050153	7.03854	0.161063	4.98333	1.02447e-05	3.06026e-05	ENSFCAG00000050153	- && - && -
ENSFCAG00000038411	10.9729	0.630125	4.09317	1.02924e-05	3.07304e-05	SNORD33	- && - && -
ENSFCAG00000047171	13.0325	1.6688	2.99321	1.03103e-05	3.07788e-05	ENSFCAG00000047171	- && - && -
ENSFCAG00000007921	4.94612	20.0357	-1.99775	1.03813e-05	3.09808e-05	TRPV1	- && sp|Q697L1|TRPV1_CANLF Transient receptor potential cation channel subfamily V member 1 OS=Canis lupus familiaris OX=9615 GN=TRPV1 PE=2 SV=1 && PF00520:Ion transport protein|PF12796:Ankyrin repeats (3 copies)
ENSFCAG00000006835	0.916097	12.6171	-3.72545	1.0418e-05	3.10855e-05	TLR5	- && sp|O60602|TLR5_HUMAN Toll-like receptor 5 OS=Homo sapiens OX=9606 GN=TLR5 PE=1 SV=4 && PF01582:TIR domain|PF13855:Leucine rich repeat
ENSFCAG00000029288	9.98168	0.49184	4.34306	1.04568e-05	3.11876e-05	NEFM	- && sp|P12839|NFM_RAT Neurofilament medium polypeptide OS=Rattus norvegicus OX=10116 GN=Nefm PE=1 SV=4 && PF04732:Intermediate filament head (DNA binding) region|PF00038:Intermediate filament protein
ENSFCAG00000048008	14.8748	38.3866	-1.36974	1.04573e-05	3.11876e-05	ENSFCAG00000048008	- && - && -
ENSFCAG00000028783	5.56961	0	5.22674	1.04935e-05	3.12907e-05	ENSFCAG00000028783	- && - && -
ENSFCAG00000048540	17.0176	3.51456	2.25904	1.07526e-05	3.20478e-05	ENSFCAG00000048540	- && - && -
ENSFCAG00000005688	11.5083	1.31884	3.12777	1.09521e-05	3.26216e-05	KCNK7	- && sp|Q9Y2U2|KCNK7_HUMAN Potassium channel subfamily K member 7 OS=Homo sapiens OX=9606 GN=KCNK7 PE=1 SV=1 && PF07885:Ion channel
ENSFCAG00000040648	8.59132	0.312267	4.68704	1.14574e-05	3.40776e-05	ENSFCAG00000040648	- && - && -
ENSFCAG00000045765	7.78929	0.158929	5.11578	1.15139e-05	3.42401e-05	ENSFCAG00000045765	- && sp|P62803|H4_BOVIN Histone H4 OS=Bos taurus OX=9913 PE=1 SV=2 && PF15511:Centromere kinetochore component CENP-T histone fold
ENSFCAG00000051568	5.58842	0	5.21287	1.15228e-05	3.42611e-05	ENSFCAG00000051568	- && - && -
ENSFCAG00000023693	6.44587	23.8048	-1.87878	1.15459e-05	3.43244e-05	CITED1	- && sp|Q9BDI3|CITE1_BOVIN Cbp/p300-interacting transactivator 1 OS=Bos taurus OX=9913 GN=CITED1 PE=2 SV=1 && PF04487:CITED
ENSFCAG00000047430	10.7187	0.814891	3.71991	1.16161e-05	3.45165e-05	ENSFCAG00000047430	- && - && -
novel.1056	16.3703	39.8692	-1.28645	1.17796e-05	3.49912e-05	-	- && - && -
ENSFCAG00000014416	20.0174	49.0587	-1.27073	1.17828e-05	3.49953e-05	RAB30	- && sp|Q17QB7|RAB30_BOVIN Ras-related protein Rab-30 OS=Bos taurus OX=9913 GN=RAB30 PE=2 SV=1 && -
ENSFCAG00000038827	10.0465	0.97756	3.36314	1.17884e-05	3.50061e-05	ENSFCAG00000038827	- && - && -
ENSFCAG00000049622	38.2832	15.964	1.25699	1.22603e-05	3.63416e-05	ENSFCAG00000049622	- && sp|Q9UHA3|RLP24_HUMAN Probable ribosome biogenesis protein RLP24 OS=Homo sapiens OX=9606 GN=RSL24D1 PE=1 SV=1 && -
ENSFCAG00000048165	24.6504	50.1204	-1.02056	1.22615e-05	3.63416e-05	ENSFCAG00000048165	- && sp|A0A1B0GV90|CTXD2_HUMAN Cortexin domain containing 2 OS=Homo sapiens OX=9606 GN=CTXND2 PE=3 SV=1 && -
ENSFCAG00000014906	14.3657	2.2022	2.74008	1.25561e-05	3.71439e-05	ENSFCAG00000014906	- && sp|P0CAP1|MYZAP_HUMAN Myocardial zonula adherens protein OS=Homo sapiens OX=9606 GN=MYZAP PE=1 SV=1 && -
ENSFCAG00000030356	0.233958	9.7062	-4.87544	1.27749e-05	3.77672e-05	EPSTI1	- && sp|Q96J88|ESIP1_HUMAN Epithelial-stromal interaction protein 1 OS=Homo sapiens OX=9606 GN=EPSTI1 PE=1 SV=2 && -
ENSFCAG00000018973	0.44987	10.9398	-4.46881	1.28441e-05	3.79657e-05	DENND11	- && sp|Q0PGW2|DEN11_RAT DENN domain-containing protein 11 OS=Rattus norvegicus OX=10116 GN=Dennd11 PE=2 SV=1 && PF09804:Uncharacterized conserved protein (DUF2347)
ENSFCAG00000048582	8.29603	0.333308	4.64063	1.31341e-05	3.87896e-05	ENSFCAG00000048582	- && - && -
ENSFCAG00000015589	10.6644	31.3233	-1.53991	1.32073e-05	3.89711e-05	VEPH1	- && sp|Q14D04|MELT_HUMAN Ventricular zone-expressed PH domain-containing protein homolog 1 OS=Homo sapiens OX=9606 GN=VEPH1 PE=1 SV=1 && -
ENSFCAG00000001947	6.64381	0.169713	4.88	1.34733e-05	3.97183e-05	ENSFCAG00000001947	- && sp|O95992|CH25H_HUMAN Cholesterol 25-hydroxylase OS=Homo sapiens OX=9606 GN=CH25H PE=1 SV=1 && PF04116:Fatty acid hydroxylase superfamily
ENSFCAG00000002122	9.42548	27.3468	-1.54288	1.35648e-05	3.99754e-05	ARHGAP6	- && sp|O43182|RHG06_HUMAN Rho GTPase-activating protein 6 OS=Homo sapiens OX=9606 GN=ARHGAP6 PE=1 SV=3 && PF00620:RhoGAP domain
novel.1126	6.2417	0	5.38952	1.37569e-05	4.04966e-05	-	- && - && -
ENSFCAG00000003306	18.3359	42.3874	-1.23193	1.37798e-05	4.05576e-05	ENSFCAG00000003306	- && sp|O60687|SRPX2_HUMAN Sushi repeat-containing protein SRPX2 OS=Homo sapiens OX=9606 GN=SRPX2 PE=1 SV=1 && PF02494:HYR domain|PF13778:Domain of unknown function (DUF4174)|PF00084:Sushi repeat (SCR repeat)
ENSFCAG00000041634	37.8751	16.1394	1.22857	1.38326e-05	4.07002e-05	ENSFCAG00000041634	- && - && -
ENSFCAG00000051902	12.2419	1.78657	2.77296	1.38615e-05	4.07787e-05	ENSFCAG00000051902	- && - && -
ENSFCAG00000008228	20.1833	3.4197	2.56262	1.39738e-05	4.10832e-05	EPB41L4A	- && sp|Q9HCS5|E41LA_HUMAN Band 4.1-like protein 4A OS=Homo sapiens OX=9606 GN=EPB41L4A PE=1 SV=2 && PF09380:FERM C-terminal PH-like domain|PF08736:FERM adjacent (FA)|PF09379:FERM N-terminal domain|PF00373:FERM central domain
ENSFCAG00000007325	0	6.47292	-4.86879	1.41249e-05	4.15144e-05	AR	- && sp|Q8MIK0|ANDR_CROCR Androgen receptor OS=Crocuta crocuta OX=9678 GN=AR PE=2 SV=1 && PF00105:Zinc finger, C4 type (two domains)|PF00104:Ligand-binding domain of nuclear hormone receptor|PF02166:Androgen receptor
ENSFCAG00000028694	14.7832	35.9365	-1.27552	1.41383e-05	4.15406e-05	BMF	- && sp|Q96LC9|BMF_HUMAN Bcl-2-modifying factor OS=Homo sapiens OX=9606 GN=BMF PE=1 SV=1 && PF15185:Bcl-2-modifying factor, apoptosis
ENSFCAG00000041480	13.7884	2.15532	2.68974	1.44074e-05	4.23178e-05	SLAMF7	- && sp|Q9NQ25|SLAF7_HUMAN SLAM family member 7 OS=Homo sapiens OX=9606 GN=SLAMF7 PE=1 SV=1 && -
ENSFCAG00000038032	14.8341	3.2569	2.18871	1.46735e-05	4.3079e-05	SNORD33	- && - && -
ENSFCAG00000015163	10.2757	28.9815	-1.5124	1.48118e-05	4.34646e-05	DNAH3	- && sp|Q8TD57|DYH3_HUMAN Dynein axonemal heavy chain 3 OS=Homo sapiens OX=9606 GN=DNAH3 PE=2 SV=1 && PF08393:Dynein heavy chain, N-terminal region 2|PF17852:Dynein heavy chain AAA lid domain|PF18199:Dynein heavy chain C-terminal domain|PF12781:ATP-binding dynein motor region|PF18198:Dynein heavy chain AAA lid domain|PF03028:Dynein heavy chain region D6 P-loop domain|PF12774:Hydrolytic ATP bindin…
ENSFCAG00000000947	25.7952	52.5261	-1.02775	1.50398e-05	4.40919e-05	NFATC2	- && sp|Q13469|NFAC2_HUMAN Nuclear factor of activated T-cells, cytoplasmic 2 OS=Homo sapiens OX=9606 GN=NFATC2 PE=1 SV=2 && PF16179:Rel homology dimerisation domain|PF00554:Rel homology DNA-binding domain
ENSFCAG00000003052	25.6047	54.103	-1.07512	1.53836e-05	4.50715e-05	RUNDC3A	- && sp|Q59EK9|RUN3A_HUMAN RUN domain-containing protein 3A OS=Homo sapiens OX=9606 GN=RUNDC3A PE=1 SV=2 && PF02759:RUN domain
ENSFCAG00000004397	50.7683	24.1068	1.07713	1.63565e-05	4.77715e-05	MAP3K8	- && sp|P41279|M3K8_HUMAN Mitogen-activated protein kinase kinase kinase 8 OS=Homo sapiens OX=9606 GN=MAP3K8 PE=1 SV=2 && PF00069:Protein kinase domain
ENSFCAG00000049306	10.8919	1.14261	3.26871	1.65299e-05	4.82402e-05	ENSFCAG00000049306	- && - && -
novel.656	23.4263	6.64918	1.81546	1.6547e-05	4.82826e-05	-	- && - && -
ENSFCAG00000053121	25.38	53.0743	-1.05136	1.70218e-05	4.95982e-05	ENSFCAG00000053121	- && - && -
ENSFCAG00000048804	23.9616	7.33125	1.71786	1.75615e-05	5.10907e-05	ENSFCAG00000048804	- && - && -
ENSFCAG00000011005	7.17678	24.1874	-1.77868	1.75665e-05	5.10973e-05	GXYLT2	- && sp|A0PJZ3|GXLT2_HUMAN Glucoside xylosyltransferase 2 OS=Homo sapiens OX=9606 GN=GXYLT2 PE=2 SV=2 && PF01501:Glycosyl transferase family 8
ENSFCAG00000005749	7.29431	22.9824	-1.63398	1.77288e-05	5.15615e-05	ENSFCAG00000005749	- && sp|Q96JP2|MY15B_HUMAN Unconventional myosin-XVB OS=Homo sapiens OX=9606 GN=MYO15B PE=1 SV=3 && PF00063:Myosin head (motor domain)|PF00784:MyTH4 domain|PF07653:Variant SH3 domain
novel.658	11.3643	30.3974	-1.40201	1.79636e-05	5.22196e-05	-	- && - && -
ENSFCAG00000015036	22.2903	47.7139	-1.11446	1.80044e-05	5.23302e-05	GATA4	- && sp|Q0Q0E4|GATA4_CANLF Transcription factor GATA-4 OS=Canis lupus familiaris OX=9615 GN=GATA4 PE=2 SV=1 && PF00320:GATA zinc finger|PF05349:GATA-type transcription activator, N-terminal
ENSFCAG00000036713	6.44717	0.158929	4.84946	1.80721e-05	5.25106e-05	ENSFCAG00000036713	- && sp|Q9N2G6|IL7_PIG Interleukin-7 OS=Sus scrofa OX=9823 GN=IL7 PE=2 SV=1 && PF01415:Interleukin 7/9 family
ENSFCAG00000005165	17.8456	3.88582	2.1916	1.84003e-05	5.34141e-05	PLB1	- && sp|Q6P1J6|PLB1_HUMAN Phospholipase B1, membrane-associated OS=Homo sapiens OX=9606 GN=PLB1 PE=1 SV=3 && PF00657:GDSL-like Lipase/Acylhydrolase
ENSFCAG00000051059	38.2451	16.3248	1.22155	1.85648e-05	5.38749e-05	ENSFCAG00000051059	- && - && -
ENSFCAG00000007678	11.9662	31.8968	-1.41146	1.88015e-05	5.45279e-05	CASKIN1	- && sp|Q8VHK2|CSKI1_RAT Caskin-1 OS=Rattus norvegicus OX=10116 GN=Caskin1 PE=1 SV=1 && PF12796:Ankyrin repeats (3 copies)|PF13637:Ankyrin repeats (many copies)|PF00536:SAM domain (Sterile alpha motif)|PF16907:Proline rich region of Caskin proteins|PF16632:C-terminal region of Caskin|PF16600:Caskin1 CASK-interaction domain
novel.305	5.48378	0	5.19248	1.91821e-05	5.55883e-05	-	- && - && -
ENSFCAG00000027402	19.0437	40.9226	-1.1078	2.05499e-05	5.94782e-05	ESRRA	- && sp|Q6QMY5|ERR1_CANLF Steroid hormone receptor ERR1 OS=Canis lupus familiaris OX=9615 GN=ESRRA PE=2 SV=1 && PF00105:Zinc finger, C4 type (two domains)|PF00104:Ligand-binding domain of nuclear hormone receptor
ENSFCAG00000031453	22.968	7.69702	1.5829	2.07446e-05	5.9995e-05	LIPN	- && sp|Q5VXI9|LIPN_HUMAN Lipase member N OS=Homo sapiens OX=9606 GN=LIPN PE=2 SV=2 && PF00561:alpha/beta hydrolase fold
novel.514	15.137	3.00019	2.35373	2.08415e-05	6.02659e-05	-	- && - && -
ENSFCAG00000000105	20.6967	47.7774	-1.19333	2.13002e-05	6.15065e-05	CFI	- && sp|Q5R5A4|CFAI_PONAB Complement factor I OS=Pongo abelii OX=9601 GN=CFI PE=2 SV=1 && PF00089:Trypsin|PF00530:Scavenger receptor cysteine-rich domain|PF00057:Low-density lipoprotein receptor domain class A
ENSFCAG00000004022	44.6416	18.9558	1.23347	2.21055e-05	6.37627e-05	TLCD1	- && sp|Q96CP7|TLCD1_HUMAN TLC domain-containing protein 1 OS=Homo sapiens OX=9606 GN=TLCD1 PE=1 SV=1 && PF03798:TLC domain
ENSFCAG00000007444	20.7878	44.8125	-1.11219	2.23826e-05	6.45204e-05	LIMCH1	- && sp|Q9UPQ0|LIMC1_HUMAN LIM and calponin homology domains-containing protein 1 OS=Homo sapiens OX=9606 GN=LIMCH1 PE=1 SV=4 && PF15949:Domain of unknown function (DUF4757)|PF00412:LIM domain
ENSFCAG00000014152	24.0511	50.1515	-1.07523	2.23855e-05	6.45204e-05	SHD	- && sp|Q96IW2|SHD_HUMAN SH2 domain-containing adapter protein D OS=Homo sapiens OX=9606 GN=SHD PE=1 SV=1 && PF00017:SH2 domain
ENSFCAG00000053388	9.78474	0.306675	4.85997	2.25702e-05	6.49924e-05	ENSFCAG00000053388	- && - && -
ENSFCAG00000004015	60.0237	28.7366	1.058	2.30126e-05	6.62353e-05	B3GALT4	- && sp|Q5TJE8|B3GT4_CANLF Beta-1,3-galactosyltransferase 4 OS=Canis lupus familiaris OX=9615 GN=B3GALT4 PE=3 SV=1 && PF01762:Galactosyltransferase
ENSFCAG00000051847	32819.9	15868.1	1.04843	2.33538e-05	6.71447e-05	ENSFCAG00000051847	- && sp|Q6CQE5|TAR1_KLULA Protein TAR1 OS=Kluyveromyces lactis (strain ATCC 8585 / CBS 2359 / DSM 70799 / NBRC 1267 / NRRL Y-1140 / WM37) OX=284590 GN=TAR1-A PE=4 SV=2 && -
ENSFCAG00000048775	20.4829	5.51017	1.89322	2.36266e-05	6.78873e-05	ENSFCAG00000048775	- && - && -
ENSFCAG00000051034	43.0233	19.7068	1.12282	2.37405e-05	6.81831e-05	ENSFCAG00000051034	- && - && -
ENSFCAG00000031800	9.36739	26.9	-1.52095	2.42893e-05	6.96838e-05	COLEC11	- && sp|Q17QH6|COL11_BOVIN Collectin-11 OS=Bos taurus OX=9913 GN=COLEC11 PE=2 SV=1 && PF01391:Collagen triple helix repeat (20 copies)|PF00059:Lectin C-type domain
ENSFCAG00000013794	22.7704	48.9679	-1.11187	2.53089e-05	7.24306e-05	STK32C	- && sp|Q86UX6|ST32C_HUMAN Serine/threonine-protein kinase 32C OS=Homo sapiens OX=9606 GN=STK32C PE=1 SV=1 && PF00069:Protein kinase domain
ENSFCAG00000009770	10.921	29.0986	-1.40315	2.57249e-05	7.35647e-05	SLC25A42	- && sp|Q86VD7|S2542_HUMAN Mitochondrial coenzyme A transporter SLC25A42 OS=Homo sapiens OX=9606 GN=SLC25A42 PE=1 SV=2 && PF00153:Mitochondrial carrier protein
ENSFCAG00000038880	6.0718	0.153338	4.77337	2.59989e-05	7.43253e-05	SNORD15	- && - && -
ENSFCAG00000044137	10.1467	0.995259	3.37589	2.65113e-05	7.57436e-05	U6	- && - && -
ENSFCAG00000012505	11.1101	1.12197	3.29703	2.66768e-05	7.61698e-05	ENSFCAG00000012505	- && sp|Q5FVE4|ACBG2_HUMAN Long-chain-fatty-acid--CoA ligase ACSBG2 OS=Homo sapiens OX=9606 GN=ACSBG2 PE=1 SV=2 && PF00501:AMP-binding enzyme
ENSFCAG00000008401	23.3233	48.3729	-1.06089	2.66913e-05	7.61995e-05	SARM1	- && sp|Q6SZW1|SARM1_HUMAN NAD(+) hydrolase SARM1 OS=Homo sapiens OX=9606 GN=SARM1 PE=1 SV=1 && PF07647:SAM domain (Sterile alpha motif)|PF13676:TIR domain
ENSFCAG00000031368	14.8256	36.9771	-1.29999	2.6831e-05	7.65747e-05	PLEKHD1	- && sp|A6NEE1|PLHD1_HUMAN Pleckstrin homology domain-containing family D member 1 OS=Homo sapiens OX=9606 GN=PLEKHD1 PE=2 SV=3 && PF00169:PH domain
ENSFCAG00000021965	0.744556	12.0944	-4.05634	2.73266e-05	7.79295e-05	ENSFCAG00000021965	- && sp|P98167|SSPO_BOVIN SCO-spondin OS=Bos taurus OX=9913 GN=SSPO PE=2 SV=2 && PF00057:Low-density lipoprotein receptor domain class A|PF01826:Trypsin Inhibitor like cysteine rich domain|PF08742:C8 domain|PF00090:Thrombospondin type 1 domain|PF00093:von Willebrand factor type C domain|PF00094:von Willebrand factor type D domain
ENSFCAG00000041543	9.08483	0.48878	4.21741	2.75621e-05	7.85532e-05	U2	- && - && -
ENSFCAG00000014156	2.85701	15.1777	-2.48967	2.76429e-05	7.87593e-05	FSD1	- && sp|Q4R539|FSD1_MACFA Fibronectin type III and SPRY domain-containing protein 1 OS=Macaca fascicularis OX=9541 GN=FSD1 PE=2 SV=2 && PF00622:SPRY domain
ENSFCAG00000012681	13.0273	34.169	-1.38118	2.78209e-05	7.92301e-05	GALNT9	- && sp|Q9HCQ5|GALT9_HUMAN Polypeptide N-acetylgalactosaminyltransferase 9 OS=Homo sapiens OX=9606 GN=GALNT9 PE=1 SV=3 && PF00535:Glycosyl transferase family 2|PF00652:Ricin-type beta-trefoil lectin domain
ENSFCAG00000033187	31.9815	12.7759	1.32147	2.79305e-05	7.94934e-05	ENSFCAG00000033187	- && sp|Q95JF4|DNAJ1_CHLAE DnaJ homolog subfamily A member 1 OS=Chlorocebus aethiops OX=9534 GN=DNAJA1 PE=2 SV=1 && PF00226:DnaJ domain|PF00684:DnaJ central domain|PF01556:DnaJ C terminal domain
ENSFCAG00000035684	8.11482	0.348758	4.6054	2.89406e-05	8.23056e-05	ENSFCAG00000035684	- && - && -
ENSFCAG00000039441	12.529	1.88214	2.6974	2.93598e-05	8.34593e-05	ENSFCAG00000039441	- && - && -
ENSFCAG00000041496	5.13938	0	5.09008	2.93642e-05	8.34593e-05	GARIN3	- && sp|Q8TC56|FA71B_HUMAN Protein FAM71B OS=Homo sapiens OX=9606 GN=FAM71B PE=1 SV=2 && PF12480:Protein of unknown function (DUF3699)
ENSFCAG00000025886	11.962	2.00557	2.61119	2.94012e-05	8.35389e-05	CACNG2	- && sp|Q9Y698|CCG2_HUMAN Voltage-dependent calcium channel gamma-2 subunit OS=Homo sapiens OX=9606 GN=CACNG2 PE=1 SV=1 && PF00822:PMP-22/EMP/MP20/Claudin family
ENSFCAG00000005170	9.0643	24.898	-1.4508	2.95334e-05	8.38889e-05	FNDC4	- && sp|A6QPL2|FNDC4_BOVIN Fibronectin type III domain-containing protein 4 OS=Bos taurus OX=9913 GN=FNDC4 PE=2 SV=1 && -
ENSFCAG00000011640	37.7131	14.1308	1.41259	2.9615e-05	8.41079e-05	SLC4A4	- && sp|Q9GL77|S4A4_BOVIN Electrogenic sodium bicarbonate cotransporter 1 OS=Bos taurus OX=9913 GN=SLC4A4 PE=1 SV=1 && PF07565:Band 3 cytoplasmic domain|PF00955:HCO3- transporter family
ENSFCAG00000003181	10.1839	1.28862	2.96511	3.00574e-05	8.52732e-05	LGALS4	- && sp|P56470|LEG4_HUMAN Galectin-4 OS=Homo sapiens OX=9606 GN=LGALS4 PE=1 SV=1 && PF00337:Galactoside-binding lectin
ENSFCAG00000000329	9.20981	26.2944	-1.52266	3.03572e-05	8.60975e-05	MYBPC2	- && sp|Q5XKE0|MYPC2_MOUSE Myosin-binding protein C, fast-type OS=Mus musculus OX=10090 GN=Mybpc2 PE=1 SV=1 && PF18362:Tri-helix bundle domain|PF00041:Fibronectin type III domain|PF07679:Immunoglobulin I-set domain
ENSFCAG00000039502	9.02652	0.807165	3.47705	3.07804e-05	8.72579e-05	SNORD34	- && - && -
ENSFCAG00000049043	26.6663	53.5969	-1.01347	3.22304e-05	9.12158e-05	ENSFCAG00000049043	- && - && -
ENSFCAG00000012789	51.536	24.0518	1.1066	3.27102e-05	9.25035e-05	ENSFCAG00000012789	- && sp|Q28426|RHLC_GORGO RH-like protein IC OS=Gorilla gorilla gorilla OX=9595 PE=2 SV=2 && PF00909:Ammonium Transporter Family
ENSFCAG00000029717	18.0202	41.0156	-1.1753	3.28445e-05	9.28692e-05	BTN1A1	- && sp|P18892|BT1A1_BOVIN Butyrophilin subfamily 1 member A1 OS=Bos taurus OX=9913 GN=BTN1A1 PE=1 SV=2 && PF00622:SPRY domain|PF13765:SPRY-associated domain|PF07686:Immunoglobulin V-set domain
ENSFCAG00000047177	20.6882	4.33561	2.23754	3.31808e-05	9.37915e-05	ENSFCAG00000047177	- && - && -
ENSFCAG00000011506	11.7686	31.3012	-1.41011	3.33089e-05	9.41392e-05	ENSFCAG00000011506	- && sp|O75914|PAK3_HUMAN Serine/threonine-protein kinase PAK 3 OS=Homo sapiens OX=9606 GN=PAK3 PE=1 SV=2 && PF00786:P21-Rho-binding domain|PF00069:Protein kinase domain
ENSFCAG00000006327	4.93298	0	5.02777	3.34388e-05	9.44921e-05	PCSK1	- && sp|P29120|NEC1_HUMAN Neuroendocrine convertase 1 OS=Homo sapiens OX=9606 GN=PCSK1 PE=1 SV=2 && PF16470:Peptidase S8 pro-domain|PF01483:Proprotein convertase P-domain|PF12177:Prohormone convertase enzyme|PF00082:Subtilase family
ENSFCAG00000007181	47.7051	23.4273	1.02521	3.37017e-05	9.52061e-05	LIPK	- && sp|Q5VXJ0|LIPK_HUMAN Lipase member K OS=Homo sapiens OX=9606 GN=LIPK PE=2 SV=2 && PF00561:alpha/beta hydrolase fold
ENSFCAG00000042231	13.7859	36.5972	-1.39863	3.52842e-05	9.95557e-05	PCSK4	- && sp|Q6UW60|PCSK4_HUMAN Proprotein convertase subtilisin/kexin type 4 OS=Homo sapiens OX=9606 GN=PCSK4 PE=1 SV=2 && PF16470:Peptidase S8 pro-domain|PF01483:Proprotein convertase P-domain|PF00082:Subtilase family
ENSFCAG00000011052	30.233	60.84	-1.00281	3.53825e-05	9.9818e-05	CYP39A1	- && sp|Q9NYL5|CP39A_HUMAN 24-hydroxycholesterol 7-alpha-hydroxylase OS=Homo sapiens OX=9606 GN=CYP39A1 PE=1 SV=2 && PF00067:Cytochrome P450
ENSFCAG00000051421	15.8199	3.0941	2.3542	3.61114e-05	0.000101751	ENSFCAG00000051421	- && - && -
ENSFCAG00000018438	4.1875	19.5202	-2.18805	3.61522e-05	0.000101835	TNFRSF25	- && sp|Q93038|TNR25_HUMAN Tumor necrosis factor receptor superfamily member 25 OS=Homo sapiens OX=9606 GN=TNFRSF25 PE=1 SV=2 && PF00531:Death domain|PF00020:TNFR/NGFR cysteine-rich region
ENSFCAG00000001388	3.14482	14.7142	-2.23205	3.63186e-05	0.000102242	MYLK3	- && sp|Q5RDG7|MYLK3_PONAB Myosin light chain kinase 3 OS=Pongo abelii OX=9601 GN=MYLK3 PE=2 SV=3 && PF00069:Protein kinase domain
novel.1090	11.0293	30.7737	-1.45858	3.6459e-05	0.000102591	-	- && - && -
ENSFCAG00000026641	9.84908	0.652903	3.91502	3.69529e-05	0.000103871	PPP1R27	- && sp|Q9D119|PPR27_MOUSE Protein phosphatase 1 regulatory subunit 27 OS=Mus musculus OX=10090 GN=Ppp1r27 PE=2 SV=1 && PF12796:Ankyrin repeats (3 copies)
ENSFCAG00000031508	13.2416	34.4786	-1.36446	3.73198e-05	0.000104823	STMN3	- && sp|A4IFK9|STMN3_BOVIN Stathmin-3 OS=Bos taurus OX=9913 GN=STMN3 PE=2 SV=1 && PF00836:Stathmin family
ENSFCAG00000002913	3.85228	18.6167	-2.27278	3.74887e-05	0.000105266	RIMS3	- && sp|Q9UJD0|RIMS3_HUMAN Regulating synaptic membrane exocytosis protein 3 OS=Homo sapiens OX=9606 GN=RIMS3 PE=1 SV=1 && PF00168:C2 domain
ENSFCAG00000050166	18.4961	5.03751	1.88048	3.8406e-05	0.000107695	ENSFCAG00000050166	- && - && -
ENSFCAG00000050373	11.8642	30.6765	-1.37627	3.91316e-05	0.000109647	ENSFCAG00000050373	- && sp|Q8WY07|CTR3_HUMAN Cationic amino acid transporter 3 OS=Homo sapiens OX=9606 GN=SLC7A3 PE=1 SV=1 && PF13906:C-terminus of AA_permease|PF13520:Amino acid permease
novel.822	11.1495	1.81667	2.63644	3.95564e-05	0.000110788	-	- && - && -
ENSFCAG00000049913	13.0731	2.32424	2.51268	4.00774e-05	0.000112112	ENSFCAG00000049913	- && - && -
ENSFCAG00000034157	36.3615	14.9537	1.27918	4.04181e-05	0.000113048	ENSFCAG00000034157	- && sp|P0C6S8|LIGO3_HUMAN Leucine-rich repeat and immunoglobulin-like domain-containing nogo receptor-interacting protein 3 OS=Homo sapiens OX=9606 GN=LINGO3 PE=3 SV=1 && PF13855:Leucine rich repeat|PF07679:Immunoglobulin I-set domain
ENSFCAG00000014099	20.8305	50.7251	-1.28768	4.11375e-05	0.000114991	HSF4	- && sp|Q1HGE8|HSF4_CANLF Heat shock factor protein 4 OS=Canis lupus familiaris OX=9615 GN=HSF4 PE=2 SV=1 && PF00447:HSF-type DNA-binding
ENSFCAG00000040909	5.52223	0	5.18688	4.17299e-05	0.000116577	ENSFCAG00000040909	- && - && -
ENSFCAG00000015681	0.977993	10.942	-3.50346	4.26312e-05	0.000119024	MAP2K6	- && sp|P52564|MP2K6_HUMAN Dual specificity mitogen-activated protein kinase kinase 6 OS=Homo sapiens OX=9606 GN=MAP2K6 PE=1 SV=1 && PF00069:Protein kinase domain
ENSFCAG00000001821	8.37031	23.6274	-1.49238	4.26449e-05	0.000119044	ENSFCAG00000001821	- && sp|A6NLX3|SPDE4_HUMAN Speedy protein E4 OS=Homo sapiens OX=9606 GN=SPDYE4 PE=1 SV=2 && PF11357:Cell cycle regulatory protein
ENSFCAG00000005299	15.4268	37.5371	-1.27204	4.31151e-05	0.000120266	PATJ	- && sp|E2QYC9|INADL_CANLF InaD-like protein OS=Canis lupus familiaris OX=9615 GN=PATJ PE=1 SV=3 && PF00595:PDZ domain|PF09045:L27_2
ENSFCAG00000001663	15.4117	35.5357	-1.2062	4.40553e-05	0.00012276	ENSFCAG00000001663	- && sp|Q5SWT3|S2535_MOUSE Solute carrier family 25 member 35 OS=Mus musculus OX=10090 GN=Slc25a35 PE=1 SV=2 && PF00153:Mitochondrial carrier protein
ENSFCAG00000023900	10.2217	27.8154	-1.43265	4.44622e-05	0.000123876	ENSFCAG00000023900	- && sp|Q06124|PTN11_HUMAN Tyrosine-protein phosphatase non-receptor type 11 OS=Homo sapiens OX=9606 GN=PTPN11 PE=1 SV=3 && PF00017:SH2 domain|PF00102:Protein-tyrosine phosphatase
ENSFCAG00000045712	6.22484	0.169713	4.78274	4.46514e-05	0.000124384	ENSFCAG00000045712	- && sp|P0DPH7|TBA3C_HUMAN Tubulin alpha-3C chain OS=Homo sapiens OX=9606 GN=TUBA3C PE=1 SV=1 && PF00091:Tubulin/FtsZ family, GTPase domain|PF03953:Tubulin C-terminal domain
ENSFCAG00000006180	13.5144	3.05109	2.14015	4.4668e-05	0.000124412	PTPRR	- && sp|Q15256|PTPRR_HUMAN Receptor-type tyrosine-protein phosphatase R OS=Homo sapiens OX=9606 GN=PTPRR PE=1 SV=2 && -
ENSFCAG00000013269	18.4355	39.771	-1.1166	4.48341e-05	0.000124837	CSF3R	- && sp|Q99062|CSF3R_HUMAN Granulocyte colony-stimulating factor receptor OS=Homo sapiens OX=9606 GN=CSF3R PE=1 SV=1 && PF06328:Ig-like C2-type domain|PF00041:Fibronectin type III domain
ENSFCAG00000047692	9.6413	0.621076	3.90969	4.62172e-05	0.000128592	ENSFCAG00000047692	- && - && -
ENSFCAG00000047689	3.79029	16.8349	-2.19794	4.63092e-05	0.000128829	ENSFCAG00000047689	- && sp|O00370|LORF2_HUMAN LINE-1 retrotransposable element ORF2 protein OS=Homo sapiens OX=9606 PE=1 SV=1 && -
ENSFCAG00000006341	10.1049	29.7758	-1.57761	4.64047e-05	0.000129075	ADAM33	- && sp|Q9BZ11|ADA33_HUMAN Disintegrin and metalloproteinase domain-containing protein 33 OS=Homo sapiens OX=9606 GN=ADAM33 PE=1 SV=2 && PF01421:Reprolysin (M12B) family zinc metalloprotease|PF00200:Disintegrin|PF01562:Reprolysin family propeptide|PF08516:ADAM cysteine-rich
ENSFCAG00000013062	24.8151	51.1768	-1.06158	4.76447e-05	0.000132445	ARHGAP32	- && sp|A7KAX9|RHG32_HUMAN Rho GTPase-activating protein 32 OS=Homo sapiens OX=9606 GN=ARHGAP32 PE=1 SV=1 && PF14604:Variant SH3 domain|PF00620:RhoGAP domain
ENSFCAG00000045905	20.6246	42.681	-1.05766	4.80222e-05	0.000133435	DACT1	- && sp|Q9NYF0|DACT1_HUMAN Dapper homolog 1 OS=Homo sapiens OX=9606 GN=DACT1 PE=1 SV=2 && PF15268:Dapper
ENSFCAG00000010306	24.162	8.31176	1.54615	4.82581e-05	0.00013407	GPR3	- && sp|P46089|GPR3_HUMAN G-protein coupled receptor 3 OS=Homo sapiens OX=9606 GN=GPR3 PE=1 SV=1 && PF00001:7 transmembrane receptor (rhodopsin family)
ENSFCAG00000049634	5.18949	19.8665	-1.9644	4.86347e-05	0.000135056	ENSFCAG00000049634	- && - && -
ENSFCAG00000040897	7.80611	22.3867	-1.53268	4.91303e-05	0.000136331	ENSFCAG00000040897	- && sp|A6QR46|RAB6B_BOVIN Ras-related protein Rab-6B OS=Bos taurus OX=9913 GN=RAB6B PE=2 SV=1 && PF00071:Ras family
ENSFCAG00000047783	5.72042	0	5.26533	4.92274e-05	0.000136559	ENSFCAG00000047783	- && - && -
ENSFCAG00000008561	8.50807	24.1928	-1.5169	4.93183e-05	0.000136771	CARD11	- && sp|Q9BXL7|CAR11_HUMAN Caspase recruitment domain-containing protein 11 OS=Homo sapiens OX=9606 GN=CARD11 PE=1 SV=3 && PF00619:Caspase recruitment domain
ENSFCAG00000030874	11.3183	1.78017	2.65995	4.95186e-05	0.000137286	FGF9	- && sp|P31371|FGF9_HUMAN Fibroblast growth factor 9 OS=Homo sapiens OX=9606 GN=FGF9 PE=1 SV=3 && PF00167:Fibroblast growth factor
ENSFCAG00000024954	4.4253	20.0965	-2.15293	5.04959e-05	0.000139787	SMTNL2	- && sp|Q2KI85|SMTL2_BOVIN Smoothelin-like protein 2 OS=Bos taurus OX=9913 GN=SMTNL2 PE=2 SV=1 && PF00307:Calponin homology (CH) domain
ENSFCAG00000042025	1.38284	11.3919	-2.99328	5.10708e-05	0.000141273	LHX3	- && sp|Q9UBR4|LHX3_HUMAN LIM/homeobox protein Lhx3 OS=Homo sapiens OX=9606 GN=LHX3 PE=1 SV=2 && PF00412:LIM domain|PF00046:Homeodomain
ENSFCAG00000015438	14.8653	34.7462	-1.22148	5.19082e-05	0.000143526	SHC2	- && sp|P98077|SHC2_HUMAN SHC-transforming protein 2 OS=Homo sapiens OX=9606 GN=SHC2 PE=1 SV=4 && PF00640:Phosphotyrosine interaction domain (PTB/PID)|PF00017:SH2 domain
ENSFCAG00000053476	4.60644	0	4.93512	5.32049e-05	0.000146937	ENSFCAG00000053476	- && sp|Q64ET8|FRG2_HUMAN Protein FRG2 OS=Homo sapiens OX=9606 GN=FRG2 PE=2 SV=1 && PF15315:Facioscapulohumeral muscular dystrophy candidate 2
ENSFCAG00000036726	14.7005	3.45364	2.11112	5.36877e-05	0.000148215	ENSFCAG00000036726	- && - && -
ENSFCAG00000002836	17.8947	39.7878	-1.13587	5.49465e-05	0.000151612	DCAF16	- && sp|Q9NXF7|DCA16_HUMAN DDB1- and CUL4-associated factor 16 OS=Homo sapiens OX=9606 GN=DCAF16 PE=1 SV=1 && PF15349:DDB1- and CUL4-associated factor 16
ENSFCAG00000026188	19.3832	45.0237	-1.2304	5.50631e-05	0.000151911	SH2D3A	- && sp|Q9BRG2|SH23A_HUMAN SH2 domain-containing protein 3A OS=Homo sapiens OX=9606 GN=SH2D3A PE=1 SV=1 && PF00017:SH2 domain
ENSFCAG00000050232	5.55289	0.158929	4.62948	5.55466e-05	0.000153177	ENSFCAG00000050232	- && - && -
ENSFCAG00000049049	32.3179	12.1008	1.41292	5.56618e-05	0.000153472	ENSFCAG00000049049	- && - && -
ENSFCAG00000005488	18.5871	41.484	-1.16083	5.65661e-05	0.000155873	SPAG6	- && sp|Q9JLI7|SPAG6_MOUSE Sperm-associated antigen 6 OS=Mus musculus OX=10090 GN=Spag6 PE=1 SV=1 && PF00514:Armadillo/beta-catenin-like repeat
novel.416	14.5039	3.26716	2.14175	5.6992e-05	0.00015693	-	- && - && -
ENSFCAG00000051024	8.14547	0.650769	3.64414	5.84178e-05	0.000160737	ENSFCAG00000051024	- && - && -
ENSFCAG00000049486	6.22898	0.153338	4.79768	5.88368e-05	0.000161818	ENSFCAG00000049486	- && - && -
ENSFCAG00000050771	5.70976	0.158929	4.6761	5.89855e-05	0.000162156	ENSFCAG00000050771	- && - && -
ENSFCAG00000026549	10.8048	28.1387	-1.37821	5.92669e-05	0.000162857	ADAMTS13	- && sp|Q76LX8|ATS13_HUMAN A disintegrin and metalloproteinase with thrombospondin motifs 13 OS=Homo sapiens OX=9606 GN=ADAMTS13 PE=1 SV=1 && PF01421:Reprolysin (M12B) family zinc metalloprotease|PF17771:ADAM cysteine-rich domain|PF00090:Thrombospondin type 1 domain
ENSFCAG00000008547	18.7863	44.8663	-1.27254	6.28612e-05	0.000172302	EBF1	- && sp|Q9UH73|COE1_HUMAN Transcription factor COE1 OS=Homo sapiens OX=9606 GN=EBF1 PE=1 SV=2 && PF16423:Transcription factor COE1 helix-loop-helix domain|PF16422:Transcription factor COE1 DNA-binding domain|PF01833:IPT/TIG domain
ENSFCAG00000031959	41.6662	20.1838	1.04042	6.39983e-05	0.000175315	ENSFCAG00000031959	- && sp|Q95JF4|DNAJ1_CHLAE DnaJ homolog subfamily A member 1 OS=Chlorocebus aethiops OX=9534 GN=DNAJA1 PE=2 SV=1 && PF00226:DnaJ domain
ENSFCAG00000044428	35.9475	15.496	1.20597	6.41145e-05	0.000175608	ENSFCAG00000044428	- && sp|Q9Y6M5|ZNT1_HUMAN Zinc transporter 1 OS=Homo sapiens OX=9606 GN=SLC30A1 PE=1 SV=3 && PF01545:Cation efflux family
ENSFCAG00000007622	37.2474	16.5667	1.17227	6.70164e-05	0.000183233	KIAA0895	- && sp|Q8NCT3|K0895_HUMAN Uncharacterized protein KIAA0895 OS=Homo sapiens OX=9606 GN=KIAA0895 PE=2 SV=4 && PF08014:Domain of unknown function (DUF1704)
ENSFCAG00000016512	0	5.24718	-4.56142	6.90791e-05	0.000188706	ENSFCAG00000016512	- && - && -
ENSFCAG00000049651	2.61272	13.7102	-2.37351	6.95396e-05	0.000189881	ENSFCAG00000049651	- && - && -
novel.988	4.53	0	4.91802	7.00537e-05	0.000191172	-	- && - && -
ENSFCAG00000013445	4.73925	18.4774	-1.99965	7.12165e-05	0.00019426	EPCAM	- && sp|Q3T0L5|EPCAM_BOVIN Epithelial cell adhesion molecule OS=Bos taurus OX=9913 GN=EPCAM PE=2 SV=1 && PF18635:Epithelial cell adhesion molecule N-terminal domain|PF00086:Thyroglobulin type-1 repeat
ENSFCAG00000008893	8.94997	1.14727	2.96644	7.54993e-05	0.000205491	LSR	- && sp|Q86X29|LSR_HUMAN Lipolysis-stimulated lipoprotein receptor OS=Homo sapiens OX=9606 GN=LSR PE=1 SV=4 && PF05624:Lipolysis stimulated receptor (LSR)
ENSFCAG00000040950	13.1613	33.9015	-1.34501	7.63472e-05	0.000207708	ENSFCAG00000040950	- && sp|Q96FF7|MISP3_HUMAN Uncharacterized protein MISP3 OS=Homo sapiens OX=9606 GN=MISP3 PE=2 SV=4 && PF15304:A-kinase anchor protein 2 C-terminus
ENSFCAG00000022779	30.6849	62.0867	-1.01523	7.74751e-05	0.000210653	ARHGAP19	- && sp|Q14CB8|RHG19_HUMAN Rho GTPase-activating protein 19 OS=Homo sapiens OX=9606 GN=ARHGAP19 PE=1 SV=1 && PF00620:RhoGAP domain
ENSFCAG00000006712	1.64377	11.997	-2.84351	7.89991e-05	0.000214578	MAPT	- && sp|Q5YCV9|TAU_HYLLA Microtubule-associated protein tau OS=Hylobates lar OX=9580 GN=MAPT PE=3 SV=4 && PF00418:Tau and MAP protein, tubulin-binding repeat
novel.138	17.1488	4.98947	1.79443	7.95331e-05	0.000215902	-	- && - && -
ENSFCAG00000001062	9.79419	27.0778	-1.4409	7.99433e-05	0.000216889	CDH3	- && sp|P22223|CADH3_HUMAN Cadherin-3 OS=Homo sapiens OX=9606 GN=CDH3 PE=1 SV=2 && PF01049:Cadherin cytoplasmic region|PF00028:Cadherin domain
ENSFCAG00000012338	16.9964	39.7778	-1.2233	8.04159e-05	0.00021814	SPATA20	- && sp|Q8TB22|SPT20_HUMAN Spermatogenesis-associated protein 20 OS=Homo sapiens OX=9606 GN=SPATA20 PE=2 SV=3 && PF03190:Protein of unknown function, DUF255
novel.655	12.9134	2.10206	2.61389	8.14815e-05	0.000220869	-	- && sp|P08548|LIN1_NYCCO LINE-1 reverse transcriptase homolog OS=Nycticebus coucang OX=9470 PE=4 SV=1 && -
ENSFCAG00000006721	4.08956	19.2833	-2.23939	8.16015e-05	0.00022115	CDK18	- && sp|Q5RD01|CDK18_PONAB Cyclin-dependent kinase 18 OS=Pongo abelii OX=9601 GN=CDK18 PE=2 SV=3 && PF00069:Protein kinase domain
ENSFCAG00000045013	55.4012	147.722	-1.41602	8.39403e-05	0.000227171	ENSFCAG00000045013	- && sp|O14879|IFIT3_HUMAN Interferon-induced protein with tetratricopeptide repeats 3 OS=Homo sapiens OX=9606 GN=IFIT3 PE=1 SV=1 && -
ENSFCAG00000030023	24.5707	7.87182	1.64146	8.39635e-05	0.0002272	ENSFCAG00000030023	- && sp|Q56JU9|RS24_BOVIN 40S ribosomal protein S24 OS=Bos taurus OX=9913 GN=RPS24 PE=2 SV=2 && PF01282:Ribosomal protein S24e
ENSFCAG00000007127	12.0035	31.3409	-1.38426	8.5633e-05	0.000231516	CELF5	- && sp|Q8N6W0|CELF5_HUMAN CUGBP Elav-like family member 5 OS=Homo sapiens OX=9606 GN=CELF5 PE=1 SV=1 && PF00076:RNA recognition motif. (a.k.a. RRM, RBD, or RNP domain)
ENSFCAG00000035778	7.77643	0.465604	4.01142	8.93664e-05	0.000241155	U6	- && - && -
novel.357	7.78158	0.323051	4.5366	9.05933e-05	0.000244288	-	- && - && -
ENSFCAG00000049281	8.61314	0.976878	3.14049	9.0805e-05	0.000244824	SNORD36	- && - && -
ENSFCAG00000004215	7.30263	23.4487	-1.66279	9.18766e-05	0.000247534	SEMA4D	- && sp|O09126|SEM4D_MOUSE Semaphorin-4D OS=Mus musculus OX=10090 GN=Sema4d PE=1 SV=2 && PF01437:Plexin repeat|PF01403:Sema domain
ENSFCAG00000010144	2.51	13.2486	-2.44945	9.19211e-05	0.000247618	ARRDC5	- && sp|A6NEK1|ARRD5_HUMAN Arrestin domain-containing protein 5 OS=Homo sapiens OX=9606 GN=ARRDC5 PE=3 SV=2 && PF00339:Arrestin (or S-antigen), N-terminal domain|PF02752:Arrestin (or S-antigen), C-terminal domain
ENSFCAG00000025713	2.37256	12.7796	-2.41713	9.2976e-05	0.000250279	FHIP1A	- && sp|Q05DH4|FHI1A_HUMAN FHF complex subunit HOOK interacting protein 1A OS=Homo sapiens OX=9606 GN=FHIP1A PE=1 SV=2 && PF10257:Retinoic acid induced 16-like protein
ENSFCAG00000005103	20.8875	44.9519	-1.11458	9.51381e-05	0.000255988	RPS6KA2	- && sp|Q15349|KS6A2_HUMAN Ribosomal protein S6 kinase alpha-2 OS=Homo sapiens OX=9606 GN=RPS6KA2 PE=1 SV=2 && -
ENSFCAG00000046140	9.07157	1.12756	2.98577	9.76073e-05	0.00026248	ENSFCAG00000046140	- && sp|Q14439|GP176_HUMAN G-protein coupled receptor 176 OS=Homo sapiens OX=9606 GN=GPR176 PE=2 SV=1 && -
ENSFCAG00000041070	4.20211	0	4.79415	9.76329e-05	0.000262511	ENSFCAG00000041070	- && - && -
novel.601	33.7175	16.0837	1.06394	0.000100747	0.0002703	-	- && - && -
novel.140	19.7138	40.664	-1.05713	0.000100875	0.000270602	-	- && - && -
ENSFCAG00000012308	6.7564	0.333308	4.33517	0.000102644	0.000275191	ARHGAP30	- && sp|Q7Z6I6|RHG30_HUMAN Rho GTPase-activating protein 30 OS=Homo sapiens OX=9606 GN=ARHGAP30 PE=1 SV=3 && PF00620:RhoGAP domain
ENSFCAG00000026110	4.8381	18.3886	-1.93457	0.000103231	0.000276723	CYP2D6	- && sp|Q29473|CP2DF_CANLF Cytochrome P450 2D15 OS=Canis lupus familiaris OX=9615 GN=CYP2D15 PE=1 SV=3 && PF00067:Cytochrome P450
ENSFCAG00000043692	10.0215	1.11118	3.14152	0.000104123	0.000278994	ENSFCAG00000043692	- && sp|Q13156|RFA4_HUMAN Replication protein A 30 kDa subunit OS=Homo sapiens OX=9606 GN=RPA4 PE=1 SV=2 && PF08784:Replication protein A C terminal
ENSFCAG00000042407	7.85701	0.523137	3.97822	0.000105464	0.000282507	ODAPH	- && sp|Q17RF5|ODAPH_HUMAN Odontogenesis associated phosphoprotein OS=Homo sapiens OX=9606 GN=ODAPH PE=1 SV=1 && PF15848:Odontogenesis associated phosphoprotein
ENSFCAG00000049336	17.8156	4.89375	1.85102	0.000106632	0.000285595	ENSFCAG00000049336	- && - && -
ENSFCAG00000044399	21.0157	46.3384	-1.14135	0.000107357	0.000287454	PITX1	- && sp|P70314|PITX1_MOUSE Pituitary homeobox 1 OS=Mus musculus OX=10090 GN=Pitx1 PE=2 SV=2 && PF00046:Homeodomain|PF03826:OAR domain
ENSFCAG00000042344	9.95449	28.6868	-1.51845	0.000108463	0.000290228	RNF224	- && sp|Q3UIW8|RN224_MOUSE RING finger protein 224 OS=Mus musculus OX=10090 GN=Rnf224 PE=2 SV=1 && PF13445:RING-type zinc-finger
ENSFCAG00000033153	14.521	2.85389	2.37271	0.000109016	0.000291561	ENSFCAG00000033153	- && - && -
ENSFCAG00000039379	18.4446	6.19995	1.57557	0.000109771	0.000293412	ENSFCAG00000039379	- && - && -
ENSFCAG00000029895	4.51196	17.2453	-1.92012	0.000109833	0.000293534	AASS	- && sp|A8E657|AASS_BOVIN Alpha-aminoadipic semialdehyde synthase, mitochondrial OS=Bos taurus OX=9913 GN=AASS PE=2 SV=1 && PF05222:Alanine dehydrogenase/PNT, N-terminal domain|PF16653:Saccharopine dehydrogenase C-terminal domain|PF03435:Saccharopine dehydrogenase NADP binding domain
ENSFCAG00000039278	0.275598	6.44663	-4.27854	0.000110296	0.000294729	ENSFCAG00000039278	- && sp|P09471|GNAO_HUMAN Guanine nucleotide-binding protein G(o) subunit alpha OS=Homo sapiens OX=9606 GN=GNAO1 PE=1 SV=4 && -
ENSFCAG00000025934	15.6047	34.5084	-1.14216	0.000110543	0.000295347	SIRT4	- && sp|Q1JQC6|SIR4_BOVIN NAD-dependent protein lipoamidase sirtuin-4, mitochondrial OS=Bos taurus OX=9913 GN=SIRT4 PE=2 SV=1 && PF02146:Sir2 family
ENSFCAG00000039972	8.71524	1.11078	2.93926	0.000111432	0.000297594	ENSFCAG00000039972	- && - && -
ENSFCAG00000035810	4.40563	0	4.86837	0.000112634	0.000300674	SELE	- && sp|P33730|LYAM2_CANLF E-selectin OS=Canis lupus familiaris OX=9615 GN=SELE PE=2 SV=1 && PF00084:Sushi repeat (SCR repeat)|PF00059:Lectin C-type domain|PF00008:EGF-like domain
ENSFCAG00000033339	28.0019	10.6549	1.40933	0.000113347	0.000302406	ENSFCAG00000033339	- && - && -
ENSFCAG00000040701	2.7161	14.3039	-2.33779	0.000114225	0.000304705	ENSFCAG00000040701	- && sp|Q2TBK3|PLAC9_BOVIN Placenta-specific protein 9 OS=Bos taurus OX=9913 GN=PLAC9 PE=3 SV=1 && PF15205:Placenta-specific protein 9
ENSFCAG00000046288	295.369	98.3108	1.58768	0.000114516	0.000305435	ENSFCAG00000046288	- && sp|Q3SZ59|RL36A_BOVIN 60S ribosomal protein L36a OS=Bos taurus OX=9913 GN=RPL36A PE=3 SV=3 && PF00935:Ribosomal protein L44
ENSFCAG00000045113	21.4441	49.5205	-1.19638	0.000115592	0.000308085	ENSFCAG00000045113	- && sp|Q717R9|CYS1_HUMAN Cystin-1 OS=Homo sapiens OX=9606 GN=CYS1 PE=1 SV=1 && -
ENSFCAG00000053862	5.14125	0.174379	4.53226	0.000116587	0.000310603	ENSFCAG00000053862	- && sp|Q96S55|WRIP1_HUMAN ATPase WRNIP1 OS=Homo sapiens OX=9606 GN=WRNIP1 PE=1 SV=2 && -
ENSFCAG00000031496	6.25589	19.2141	-1.62077	0.000116843	0.000311197	TRDN	- && sp|Q13061|TRDN_HUMAN Triadin OS=Homo sapiens OX=9606 GN=TRDN PE=1 SV=4 && PF05279:Aspartyl beta-hydroxylase N-terminal region
ENSFCAG00000005918	7.55472	0.626668	3.55413	0.000116991	0.000311503	ACSBG1	- && sp|Q2KHW5|ACBG1_BOVIN Long-chain-fatty-acid--CoA ligase ACSBG1 OS=Bos taurus OX=9913 GN=ACSBG1 PE=2 SV=1 && PF00501:AMP-binding enzyme
ENSFCAG00000042565	33.268	12.3616	1.42401	0.000117964	0.000313958	ENSFCAG00000042565	- && - && -
ENSFCAG00000044436	5.34459	0.161063	4.57282	0.000118157	0.000314383	ENSFCAG00000044436	- && sp|Q3SZV8|ROMO1_BOVIN Reactive oxygen species modulator 1 OS=Bos taurus OX=9913 GN=ROMO1 PE=3 SV=1 && -
ENSFCAG00000002078	7.59818	22.2396	-1.53938	0.000119013	0.000316525	ACE	- && sp|P12821|ACE_HUMAN Angiotensin-converting enzyme OS=Homo sapiens OX=9606 GN=ACE PE=1 SV=1 && PF01401:Angiotensin-converting enzyme
ENSFCAG00000009711	16.9554	35.2396	-1.04921	0.00011939	0.000317436	GNMT	- && sp|Q14749|GNMT_HUMAN Glycine N-methyltransferase OS=Homo sapiens OX=9606 GN=GNMT PE=1 SV=3 && PF13649:Methyltransferase domain
novel.800	0	5.00316	-4.49811	0.000120327	0.000319655	-	- && - && -
ENSFCAG00000052854	15.7895	3.97792	1.96463	0.000121515	0.000322618	ENSFCAG00000052854	- && - && -
ENSFCAG00000047080	18.0211	36.8351	-1.03331	0.000128894	0.000341438	ENSFCAG00000047080	- && - && -
ENSFCAG00000014368	13.7422	31.5375	-1.19896	0.00013266	0.000351065	KIAA1958	- && sp|Q8N8K9|K1958_HUMAN Uncharacterized protein KIAA1958 OS=Homo sapiens OX=9606 GN=KIAA1958 PE=1 SV=1 && -
ENSFCAG00000040546	7.10909	22.4444	-1.6439	0.00013721	0.000362642	CB3H15orf61	- && sp|Q0VG49|CO061_MOUSE Uncharacterized protein C15orf61 homolog OS=Mus musculus OX=10090 PE=2 SV=2 && PF15031:Domain of unknown function (DUF4528)
ENSFCAG00000015391	0	5.05189	-4.509	0.000138305	0.000365318	DRP2	- && sp|Q13474|DRP2_HUMAN Dystrophin-related protein 2 OS=Homo sapiens OX=9606 GN=DRP2 PE=2 SV=2 && PF00435:Spectrin repeat|PF00397:WW domain|PF09069:EF-hand|PF00569:Zinc finger, ZZ type|PF09068:EF hand
ENSFCAG00000051334	15.9169	35.0943	-1.14096	0.000140922	0.000371819	ENSFCAG00000051334	- && sp|O43309|ZSC12_HUMAN Zinc finger and SCAN domain-containing protein 12 OS=Homo sapiens OX=9606 GN=ZSCAN12 PE=1 SV=1 && PF02023:SCAN domain|PF00096:Zinc finger, C2H2 type
ENSFCAG00000052386	2.59415	12.6954	-2.27121	0.000141605	0.000373516	ENSFCAG00000052386	- && - && -
ENSFCAG00000027552	15.5439	4.03171	1.93406	0.000143497	0.000378452	ENSFCAG00000027552	- && sp|Q96QV6|H2A1A_HUMAN Histone H2A type 1-A OS=Homo sapiens OX=9606 GN=H2AC1 PE=1 SV=3 && PF16211:C-terminus of histone H2A|PF00125:Core histone H2A/H2B/H3/H4
ENSFCAG00000047448	7.43357	0.509822	3.91515	0.000146951	0.000387122	ENSFCAG00000047448	- && - && -
ENSFCAG00000005862	17.8309	38.1982	-1.10231	0.000147548	0.00038864	KYAT1	- && sp|Q16773|KAT1_HUMAN Kynurenine--oxoglutarate transaminase 1 OS=Homo sapiens OX=9606 GN=KYAT1 PE=1 SV=1 && PF00155:Aminotransferase class I and II
ENSFCAG00000001690	0	5.25876	-4.56444	0.000147666	0.000388897	CCDC152	- && sp|Q4G0S7|CC152_HUMAN Coiled-coil domain-containing protein 152 OS=Homo sapiens OX=9606 GN=CCDC152 PE=1 SV=3 && -
ENSFCAG00000049247	8.58663	1.01031	3.11162	0.000149378	0.000393349	ENSFCAG00000049247	- && - && -
ENSFCAG00000040829	23.1017	8.82262	1.38951	0.000151316	0.000398116	ENSFCAG00000040829	- && sp|O14649|KCNK3_HUMAN Potassium channel subfamily K member 3 OS=Homo sapiens OX=9606 GN=KCNK3 PE=1 SV=1 && PF07885:Ion channel
ENSFCAG00000021980	4.18057	15.8642	-1.88788	0.000151929	0.000399504	IGFBP5	- && sp|Q05717|IBP5_BOVIN Insulin-like growth factor-binding protein 5 OS=Bos taurus OX=9913 GN=IGFBP5 PE=2 SV=2 && PF00219:Insulin-like growth factor binding protein|PF00086:Thyroglobulin type-1 repeat
ENSFCAG00000048691	5.75125	0.158929	4.69597	0.00015949	0.000418499	ENSFCAG00000048691	- && - && -
novel.537	8.26497	22.3504	-1.44448	0.00016233	0.000425592	-	- && - && -
ENSFCAG00000009091	8.90967	23.5077	-1.4274	0.000172638	0.000451473	ENSFCAG00000009091	- && sp|Q076A3|MYH13_CANLF Myosin-13 OS=Canis lupus familiaris OX=9615 GN=MYH13 PE=3 SV=1 && PF02736:Myosin N-terminal SH3-like domain|PF00063:Myosin head (motor domain)|PF01576:Myosin tail
ENSFCAG00000006117	0.702394	9.12286	-3.66509	0.000174658	0.000456499	MYOM3	- && sp|Q5VTT5|MYOM3_HUMAN Myomesin-3 OS=Homo sapiens OX=9606 GN=MYOM3 PE=1 SV=1 && PF07679:Immunoglobulin I-set domain|PF00041:Fibronectin type III domain
ENSFCAG00000053754	17.4191	40.8147	-1.2159	0.000176174	0.000460137	ENSFCAG00000053754	- && - && -
ENSFCAG00000051767	14.6305	4.09818	1.83291	0.000176979	0.000462046	ENSFCAG00000051767	- && - && -
ENSFCAG00000039592	24.3915	9.69876	1.339	0.000178109	0.000464865	ENSFCAG00000039592	- && - && -
ENSFCAG00000051354	1.97906	10.9275	-2.49694	0.000179284	0.00046767	ENSFCAG00000051354	- && - && -
ENSFCAG00000010022	6.15407	18.3104	-1.59905	0.0001795	0.000468102	DSP	- && sp|P15924|DESP_HUMAN Desmoplakin OS=Homo sapiens OX=9606 GN=DSP PE=1 SV=3 && PF00681:Plectin repeat|PF18373:Spectrin like domain|PF17902:SH3 domain
ENSFCAG00000018703	5.39534	18.0382	-1.71604	0.000182397	0.000475101	RNF212B	- && sp|A8MTL3|R212B_HUMAN RING finger protein 212B OS=Homo sapiens OX=9606 GN=RNF212B PE=2 SV=1 && PF14634:zinc-RING finger domain
ENSFCAG00000043220	1.91833	11.2756	-2.55167	0.000182413	0.000475101	CDK5R2	- && sp|O35926|CD5R2_MOUSE Cyclin-dependent kinase 5 activator 2 OS=Mus musculus OX=10090 GN=Cdk5r2 PE=1 SV=2 && PF03261:Cyclin-dependent kinase 5 activator protein
ENSFCAG00000045978	4.68976	0	4.95708	0.000184163	0.000479457	ENSFCAG00000045978	- && - && -
ENSFCAG00000010356	11.1738	26.0267	-1.23056	0.00018469	0.000480628	ENSFCAG00000010356	- && sp|Q8C160|MSLNL_MOUSE Mesothelin-like protein OS=Mus musculus OX=10090 GN=Mslnl PE=2 SV=1 && PF06060:Pre-pro-megakaryocyte potentiating factor precursor (Mesothelin)
novel.490	4.64217	17.7411	-1.89926	0.000186618	0.000485237	-	- && - && -
ENSFCAG00000034779	19.7329	41.7361	-1.06597	0.000187087	0.000486217	YPEL4	- && sp|Q65Z56|YPEL4_CHLAE Protein yippee-like 4 OS=Chlorocebus aethiops OX=9534 GN=YPEL4 PE=2 SV=1 && -
ENSFCAG00000028092	0.701227	9.82759	-3.77318	0.000189775	0.000492829	GPR63	- && sp|Q9BZJ6|GPR63_HUMAN Probable G-protein coupled receptor 63 OS=Homo sapiens OX=9606 GN=GPR63 PE=2 SV=2 && PF00001:7 transmembrane receptor (rhodopsin family)
ENSFCAG00000028725	0.995392	9.44372	-3.28066	0.00019035	0.000494252	RASSF2	- && sp|P50749|RASF2_HUMAN Ras association domain-containing protein 2 OS=Homo sapiens OX=9606 GN=RASSF2 PE=1 SV=1 && PF00788:Ras association (RalGDS/AF-6) domain|PF16517:Novel Ras effector 1 C-terminal SARAH (Sav/Rassf/Hpo) domain
ENSFCAG00000028499	17.5069	5.95878	1.56829	0.000191136	0.000496155	ENSFCAG00000028499	- && sp|Q86SG4|DPCA2_HUMAN Putative Dresden prostate carcinoma protein 2 OS=Homo sapiens OX=9606 GN=HMGN2P46 PE=5 SV=1 && -
ENSFCAG00000003570	13.9082	32.9829	-1.24531	0.000195421	0.000506572	EMILIN3	- && sp|Q9NT22|EMIL3_HUMAN EMILIN-3 OS=Homo sapiens OX=9606 GN=EMILIN3 PE=1 SV=2 && PF07546:EMI domain
ENSFCAG00000009754	12.2994	28.6099	-1.22125	0.000196641	0.000509632	COMP	- && sp|P35445|COMP_BOVIN Cartilage oligomeric matrix protein OS=Bos taurus OX=9913 GN=COMP PE=1 SV=2 && PF11598:Cartilage oligomeric matrix protein|PF02412:Thrombospondin type 3 repeat|PF07645:Calcium-binding EGF domain|PF05735:Thrombospondin C-terminal region
ENSFCAG00000041388	3.67862	14.006	-1.95039	0.000196656	0.000509632	ENSFCAG00000041388	- && - && -
ENSFCAG00000042806	46.2392	22.608	1.02268	0.000196928	0.000510265	ENSFCAG00000042806	- && sp|Q28433|TAP1_GORGO Antigen peptide transporter 1 OS=Gorilla gorilla gorilla OX=9595 GN=TAP1 PE=2 SV=2 && PF00664:ABC transporter transmembrane region|PF00005:ABC transporter
ENSFCAG00000048395	40.5948	19.9499	1.03238	0.000197095	0.000510554	ENSFCAG00000048395	- && - && -
ENSFCAG00000030862	20.0798	6.94451	1.52111	0.000200596	0.000518902	NR4A3	- && sp|Q92570|NR4A3_HUMAN Nuclear receptor subfamily 4 group A member 3 OS=Homo sapiens OX=9606 GN=NR4A3 PE=1 SV=3 && PF00105:Zinc finger, C4 type (two domains)|PF00104:Ligand-binding domain of nuclear hormone receptor
novel.819	64.124	31.3494	1.02788	0.000202995	0.000524817	-	- && - && -
ENSFCAG00000024629	6.35863	20.9284	-1.73625	0.000203181	0.000525225	ADGRG6	- && sp|Q86SQ4|AGRG6_HUMAN Adhesion G-protein coupled receptor G6 OS=Homo sapiens OX=9606 GN=ADGRG6 PE=1 SV=3 && PF00002:7 transmembrane receptor (Secretin family)|PF00431:CUB domain|PF00354:Pentaxin family|PF01825:GPCR proteolysis site, GPS, motif
ENSFCAG00000015182	20.149	44.5498	-1.12711	0.000203337	0.000525556	ALOX15B	- && sp|O15296|LX15B_HUMAN Polyunsaturated fatty acid lipoxygenase ALOX15B OS=Homo sapiens OX=9606 GN=ALOX15B PE=1 SV=3 && PF00305:Lipoxygenase|PF01477:PLAT/LH2 domain
ENSFCAG00000008063	10.5645	26.438	-1.32329	0.000204931	0.000529482	KCNC4	- && sp|Q03721|KCNC4_HUMAN Potassium voltage-gated channel subfamily C member 4 OS=Homo sapiens OX=9606 GN=KCNC4 PE=1 SV=2 && -
ENSFCAG00000008740	18.9896	39.4812	-1.04594	0.000207967	0.000537001	NKX2-2	- && sp|O95096|NKX22_HUMAN Homeobox protein Nkx-2.2 OS=Homo sapiens OX=9606 GN=NKX2-2 PE=2 SV=1 && PF00046:Homeodomain
ENSFCAG00000008926	10.6352	27.9617	-1.38379	0.000211895	0.000546613	HELZ2	- && sp|E9QAM5|HELZ2_MOUSE Helicase with zinc finger domain 2 OS=Mus musculus OX=10090 GN=Helz2 PE=1 SV=1 && PF13087:AAA domain|PF00773:RNB domain|PF13086:AAA domain
ENSFCAG00000047231	22.3341	7.3562	1.59041	0.000213325	0.000549998	ENSFCAG00000047231	- && - && -
novel.321	20.0837	6.47384	1.63567	0.000216493	0.00055801	-	- && sp|O43159|RRP8_HUMAN Ribosomal RNA-processing protein 8 OS=Homo sapiens OX=9606 GN=RRP8 PE=1 SV=2 && -
ENSFCAG00000045492	5.4406	17.1286	-1.6823	0.000221731	0.00057088	NRTN	- && sp|Q99748|NRTN_HUMAN Neurturin OS=Homo sapiens OX=9606 GN=NRTN PE=1 SV=1 && PF00019:Transforming growth factor beta like domain
novel.543	14.0738	33.3025	-1.22295	0.000222767	0.000573388	-	- && sp|Q8IUR5|TMTC1_HUMAN Protein O-mannosyl-transferase TMTC1 OS=Homo sapiens OX=9606 GN=TMTC1 PE=1 SV=3 && -
ENSFCAG00000048118	8.51698	0.628802	3.72772	0.000222891	0.00057355	ENSFCAG00000048118	- && - && -
ENSFCAG00000047646	2.24613	12.7075	-2.5336	0.000230924	0.0005934	ENSFCAG00000047646	- && sp|Q02817|MUC2_HUMAN Mucin-2 OS=Homo sapiens OX=9606 GN=MUC2 PE=1 SV=2 && PF00094:von Willebrand factor type D domain|PF00007:Cystine-knot domain|PF08742:C8 domain
novel.93	37.4258	17.4453	1.11302	0.000231035	0.000593604	-	- && - && -
ENSFCAG00000053310	1.94334	11.5614	-2.58193	0.000233729	0.000600109	ENSFCAG00000053310	- && sp|P11369|LORF2_MOUSE LINE-1 retrotransposable element ORF2 protein OS=Mus musculus OX=10090 GN=Pol PE=1 SV=2 && -
ENSFCAG00000012729	22.0292	45.0904	-1.02459	0.000233831	0.000600291	ENSFCAG00000012729	- && sp|P13637|AT1A3_HUMAN Sodium/potassium-transporting ATPase subunit alpha-3 OS=Homo sapiens OX=9606 GN=ATP1A3 PE=1 SV=3 && PF00122:E1-E2 ATPase|PF00690:Cation transporter/ATPase, N-terminus|PF00689:Cation transporting ATPase, C-terminus|PF13246:Cation transport ATPase (P-type)
ENSFCAG00000048410	6.26155	0.314401	4.22711	0.000234796	0.000602601	U2	- && - && -
ENSFCAG00000052828	0.234479	7.11753	-4.42785	0.000249613	0.000638867	ENSFCAG00000052828	- && sp|Q8WY07|CTR3_HUMAN Cationic amino acid transporter 3 OS=Homo sapiens OX=9606 GN=SLC7A3 PE=1 SV=1 && PF13906:C-terminus of AA_permease|PF13520:Amino acid permease
ENSFCAG00000047343	2.3075	11.6292	-2.40378	0.000250497	0.000641043	ENSFCAG00000047343	- && - && -
ENSFCAG00000012542	2.49233	12.7508	-2.38892	0.000251231	0.000642833	B3GNT7	- && sp|Q8NFL0|B3GN7_HUMAN UDP-GlcNAc:betaGal beta-1,3-N-acetylglucosaminyltransferase 7 OS=Homo sapiens OX=9606 GN=B3GNT7 PE=1 SV=1 && PF01762:Galactosyltransferase
ENSFCAG00000051459	10.2874	24.6654	-1.27727	0.000253409	0.000648228	ENSFCAG00000051459	- && sp|Q9HC97|GPR35_HUMAN G-protein coupled receptor 35 OS=Homo sapiens OX=9606 GN=GPR35 PE=2 SV=4 && -
ENSFCAG00000039844	10.0477	1.96124	2.36168	0.000253606	0.000648643	SNORA75	- && - && -
ENSFCAG00000048891	4.37856	0	4.87932	0.000253721	0.000648847	ENSFCAG00000048891	- && sp|Q02040|AK17A_HUMAN A-kinase anchor protein 17A OS=Homo sapiens OX=9606 GN=AKAP17A PE=1 SV=2 && -
ENSFCAG00000000405	14.4578	31.5006	-1.11324	0.000254806	0.000651442	IRAG1	- && sp|Q9N1F0|IRAG1_BOVIN Inositol 1,4,5-triphosphate receptor associated 1 OS=Bos taurus OX=9913 GN=IRAG1 PE=1 SV=1 && PF05781:MRVI1 protein
ENSFCAG00000002657	1.65329	10.4073	-2.62887	0.000259719	0.000663276	GPRASP2	- && sp|Q96D09|GASP2_HUMAN G-protein coupled receptor-associated sorting protein 2 OS=Homo sapiens OX=9606 GN=GPRASP2 PE=1 SV=1 && PF04826:Armadillo-like
ENSFCAG00000022608	3.45872	14.9275	-2.13885	0.000262912	0.00067097	DOC2B	- && sp|Q14184|DOC2B_HUMAN Double C2-like domain-containing protein beta OS=Homo sapiens OX=9606 GN=DOC2B PE=1 SV=2 && PF00168:C2 domain
ENSFCAG00000033714	15.2787	3.5484	2.11218	0.00026612	0.000678878	CCR7	- && sp|Q5MD62|CCR7_BOVIN C-C chemokine receptor type 7 OS=Bos taurus OX=9913 GN=CCR7 PE=2 SV=1 && PF00001:7 transmembrane receptor (rhodopsin family)
novel.59	20.0894	7.10627	1.49454	0.00026862	0.000684879	-	- && - && -
ENSFCAG00000015675	8.57469	22.6859	-1.39499	0.000268801	0.000685154	ABCA9	- && sp|Q8IUA7|ABCA9_HUMAN ATP-binding cassette sub-family A member 9 OS=Homo sapiens OX=9606 GN=ABCA9 PE=1 SV=1 && PF12698:ABC-2 family transporter protein|PF00005:ABC transporter
ENSFCAG00000051250	3.2437	13.6848	-2.04	0.000276478	0.000703951	ENSFCAG00000051250	- && - && -
ENSFCAG00000045299	7.05947	0.639984	3.43663	0.000282248	0.00071776	ENSFCAG00000045299	- && sp|Q13145|BAMBI_HUMAN BMP and activin membrane-bound inhibitor homolog OS=Homo sapiens OX=9606 GN=BAMBI PE=1 SV=1 && PF06211:BMP and activin membrane-bound inhibitor (BAMBI) N-terminal domain
ENSFCAG00000047355	7.27863	0.780005	3.16929	0.000282469	0.000718126	ENSFCAG00000047355	- && - && -
novel.1224	0.921771	9.49817	-3.32176	0.000284603	0.000723157	-	- && - && -
ENSFCAG00000038872	4.70756	0.158929	4.38062	0.000286096	0.000726752	ENSFCAG00000038872	- && - && -
ENSFCAG00000037020	21.894	8.32422	1.39017	0.000288846	0.000733436	U12	- && - && -
ENSFCAG00000048162	8.58635	1.34056	2.70942	0.00029335	0.000744662	ENSFCAG00000048162	- && - && -
ENSFCAG00000034970	6.94114	0.646102	3.41708	0.000300788	0.000762409	U12	- && - && -
ENSFCAG00000009225	1.30527	9.5842	-2.96955	0.000303054	0.000767839	NHSL2	- && sp|Q5HYW2|NHSL2_HUMAN NHS-like protein 2 OS=Homo sapiens OX=9606 GN=NHSL2 PE=1 SV=2 && PF15273:NHS-like
ENSFCAG00000052164	5.38208	16.6693	-1.64729	0.000303364	0.00076852	ENSFCAG00000052164	- && - && -
ENSFCAG00000034940	9.4898	1.82987	2.39986	0.000303617	0.000769056	SNORD36	- && - && -
ENSFCAG00000034012	4.46915	0.174379	4.32799	0.000304613	0.000771159	ENSFCAG00000034012	- && sp|P27213|PTPS_RAT 6-pyruvoyl tetrahydrobiopterin synthase OS=Rattus norvegicus OX=10116 GN=Pts PE=1 SV=1 && PF01242:6-pyruvoyl tetrahydropterin synthase
ENSFCAG00000033059	8.29295	1.13022	2.85793	0.000304972	0.000771963	U6	- && - && -
ENSFCAG00000004476	4.09959	0	4.78929	0.000306898	0.000776733	SLC26A3	- && sp|Q924C9|S26A3_RAT Chloride anion exchanger OS=Rattus norvegicus OX=10116 GN=Slc26a3 PE=2 SV=1 && PF01740:STAS domain|PF00916:Sulfate permease family
ENSFCAG00000050932	9.95944	2.09832	2.23144	0.000307582	0.000778359	ENSFCAG00000050932	- && - && -
novel.892	5.91444	18.0135	-1.62757	0.000315129	0.000795943	-	- && sp|P03355|POL_MLVMS Gag-Pol polyprotein OS=Moloney murine leukemia virus (isolate Shinnick) OX=928306 GN=gag-pol PE=1 SV=5 && -
ENSFCAG00000029256	39.8768	18.0337	1.14538	0.000315607	0.000796933	SRSF12	- && sp|Q8C8K3|SRS12_MOUSE Serine/arginine-rich splicing factor 12 OS=Mus musculus OX=10090 GN=Srsf12 PE=2 SV=2 && -
ENSFCAG00000029510	14.7194	33.2198	-1.15038	0.000318339	0.000803396	ANKRD24	- && sp|Q8TF21|ANR24_HUMAN Ankyrin repeat domain-containing protein 24 OS=Homo sapiens OX=9606 GN=ANKRD24 PE=2 SV=2 && PF12796:Ankyrin repeats (3 copies)
ENSFCAG00000013577	23.0268	7.72185	1.5685	0.000327057	0.000823946	ENSFCAG00000013577	- && sp|Q8WW62|TMED6_HUMAN Transmembrane emp24 domain-containing protein 6 OS=Homo sapiens OX=9606 GN=TMED6 PE=2 SV=2 && PF01105:emp24/gp25L/p24 family/GOLD
ENSFCAG00000040514	8.26832	22.996	-1.45755	0.000330169	0.000831336	ENSFCAG00000040514	- && sp|Q96M02|CJ090_HUMAN (E2-independent) E3 ubiquitin-conjugating enzyme FATS OS=Homo sapiens OX=9606 GN=C10orf90 PE=2 SV=2 && PF17730:Centrosomal C10orf90|PF15309:ALMS motif
ENSFCAG00000049088	11.3942	2.58722	2.12709	0.000339249	0.000853392	ENSFCAG00000049088	- && - && -
ENSFCAG00000044151	5.50583	0.161063	4.62095	0.000348005	0.000874356	ENSFCAG00000044151	- && sp|A6QNZ4|PRR9_BOVIN Proline-rich protein 9 OS=Bos taurus OX=9913 GN=PRR9 PE=4 SV=2 && -
ENSFCAG00000047801	8.15685	1.3062	2.6286	0.000349867	0.000878678	ENSFCAG00000047801	- && sp|Q14344|GNA13_HUMAN Guanine nucleotide-binding protein subunit alpha-13 OS=Homo sapiens OX=9606 GN=GNA13 PE=1 SV=2 && PF00503:G-protein alpha subunit
novel.1057	10.7458	28.8066	-1.41544	0.000350176	0.000879336	-	- && - && -
ENSFCAG00000008123	8.00625	1.1486	2.80357	0.000352337	0.000884523	SLC45A1	- && sp|Q8K4S3|S45A1_RAT Proton-associated sugar transporter A OS=Rattus norvegicus OX=10116 GN=Slc45a1 PE=2 SV=1 && PF07690:Major Facilitator Superfamily
ENSFCAG00000028771	7.83768	1.14301	2.78459	0.000352396	0.000884552	ENSFCAG00000028771	- && - && -
ENSFCAG00000009190	23.2651	46.9313	-1.02225	0.000355105	0.000891111	WDR27	- && sp|A2RRH5|WDR27_HUMAN WD repeat-containing protein 27 OS=Homo sapiens OX=9606 GN=WDR27 PE=1 SV=3 && -
ENSFCAG00000044742	11.3333	25.8377	-1.19003	0.000355446	0.000891848	ENSFCAG00000044742	- && sp|P32242|OTX1_HUMAN Homeobox protein OTX1 OS=Homo sapiens OX=9606 GN=OTX1 PE=1 SV=1 && PF00046:Homeodomain|PF03529:Otx1 transcription factor
ENSFCAG00000052384	3.57279	0	4.57657	0.000365236	0.000915424	ENSFCAG00000052384	- && - && -
ENSFCAG00000026742	4.3074	15.4522	-1.84061	0.000368126	0.000922171	ST6GAL2	- && sp|Q96JF0|SIAT2_HUMAN Beta-galactoside alpha-2,6-sialyltransferase 2 OS=Homo sapiens OX=9606 GN=ST6GAL2 PE=1 SV=2 && PF00777:Glycosyltransferase family 29 (sialyltransferase)
novel.445	23.0318	7.96976	1.51745	0.000381457	0.000954027	-	- && - && -
ENSFCAG00000032962	5.58376	0.319993	4.07703	0.000383664	0.00095916	ENSFCAG00000032962	- && - && -
novel.706	7.72297	1.13649	2.75779	0.000384229	0.000960444	-	- && - && -
ENSFCAG00000044942	12.4176	30.1785	-1.29078	0.00038585	0.000964236	SERP2	- && sp|Q3T073|SERP2_BOVIN Stress-associated endoplasmic reticulum protein 2 OS=Bos taurus OX=9913 GN=SERP2 PE=3 SV=1 && PF06624:Ribosome associated membrane protein RAMP4
novel.1129	4.33935	0	4.8676	0.000387314	0.000967637	-	- && - && -
novel.931	11.9284	2.72672	2.11964	0.000394125	0.000983918	-	- && - && -
ENSFCAG00000044269	21.5261	6.86872	1.63876	0.000394149	0.000983918	ENSFCAG00000044269	- && sp|Q9H7X3|ZN696_HUMAN Zinc finger protein 696 OS=Homo sapiens OX=9606 GN=ZNF696 PE=1 SV=2 && PF00096:Zinc finger, C2H2 type
ENSFCAG00000039523	5.13742	16.3377	-1.68417	0.000403194	0.00100583	ENSFCAG00000039523	- && sp|O94991|SLIK5_HUMAN SLIT and NTRK-like protein 5 OS=Homo sapiens OX=9606 GN=SLITRK5 PE=1 SV=2 && PF13855:Leucine rich repeat
novel.76	13.0768	30.5035	-1.22693	0.000409249	0.00102011	-	- && - && -
ENSFCAG00000035370	8.43242	1.49696	2.51134	0.000422545	0.00105199	ENSFCAG00000035370	- && - && -
ENSFCAG00000013111	19.525	7.09255	1.45098	0.000427204	0.00106316	CHIT1	- && sp|Q13231|CHIT1_HUMAN Chitotriosidase-1 OS=Homo sapiens OX=9606 GN=CHIT1 PE=1 SV=1 && PF01607:Chitin binding Peritrophin-A domain|PF00704:Glycosyl hydrolases family 18
ENSFCAG00000014873	5.5801	17.7264	-1.71496	0.00043452	0.00108108	GSDME	- && sp|O60443|GSDME_HUMAN Gasdermin-E OS=Homo sapiens OX=9606 GN=GSDME PE=1 SV=2 && PF04598:Gasdermin pore forming domain|PF17708:Gasdermin PUB domain
ENSFCAG00000051428	8.68686	1.42864	2.59009	0.000437078	0.00108686	ENSFCAG00000051428	- && - && -
ENSFCAG00000014716	7.65899	20.3775	-1.40801	0.000438517	0.00109029	CB3H15orf62	- && sp|A8K5M9|CO062_HUMAN Uncharacterized protein C15orf62, mitochondrial OS=Homo sapiens OX=9606 GN=C15orf62 PE=2 SV=1 && -
ENSFCAG00000051470	10.2602	2.12202	2.27778	0.000438964	0.00109126	ENSFCAG00000051470	- && - && -
ENSFCAG00000004913	12.4339	27.4678	-1.13968	0.000454257	0.00112687	EPOR	- && sp|Q2KL21|EPOR_CANLF Erythropoietin receptor OS=Canis lupus familiaris OX=9615 GN=EPOR PE=2 SV=1 && PF00041:Fibronectin type III domain|PF09067:Erythropoietin receptor, ligand binding
ENSFCAG00000048495	15.8049	4.66546	1.75175	0.000455042	0.00112867	ENSFCAG00000048495	- && - && -
ENSFCAG00000040385	4.23571	0.169713	4.25029	0.000455915	0.00113053	ENSFCAG00000040385	- && sp|Q8IW52|SLIK4_HUMAN SLIT and NTRK-like protein 4 OS=Homo sapiens OX=9606 GN=SLITRK4 PE=1 SV=1 && PF13855:Leucine rich repeat
novel.193	21.9568	8.72456	1.33629	0.000456017	0.00113058	-	- && - && -
ENSFCAG00000045664	11.638	2.92745	1.9956	0.000461643	0.00114382	ENSFCAG00000045664	- && sp|C9J302|CD051_HUMAN Uncharacterized protein C4orf51 OS=Homo sapiens OX=9606 GN=C4orf51 PE=4 SV=1 && -
ENSFCAG00000047466	6.64645	18.4591	-1.4643	0.000467307	0.00115678	ENSFCAG00000047466	- && - && -
ENSFCAG00000025988	12.1663	27.2135	-1.16883	0.000468566	0.00115974	TTC39D	- && sp|Q5XHH9|TT39B_XENLA Tetratricopeptide repeat protein 39B OS=Xenopus laevis OX=8355 GN=ttc39b PE=2 SV=1 && PF10300:Protein of unknown function (DUF3808)
ENSFCAG00000051093	3.63287	14.1906	-1.97226	0.000471893	0.00116751	PTPRV	- && sp|P70289|PTPRV_MOUSE Receptor-type tyrosine-protein phosphatase V OS=Mus musculus OX=10090 GN=Ptprv PE=2 SV=1 && PF00102:Protein-tyrosine phosphatase|PF00041:Fibronectin type III domain|PF18861:Transmembrane domain of protein tyrosine phosphatase, receptor type J
novel.407	5.70789	17.317	-1.59019	0.000478043	0.0011821	-	- && - && -
ENSFCAG00000050264	3.86078	0	4.68197	0.000479486	0.00118551	ENSFCAG00000050264	- && - && -
ENSFCAG00000007081	32.2685	15.6616	1.04608	0.000479873	0.00118616	ENSFCAG00000007081	- && sp|O60449|LY75_HUMAN Lymphocyte antigen 75 OS=Homo sapiens OX=9606 GN=LY75 PE=1 SV=3 && PF00059:Lectin C-type domain|PF00040:Fibronectin type II domain
novel.770	13.2181	28.708	-1.12123	0.000480498	0.00118754	-	- && sp|Q2EGB9|ASCL2_BOVIN Achaete-scute homolog 2 OS=Bos taurus OX=9913 GN=ASCL2 PE=2 SV=1 && -
ENSFCAG00000048740	6.9944	0.509822	3.83386	0.000485231	0.00119892	ENSFCAG00000048740	- && - && -
ENSFCAG00000042155	2.89835	12.5364	-2.11724	0.000485801	0.00120001	ENSFCAG00000042155	- && sp|P24460|CP2BB_CANLF Cytochrome P450 2B11 OS=Canis lupus familiaris OX=9615 GN=CYP2B11 PE=2 SV=1 && -
ENSFCAG00000019376	4.13558	14.1203	-1.7848	0.000485981	0.00120013	ENSFCAG00000019376	- && sp|O94812|BAIP3_HUMAN BAI1-associated protein 3 OS=Homo sapiens OX=9606 GN=BAIAP3 PE=1 SV=2 && PF10540:Munc13 (mammalian uncoordinated) homology domain|PF00168:C2 domain
ENSFCAG00000047520	5.51288	0.319993	4.04585	0.000486793	0.00120182	ENSFCAG00000047520	- && sp|O00370|LORF2_HUMAN LINE-1 retrotransposable element ORF2 protein OS=Homo sapiens OX=9606 PE=1 SV=1 && -
ENSFCAG00000050482	0.275598	5.1999	-3.97455	0.000499795	0.00123245	ENSFCAG00000050482	- && - && -
novel.1020	8.12086	1.11211	2.84504	0.00050002	0.00123284	-	- && - && -
ENSFCAG00000051904	6.77524	0.637851	3.39663	0.000507556	0.00125059	ENSFCAG00000051904	- && - && -
ENSFCAG00000000264	5.55314	16.6962	-1.59339	0.000511591	0.00126003	ANKRD33	- && sp|Q7Z3H0|PANKY_HUMAN Photoreceptor ankyrin repeat protein OS=Homo sapiens OX=9606 GN=ANKRD33 PE=1 SV=4 && PF12796:Ankyrin repeats (3 copies)
ENSFCAG00000043286	10.6002	2.618	2.01979	0.000512379	0.00126164	VGLL2	- && sp|Q8BGW8|VGLL2_MOUSE Transcription cofactor vestigial-like protein 2 OS=Mus musculus OX=10090 GN=Vgll2 PE=1 SV=1 && PF07545:Vestigial/Tondu family
novel.90	5.54982	18.6038	-1.74704	0.000514512	0.00126656	-	- && - && -
ENSFCAG00000021928	1.15226	9.38631	-2.98091	0.000520105	0.00127948	SUSD3	- && sp|Q96L08|SUSD3_HUMAN Sushi domain-containing protein 3 OS=Homo sapiens OX=9606 GN=SUSD3 PE=1 SV=1 && -
ENSFCAG00000052646	7.79193	0.931209	3.02401	0.000522229	0.00128445	ENSFCAG00000052646	- && - && -
novel.1189	20.4699	7.32458	1.47979	0.000523987	0.00128852	-	- && sp|P48900|NU1M_FELCA NADH-ubiquinone oxidoreductase chain 1 OS=Felis catus OX=9685 GN=MT-ND1 PE=3 SV=1 && PF00146:NADH dehydrogenase
novel.638	0	4.41496	-4.31361	0.000526023	0.00129279	-	- && - && -
ENSFCAG00000004749	3.04233	13.8254	-2.16079	0.000533258	0.00130993	MLXIPL	- && sp|Q9NP71|MLXPL_HUMAN Carbohydrate-responsive element-binding protein OS=Homo sapiens OX=9606 GN=MLXIPL PE=1 SV=1 && PF00010:Helix-loop-helix DNA-binding domain
novel.178	11.7732	25.5064	-1.11643	0.000540307	0.00132655	-	- && - && -
ENSFCAG00000006205	6.69352	18.2647	-1.4436	0.000543834	0.00133451	CFAP74	- && sp|Q9C0B2|CFA74_HUMAN Cilia- and flagella-associated protein 74 OS=Homo sapiens OX=9606 GN=CFAP74 PE=2 SV=3 && PF15780:Abnormal spindle-like microcephaly-assoc'd, ASPM-SPD-2-Hydin
novel.1063	30.1269	14.2033	1.09195	0.000548648	0.00134579	-	- && - && -
ENSFCAG00000015356	2.01282	10.243	-2.3966	0.00055194	0.00135368	PACSIN1	- && sp|Q5R411|PACN1_PONAB Protein kinase C and casein kinase substrate in neurons protein 1 OS=Pongo abelii OX=9601 GN=Pacsin1 PE=2 SV=1 && -
ENSFCAG00000023492	5.84586	17.1847	-1.52774	0.000554933	0.00136049	REEP6	- && sp|Q32LG5|REEP6_BOVIN Receptor expression-enhancing protein 6 OS=Bos taurus OX=9913 GN=REEP6 PE=1 SV=1 && PF03134:TB2/DP1, HVA22 family
[truncated: 719 more rows]
