# Supplementary material for: Early Transcriptional Changes in Feline Herpesvirus-1-Infected Crandell-Rees Feline Kidney Cells
Source: Vet Sci. 2024 Oct 30;11(11):529. doi: 10.3390/vetsci11110529 (PMC11599068; doi:10.3390/vetsci11110529)
Supplement: Supplementary file 1 [file vetsci-11-00529-s001.zip › Supplementary files/Supplementary Table S5. Genes expressed only in the CRFK cells at 3 hpi..xlsx]

## Sheet: DEGs expressed only at 3 hpi
gene_id	gene_name
ENSFCAG00000038630	UBE2QL1
ENSFCAG00000026499	GHR
ENSFCAG00000027907	TRIM36
ENSFCAG00000046271	WNT9A
ENSFCAG00000047519	ENSFCAG00000047519
ENSFCAG00000026085	UTP15
ENSFCAG00000048045	ENSFCAG00000048045
ENSFCAG00000025436	CARD6
ENSFCAG00000001712	GFRA3
ENSFCAG00000002043	SYNPO
ENSFCAG00000015301	EFNB2
ENSFCAG00000051130	ENSFCAG00000051130
ENSFCAG00000003068	CDHR2
ENSFCAG00000047817	ENSFCAG00000047817
ENSFCAG00000018250	LIFR
ENSFCAG00000049780	ENSFCAG00000049780
ENSFCAG00000051285	ENSFCAG00000051285
ENSFCAG00000042777	ENSFCAG00000042777
ENSFCAG00000006998	LPAR6
ENSFCAG00000032199	EGR1
ENSFCAG00000030132	ETF1
ENSFCAG00000026766	RAB20
ENSFCAG00000024074	ENSFCAG00000024074
ENSFCAG00000018767	JAKMIP2
ENSFCAG00000001538	F12
ENSFCAG00000000534	CREBRF
ENSFCAG00000047932	ENSFCAG00000047932
ENSFCAG00000009474	WASF3
ENSFCAG00000044483	PROB1
ENSFCAG00000043828	ENSFCAG00000043828
ENSFCAG00000001535	RGS14
ENSFCAG00000006749	RASL11A
ENSFCAG00000037697	DUSP1
ENSFCAG00000035118	SRFBP1
ENSFCAG00000051297	ENSFCAG00000051297
ENSFCAG00000022842	ENSFCAG00000022842
ENSFCAG00000036369	PSD2
ENSFCAG00000014322	MTUS2
ENSFCAG00000025840	TSC22D1
ENSFCAG00000005978	ZNF608
ENSFCAG00000028495	ENSFCAG00000028495
ENSFCAG00000002427	FST
ENSFCAG00000031452	IGIP
ENSFCAG00000010436	ACOD1
ENSFCAG00000024553	PCDH17
ENSFCAG00000011470	ISL1
ENSFCAG00000010970	FRY
ENSFCAG00000011053	PLK2
ENSFCAG00000002193	RAB3C
ENSFCAG00000001278	CD14
ENSFCAG00000042275	N4BP2L1
ENSFCAG00000011988	HMGCS1
ENSFCAG00000025959	JMY
ENSFCAG00000049883	ENSFCAG00000049883
ENSFCAG00000035850	LEAP2
ENSFCAG00000014342	TGFBI
ENSFCAG00000015094	SLC44A3
ENSFCAG00000007358	METTL8
ENSFCAG00000042779	ENSFCAG00000042779
ENSFCAG00000037339	ENSFCAG00000037339
ENSFCAG00000044621	ANKRD65
ENSFCAG00000002377	SLC11A1
ENSFCAG00000028925	MBD5
ENSFCAG00000023223	SLC35A3
ENSFCAG00000004156	STK36
ENSFCAG00000009523	MMEL1
ENSFCAG00000018645	TTC34
ENSFCAG00000023752	ZNF804A
ENSFCAG00000003404	THEMIS2
ENSFCAG00000049351	ENSFCAG00000049351
ENSFCAG00000023508	RND3
ENSFCAG00000003267	ENSFCAG00000003267
ENSFCAG00000008711	ANKRD44
ENSFCAG00000047597	ENSFCAG00000047597
ENSFCAG00000053790	ENSFCAG00000053790
ENSFCAG00000027331	ENSFCAG00000027331
ENSFCAG00000011193	MCOLN2
ENSFCAG00000012557	ACKR3
ENSFCAG00000043741	CC1H1orf185
ENSFCAG00000011196	MCOLN3
ENSFCAG00000015372	MDH1B
ENSFCAG00000045272	ENSFCAG00000045272
ENSFCAG00000033201	NEGR1
ENSFCAG00000005204	TRIM45
ENSFCAG00000048989	ENSFCAG00000048989
ENSFCAG00000022444	TENT5C
ENSFCAG00000045165	COL11A1
ENSFCAG00000014266	ENSFCAG00000014266
ENSFCAG00000015116	SZT2
ENSFCAG00000011474	PHGDH
ENSFCAG00000001843	KLHL30
ENSFCAG00000042233	ENSFCAG00000042233
ENSFCAG00000042158	FAM229A
ENSFCAG00000024972	JUN
ENSFCAG00000046551	PER2
ENSFCAG00000014089	ST6GALNAC3
ENSFCAG00000035038	HOXD9
ENSFCAG00000044402	ENSFCAG00000044402
ENSFCAG00000045772	HOXD4
ENSFCAG00000051219	ENSFCAG00000051219
ENSFCAG00000050435	ENSFCAG00000050435
ENSFCAG00000004546	FLACC1
ENSFCAG00000011645	HTR1D
ENSFCAG00000022207	ENSFCAG00000022207
ENSFCAG00000003581	RNF19B
ENSFCAG00000011650	E2F2
ENSFCAG00000003246	TUT4
ENSFCAG00000000067	MTHFR
ENSFCAG00000029468	TRIM62
ENSFCAG00000009658	ANXA9
ENSFCAG00000014054	ENSFCAG00000014054
ENSFCAG00000029654	ENSFCAG00000029654
ENSFCAG00000006493	SLC6A9
ENSFCAG00000042719	IFNLR1
ENSFCAG00000002066	STPG1
ENSFCAG00000049502	U2
ENSFCAG00000005932	GLIS1
ENSFCAG00000044138	ARMH1
ENSFCAG00000002917	KCNQ4
ENSFCAG00000013882	CLSPN
ENSFCAG00000036616	RUNX3
ENSFCAG00000036602	IKZF2
ENSFCAG00000000349	BCL9
ENSFCAG00000040922	ENSFCAG00000040922
ENSFCAG00000001190	NTNG1
ENSFCAG00000011321	INPP5D
ENSFCAG00000048899	ENSFCAG00000048899
ENSFCAG00000027941	TESK2
ENSFCAG00000041311	ENSFCAG00000041311
ENSFCAG00000005416	ANKRD35
ENSFCAG00000044347	SP5
ENSFCAG00000011120	TANC1
ENSFCAG00000003643	CTSK
ENSFCAG00000024887	N4BP2
ENSFCAG00000015497	FAM13A
ENSFCAG00000024086	NRG1
ENSFCAG00000011004	TNIP3
ENSFCAG00000025628	RNF122
ENSFCAG00000046337	FHDC1
ENSFCAG00000012289	SGMS2
ENSFCAG00000026008	CCNG2
ENSFCAG00000039463	PPM1K
ENSFCAG00000040731	TLR6
ENSFCAG00000007735	SULT1B1
ENSFCAG00000052906	ENSFCAG00000052906
ENSFCAG00000014995	STOX2
ENSFCAG00000032708	MSMO1
ENSFCAG00000036309	ENSFCAG00000036309
ENSFCAG00000031386	SLC10A6
ENSFCAG00000023785	XKR6
ENSFCAG00000011828	SLC39A8
ENSFCAG00000005338	DPYSL2
ENSFCAG00000015040	FDFT1
ENSFCAG00000004805	LRP2BP
ENSFCAG00000034327	ARSJ
ENSFCAG00000033775	NKX3-2
ENSFCAG00000012951	ANK1
ENSFCAG00000027453	NR3C2
ENSFCAG00000036232	FSTL5
ENSFCAG00000013543	SPRY1
ENSFCAG00000046990	ENSFCAG00000046990
ENSFCAG00000039639	ENSFCAG00000039639
ENSFCAG00000039458	ENSFCAG00000039458
ENSFCAG00000039360	COX7B2
ENSFCAG00000015213	ATP8A1
ENSFCAG00000047623	ENSFCAG00000047623
ENSFCAG00000011961	MTMR7
ENSFCAG00000006176	ADGRL3
ENSFCAG00000006956	MSR1
ENSFCAG00000028918	NKX6-1
ENSFCAG00000027102	GAB1
ENSFCAG00000015432	DLC1
ENSFCAG00000012978	HR
ENSFCAG00000035285	ENSFCAG00000035285
ENSFCAG00000042762	TIFA
ENSFCAG00000029044	LONRF1
ENSFCAG00000039104	ELOVL6
ENSFCAG00000046965	ENSFCAG00000046965
ENSFCAG00000022830	ASNS
ENSFCAG00000045558	ENSFCAG00000045558
ENSFCAG00000052173	ENSFCAG00000052173
ENSFCAG00000012183	PRICKLE2
ENSFCAG00000028026	FAM221A
ENSFCAG00000005610	SETD5
ENSFCAG00000022109	AGBL3
ENSFCAG00000004554	PIK3CG
ENSFCAG00000022117	CDKN2D
ENSFCAG00000043990	MIDN
ENSFCAG00000049801	ENSFCAG00000049801
ENSFCAG00000042105	EFNA2
ENSFCAG00000050351	ENSFCAG00000050351
ENSFCAG00000014139	CREB3L3
ENSFCAG00000021949	STAP2
ENSFCAG00000044398	ENSFCAG00000044398
ENSFCAG00000014540	GMIP
ENSFCAG00000000648	CREB3L2
ENSFCAG00000014208	PRRT3
ENSFCAG00000000485	IER2
ENSFCAG00000018948	PLIN5
ENSFCAG00000015172	TNFAIP8L1
ENSFCAG00000043468	KLF2
ENSFCAG00000048584	ENSFCAG00000048584
ENSFCAG00000007233	ENSFCAG00000007233
ENSFCAG00000009021	FRMD4B
ENSFCAG00000002436	ATP8B3
ENSFCAG00000025113	ENSFCAG00000025113
ENSFCAG00000002180	CD320
ENSFCAG00000015784	CREB5
ENSFCAG00000025987	POLR1F
ENSFCAG00000022683	MACC1
ENSFCAG00000043780	FGF22
ENSFCAG00000027152	CDCP1
ENSFCAG00000047666	ENSFCAG00000047666
ENSFCAG00000023864	ENSFCAG00000023864
ENSFCAG00000028721	ENSFCAG00000028721
ENSFCAG00000042786	AMT
ENSFCAG00000003993	RSBN1L
ENSFCAG00000025479	CYP51A1
ENSFCAG00000032669	CHST13
ENSFCAG00000023487	GPR85
ENSFCAG00000031790	LSMEM2
ENSFCAG00000029620	NAA80
ENSFCAG00000001601	FCER2
ENSFCAG00000009165	IL6
ENSFCAG00000050746	ENSFCAG00000050746
ENSFCAG00000009534	MET
ENSFCAG00000024268	CD36
ENSFCAG00000003715	ZSWIM4
ENSFCAG00000045144	INSIG1
ENSFCAG00000002479	RAB3A
ENSFCAG00000041002	PEG10
ENSFCAG00000006422	GRM2
ENSFCAG00000040603	ENSFCAG00000040603
ENSFCAG00000043242	JUND
ENSFCAG00000013118	PODXL
ENSFCAG00000051623	ENSFCAG00000051623
ENSFCAG00000006526	PXK
ENSFCAG00000031113	FAM107A
ENSFCAG00000012701	ABCG1
ENSFCAG00000006759	ENSFCAG00000006759
ENSFCAG00000002978	AMOTL2
ENSFCAG00000008508	LCA5L
ENSFCAG00000014816	SPATC1L
ENSFCAG00000014813	COL6A1
ENSFCAG00000052584	ENSFCAG00000052584
ENSFCAG00000041264	ENSFCAG00000041264
ENSFCAG00000015483	CLDND1
ENSFCAG00000037357	SHOX2
ENSFCAG00000006810	BCL6
ENSFCAG00000053217	ENSFCAG00000053217
ENSFCAG00000046991	ENSFCAG00000046991
ENSFCAG00000047506	ENSFCAG00000047506
ENSFCAG00000000557	PARP9
ENSFCAG00000044577	CMSS1
ENSFCAG00000007786	ENSFCAG00000007786
ENSFCAG00000007784	ABCC5
ENSFCAG00000003086	TFDP2
ENSFCAG00000012834	PLCH1
ENSFCAG00000016365	CRYGS
ENSFCAG00000025256	SPSB4
ENSFCAG00000022706	B3GNT5
ENSFCAG00000028212	LAMP3
ENSFCAG00000041038	ENSFCAG00000041038
ENSFCAG00000053372	ENSFCAG00000053372
ENSFCAG00000026484	UPK1B
ENSFCAG00000051228	ENSFCAG00000051228
ENSFCAG00000018764	NFKBIZ
ENSFCAG00000052280	ENSFCAG00000052280
ENSFCAG00000007652	ENSFCAG00000007652
ENSFCAG00000043380	ENSFCAG00000043380
ENSFCAG00000036417	FOXQ1
ENSFCAG00000052261	ENSFCAG00000052261
ENSFCAG00000013874	SGK1
ENSFCAG00000031995	SESN1
ENSFCAG00000006768	ENSFCAG00000006768
ENSFCAG00000052319	ENSFCAG00000052319
ENSFCAG00000052405	ENSFCAG00000052405
ENSFCAG00000002845	ACAT2
ENSFCAG00000004764	ENSFCAG00000004764
ENSFCAG00000000103	NFKBIL1
ENSFCAG00000030069	RREB1
ENSFCAG00000005895	DEF6
ENSFCAG00000008185	MAP7
ENSFCAG00000011093	GPLD1
ENSFCAG00000011290	ZC3H12D
ENSFCAG00000029219	ANKRD66
ENSFCAG00000053021	ENSFCAG00000053021
ENSFCAG00000004509	VWA7
ENSFCAG00000004376	ENSFCAG00000004376
ENSFCAG00000031296	ZBTB12
ENSFCAG00000022369	USP49
ENSFCAG00000024018	ENSFCAG00000024018
ENSFCAG00000043362	BAG2
ENSFCAG00000029312	PRIM2
ENSFCAG00000046589	CB2H6orf132
ENSFCAG00000018880	ENSFCAG00000018880
ENSFCAG00000046207	KHDRBS2
ENSFCAG00000011210	TRERF1
ENSFCAG00000000667	TRAF3IP2
ENSFCAG00000026652	CENPW
ENSFCAG00000010501	GMPR
ENSFCAG00000040990	ENSFCAG00000040990
ENSFCAG00000052297	ENSFCAG00000052297
ENSFCAG00000050020	ENSFCAG00000050020
ENSFCAG00000027886	CDKN1A
ENSFCAG00000029362	BICRAL
ENSFCAG00000023702	PIM1
ENSFCAG00000027926	ZBTB9
ENSFCAG00000025180	SRF
ENSFCAG00000006417	MOCS1
ENSFCAG00000009746	RSPH9
ENSFCAG00000007703	HTR1B
ENSFCAG00000010985	SEMA6D
ENSFCAG00000033553	ENSFCAG00000033553
ENSFCAG00000001930	CHRNA5
ENSFCAG00000029941	NR2F2
ENSFCAG00000006375	ZC2HC1C
ENSFCAG00000042066	ENSFCAG00000042066
ENSFCAG00000036283	KLHDC1
ENSFCAG00000045000	ENSFCAG00000045000
ENSFCAG00000029408	RFX7
ENSFCAG00000022774	ENSFCAG00000022774
ENSFCAG00000048591	ENSFCAG00000048591
ENSFCAG00000015286	ADAMTS17
ENSFCAG00000029648	CCDC9B
ENSFCAG00000027613	REC8
ENSFCAG00000011462	CILP
ENSFCAG00000012417	SNX33
ENSFCAG00000036319	PIERCE2
ENSFCAG00000036754	ENSFCAG00000036754
ENSFCAG00000011363	SIN3A
ENSFCAG00000011454	SPG21
ENSFCAG00000006614	FRMD5
ENSFCAG00000000688	MTA1
ENSFCAG00000006642	CB3H14orf93
ENSFCAG00000028111	CB3H14orf39
ENSFCAG00000022585	SEMA4B
ENSFCAG00000006821	SLC38A6
ENSFCAG00000012570	MAPK6
ENSFCAG00000006605	STRC
ENSFCAG00000019198	LTB4R
ENSFCAG00000001024	PAX9
ENSFCAG00000001634	SPTLC2
ENSFCAG00000022318	RHOJ
ENSFCAG00000025209	ENSFCAG00000025209
ENSFCAG00000012220	MIDEAS
ENSFCAG00000012227	FAM161B
ENSFCAG00000029598	ATP8B4
ENSFCAG00000012912	GCNT3
ENSFCAG00000009414	MYO1E
ENSFCAG00000000756	RPS6KL1
ENSFCAG00000006500	CORO2B
ENSFCAG00000042127	GCH1
ENSFCAG00000052968	ENSFCAG00000052968
ENSFCAG00000004419	IQCH
ENSFCAG00000012092	CLMN
ENSFCAG00000043067	ENSFCAG00000043067
ENSFCAG00000050934	ENSFCAG00000050934
ENSFCAG00000043871	ENSFCAG00000043871
ENSFCAG00000005894	AMHR2
ENSFCAG00000008408	C1QTNF6
ENSFCAG00000022865	ATF7IP
ENSFCAG00000006692	CARD10
ENSFCAG00000036479	ENSFCAG00000036479
ENSFCAG00000050848	ENSFCAG00000050848
ENSFCAG00000041180	ENSFCAG00000041180
ENSFCAG00000012371	GNB3
ENSFCAG00000024443	KCNC2
ENSFCAG00000039580	ENSFCAG00000039580
ENSFCAG00000009894	TMCC3
ENSFCAG00000000098	LMBR1L
ENSFCAG00000030194	CNTN1
ENSFCAG00000048919	ENSFCAG00000048919
ENSFCAG00000023801	ENSFCAG00000023801
ENSFCAG00000006535	GRAMD4
ENSFCAG00000053468	ENSFCAG00000053468
ENSFCAG00000030270	STK38L
ENSFCAG00000009455	NCKAP5L
ENSFCAG00000009637	ENSFCAG00000009637
ENSFCAG00000012021	ENSFCAG00000012021
ENSFCAG00000019230	NT5DC3
ENSFCAG00000019126	SRGAP1
ENSFCAG00000012029	BAZ2A
ENSFCAG00000005251	ENSFCAG00000005251
ENSFCAG00000027697	PHETA2
ENSFCAG00000053276	ENSFCAG00000053276
ENSFCAG00000002714	ENSFCAG00000002714
ENSFCAG00000023219	TCF20
ENSFCAG00000018760	NFAM1
ENSFCAG00000000149	TULP3
ENSFCAG00000044265	ENSFCAG00000044265
ENSFCAG00000000143	CB4H12orf4
ENSFCAG00000029283	SLC6A15
ENSFCAG00000022519	NAB2
ENSFCAG00000005536	DENND5B
ENSFCAG00000000190	STAC3
ENSFCAG00000043700	ENSFCAG00000043700
ENSFCAG00000007344	PARVG
ENSFCAG00000030572	MBD6
ENSFCAG00000014797	ARHGAP8
ENSFCAG00000009799	BPIFC
ENSFCAG00000029335	ENSFCAG00000029335
ENSFCAG00000006880	ING4
ENSFCAG00000040191	ENSFCAG00000040191
ENSFCAG00000035828	TRIB2
ENSFCAG00000023357	GTF2A1L
ENSFCAG00000029627	EHD3
ENSFCAG00000000381	SLCO4A1
ENSFCAG00000042185	ALK
ENSFCAG00000026727	VSTM2L
ENSFCAG00000014443	TGM3
ENSFCAG00000027500	ODC1
ENSFCAG00000026831	EHBP1
ENSFCAG00000009832	HAO1
ENSFCAG00000007856	GRHL1
ENSFCAG00000010691	GPAT2
ENSFCAG00000018478	ZNF341
ENSFCAG00000005127	SYCP2
ENSFCAG00000001506	SLC1A4
ENSFCAG00000046557	U6
ENSFCAG00000012961	SOGA1
ENSFCAG00000042801	ENSFCAG00000042801
ENSFCAG00000053743	ENSFCAG00000053743
ENSFCAG00000029807	APOB
ENSFCAG00000015188	ENSFCAG00000015188
ENSFCAG00000003140	PKDCC
ENSFCAG00000050974	ENSFCAG00000050974
ENSFCAG00000013420	DNAAF9
ENSFCAG00000033314	ENSFCAG00000033314
ENSFCAG00000009426	PLEK
ENSFCAG00000040949	ENSFCAG00000040949
ENSFCAG00000043567	ENSFCAG00000043567
ENSFCAG00000013464	PLEKHH2
ENSFCAG00000011692	PABPC1L
ENSFCAG00000009579	PSD4
ENSFCAG00000024678	TET3
ENSFCAG00000051378	ENSFCAG00000051378
ENSFCAG00000026169	CCM2L
ENSFCAG00000051133	ENSFCAG00000051133
ENSFCAG00000005157	SLC5A6
ENSFCAG00000044276	ENSFCAG00000044276
ENSFCAG00000030078	OSER1
ENSFCAG00000013444	FIGLA
ENSFCAG00000007146	CA3H2orf81
ENSFCAG00000030641	CDKL4
ENSFCAG00000045084	ENSFCAG00000045084
ENSFCAG00000034643	TRIB3
ENSFCAG00000047039	ENSFCAG00000047039
ENSFCAG00000006968	ENSFCAG00000006968
ENSFCAG00000022925	FAM110C
ENSFCAG00000045341	ENSFCAG00000045341
ENSFCAG00000023983	GAREM2
ENSFCAG00000026581	RMDN2
ENSFCAG00000012368	FOXA2
ENSFCAG00000005995	NLRC4
ENSFCAG00000043830	ENSFCAG00000043830
ENSFCAG00000000375	ENSFCAG00000000375
ENSFCAG00000040841	ENSFCAG00000040841
ENSFCAG00000022573	TSC22D3
ENSFCAG00000049415	ENSFCAG00000049415
ENSFCAG00000018690	RENBP
ENSFCAG00000008996	GPR173
ENSFCAG00000000671	MID2
ENSFCAG00000053112	ENSFCAG00000053112
ENSFCAG00000006527	REPS2
ENSFCAG00000026145	ENSFCAG00000026145
ENSFCAG00000024179	TM9SF5
ENSFCAG00000042053	ENSFCAG00000042053
ENSFCAG00000041651	ENSFCAG00000041651
ENSFCAG00000012644	KLF8
ENSFCAG00000014803	MED12
ENSFCAG00000013085	MAOA
ENSFCAG00000042177	ENSFCAG00000042177
ENSFCAG00000004998	ENSFCAG00000004998
ENSFCAG00000013438	PCDH19
ENSFCAG00000043019	ENSFCAG00000043019
ENSFCAG00000003823	FOXP3
ENSFCAG00000039701	ENSFCAG00000039701
ENSFCAG00000022629	ENSFCAG00000022629
ENSFCAG00000016682	ENSFCAG00000016682
ENSFCAG00000014128	ZDHHC15
ENSFCAG00000014780	WDR74
ENSFCAG00000022220	ARHGAP42
ENSFCAG00000024710	DNHD1
ENSFCAG00000001165	HINFP
ENSFCAG00000029302	ANO3
ENSFCAG00000007294	FIBIN
ENSFCAG00000031518	ZNF214
ENSFCAG00000000977	ENSFCAG00000000977
ENSFCAG00000007589	RASSF7
ENSFCAG00000053095	ENSFCAG00000053095
ENSFCAG00000011940	SLCO2B1
ENSFCAG00000008406	TRIM66
ENSFCAG00000032176	SPA17
ENSFCAG00000006219	CHKA
ENSFCAG00000006751	ROBO3
ENSFCAG00000044496	ENSFCAG00000044496
ENSFCAG00000015334	SLC37A2
ENSFCAG00000007938	P4HA3
ENSFCAG00000031844	NRIP3
ENSFCAG00000009578	RRAS2
ENSFCAG00000040470	DTX4
ENSFCAG00000029199	IL18
ENSFCAG00000027311	PHF21A
ENSFCAG00000031056	ENSFCAG00000031056
ENSFCAG00000036037	EHF
ENSFCAG00000015745	TMEM86A
ENSFCAG00000000178	BACE1
ENSFCAG00000050608	ENSFCAG00000050608
ENSFCAG00000007459	GAB2
ENSFCAG00000007458	USP35
ENSFCAG00000009299	NPAS4
ENSFCAG00000007447	AQP11
ENSFCAG00000011792	TMEM25
ENSFCAG00000001147	BCL9L
ENSFCAG00000030130	SLC7A4
ENSFCAG00000030146	CCDC117
ENSFCAG00000027056	HSPB8
ENSFCAG00000015453	BICDL1
ENSFCAG00000006006	AIFM3
ENSFCAG00000027314	GAREM1
ENSFCAG00000025903	SLC14A1
ENSFCAG00000053617	ENSFCAG00000053617
ENSFCAG00000024731	CABP1
ENSFCAG00000008802	FHOD3
ENSFCAG00000014585	AACS
ENSFCAG00000051994	ENSFCAG00000051994
ENSFCAG00000031193	NCOR2
ENSFCAG00000024132	TNFRSF11A
ENSFCAG00000004336	SSH1
ENSFCAG00000030347	SERPINB8
ENSFCAG00000001316	PLA2G3
ENSFCAG00000012354	LIPG
ENSFCAG00000041601	ENSFCAG00000041601
ENSFCAG00000022073	DTX1
ENSFCAG00000008649	SEC14L4
ENSFCAG00000011931	TBC1D10A
ENSFCAG00000050208	ENSFCAG00000050208
ENSFCAG00000000515	CABLES1
ENSFCAG00000036794	ENSFCAG00000036794
ENSFCAG00000030810	GGT5
ENSFCAG00000012108	MLXIP
ENSFCAG00000001125	FAM214B
ENSFCAG00000029871	ENSFCAG00000029871
ENSFCAG00000012950	RFX3
ENSFCAG00000052515	ENSFCAG00000052515
ENSFCAG00000014563	NEK6
ENSFCAG00000044322	ENSFCAG00000044322
ENSFCAG00000023517	NOTCH1
ENSFCAG00000024359	SEC16A
ENSFCAG00000016599	ENSFCAG00000016599
ENSFCAG00000011205	PTCH1
ENSFCAG00000028099	WDR38
ENSFCAG00000045910	ENSFCAG00000045910
ENSFCAG00000025273	FAM78A
ENSFCAG00000005122	PLPP7
ENSFCAG00000053225	ENSFCAG00000053225
ENSFCAG00000043907	ENSFCAG00000043907
ENSFCAG00000008249	KDM4C
ENSFCAG00000002659	PLIN2
ENSFCAG00000002540	ACER2
ENSFCAG00000015633	INVS
ENSFCAG00000001492	PIP5KL1
ENSFCAG00000001493	FAM102A
ENSFCAG00000040394	ENSFCAG00000040394
ENSFCAG00000043580	ENSFCAG00000043580
ENSFCAG00000023538	ENSFCAG00000023538
ENSFCAG00000013972	RASGEF1A
ENSFCAG00000046824	ENSFCAG00000046824
ENSFCAG00000040408	ENSFCAG00000040408
ENSFCAG00000004254	PCNX2
ENSFCAG00000053650	ENSFCAG00000053650
ENSFCAG00000011708	IFIT2
ENSFCAG00000011577	KNDC1
ENSFCAG00000015725	ANKRD1
ENSFCAG00000010660	GRK5
ENSFCAG00000013719	USP54
ENSFCAG00000009932	EXOC6
ENSFCAG00000049329	ENSFCAG00000049329
ENSFCAG00000042380	ENSFCAG00000042380
ENSFCAG00000002061	CD2H10orf71
ENSFCAG00000005552	KAT6B
ENSFCAG00000041375	ENSFCAG00000041375
ENSFCAG00000008599	EGR2
ENSFCAG00000041676	ENSFCAG00000041676
ENSFCAG00000010848	DNA2
ENSFCAG00000009346	PYROXD2
ENSFCAG00000049211	ENSFCAG00000049211
ENSFCAG00000018774	TCF7L2
ENSFCAG00000022100	PLEKHS1
ENSFCAG00000031590	SCD
ENSFCAG00000010467	FBXO32
ENSFCAG00000050578	ENSFCAG00000050578
ENSFCAG00000030998	TP53INP1
ENSFCAG00000029761	RGS22
ENSFCAG00000046604	ENSFCAG00000046604
ENSFCAG00000035569	LRATD2
ENSFCAG00000052815	ENSFCAG00000052815
ENSFCAG00000031511	CA3
ENSFCAG00000010752	TSNARE1
ENSFCAG00000024571	SLCO5A1
ENSFCAG00000025043	XKR9
ENSFCAG00000008982	DCSTAMP
ENSFCAG00000013242	GSDMD
ENSFCAG00000043816	ENSFCAG00000043816
ENSFCAG00000027723	MROH6
ENSFCAG00000051147	ENSFCAG00000051147
ENSFCAG00000014395	ARHGAP39
ENSFCAG00000034392	ZNF517
ENSFCAG00000043652	ENSFCAG00000043652
ENSFCAG00000035893	ENSFCAG00000035893
ENSFCAG00000048715	ENSFCAG00000048715
ENSFCAG00000015688	ZFHX4
ENSFCAG00000010947	DEPTOR
ENSFCAG00000027878	TRIM46
ENSFCAG00000007710	CCDC181
ENSFCAG00000040604	EFNA4
ENSFCAG00000025106	DYRK3
ENSFCAG00000029702	PROX1
ENSFCAG00000028179	ENSFCAG00000028179
ENSFCAG00000023483	SPATA17
ENSFCAG00000051458	ENSFCAG00000051458
ENSFCAG00000015233	SLC30A10
ENSFCAG00000029636	ATF3
ENSFCAG00000007880	SOAT1
ENSFCAG00000051792	ENSFCAG00000051792
ENSFCAG00000004597	KIF21B
ENSFCAG00000015180	DUSP10
ENSFCAG00000022128	KIF26B
ENSFCAG00000004613	TNNT2
ENSFCAG00000040161	TNFSF4
ENSFCAG00000048978	ENSFCAG00000048978
ENSFCAG00000002751	GATAD2B
ENSFCAG00000031301	IGSF9
ENSFCAG00000002749	SLC27A3
ENSFCAG00000012642	COLGALT2
ENSFCAG00000044236	MEX3A
ENSFCAG00000028985	POU2F1
ENSFCAG00000000443	NAV1
ENSFCAG00000014062	ENSFCAG00000014062
ENSFCAG00000040636	ENSFCAG00000040636
ENSFCAG00000025287	HSD17B7
ENSFCAG00000010584	LAMC2
ENSFCAG00000014120	ENSFCAG00000014120
ENSFCAG00000039350	ENSFCAG00000039350
ENSFCAG00000043254	BTG2
ENSFCAG00000045726	CLK2
ENSFCAG00000051714	ENSFCAG00000051714
ENSFCAG00000042819	IER5
ENSFCAG00000001642	GPT2
ENSFCAG00000007332	GIPR
ENSFCAG00000000825	SPRED3
ENSFCAG00000042808	ENSFCAG00000042808
ENSFCAG00000034315	ENSFCAG00000034315
ENSFCAG00000051471	ENSFCAG00000051471
ENSFCAG00000008331	ENSFCAG00000008331
ENSFCAG00000026071	SPINT2
ENSFCAG00000033440	ENSFCAG00000033440
ENSFCAG00000027169	WDR87
ENSFCAG00000031746	ENSFCAG00000031746
ENSFCAG00000029015	KMT5C
ENSFCAG00000052437	ENSFCAG00000052437
ENSFCAG00000045750	ENSFCAG00000045750
ENSFCAG00000000324	NAPSA
ENSFCAG00000008505	NOD2
ENSFCAG00000051971	ENSFCAG00000051971
ENSFCAG00000027537	HSD11B2
ENSFCAG00000040691	ENSFCAG00000040691
ENSFCAG00000015148	FA2H
ENSFCAG00000037744	ENSFCAG00000037744
ENSFCAG00000004692	CX3CL1
ENSFCAG00000022701	LRFN3
ENSFCAG00000015359	ENSFCAG00000015359
ENSFCAG00000038645	ENSFCAG00000038645
ENSFCAG00000006656	MVD
ENSFCAG00000025558	LYPD3
ENSFCAG00000001033	SPTBN4
ENSFCAG00000018228	ENSFCAG00000018228
ENSFCAG00000006390	KIRREL2
ENSFCAG00000050656	ENSFCAG00000050656
ENSFCAG00000032151	ENSFCAG00000032151
ENSFCAG00000045496	ENSFCAG00000045496
ENSFCAG00000012732	DEDD2
ENSFCAG00000040324	ENSFCAG00000040324
ENSFCAG00000003793	VPS9D1
ENSFCAG00000040792	ENSFCAG00000040792
ENSFCAG00000004981	ENSFCAG00000004981
ENSFCAG00000045634	ENSFCAG00000045634
ENSFCAG00000048102	ENSFCAG00000048102
ENSFCAG00000011798	SHCBP1
ENSFCAG00000038849	ENSFCAG00000038849
ENSFCAG00000025376	ENSFCAG00000025376
ENSFCAG00000051879	ENSFCAG00000051879
ENSFCAG00000009263	ENSFCAG00000009263
ENSFCAG00000009510	CCDC61
ENSFCAG00000030970	SIX5
ENSFCAG00000043177	ENSFCAG00000043177
ENSFCAG00000040926	ENSFCAG00000040926
ENSFCAG00000005828	ENSFCAG00000005828
ENSFCAG00000011558	KCNG4
ENSFCAG00000004008	RSKR
ENSFCAG00000011461	BAIAP2
ENSFCAG00000023503	TADA2A
ENSFCAG00000010568	ACACA
ENSFCAG00000014679	CEP131
ENSFCAG00000037059	U8
ENSFCAG00000044523	SOX9
ENSFCAG00000045564	RAC3
ENSFCAG00000042427	KRT25
ENSFCAG00000006315	MNT
ENSFCAG00000029367	TOB1
ENSFCAG00000010852	TTYH2
ENSFCAG00000002824	DLG4
ENSFCAG00000005464	ADAM11
ENSFCAG00000046316	ENSFCAG00000046316
ENSFCAG00000041324	ENSFCAG00000041324
ENSFCAG00000005817	SRCIN1
ENSFCAG00000001627	RAB37
ENSFCAG00000027677	SOCS3
ENSFCAG00000049235	ENSFCAG00000049235
ENSFCAG00000009963	CACNB1
ENSFCAG00000022086	TEFM
ENSFCAG00000051074	ENSFCAG00000051074
ENSFCAG00000011682	PLEKHH3
ENSFCAG00000042553	CCR10
ENSFCAG00000005745	CASKIN2
ENSFCAG00000013129	CNTNAP1
ENSFCAG00000040596	ZBTB4
ENSFCAG00000043476	YPEL2
ENSFCAG00000000941	CARD14
ENSFCAG00000009622	ATP1B2
ENSFCAG00000011996	SHISA6
ENSFCAG00000030355	ENSFCAG00000030355
ENSFCAG00000003510	MILR1
ENSFCAG00000023668	KDM6B
ENSFCAG00000005751	RECQL5
ENSFCAG00000005906	SLC6A4
ENSFCAG00000046796	HS3ST3A1
ENSFCAG00000050455	ENSFCAG00000050455
ENSFCAG00000002761	SSH2
ENSFCAG00000048869	ENSFCAG00000048869
ENSFCAG00000005168	ENSFCAG00000005168
ENSFCAG00000010365	ENSFCAG00000010365
ENSFCAG00000028515	RARA
ENSFCAG00000002640	KAT7
ENSFCAG00000004485	MTMR4
ENSFCAG00000002636	NXPH3
ENSFCAG00000046296	NGFR
ENSFCAG00000014172	TBX6
ENSFCAG00000027807	ATXN2L
ENSFCAG00000003104	SH2B1
ENSFCAG00000028174	ENSFCAG00000028174
ENSFCAG00000010805	TSC22D4
ENSFCAG00000006841	AGFG2
ENSFCAG00000026820	IRS3
ENSFCAG00000052633	ENSFCAG00000052633
ENSFCAG00000006851	ZAN
ENSFCAG00000011410	CYP2W1
ENSFCAG00000026159	PDGFA
ENSFCAG00000010359	RPUSD1
ENSFCAG00000002602	PRSS53
ENSFCAG00000013474	ZP3
ENSFCAG00000048342	CCDC78
ENSFCAG00000005391	SNX8
ENSFCAG00000003861	KCTD5
ENSFCAG00000008368	TMC5
ENSFCAG00000014169	TLCD3B
ENSFCAG00000049113	ENSFCAG00000049113
ENSFCAG00000053000	ENSFCAG00000053000
ENSFCAG00000011229	GLIS2
ENSFCAG00000011852	CRAMP1
ENSFCAG00000043313	ENSFCAG00000043313
ENSFCAG00000040976	ENSFCAG00000040976
ENSFCAG00000007510	GRID2IP
ENSFCAG00000032059	ENSFCAG00000032059
ENSFCAG00000046466	ENSFCAG00000046466
ENSFCAG00000042812	ENSFCAG00000042812
ENSFCAG00000046299	ENSFCAG00000046299
ENSFCAG00000045722	ENSFCAG00000045722
ENSFCAG00000050708	ENSFCAG00000050708
ENSFCAG00000050202	ENSFCAG00000050202
ENSFCAG00000041217	ENSFCAG00000041217
ENSFCAG00000046635	ENSFCAG00000046635
novel.21	-
novel.30	-
novel.48	-
novel.73	-
novel.102	-
novel.133	-
novel.175	-
novel.182	-
novel.232	-
novel.242	-
novel.265	-
novel.287	-
novel.328	-
novel.337	-
novel.347	-
novel.386	-
novel.400	-
novel.403	-
novel.410	-
novel.427	-
novel.437	-
novel.476	-
novel.487	-
novel.495	-
novel.540	-
novel.553	-
novel.574	-
novel.642	-
novel.648	-
novel.657	-
novel.682	-
novel.730	-
novel.742	-
novel.762	-
novel.764	-
novel.777	-
novel.815	-
novel.854	-
novel.861	-
novel.877	-
novel.886	-
novel.897	-
novel.905	-
novel.915	-
novel.952	-
novel.956	-
novel.980	-
novel.1002	-
novel.1009	-
novel.1034	-
novel.1053	-
novel.1066	-
novel.1093	-
novel.1122	-
novel.1148	-
novel.1154	-
novel.1159	-
novel.1171	-
