# Supplementary material for: Early Transcriptional Changes in Feline Herpesvirus-1-Infected Crandell-Rees Feline Kidney Cells
Source: Vet Sci. 2024 Oct 30;11(11):529. doi: 10.3390/vetsci11110529 (PMC11599068; doi:10.3390/vetsci11110529)
Supplement: Supplementary file 1 [file vetsci-11-00529-s001.zip › Supplementary files/Supplementary Table S6. Genes expressed only in the CRFK cells at 6 hpi..xlsx]

## Sheet: DEGs expressed only at 3 hpi
gene_id	gene_name
ENSFCAG00000042845	ENSFCAG00000042845
ENSFCAG00000048600	ENSFCAG00000048600
ENSFCAG00000041234	ENSFCAG00000041234
ENSFCAG00000051457	ENSFCAG00000051457
ENSFCAG00000041825	ENSFCAG00000041825
ENSFCAG00000051655	ENSFCAG00000051655
ENSFCAG00000052426	ENSFCAG00000052426
ENSFCAG00000023191	VCAN
ENSFCAG00000044119	ENSFCAG00000044119
ENSFCAG00000043882	ENSFCAG00000043882
ENSFCAG00000045978	ENSFCAG00000045978
ENSFCAG00000039972	ENSFCAG00000039972
ENSFCAG00000033255	ENSFCAG00000033255
ENSFCAG00000034269	ENSFCAG00000034269
ENSFCAG00000050005	ENSFCAG00000050005
ENSFCAG00000008228	EPB41L4A
ENSFCAG00000049926	ENSFCAG00000049926
ENSFCAG00000047443	ENSFCAG00000047443
ENSFCAG00000030874	FGF9
ENSFCAG00000009834	TNFRSF19
ENSFCAG00000024714	SLC6A7
ENSFCAG00000047915	ENSFCAG00000047915
ENSFCAG00000024165	PCDH20
ENSFCAG00000034012	ENSFCAG00000034012
ENSFCAG00000013764	PCDH9
ENSFCAG00000008030	PLEKHG4B
ENSFCAG00000018947	ZNF622
ENSFCAG00000047661	ENSFCAG00000047661
ENSFCAG00000048736	ENSFCAG00000048736
ENSFCAG00000033450	ENSFCAG00000033450
ENSFCAG00000044506	SNORD63
ENSFCAG00000037450	SNORD63
ENSFCAG00000043175	SHISA2
ENSFCAG00000026604	DOK3
ENSFCAG00000046627	STC2
ENSFCAG00000051568	ENSFCAG00000051568
ENSFCAG00000032040	ENSFCAG00000032040
ENSFCAG00000024530	ENSFCAG00000024530
ENSFCAG00000008547	EBF1
ENSFCAG00000033060	ENSFCAG00000033060
ENSFCAG00000035633	ENSFCAG00000035633
ENSFCAG00000052864	ENSFCAG00000052864
ENSFCAG00000004642	CCNA1
ENSFCAG00000003813	SMAD9
ENSFCAG00000033059	U6
ENSFCAG00000013299	FLT1
ENSFCAG00000008236	SLC46A3
ENSFCAG00000041380	NIPAL4
ENSFCAG00000030349	CLK4
ENSFCAG00000014326	SLC7A1
ENSFCAG00000052318	ENSFCAG00000052318
ENSFCAG00000036985	U6
ENSFCAG00000007954	ADRB2
ENSFCAG00000007569	KCTD12
ENSFCAG00000001273	HBEGF
ENSFCAG00000007084	TENM2
ENSFCAG00000010132	PCDH8
ENSFCAG00000032341	PELO
ENSFCAG00000046896	ENSFCAG00000046896
ENSFCAG00000049202	ENSFCAG00000049202
ENSFCAG00000049707	ENSFCAG00000049707
ENSFCAG00000029728	ZNF131
ENSFCAG00000053087	ENSFCAG00000053087
ENSFCAG00000015755	HOMER1
ENSFCAG00000051034	ENSFCAG00000051034
ENSFCAG00000022928	PDZD2
ENSFCAG00000036976	LIX1
ENSFCAG00000009827	ACOT12
ENSFCAG00000011841	SSBP2
ENSFCAG00000049120	ENSFCAG00000049120
ENSFCAG00000037200	ENSFCAG00000037200
ENSFCAG00000049033	ENSFCAG00000049033
ENSFCAG00000050157	ENSFCAG00000050157
ENSFCAG00000044399	PITX1
ENSFCAG00000031784	KCNRG
ENSFCAG00000053005	ENSFCAG00000053005
ENSFCAG00000011876	DMBX1
ENSFCAG00000007625	TAS1R3
ENSFCAG00000053534	ENSFCAG00000053534
ENSFCAG00000053780	ENSFCAG00000053780
ENSFCAG00000044151	ENSFCAG00000044151
ENSFCAG00000045340	HJURP
ENSFCAG00000009053	ENSFCAG00000009053
ENSFCAG00000038170	DLX2
ENSFCAG00000030775	SYTL1
ENSFCAG00000035566	U4
ENSFCAG00000010306	GPR3
ENSFCAG00000001264	UGGT1
ENSFCAG00000029078	PRXL2B
ENSFCAG00000012450	CTH
ENSFCAG00000008123	SLC45A1
ENSFCAG00000008124	RERE
ENSFCAG00000013482	ARHGEF16
ENSFCAG00000012415	TMEM37
ENSFCAG00000015677	ADGRB2
ENSFCAG00000007081	ENSFCAG00000007081
ENSFCAG00000046277	U1
ENSFCAG00000043651	WNT6
ENSFCAG00000047633	ENSFCAG00000047633
ENSFCAG00000046241	ENSFCAG00000046241
ENSFCAG00000023368	ENSFCAG00000023368
ENSFCAG00000047638	ENSFCAG00000047638
ENSFCAG00000047248	ENSFCAG00000047248
ENSFCAG00000047792	ENSFCAG00000047792
ENSFCAG00000014400	WIPF1
ENSFCAG00000036316	EPHA10
ENSFCAG00000010104	SV2A
ENSFCAG00000036726	ENSFCAG00000036726
ENSFCAG00000034368	ENSFCAG00000034368
ENSFCAG00000046217	CYB561D1
ENSFCAG00000022345	EBNA1BP2
ENSFCAG00000041802	SNORA73
ENSFCAG00000040962	SNORA73
ENSFCAG00000000753	DDX18
ENSFCAG00000039253	ENSFCAG00000039253
ENSFCAG00000033178	ENSFCAG00000033178
ENSFCAG00000037210	ENSFCAG00000037210
ENSFCAG00000011634	DFFB
ENSFCAG00000011033	SLC30A7
ENSFCAG00000035401	CC1H1orf52
ENSFCAG00000006318	KCNAB2
ENSFCAG00000039893	CHN1
ENSFCAG00000051647	ENSFCAG00000051647
ENSFCAG00000046375	POU3F1
ENSFCAG00000030157	LRRIQ3
ENSFCAG00000007752	EPB41
ENSFCAG00000050661	ENSFCAG00000050661
ENSFCAG00000047520	ENSFCAG00000047520
ENSFCAG00000037566	FZD5
ENSFCAG00000030638	ENSFCAG00000030638
ENSFCAG00000048000	ENSFCAG00000048000
ENSFCAG00000013525	ACTR3
ENSFCAG00000014587	UBE4B
ENSFCAG00000003245	SLC44A5
ENSFCAG00000008063	KCNC4
ENSFCAG00000037814	TSSK3
ENSFCAG00000015450	RABGGTB
ENSFCAG00000030283	CLK1
ENSFCAG00000039957	ENSFCAG00000039957
ENSFCAG00000038957	ENSFCAG00000038957
ENSFCAG00000005373	PPIL3
ENSFCAG00000051143	ENSFCAG00000051143
ENSFCAG00000024961	ENSFCAG00000024961
ENSFCAG00000005997	NFIA
ENSFCAG00000028340	SPHKAP
ENSFCAG00000003354	SAMD11
ENSFCAG00000051459	ENSFCAG00000051459
ENSFCAG00000005651	WDR77
ENSFCAG00000044929	CC1H1orf162
ENSFCAG00000014284	D2HGDH
ENSFCAG00000037791	ENSFCAG00000037791
ENSFCAG00000043266	HPCAL4
ENSFCAG00000043375	ENSFCAG00000043375
ENSFCAG00000007466	SLC40A1
ENSFCAG00000048165	ENSFCAG00000048165
ENSFCAG00000044436	ENSFCAG00000044436
ENSFCAG00000011044	SLC16A14
ENSFCAG00000045405	NKAIN1
ENSFCAG00000011849	ENSFCAG00000011849
ENSFCAG00000005191	MFSD6
ENSFCAG00000049898	ENSFCAG00000049898
ENSFCAG00000023453	SGPP2
ENSFCAG00000024481	XIRP2
ENSFCAG00000005561	TMOD4
ENSFCAG00000046559	ENSFCAG00000046559
ENSFCAG00000043822	ENSFCAG00000043822
ENSFCAG00000045003	ENSFCAG00000045003
ENSFCAG00000038638	MOGAT1
ENSFCAG00000022209	CCDC24
ENSFCAG00000023452	NABP1
ENSFCAG00000039844	SNORA75
ENSFCAG00000040684	ENSFCAG00000040684
ENSFCAG00000002067	NIPAL3
ENSFCAG00000015575	CXCR4
ENSFCAG00000027386	GLMN
ENSFCAG00000053388	ENSFCAG00000053388
ENSFCAG00000027733	RSBN1
ENSFCAG00000039145	SNORD21
ENSFCAG00000029142	RSRP1
ENSFCAG00000034119	ENSFCAG00000034119
ENSFCAG00000049247	ENSFCAG00000049247
ENSFCAG00000009969	PLK3
ENSFCAG00000037414	U6
ENSFCAG00000007570	PDPN
ENSFCAG00000000746	AGO1
ENSFCAG00000000747	AGO3
ENSFCAG00000035899	CAMK2N1
ENSFCAG00000005681	CHRNG
ENSFCAG00000010980	TDRKH
ENSFCAG00000012609	FZD7
ENSFCAG00000031703	DNTTIP2
ENSFCAG00000050553	ENSFCAG00000050553
ENSFCAG00000002984	KCNJ13
ENSFCAG00000026511	ZNF385B
ENSFCAG00000027847	FAM102B
ENSFCAG00000039965	PRPF38B
ENSFCAG00000010509	AMPD1
ENSFCAG00000051592	SH3D21
ENSFCAG00000053056	ENSFCAG00000053056
ENSFCAG00000028538	ENSFCAG00000028538
ENSFCAG00000032722	ENSFCAG00000032722
ENSFCAG00000046390	ENSFCAG00000046390
ENSFCAG00000047045	ENSFCAG00000047045
ENSFCAG00000013269	CSF3R
ENSFCAG00000015259	CELSR2
ENSFCAG00000050166	ENSFCAG00000050166
ENSFCAG00000034007	U6
ENSFCAG00000034107	ENSFCAG00000034107
ENSFCAG00000001940	IL12RB2
ENSFCAG00000015402	PKP4
ENSFCAG00000022048	SPATA4
ENSFCAG00000031090	TLR3
ENSFCAG00000002494	ASB5
ENSFCAG00000029540	ENSFCAG00000029540
ENSFCAG00000048416	ENSFCAG00000048416
ENSFCAG00000000620	FBXW7
ENSFCAG00000026771	KLB
ENSFCAG00000002836	DCAF16
ENSFCAG00000026739	CDKN2AIP
ENSFCAG00000031252	NWD2
ENSFCAG00000025770	PCDH18
ENSFCAG00000024808	PCDH10
ENSFCAG00000039441	ENSFCAG00000039441
ENSFCAG00000049966	ENSFCAG00000049966
ENSFCAG00000039603	ENSFCAG00000039603
ENSFCAG00000053723	ENSFCAG00000053723
ENSFCAG00000050758	ENSFCAG00000050758
ENSFCAG00000029436	TET2
ENSFCAG00000004923	KIF13B
ENSFCAG00000034288	ENSFCAG00000034288
ENSFCAG00000004537	PINX1
ENSFCAG00000015036	GATA4
ENSFCAG00000045745	NEIL2
ENSFCAG00000013720	SEL1L3
ENSFCAG00000042149	CXCL10
ENSFCAG00000008363	SDAD1
ENSFCAG00000029544	FAT4
ENSFCAG00000035996	ENSFCAG00000035996
ENSFCAG00000029288	NEFM
ENSFCAG00000006911	SORBS2
ENSFCAG00000051250	ENSFCAG00000051250
ENSFCAG00000051997	ENSFCAG00000051997
ENSFCAG00000050550	ENSFCAG00000050550
ENSFCAG00000007444	LIMCH1
ENSFCAG00000022178	ENSFCAG00000022178
ENSFCAG00000052545	ENSFCAG00000052545
ENSFCAG00000047920	ENSFCAG00000047920
ENSFCAG00000024843	CB1H8orf58
ENSFCAG00000047344	ENSFCAG00000047344
ENSFCAG00000013612	FGFR1
ENSFCAG00000031735	ENSFCAG00000031735
ENSFCAG00000033343	RNF150
ENSFCAG00000012716	DOK7
ENSFCAG00000022064	THAP9
ENSFCAG00000012976	DMTN
ENSFCAG00000026916	PPAT
ENSFCAG00000051487	ENSFCAG00000051487
ENSFCAG00000015539	CSMD1
ENSFCAG00000011640	SLC4A4
ENSFCAG00000000105	CFI
ENSFCAG00000053179	VAMP9
ENSFCAG00000051619	ENSFCAG00000051619
ENSFCAG00000051993	ENSFCAG00000051993
ENSFCAG00000012691	NME8
ENSFCAG00000023648	CPED1
ENSFCAG00000000880	NFIC
ENSFCAG00000049953	ENSFCAG00000049953
ENSFCAG00000047059	ENSFCAG00000047059
ENSFCAG00000004476	SLC26A3
ENSFCAG00000009386	ENSFCAG00000009386
ENSFCAG00000007137	GIPC3
ENSFCAG00000009387	ANGPTL6
ENSFCAG00000009340	MAGI1
ENSFCAG00000004881	PDE4A
ENSFCAG00000037140	U4
ENSFCAG00000004918	ODAD3
ENSFCAG00000008376	NCAN
ENSFCAG00000014873	GSDME
ENSFCAG00000052104	ENSFCAG00000052104
ENSFCAG00000032843	ENSFCAG00000032843
ENSFCAG00000049049	ENSFCAG00000049049
ENSFCAG00000011921	KBTBD8
ENSFCAG00000044623	FAM174C
ENSFCAG00000029510	ANKRD24
ENSFCAG00000036887	GPR37
ENSFCAG00000014330	YJEFN3
ENSFCAG00000021887	GNG14
ENSFCAG00000014152	SHD
ENSFCAG00000048804	ENSFCAG00000048804
ENSFCAG00000016540	ENSFCAG00000016540
ENSFCAG00000026188	SH2D3A
ENSFCAG00000015566	DGKI
ENSFCAG00000046371	ENSFCAG00000046371
ENSFCAG00000052414	ENSFCAG00000052414
ENSFCAG00000009941	RTBDN
ENSFCAG00000027959	ABCB1
ENSFCAG00000052243	ENSFCAG00000052243
ENSFCAG00000015222	ADAMTS10
ENSFCAG00000014929	EPHB6
ENSFCAG00000042231	PCSK4
ENSFCAG00000023492	REEP6
ENSFCAG00000014932	TRPV6
ENSFCAG00000005428	AGR2
ENSFCAG00000000479	CALR
ENSFCAG00000046826	ENSFCAG00000046826
ENSFCAG00000031529	NAPEPLD
ENSFCAG00000015438	SHC2
ENSFCAG00000024691	TMEM38A
ENSFCAG00000023233	ENSFCAG00000023233
ENSFCAG00000039287	TWIST1
ENSFCAG00000043434	CCDC136
ENSFCAG00000007838	FSTL3
ENSFCAG00000034157	ENSFCAG00000034157
ENSFCAG00000048162	ENSFCAG00000048162
ENSFCAG00000013046	GADD45B
ENSFCAG00000045492	NRTN
ENSFCAG00000046514	ENSFCAG00000046514
ENSFCAG00000004351	ENSFCAG00000004351
ENSFCAG00000012505	ENSFCAG00000012505
ENSFCAG00000042197	CNBP
ENSFCAG00000037639	SCRN1
ENSFCAG00000008340	CAND2
ENSFCAG00000010866	INHBA
ENSFCAG00000013201	GBX1
ENSFCAG00000041524	ENSFCAG00000041524
ENSFCAG00000044498	ENSFCAG00000044498
ENSFCAG00000049043	ENSFCAG00000049043
ENSFCAG00000012839	DENND2A
ENSFCAG00000043343	U6
ENSFCAG00000032976	ENSFCAG00000032976
ENSFCAG00000007622	KIAA0895
ENSFCAG00000015471	ENSFCAG00000015471
ENSFCAG00000015473	PTH1R
ENSFCAG00000040566	ACER1
ENSFCAG00000004630	ELMO1
ENSFCAG00000013553	ABTB1
ENSFCAG00000018973	DENND11
ENSFCAG00000049913	ENSFCAG00000049913
ENSFCAG00000032182	DNAJB9
ENSFCAG00000052681	ENSFCAG00000052681
ENSFCAG00000012514	DENND1C
ENSFCAG00000005040	TNFSF14
ENSFCAG00000032002	LRRN3
ENSFCAG00000047495	ENSFCAG00000047495
ENSFCAG00000036448	LSMEM1
ENSFCAG00000049096	ENSFCAG00000049096
ENSFCAG00000050012	ENSFCAG00000050012
ENSFCAG00000007515	FCHO1
ENSFCAG00000032594	CA2H3orf18
ENSFCAG00000009330	CPA5
ENSFCAG00000002447	DOCK3
ENSFCAG00000038453	ENSFCAG00000038453
ENSFCAG00000008785	CDC25A
ENSFCAG00000044495	ENSFCAG00000044495
ENSFCAG00000010256	NPC1L1
ENSFCAG00000007525	PDE4C
ENSFCAG00000040950	ENSFCAG00000040950
ENSFCAG00000049441	ENSFCAG00000049441
ENSFCAG00000028267	COPG2
ENSFCAG00000009145	RRP9
ENSFCAG00000025206	ENSFCAG00000025206
ENSFCAG00000009754	COMP
ENSFCAG00000039247	PURB
ENSFCAG00000003902	TKT
ENSFCAG00000032781	ENSFCAG00000032781
ENSFCAG00000031696	PDE12
ENSFCAG00000002210	ACOX2
ENSFCAG00000012727	CADPS
ENSFCAG00000029722	TFF3
ENSFCAG00000040270	ENSFCAG00000040270
ENSFCAG00000037518	SNORA62
ENSFCAG00000045794	ENSFCAG00000045794
ENSFCAG00000052480	ENSFCAG00000052480
ENSFCAG00000013530	TTC21A
ENSFCAG00000010344	ITSN1
ENSFCAG00000042452	CC2H21orf91
ENSFCAG00000037571	SRPRB
ENSFCAG00000002225	ENSFCAG00000002225
ENSFCAG00000045393	KRTAP11-1
ENSFCAG00000027005	ENSFCAG00000027005
ENSFCAG00000007795	FAM131A
ENSFCAG00000047246	ENSFCAG00000047246
ENSFCAG00000009665	ADARB1
ENSFCAG00000030150	EPM2AIP1
ENSFCAG00000028457	NCEH1
ENSFCAG00000045459	KRTAP24-1
ENSFCAG00000048803	ENSFCAG00000048803
ENSFCAG00000013391	ARPP21
ENSFCAG00000005138	CCNL1
ENSFCAG00000014501	ROBO1
ENSFCAG00000047327	ENSFCAG00000047327
ENSFCAG00000013323	ADAMTS1
ENSFCAG00000036176	SNORA63
ENSFCAG00000021428	ENSFCAG00000021428
ENSFCAG00000048540	ENSFCAG00000048540
ENSFCAG00000014298	MCF2L2
ENSFCAG00000011303	EAF1
ENSFCAG00000033791	KALRN
ENSFCAG00000045890	ENSFCAG00000045890
ENSFCAG00000002130	RBMS3
ENSFCAG00000009585	CD80
ENSFCAG00000033006	U6
ENSFCAG00000037945	ENSFCAG00000037945
ENSFCAG00000002229	DBR1
ENSFCAG00000000541	ENSFCAG00000000541
ENSFCAG00000012367	PEX5L
ENSFCAG00000028583	CYP8B1
ENSFCAG00000007296	BBX
ENSFCAG00000003694	TFRC
ENSFCAG00000047981	ENSFCAG00000047981
ENSFCAG00000038329	ENSFCAG00000038329
ENSFCAG00000044663	ENSFCAG00000044663
ENSFCAG00000018481	EPHA7
ENSFCAG00000032455	ENSFCAG00000032455
ENSFCAG00000044591	ENSFCAG00000044591
ENSFCAG00000045727	ENSFCAG00000045727
ENSFCAG00000045765	ENSFCAG00000045765
ENSFCAG00000044887	ENSFCAG00000044887
ENSFCAG00000045581	ENSFCAG00000045581
ENSFCAG00000053858	ENSFCAG00000053858
ENSFCAG00000038114	ENSFCAG00000038114
ENSFCAG00000053754	ENSFCAG00000053754
ENSFCAG00000007987	TULP4
ENSFCAG00000040479	ENSFCAG00000040479
ENSFCAG00000051455	ENSFCAG00000051455
ENSFCAG00000052854	ENSFCAG00000052854
ENSFCAG00000053061	ENSFCAG00000053061
ENSFCAG00000052647	ENSFCAG00000052647
ENSFCAG00000043388	ENSFCAG00000043388
ENSFCAG00000042671	ENSFCAG00000042671
ENSFCAG00000052591	ENSFCAG00000052591
ENSFCAG00000048216	ENSFCAG00000048216
ENSFCAG00000043943	ENSFCAG00000043943
ENSFCAG00000046957	ENSFCAG00000046957
ENSFCAG00000046199	ENSFCAG00000046199
ENSFCAG00000042117	ENSFCAG00000042117
ENSFCAG00000051764	ENSFCAG00000051764
ENSFCAG00000053015	ENSFCAG00000053015
ENSFCAG00000045523	ENSFCAG00000045523
ENSFCAG00000036143	ENSFCAG00000036143
ENSFCAG00000041652	ENSFCAG00000041652
ENSFCAG00000042402	ENSFCAG00000042402
ENSFCAG00000014668	ENSFCAG00000014668
ENSFCAG00000009577	SUPT3H
ENSFCAG00000042806	ENSFCAG00000042806
ENSFCAG00000009696	ENSFCAG00000009696
ENSFCAG00000043286	VGLL2
ENSFCAG00000042624	SNORD83
ENSFCAG00000041909	SNORD83
ENSFCAG00000004499	TNF
ENSFCAG00000009190	WDR27
ENSFCAG00000011052	CYP39A1
ENSFCAG00000036071	ENSFCAG00000036071
ENSFCAG00000009249	RPP40
ENSFCAG00000012907	TULP1
ENSFCAG00000047793	ENSFCAG00000047793
ENSFCAG00000050544	ENSFCAG00000050544
ENSFCAG00000041942	ENSFCAG00000041942
ENSFCAG00000051234	ENSFCAG00000051234
ENSFCAG00000023146	SYNCRIP
ENSFCAG00000028199	ENSFCAG00000028199
ENSFCAG00000034374	ENSFCAG00000034374
ENSFCAG00000050595	ENSFCAG00000050595
ENSFCAG00000010207	CCDC170
ENSFCAG00000051421	ENSFCAG00000051421
ENSFCAG00000045700	ENSFCAG00000045700
ENSFCAG00000043383	ENSFCAG00000043383
ENSFCAG00000038058	ENSFCAG00000038058
ENSFCAG00000036100	ENSFCAG00000036100
ENSFCAG00000053862	ENSFCAG00000053862
ENSFCAG00000029256	SRSF12
ENSFCAG00000040557	MRPS10
ENSFCAG00000005238	CILK1
ENSFCAG00000051059	ENSFCAG00000051059
ENSFCAG00000050050	ENSFCAG00000050050
ENSFCAG00000049357	ENSFCAG00000049357
ENSFCAG00000029595	CITED2
ENSFCAG00000042952	MARCKS
ENSFCAG00000047139	ENSFCAG00000047139
ENSFCAG00000006984	ENSFCAG00000006984
ENSFCAG00000051334	ENSFCAG00000051334
ENSFCAG00000050875	ENSFCAG00000050875
ENSFCAG00000047781	ENSFCAG00000047781
ENSFCAG00000046037	ENSFCAG00000046037
ENSFCAG00000046536	ENSFCAG00000046536
ENSFCAG00000008901	BACH2
ENSFCAG00000049616	ENSFCAG00000049616
ENSFCAG00000009711	GNMT
ENSFCAG00000009712	PEX6
ENSFCAG00000052773	ENSFCAG00000052773
ENSFCAG00000043818	ENSFCAG00000043818
ENSFCAG00000006415	DAAM2
ENSFCAG00000009283	EPB41L2
ENSFCAG00000009721	CUL9
ENSFCAG00000040398	ENSFCAG00000040398
ENSFCAG00000018964	JPH4
ENSFCAG00000034296	ENSFCAG00000034296
ENSFCAG00000048636	ENSFCAG00000048636
ENSFCAG00000006777	ENSFCAG00000006777
ENSFCAG00000012985	CHAC1
ENSFCAG00000014721	DLL4
ENSFCAG00000053121	ENSFCAG00000053121
ENSFCAG00000031928	ENSFCAG00000031928
ENSFCAG00000001135	MCTP2
ENSFCAG00000037256	SNORD18
ENSFCAG00000035646	SNORD16
ENSFCAG00000005918	ACSBG1
ENSFCAG00000052181	ENSFCAG00000052181
ENSFCAG00000044956	Metazoa_SRP
ENSFCAG00000022561	MGAT2
ENSFCAG00000029464	JDP2
ENSFCAG00000031368	PLEKHD1
ENSFCAG00000028783	ENSFCAG00000028783
ENSFCAG00000013601	SLC28A1
ENSFCAG00000036672	EML5
ENSFCAG00000014963	TMEM266
ENSFCAG00000012928	BCL2A1
ENSFCAG00000043793	ENSFCAG00000043793
ENSFCAG00000049819	ENSFCAG00000049819
ENSFCAG00000052976	ENSFCAG00000052976
ENSFCAG00000034970	U12
ENSFCAG00000049905	ENSFCAG00000049905
ENSFCAG00000040749	Metazoa_SRP
ENSFCAG00000011465	IGDCC3
ENSFCAG00000028694	BMF
ENSFCAG00000045905	DACT1
ENSFCAG00000013212	LINGO1
ENSFCAG00000042664	ENSFCAG00000042664
ENSFCAG00000034397	RSL24D1
ENSFCAG00000014886	ARHGEF40
ENSFCAG00000051128	ENSFCAG00000051128
ENSFCAG00000006098	RCCD1
ENSFCAG00000047968	ENSFCAG00000047968
ENSFCAG00000035849	ENSFCAG00000035849
ENSFCAG00000035106	ENSFCAG00000035106
ENSFCAG00000047074	ENSFCAG00000047074
ENSFCAG00000047844	ENSFCAG00000047844
ENSFCAG00000052645	ENSFCAG00000052645
ENSFCAG00000025092	CB3H15orf41
ENSFCAG00000047429	ENSFCAG00000047429
ENSFCAG00000043356	ENSFCAG00000043356
ENSFCAG00000008025	SNAPC1
ENSFCAG00000033324	ENSFCAG00000033324
ENSFCAG00000007754	SYT16
ENSFCAG00000000742	RYR3
ENSFCAG00000028965	EMC7
ENSFCAG00000031032	ENSFCAG00000031032
ENSFCAG00000003840	RPP25
ENSFCAG00000007817	AKAP5
ENSFCAG00000012882	ABHD2
ENSFCAG00000011706	STON2
ENSFCAG00000051864	ENSFCAG00000051864
ENSFCAG00000050475	ENSFCAG00000050475
ENSFCAG00000053322	U4
ENSFCAG00000003064	GALC
ENSFCAG00000042968	RIOX1
ENSFCAG00000028152	KLF13
ENSFCAG00000053845	ENSFCAG00000053845
ENSFCAG00000045607	ENSFCAG00000045607
ENSFCAG00000007474	CHGA
ENSFCAG00000011845	AGBL1
ENSFCAG00000049305	ENSFCAG00000049305
ENSFCAG00000002897	GANC
ENSFCAG00000031891	EIF2S1
ENSFCAG00000040964	EHD4
ENSFCAG00000025886	CACNG2
ENSFCAG00000051470	ENSFCAG00000051470
ENSFCAG00000013748	SSTR3
ENSFCAG00000051122	ENSFCAG00000051122
ENSFCAG00000038530	U6
ENSFCAG00000023389	HOXC12
ENSFCAG00000050999	ENSFCAG00000050999
ENSFCAG00000000089	WNT1
ENSFCAG00000049436	ENSFCAG00000049436
ENSFCAG00000049535	ENSFCAG00000049535
ENSFCAG00000000096	RHEBL1
ENSFCAG00000025788	KRR1
ENSFCAG00000013559	RSU1
ENSFCAG00000013560	CUBN
ENSFCAG00000004288	EMG1
ENSFCAG00000036592	ENSFCAG00000036592
ENSFCAG00000009007	IL15RA
ENSFCAG00000037151	ENSFCAG00000037151
ENSFCAG00000048740	ENSFCAG00000048740
ENSFCAG00000051048	ENSFCAG00000051048
ENSFCAG00000004800	ENSFCAG00000004800
ENSFCAG00000051810	ENSFCAG00000051810
ENSFCAG00000006532	GTSE1
ENSFCAG00000051672	ENSFCAG00000051672
ENSFCAG00000005400	CCDC38
ENSFCAG00000045299	ENSFCAG00000045299
ENSFCAG00000027943	C3AR1
ENSFCAG00000000804	DIP2C
ENSFCAG00000004397	MAP3K8
ENSFCAG00000005404	AMDHD1
ENSFCAG00000010158	PDE1B
ENSFCAG00000051988	ENSFCAG00000051988
ENSFCAG00000032491	ENSFCAG00000032491
ENSFCAG00000047692	ENSFCAG00000047692
ENSFCAG00000053071	ENSFCAG00000053071
ENSFCAG00000052828	ENSFCAG00000052828
ENSFCAG00000048645	ENSFCAG00000048645
ENSFCAG00000043730	ENSFCAG00000043730
ENSFCAG00000043203	ENSFCAG00000043203
ENSFCAG00000029578	GLT8D2
ENSFCAG00000025027	REP15
ENSFCAG00000030909	ENSFCAG00000030909
ENSFCAG00000044363	ENSFCAG00000044363
ENSFCAG00000047488	ENSFCAG00000047488
ENSFCAG00000042592	ENSFCAG00000042592
ENSFCAG00000042848	ENSFCAG00000042848
ENSFCAG00000035574	ENSFCAG00000035574
ENSFCAG00000033212	ENSFCAG00000033212
ENSFCAG00000019835	ENSFCAG00000019835
ENSFCAG00000001520	AMIGO2
ENSFCAG00000040642	ENSFCAG00000040642
ENSFCAG00000012864	DHTKD1
ENSFCAG00000013500	CACNA1I
ENSFCAG00000037020	U12
ENSFCAG00000048889	ENSFCAG00000048889
ENSFCAG00000051690	ENSFCAG00000051690
ENSFCAG00000034811	CKAP4
ENSFCAG00000052646	ENSFCAG00000052646
ENSFCAG00000052852	ENSFCAG00000052852
ENSFCAG00000050232	ENSFCAG00000050232
ENSFCAG00000045706	ENSFCAG00000045706
ENSFCAG00000000270	KRT7
ENSFCAG00000005488	SPAG6
ENSFCAG00000040648	ENSFCAG00000040648
ENSFCAG00000029299	FZD8
ENSFCAG00000010776	BTBD11
ENSFCAG00000002084	DDIT3
ENSFCAG00000037363	ENSFCAG00000037363
ENSFCAG00000042075	ENSFCAG00000042075
ENSFCAG00000050888	ENSFCAG00000050888
ENSFCAG00000014701	CYP27B1
ENSFCAG00000032363	ENSFCAG00000032363
ENSFCAG00000006879	ACRBP
ENSFCAG00000024891	PIANP
ENSFCAG00000049161	ENSFCAG00000049161
ENSFCAG00000050820	ENSFCAG00000050820
ENSFCAG00000048582	ENSFCAG00000048582
ENSFCAG00000047203	ENSFCAG00000047203
ENSFCAG00000005550	GCNT7
ENSFCAG00000009031	ENSFCAG00000009031
ENSFCAG00000046307	ENSFCAG00000046307
ENSFCAG00000010841	MAFB
ENSFCAG00000049598	ENSFCAG00000049598
ENSFCAG00000048076	ENSFCAG00000048076
ENSFCAG00000002451	BCAS1
ENSFCAG00000047219	ENSFCAG00000047219
ENSFCAG00000051772	ENSFCAG00000051772
ENSFCAG00000049486	ENSFCAG00000049486
ENSFCAG00000053037	ENSFCAG00000053037
ENSFCAG00000050694	ENSFCAG00000050694
ENSFCAG00000001058	GATA5
ENSFCAG00000004556	GALNT14
ENSFCAG00000039843	SNORA71
ENSFCAG00000038993	SNORA71
ENSFCAG00000033967	SNORA71
ENSFCAG00000034457	SNORA71
ENSFCAG00000000947	NFATC2
ENSFCAG00000002309	ACSS2
ENSFCAG00000043837	ENSFCAG00000043837
ENSFCAG00000049067	ENSFCAG00000049067
ENSFCAG00000053151	ENSFCAG00000053151
ENSFCAG00000009792	MOCS3
ENSFCAG00000024517	EFR3B
ENSFCAG00000001789	TOGARAM2
ENSFCAG00000035043	ENSFCAG00000035043
ENSFCAG00000053161	ENSFCAG00000053161
ENSFCAG00000051428	ENSFCAG00000051428
ENSFCAG00000018872	WDR43
ENSFCAG00000014450	NOP56
ENSFCAG00000035041	ENSFCAG00000035041
ENSFCAG00000033254	ENSFCAG00000033254
ENSFCAG00000037676	ENSFCAG00000037676
ENSFCAG00000051763	ENSFCAG00000051763
ENSFCAG00000035684	ENSFCAG00000035684
ENSFCAG00000047187	ENSFCAG00000047187
ENSFCAG00000039110	FOSL2
ENSFCAG00000038037	ATOH8
ENSFCAG00000047783	ENSFCAG00000047783
ENSFCAG00000047145	ENSFCAG00000047145
ENSFCAG00000009513	KCNB1
ENSFCAG00000033883	U6
ENSFCAG00000040028	ENSFCAG00000040028
ENSFCAG00000032800	ENSFCAG00000032800
ENSFCAG00000032649	ENSFCAG00000032649
ENSFCAG00000050290	ENSFCAG00000050290
ENSFCAG00000053009	ENSFCAG00000053009
ENSFCAG00000050324	ENSFCAG00000050324
ENSFCAG00000008970	REEP1
ENSFCAG00000029081	SH3RF3
ENSFCAG00000041510	ENSFCAG00000041510
ENSFCAG00000047430	ENSFCAG00000047430
ENSFCAG00000015185	BPIFB4
ENSFCAG00000049314	ENSFCAG00000049314
ENSFCAG00000005170	FNDC4
ENSFCAG00000005949	PLCB4
ENSFCAG00000041028	ENSFCAG00000041028
ENSFCAG00000002474	ADA
ENSFCAG00000008610	MTHFD2
ENSFCAG00000014296	SPTLC3
ENSFCAG00000051703	ENSFCAG00000051703
ENSFCAG00000001902	TTLL9
ENSFCAG00000000420	ZBP1
ENSFCAG00000033400	MACROD2
ENSFCAG00000015145	CAD
ENSFCAG00000008175	GDAP1L1
ENSFCAG00000025798	TOX2
ENSFCAG00000025968	CLEC4F
ENSFCAG00000009886	KHK
ENSFCAG00000001473	PRND
ENSFCAG00000052384	ENSFCAG00000052384
ENSFCAG00000048410	U2
ENSFCAG00000008085	MERTK
ENSFCAG00000033116	ENSFCAG00000033116
ENSFCAG00000048010	U2
ENSFCAG00000053237	ENSFCAG00000053237
ENSFCAG00000032898	SELENOI
ENSFCAG00000051749	ENSFCAG00000051749
ENSFCAG00000026742	ST6GAL2
ENSFCAG00000037811	GDF5
ENSFCAG00000044624	ENSFCAG00000044624
ENSFCAG00000013236	PNPT1
ENSFCAG00000053688	ENSFCAG00000053688
ENSFCAG00000043102	CYP1B1
ENSFCAG00000019073	RSPO4
ENSFCAG00000048401	ENSFCAG00000048401
ENSFCAG00000008018	REL
ENSFCAG00000008740	NKX2-2
ENSFCAG00000003376	TCF7L1
ENSFCAG00000032110	ENSFCAG00000032110
ENSFCAG00000031508	STMN3
ENSFCAG00000041323	ENSFCAG00000041323
ENSFCAG00000010482	CRIM1
ENSFCAG00000040385	ENSFCAG00000040385
ENSFCAG00000041070	ENSFCAG00000041070
ENSFCAG00000047152	ENSFCAG00000047152
ENSFCAG00000008742	NKRF
ENSFCAG00000025700	ENSFCAG00000025700
ENSFCAG00000038940	ENSFCAG00000038940
ENSFCAG00000004854	ANOS1
ENSFCAG00000044525	ENSFCAG00000044525
ENSFCAG00000041336	ENSFCAG00000041336
ENSFCAG00000022242	ENSFCAG00000022242
ENSFCAG00000034826	SNORA70
ENSFCAG00000050296	ENSFCAG00000050296
ENSFCAG00000007631	CLCN4
ENSFCAG00000006577	DKC1
ENSFCAG00000039992	ENSFCAG00000039992
ENSFCAG00000036649	ENSFCAG00000036649
ENSFCAG00000039486	ENSFCAG00000039486
ENSFCAG00000044882	ENSFCAG00000044882
ENSFCAG00000042346	ENSFCAG00000042346
ENSFCAG00000031959	ENSFCAG00000031959
ENSFCAG00000043149	ENSFCAG00000043149
ENSFCAG00000038099	ENSFCAG00000038099
ENSFCAG00000051767	ENSFCAG00000051767
ENSFCAG00000032091	ENSFCAG00000032091
ENSFCAG00000013057	ENSFCAG00000013057
ENSFCAG00000010727	PIGA
ENSFCAG00000002657	GPRASP2
ENSFCAG00000043692	ENSFCAG00000043692
ENSFCAG00000003306	ENSFCAG00000003306
ENSFCAG00000048891	ENSFCAG00000048891
ENSFCAG00000050529	ENSFCAG00000050529
ENSFCAG00000049112	ENSFCAG00000049112
ENSFCAG00000002568	HDAC6
ENSFCAG00000028597	ENSFCAG00000028597
ENSFCAG00000043656	ENSFCAG00000043656
ENSFCAG00000026694	ENSFCAG00000026694
ENSFCAG00000049082	ENSFCAG00000049082
ENSFCAG00000050673	ENSFCAG00000050673
ENSFCAG00000046381	DUSP8
ENSFCAG00000033589	SNORD22
ENSFCAG00000047527	SNORD31
ENSFCAG00000032881	SNORD22
ENSFCAG00000053679	SNORD28
ENSFCAG00000034600	SNORD26
ENSFCAG00000051680	ENSFCAG00000051680
ENSFCAG00000043639	DDI1
ENSFCAG00000013683	MYRF
ENSFCAG00000015393	ENSFCAG00000015393
ENSFCAG00000005081	SESN3
ENSFCAG00000002264	INCENP
ENSFCAG00000042678	CREBZF
ENSFCAG00000007586	LRRC56
ENSFCAG00000030367	EPS8L2
ENSFCAG00000032989	ENSFCAG00000032989
ENSFCAG00000043892	ENSFCAG00000043892
ENSFCAG00000036725	SNORD15
ENSFCAG00000038880	SNORD15
ENSFCAG00000011941	ARRB1
ENSFCAG00000028963	FADS2B
ENSFCAG00000032805	ENSFCAG00000032805
ENSFCAG00000023848	VSTM5
ENSFCAG00000012475	MED17
ENSFCAG00000038872	ENSFCAG00000038872
ENSFCAG00000007942	PGM2L1
ENSFCAG00000033468	ENSFCAG00000033468
ENSFCAG00000034588	ENSFCAG00000034588
ENSFCAG00000039379	ENSFCAG00000039379
ENSFCAG00000033153	ENSFCAG00000033153
ENSFCAG00000024415	ENSFCAG00000024415
ENSFCAG00000043585	ENSFCAG00000043585
ENSFCAG00000008521	ENSFCAG00000008521
ENSFCAG00000040499	ENSFCAG00000040499
ENSFCAG00000008427	LPXN
ENSFCAG00000042565	ENSFCAG00000042565
ENSFCAG00000003188	CRY2
ENSFCAG00000046598	MACROD1
ENSFCAG00000005688	KCNK7
ENSFCAG00000048469	ENSFCAG00000048469
ENSFCAG00000023566	WEE1
ENSFCAG00000014768	TTC9C
ENSFCAG00000030667	PPP1R14B
ENSFCAG00000051208	ENSFCAG00000051208
ENSFCAG00000023665	NCR3LG1
ENSFCAG00000052056	SNORD14
ENSFCAG00000046237	RASGRP2
ENSFCAG00000013637	ATG13
ENSFCAG00000045476	PHLDA2
ENSFCAG00000044319	CDKN1C
ENSFCAG00000006943	KCNQ1
ENSFCAG00000006996	ENSFCAG00000006996
ENSFCAG00000012234	MAP4K2
ENSFCAG00000006936	TSPAN32
ENSFCAG00000018914	ASCL2
ENSFCAG00000050104	ENSFCAG00000050104
ENSFCAG00000002523	LRP4
ENSFCAG00000035445	ENSFCAG00000035445
ENSFCAG00000015743	SPTY2D1
ENSFCAG00000011761	ENSFCAG00000011761
ENSFCAG00000050932	ENSFCAG00000050932
ENSFCAG00000014446	MYO7A
ENSFCAG00000014444	CAPN5
ENSFCAG00000041142	ZNHIT2
ENSFCAG00000002531	SPI1
ENSFCAG00000009309	PELI3
ENSFCAG00000047644	ENSFCAG00000047644
ENSFCAG00000025695	TIGD3
ENSFCAG00000011943	GDPD5
ENSFCAG00000012545	KLHL35
ENSFCAG00000001154	HYOU1
ENSFCAG00000007404	SYT12
ENSFCAG00000047428	ENSFCAG00000047428
ENSFCAG00000003394	CARNS1
ENSFCAG00000037667	ENSFCAG00000037667
ENSFCAG00000004244	RASL10A
ENSFCAG00000002273	KSR2
ENSFCAG00000035778	U6
ENSFCAG00000045712	ENSFCAG00000045712
ENSFCAG00000000924	CIT
ENSFCAG00000002050	BCR
ENSFCAG00000002047	GNAZ
ENSFCAG00000015368	ARHGAP28
ENSFCAG00000042780	U4
ENSFCAG00000044730	U4
ENSFCAG00000025934	SIRT4
ENSFCAG00000036800	DYNLL1
ENSFCAG00000011418	DLGAP1
ENSFCAG00000042068	PMAIP1
ENSFCAG00000041798	PARD6G
ENSFCAG00000040144	YPEL1
ENSFCAG00000036321	ENSFCAG00000036321
ENSFCAG00000050153	ENSFCAG00000050153
ENSFCAG00000040348	ENSFCAG00000040348
ENSFCAG00000002498	POLE
ENSFCAG00000019316	CDH19
ENSFCAG00000051731	ENSFCAG00000051731
ENSFCAG00000045768	ENSFCAG00000045768
ENSFCAG00000010779	ULK1
ENSFCAG00000032159	SNORD58
ENSFCAG00000037117	SNORD58
ENSFCAG00000047231	ENSFCAG00000047231
ENSFCAG00000027974	LPIN2
ENSFCAG00000025595	MYO1H
ENSFCAG00000040188	CBLN2
ENSFCAG00000050911	ENSFCAG00000050911
ENSFCAG00000009527	ENSFCAG00000009527
ENSFCAG00000048848	ENSFCAG00000048848
ENSFCAG00000000330	IQCD
ENSFCAG00000024679	RSRC2
ENSFCAG00000012111	B3GNT4
ENSFCAG00000049867	ENSFCAG00000049867
ENSFCAG00000050593	ENSFCAG00000050593
ENSFCAG00000010490	SAPCD2
ENSFCAG00000014622	FAM189A2
ENSFCAG00000043283	APBA1
ENSFCAG00000005851	PKN3
ENSFCAG00000027053	MAMDC2
ENSFCAG00000047064	ENSFCAG00000047064
ENSFCAG00000022972	SLC34A3
ENSFCAG00000050279	ENSFCAG00000050279
ENSFCAG00000003579	EXD3
ENSFCAG00000011421	RORB
ENSFCAG00000025095	LRRC19
ENSFCAG00000008473	NFIB
ENSFCAG00000036464	SURF2
ENSFCAG00000049281	SNORD36
ENSFCAG00000034940	SNORD36
ENSFCAG00000036528	SNORD24
ENSFCAG00000034421	SNORD24
ENSFCAG00000046885	ENSFCAG00000046885
ENSFCAG00000035848	NMRK1
ENSFCAG00000027896	PCSK5
ENSFCAG00000048630	ENSFCAG00000048630
ENSFCAG00000011816	HSPA5
ENSFCAG00000043425	ENSFCAG00000043425
ENSFCAG00000037895	ENSFCAG00000037895
ENSFCAG00000024741	TLR4
ENSFCAG00000008625	CDK5RAP2
ENSFCAG00000053686	ENSFCAG00000053686
ENSFCAG00000002741	ALDH1B1
ENSFCAG00000002745	TDRD7
ENSFCAG00000025272	SIGMAR1
ENSFCAG00000025199	TRAF1
ENSFCAG00000001482	CFAP157
ENSFCAG00000050594	ENSFCAG00000050594
ENSFCAG00000001495	SLC25A25
ENSFCAG00000032871	ENSFCAG00000032871
ENSFCAG00000042752	ENSFCAG00000042752
ENSFCAG00000014677	CIZ1
ENSFCAG00000013258	CPXM2
ENSFCAG00000045473	ENSFCAG00000045473
ENSFCAG00000052634	ENSFCAG00000052634
ENSFCAG00000047858	ENSFCAG00000047858
ENSFCAG00000009652	MAP3K21
ENSFCAG00000004452	CFAP70
ENSFCAG00000001947	ENSFCAG00000001947
ENSFCAG00000050995	ENSFCAG00000050995
ENSFCAG00000037075	ENSFCAG00000037075
ENSFCAG00000010658	SFXN4
ENSFCAG00000048520	ENSFCAG00000048520
ENSFCAG00000022153	ENSFCAG00000022153
ENSFCAG00000028842	CCNJ
ENSFCAG00000044895	ENSFCAG00000044895
ENSFCAG00000044658	ENSFCAG00000044658
ENSFCAG00000027629	SYNPO2L
ENSFCAG00000022779	ARHGAP19
ENSFCAG00000003652	BTBD16
ENSFCAG00000015569	VCL
ENSFCAG00000052659	ENSFCAG00000052659
ENSFCAG00000006259	PLCE1
ENSFCAG00000004882	MXI1
ENSFCAG00000048858	ENSFCAG00000048858
ENSFCAG00000012053	RBM20
ENSFCAG00000040153	ENSFCAG00000040153
ENSFCAG00000052410	ENSFCAG00000052410
ENSFCAG00000015511	GEM
ENSFCAG00000039592	ENSFCAG00000039592
ENSFCAG00000028511	MTERF3
ENSFCAG00000005044	FAM135B
ENSFCAG00000032869	SNORA72
ENSFCAG00000001763	CRH
ENSFCAG00000051904	ENSFCAG00000051904
ENSFCAG00000050771	ENSFCAG00000050771
ENSFCAG00000053478	ENSFCAG00000053478
ENSFCAG00000012709	GGH
ENSFCAG00000006436	ADCY8
ENSFCAG00000046121	ENSFCAG00000046121
ENSFCAG00000026366	RBIS
ENSFCAG00000052222	ENSFCAG00000052222
ENSFCAG00000040797	BAALC
ENSFCAG00000034460	ARC
ENSFCAG00000028394	LY6E
ENSFCAG00000044269	ENSFCAG00000044269
ENSFCAG00000042412	ENSFCAG00000042412
ENSFCAG00000041839	ENSFCAG00000041839
ENSFCAG00000051115	ENSFCAG00000051115
ENSFCAG00000043785	ENSFCAG00000043785
ENSFCAG00000039716	ENSFCAG00000039716
ENSFCAG00000036713	ENSFCAG00000036713
ENSFCAG00000049182	ENSFCAG00000049182
ENSFCAG00000029830	FCRLB
ENSFCAG00000046967	ENSFCAG00000046967
ENSFCAG00000000494	ADAMTS4
ENSFCAG00000050010	ENSFCAG00000050010
ENSFCAG00000012308	ARHGAP30
ENSFCAG00000014845	KISS1
ENSFCAG00000050015	ENSFCAG00000050015
ENSFCAG00000010669	ENSFCAG00000010669
ENSFCAG00000050981	ENSFCAG00000050981
ENSFCAG00000000202	DEGS1
ENSFCAG00000040909	ENSFCAG00000040909
ENSFCAG00000006557	BCAN
ENSFCAG00000036068	SNORD81
ENSFCAG00000034142	ENSFCAG00000034142
ENSFCAG00000032655	ENSFCAG00000032655
ENSFCAG00000037289	SNORD79
ENSFCAG00000040147	ENSFCAG00000040147
ENSFCAG00000036803	ENSFCAG00000036803
ENSFCAG00000033339	ENSFCAG00000033339
ENSFCAG00000039125	SNORD24
ENSFCAG00000035990	ENSFCAG00000035990
ENSFCAG00000005533	PBX1
ENSFCAG00000048691	ENSFCAG00000048691
ENSFCAG00000012641	RGL1
ENSFCAG00000038271	ENSFCAG00000038271
ENSFCAG00000026182	TIMM17A
ENSFCAG00000035358	ENSFCAG00000035358
ENSFCAG00000043409	ENSFCAG00000043409
ENSFCAG00000044891	ENSFCAG00000044891
ENSFCAG00000021989	RGS2
ENSFCAG00000045825	RGS16
ENSFCAG00000047278	ENSFCAG00000047278
ENSFCAG00000053614	ENSFCAG00000053614
ENSFCAG00000050535	ENSFCAG00000050535
ENSFCAG00000050721	ENSFCAG00000050721
ENSFCAG00000031378	ZNF584
ENSFCAG00000042675	ENSFCAG00000042675
ENSFCAG00000052656	ENSFCAG00000052656
ENSFCAG00000030321	MTSS2
ENSFCAG00000041201	ENSFCAG00000041201
ENSFCAG00000023751	ENSFCAG00000023751
ENSFCAG00000002671	MARK4
ENSFCAG00000036089	ENSFCAG00000036089
ENSFCAG00000040249	ENSFCAG00000040249
ENSFCAG00000045078	ENSFCAG00000045078
ENSFCAG00000005629	SYT5
ENSFCAG00000037979	U6
ENSFCAG00000005628	ENSFCAG00000005628
ENSFCAG00000008893	LSR
ENSFCAG00000013094	CYP2S1
ENSFCAG00000007362	ENSFCAG00000007362
ENSFCAG00000046853	ENSFCAG00000046853
ENSFCAG00000027930	CYP2F1
ENSFCAG00000034279	ENSFCAG00000034279
ENSFCAG00000048481	ENSFCAG00000048481
ENSFCAG00000027180	NFKBID
ENSFCAG00000009281	PARD6A
ENSFCAG00000009282	ENKD1
ENSFCAG00000041174	ENSFCAG00000041174
ENSFCAG00000045410	ENSFCAG00000045410
ENSFCAG00000049745	ENSFCAG00000049745
ENSFCAG00000012853	CTRL
ENSFCAG00000049575	ENSFCAG00000049575
ENSFCAG00000039278	ENSFCAG00000039278
ENSFCAG00000018512	ENSFCAG00000018512
ENSFCAG00000003603	TMC4
ENSFCAG00000012729	ENSFCAG00000012729
ENSFCAG00000030222	WDR88
ENSFCAG00000018221	SYCE1L
ENSFCAG00000012730	GRIK5
ENSFCAG00000042273	ENSFCAG00000042273
ENSFCAG00000050957	ENSFCAG00000050957
ENSFCAG00000006369	GAPDHS
ENSFCAG00000029354	ENSFCAG00000029354
ENSFCAG00000006269	PDP2
ENSFCAG00000003809	CES4A
ENSFCAG00000004387	ENSFCAG00000004387
ENSFCAG00000029564	ENSFCAG00000029564
ENSFCAG00000032383	ENSFCAG00000032383
ENSFCAG00000038460	ENSFCAG00000038460
ENSFCAG00000039502	SNORD34
ENSFCAG00000038032	SNORD33
ENSFCAG00000038411	SNORD33
ENSFCAG00000003181	LGALS4
ENSFCAG00000043117	ENSFCAG00000043117
ENSFCAG00000047482	ENSFCAG00000047482
ENSFCAG00000053655	U2
ENSFCAG00000011073	ZNF821
ENSFCAG00000048267	ENSFCAG00000048267
ENSFCAG00000047541	ENSFCAG00000047541
ENSFCAG00000004022	TLCD1
ENSFCAG00000013147	NBR1
ENSFCAG00000034808	ENSFCAG00000034808
ENSFCAG00000041634	ENSFCAG00000041634
ENSFCAG00000035134	U2
ENSFCAG00000005772	FOXJ1
ENSFCAG00000004784	SKAP1
ENSFCAG00000008401	SARM1
ENSFCAG00000052340	ENSFCAG00000052340
ENSFCAG00000043164	GLTPD2
ENSFCAG00000033098	ENSFCAG00000033098
ENSFCAG00000033399	LHX1
ENSFCAG00000007033	DHRS11
ENSFCAG00000053824	ENSFCAG00000053824
ENSFCAG00000043526	BORCS6
ENSFCAG00000026641	PPP1R27
ENSFCAG00000001661	CTC1
ENSFCAG00000051862	ENSFCAG00000051862
ENSFCAG00000003052	RUNDC3A
ENSFCAG00000049344	CE1H17orf49
ENSFCAG00000052404	ENSFCAG00000052404
ENSFCAG00000006314	SGSM2
ENSFCAG00000028771	ENSFCAG00000028771
ENSFCAG00000033509	CDC42EP4
ENSFCAG00000001662	PFAS
ENSFCAG00000046346	FAM171A2
ENSFCAG00000001663	ENSFCAG00000001663
ENSFCAG00000014020	FN3K
ENSFCAG00000005812	GPR179
ENSFCAG00000053647	ENSFCAG00000053647
ENSFCAG00000051934	ENSFCAG00000051934
ENSFCAG00000032431	ENSFCAG00000032431
ENSFCAG00000039608	KRT36
ENSFCAG00000008841	EPN2
ENSFCAG00000005470	KIF18B
ENSFCAG00000051654	ENSFCAG00000051654
ENSFCAG00000001626	CD300LF
ENSFCAG00000002133	JUP
ENSFCAG00000000797	FMNL1
ENSFCAG00000001845	GAS7
ENSFCAG00000026702	HID1
ENSFCAG00000049185	ENSFCAG00000049185
ENSFCAG00000046953	ENSFCAG00000046953
ENSFCAG00000024661	FBXO47
ENSFCAG00000029958	FGF11
ENSFCAG00000031726	ENSFCAG00000031726
ENSFCAG00000009900	TCAP
ENSFCAG00000024897	EIF4A1
ENSFCAG00000035146	ENSFCAG00000035146
ENSFCAG00000001672	ENSFCAG00000001672
ENSFCAG00000008243	TBC1D16
ENSFCAG00000052014	ENSFCAG00000052014
ENSFCAG00000018819	PRR11
ENSFCAG00000003962	TMEM220
ENSFCAG00000013983	FTSJ3
ENSFCAG00000046848	ENSFCAG00000046848
ENSFCAG00000005700	RASD1
ENSFCAG00000044004	ENSFCAG00000044004
ENSFCAG00000037622	ENSFCAG00000037622
ENSFCAG00000008402	ARHGAP44
ENSFCAG00000009630	KCNAB3
ENSFCAG00000009631	CNTROB
ENSFCAG00000015182	ALOX15B
ENSFCAG00000015186	ALOXE3
ENSFCAG00000049101	ENSFCAG00000049101
ENSFCAG00000047157	ENSFCAG00000047157
ENSFCAG00000047652	ENSFCAG00000047652
ENSFCAG00000052379	ENSFCAG00000052379
ENSFCAG00000047751	ENSFCAG00000047751
ENSFCAG00000015190	HES7
ENSFCAG00000048129	ENSFCAG00000048129
ENSFCAG00000008913	TEX14
ENSFCAG00000030659	CDC6
ENSFCAG00000037078	ENSFCAG00000037078
ENSFCAG00000000254	UNC45B
ENSFCAG00000035573	U3
ENSFCAG00000007924	EMC6
ENSFCAG00000038020	ENSFCAG00000038020
ENSFCAG00000010389	PEX12
ENSFCAG00000032962	ENSFCAG00000032962
ENSFCAG00000047801	ENSFCAG00000047801
ENSFCAG00000007044	SEZ6
ENSFCAG00000005764	FBF1
ENSFCAG00000047177	ENSFCAG00000047177
ENSFCAG00000015675	ABCA9
ENSFCAG00000045298	ENSFCAG00000045298
ENSFCAG00000051346	ENSFCAG00000051346
ENSFCAG00000006928	GUSB
ENSFCAG00000048395	ENSFCAG00000048395
ENSFCAG00000032677	ENSFCAG00000032677
ENSFCAG00000039323	ENSFCAG00000039323
ENSFCAG00000012296	NUPR1
ENSFCAG00000015163	DNAH3
ENSFCAG00000003107	CD19
ENSFCAG00000016524	ENSFCAG00000016524
ENSFCAG00000008073	COL26A1
ENSFCAG00000050264	ENSFCAG00000050264
ENSFCAG00000018493	SSC4D
ENSFCAG00000008314	FBXL16
ENSFCAG00000049306	ENSFCAG00000049306
ENSFCAG00000012668	TRIM50
ENSFCAG00000008559	AMZ1
ENSFCAG00000004571	PPL
ENSFCAG00000037842	ENSFCAG00000037842
ENSFCAG00000033912	U6
ENSFCAG00000040148	PGP
ENSFCAG00000007678	CASKIN1
ENSFCAG00000036981	ENSFCAG00000036981
ENSFCAG00000011231	ENSFCAG00000011231
ENSFCAG00000034994	ENSFCAG00000034994
ENSFCAG00000011737	RPL3L
ENSFCAG00000051867	ENSFCAG00000051867
ENSFCAG00000050185	ENSFCAG00000050185
ENSFCAG00000001949	TNRC18
ENSFCAG00000029371	ZNF200
ENSFCAG00000005178	EARS2
ENSFCAG00000019376	ENSFCAG00000019376
ENSFCAG00000001821	ENSFCAG00000001821
ENSFCAG00000015340	ENSFCAG00000015340
ENSFCAG00000052643	ENSFCAG00000052643
ENSFCAG00000022896	AIMP2
ENSFCAG00000000316	TECPR1
ENSFCAG00000041934	ENSFCAG00000041934
ENSFCAG00000032044	ENSFCAG00000032044
ENSFCAG00000032046	ENSFCAG00000032046
ENSFCAG00000032064	ATP6
ENSFCAG00000032067	MT-ND3
ENSFCAG00000032070	MT-ND4
ENSFCAG00000032076	ENSFCAG00000032076
ENSFCAG00000047048	ENSFCAG00000047048
ENSFCAG00000053613	ENSFCAG00000053613
ENSFCAG00000053476	ENSFCAG00000053476
ENSFCAG00000044397	ENSFCAG00000044397
ENSFCAG00000043916	U1
ENSFCAG00000048944	ENSFCAG00000048944
ENSFCAG00000043005	ENSFCAG00000043005
ENSFCAG00000051847	ENSFCAG00000051847
ENSFCAG00000048865	ENSFCAG00000048865
ENSFCAG00000042365	ENSFCAG00000042365
ENSFCAG00000050543	ENSFCAG00000050543
ENSFCAG00000046140	ENSFCAG00000046140
ENSFCAG00000046013	ENSFCAG00000046013
ENSFCAG00000053317	ENSFCAG00000053317
ENSFCAG00000041710	ENSFCAG00000041710
ENSFCAG00000050362	ENSFCAG00000050362
ENSFCAG00000041543	U2
ENSFCAG00000040849	ENSFCAG00000040849
ENSFCAG00000042469	ENSFCAG00000042469
ENSFCAG00000049336	ENSFCAG00000049336
novel.11	-
novel.13	-
novel.15	-
novel.25	-
novel.39	-
novel.40	-
novel.47	-
novel.54	-
novel.55	-
novel.62	-
novel.67	-
novel.93	-
novel.96	-
novel.110	-
novel.112	-
novel.118	-
novel.138	-
novel.140	-
novel.149	-
novel.154	-
novel.167	-
novel.168	-
novel.174	-
novel.176	-
novel.193	-
novel.194	-
novel.203	-
novel.206	-
novel.211	-
novel.222	-
novel.230	-
novel.231	-
novel.259	-
novel.260	-
novel.261	-
novel.262	-
novel.264	-
novel.269	-
novel.271	-
novel.274	-
novel.279	-
novel.291	-
novel.299	-
novel.300	-
novel.301	-
novel.302	-
novel.303	-
novel.305	-
novel.309	-
novel.311	-
novel.327	-
novel.330	-
novel.334	-
novel.340	-
novel.341	-
novel.357	-
novel.358	-
novel.364	-
novel.369	-
novel.380	-
novel.385	-
novel.389	-
novel.392	-
novel.419	-
novel.420	-
novel.421	-
novel.432	-
novel.433	-
novel.435	-
novel.438	-
novel.439	-
novel.445	-
novel.451	-
novel.452	-
novel.454	-
novel.456	-
novel.459	-
novel.470	-
novel.477	-
novel.481	-
novel.486	-
novel.511	-
novel.514	-
novel.537	-
novel.538	-
novel.544	-
novel.545	-
novel.547	-
novel.556	-
novel.557	-
novel.559	-
novel.562	-
novel.564	-
novel.570	-
novel.573	-
novel.591	-
novel.596	-
novel.599	-
novel.601	-
novel.605	-
novel.610	-
novel.625	-
novel.631	-
novel.647	-
novel.653	-
novel.656	-
novel.658	-
novel.660	-
novel.691	-
novel.706	-
novel.708	-
novel.713	-
novel.725	-
novel.726	-
novel.735	-
novel.737	-
novel.766	-
novel.767	-
novel.770	-
novel.775	-
novel.778	-
novel.779	-
novel.783	-
novel.784	-
novel.787	-
novel.788	-
novel.792	-
novel.793	-
novel.795	-
novel.821	-
novel.822	-
novel.834	-
novel.850	-
novel.853	-
novel.864	-
novel.885	-
novel.898	-
novel.899	-
novel.906	-
novel.907	-
novel.917	-
novel.921	-
novel.924	-
novel.928	-
novel.931	-
novel.934	-
novel.935	-
novel.939	-
novel.941	-
novel.949	-
novel.957	-
novel.961	-
novel.963	-
novel.967	-
novel.972	-
novel.974	-
novel.978	-
novel.982	-
novel.988	-
novel.993	-
novel.1011	-
novel.1019	-
novel.1020	-
novel.1030	-
novel.1042	-
novel.1048	-
novel.1057	-
novel.1063	-
novel.1065	-
novel.1069	-
novel.1090	-
novel.1091	-
novel.1104	-
novel.1106	-
novel.1107	-
novel.1108	-
novel.1110	-
novel.1126	-
novel.1127	-
novel.1129	-
novel.1133	-
novel.1134	-
novel.1135	-
novel.1153	-
novel.1158	-
novel.1161	-
novel.1176	-
novel.1183	-
novel.1198	-
novel.1199	-
novel.1204	-
novel.1210	-
novel.1212	-
novel.1223	-
novel.1224	-
novel.1225	-
