# Supplementary material for: Early Transcriptional Changes in Feline Herpesvirus-1-Infected Crandell-Rees Feline Kidney Cells
Source: Vet Sci. 2024 Oct 30;11(11):529. doi: 10.3390/vetsci11110529 (PMC11599068; doi:10.3390/vetsci11110529)
Supplement: Supplementary file 1 [file vetsci-11-00529-s001.zip › Supplementary files/Supplementary Table S7. GO annotation information of genes in the CRFK cells at 3 hpi..xlsx]

## Sheet: FHV-1_3hpi vs Control GO enrich
Category	GOID	Description	GeneRatio	BgRatio	pvalue	padj	geneID	geneName	Count	Up	Up_Gene_id	Down	Down_Gene_id
BP	GO:0032502	developmental process	15/505	68/4650	0.00528833	0.935365	ENSFCAG00000002195/ENSFCAG00000035915/ENSFCAG00000013543/ENSFCAG00000030007/ENSFCAG00000023517/ENSFCAG00000040124/ENSFCAG00000019136/ENSFCAG00000043580/ENSFCAG00000046271/ENSFCAG00000046712/ENSFCAG00000044742/ENSFCAG00000000825/ENSFCAG00000003929/ENSFCAG00000023801/ENSFCAG00000044254	JAG1/ENSFCAG00000035915/SPRY1/WNT10B/NOTCH1/CSF3/CCHCR1/ENSFCAG00000043580/WNT9A/RFLNB/ENSFCAG00000044742/SPRED3/VANGL2/ENSFCAG00000023801/WNT10A	15	5	ENSFCAG00000002195/ENSFCAG00000035915/ENSFCAG00000030007/ENSFCAG00000040124/ENSFCAG00000043580	10	ENSFCAG00000013543/ENSFCAG00000023517/ENSFCAG00000019136/ENSFCAG00000046271/ENSFCAG00000046712/ENSFCAG00000044742/ENSFCAG00000000825/ENSFCAG00000003929/ENSFCAG00000023801/ENSFCAG00000044254
BP	GO:0007275	multicellular organism development	14/505	62/4650	0.00558427	0.935365	ENSFCAG00000002195/ENSFCAG00000035915/ENSFCAG00000013543/ENSFCAG00000030007/ENSFCAG00000023517/ENSFCAG00000040124/ENSFCAG00000043580/ENSFCAG00000046271/ENSFCAG00000046712/ENSFCAG00000044742/ENSFCAG00000000825/ENSFCAG00000003929/ENSFCAG00000023801/ENSFCAG00000044254	JAG1/ENSFCAG00000035915/SPRY1/WNT10B/NOTCH1/CSF3/ENSFCAG00000043580/WNT9A/RFLNB/ENSFCAG00000044742/SPRED3/VANGL2/ENSFCAG00000023801/WNT10A	14	5	ENSFCAG00000002195/ENSFCAG00000035915/ENSFCAG00000030007/ENSFCAG00000040124/ENSFCAG00000043580	9	ENSFCAG00000013543/ENSFCAG00000023517/ENSFCAG00000046271/ENSFCAG00000046712/ENSFCAG00000044742/ENSFCAG00000000825/ENSFCAG00000003929/ENSFCAG00000023801/ENSFCAG00000044254
BP	GO:0048856	anatomical structure development	14/505	66/4650	0.00990872	0.999994	ENSFCAG00000002195/ENSFCAG00000035915/ENSFCAG00000013543/ENSFCAG00000030007/ENSFCAG00000023517/ENSFCAG00000040124/ENSFCAG00000043580/ENSFCAG00000046271/ENSFCAG00000046712/ENSFCAG00000044742/ENSFCAG00000000825/ENSFCAG00000003929/ENSFCAG00000023801/ENSFCAG00000044254	JAG1/ENSFCAG00000035915/SPRY1/WNT10B/NOTCH1/CSF3/ENSFCAG00000043580/WNT9A/RFLNB/ENSFCAG00000044742/SPRED3/VANGL2/ENSFCAG00000023801/WNT10A	14	5	ENSFCAG00000002195/ENSFCAG00000035915/ENSFCAG00000030007/ENSFCAG00000040124/ENSFCAG00000043580	9	ENSFCAG00000013543/ENSFCAG00000023517/ENSFCAG00000046271/ENSFCAG00000046712/ENSFCAG00000044742/ENSFCAG00000000825/ENSFCAG00000003929/ENSFCAG00000023801/ENSFCAG00000044254
BP	GO:0032501	multicellular organismal process	17/505	91/4650	0.0170063	0.999994	ENSFCAG00000002195/ENSFCAG00000035915/ENSFCAG00000014841/ENSFCAG00000013543/ENSFCAG00000030007/ENSFCAG00000023517/ENSFCAG00000040124/ENSFCAG00000043580/ENSFCAG00000046271/ENSFCAG00000046712/ENSFCAG00000044742/ENSFCAG00000041180/ENSFCAG00000000825/ENSFCAG00000003929/ENSFCAG00000023801/ENSFCAG00000044254/ENSFCAG00000042808	JAG1/ENSFCAG00000035915/EDN1/SPRY1/WNT10B/NOTCH1/CSF3/ENSFCAG00000043580/WNT9A/RFLNB/ENSFCAG00000044742/ENSFCAG00000041180/SPRED3/VANGL2/ENSFCAG00000023801/WNT10A/ENSFCAG00000042808	17	6	ENSFCAG00000002195/ENSFCAG00000035915/ENSFCAG00000014841/ENSFCAG00000030007/ENSFCAG00000040124/ENSFCAG00000043580	11	ENSFCAG00000013543/ENSFCAG00000023517/ENSFCAG00000046271/ENSFCAG00000046712/ENSFCAG00000044742/ENSFCAG00000041180/ENSFCAG00000000825/ENSFCAG00000003929/ENSFCAG00000023801/ENSFCAG00000044254/ENSFCAG00000042808
BP	GO:0016055	Wnt signaling pathway	6/505	22/4650	0.0260708	0.999994	ENSFCAG00000035915/ENSFCAG00000030007/ENSFCAG00000043580/ENSFCAG00000046271/ENSFCAG00000023801/ENSFCAG00000044254	ENSFCAG00000035915/WNT10B/ENSFCAG00000043580/WNT9A/ENSFCAG00000023801/WNT10A	6	3	ENSFCAG00000035915/ENSFCAG00000030007/ENSFCAG00000043580	3	ENSFCAG00000046271/ENSFCAG00000023801/ENSFCAG00000044254
BP	GO:0198738	cell-cell signaling by wnt	6/505	22/4650	0.0260708	0.999994	ENSFCAG00000035915/ENSFCAG00000030007/ENSFCAG00000043580/ENSFCAG00000046271/ENSFCAG00000023801/ENSFCAG00000044254	ENSFCAG00000035915/WNT10B/ENSFCAG00000043580/WNT9A/ENSFCAG00000023801/WNT10A	6	3	ENSFCAG00000035915/ENSFCAG00000030007/ENSFCAG00000043580	3	ENSFCAG00000046271/ENSFCAG00000023801/ENSFCAG00000044254
BP	GO:1905114	cell surface receptor signaling pathway involved in cell-cell signaling	6/505	22/4650	0.0260708	0.999994	ENSFCAG00000035915/ENSFCAG00000030007/ENSFCAG00000043580/ENSFCAG00000046271/ENSFCAG00000023801/ENSFCAG00000044254	ENSFCAG00000035915/WNT10B/ENSFCAG00000043580/WNT9A/ENSFCAG00000023801/WNT10A	6	3	ENSFCAG00000035915/ENSFCAG00000030007/ENSFCAG00000043580	3	ENSFCAG00000046271/ENSFCAG00000023801/ENSFCAG00000044254
BP	GO:0006334	nucleosome assembly	6/505	23/4650	0.0321412	0.999994	ENSFCAG00000004277/ENSFCAG00000006768/ENSFCAG00000006079/ENSFCAG00000053543/ENSFCAG00000005962/ENSFCAG00000005970	H1-0/ENSFCAG00000006768/ENSFCAG00000006079/ENSFCAG00000053543/ENSFCAG00000005962/ENSFCAG00000005970	6	3	ENSFCAG00000006079/ENSFCAG00000005962/ENSFCAG00000005970	3	ENSFCAG00000004277/ENSFCAG00000006768/ENSFCAG00000053543
BP	GO:0031497	chromatin assembly	6/505	23/4650	0.0321412	0.999994	ENSFCAG00000004277/ENSFCAG00000006768/ENSFCAG00000006079/ENSFCAG00000053543/ENSFCAG00000005962/ENSFCAG00000005970	H1-0/ENSFCAG00000006768/ENSFCAG00000006079/ENSFCAG00000053543/ENSFCAG00000005962/ENSFCAG00000005970	6	3	ENSFCAG00000006079/ENSFCAG00000005962/ENSFCAG00000005970	3	ENSFCAG00000004277/ENSFCAG00000006768/ENSFCAG00000053543
BP	GO:0006323	DNA packaging	6/505	24/4650	0.0390613	0.999994	ENSFCAG00000004277/ENSFCAG00000006768/ENSFCAG00000006079/ENSFCAG00000053543/ENSFCAG00000005962/ENSFCAG00000005970	H1-0/ENSFCAG00000006768/ENSFCAG00000006079/ENSFCAG00000053543/ENSFCAG00000005962/ENSFCAG00000005970	6	3	ENSFCAG00000006079/ENSFCAG00000005962/ENSFCAG00000005970	3	ENSFCAG00000004277/ENSFCAG00000006768/ENSFCAG00000053543
BP	GO:0006333	chromatin assembly or disassembly	6/505	24/4650	0.0390613	0.999994	ENSFCAG00000004277/ENSFCAG00000006768/ENSFCAG00000006079/ENSFCAG00000053543/ENSFCAG00000005962/ENSFCAG00000005970	H1-0/ENSFCAG00000006768/ENSFCAG00000006079/ENSFCAG00000053543/ENSFCAG00000005962/ENSFCAG00000005970	6	3	ENSFCAG00000006079/ENSFCAG00000005962/ENSFCAG00000005970	3	ENSFCAG00000004277/ENSFCAG00000006768/ENSFCAG00000053543
BP	GO:0034728	nucleosome organization	6/505	24/4650	0.0390613	0.999994	ENSFCAG00000004277/ENSFCAG00000006768/ENSFCAG00000006079/ENSFCAG00000053543/ENSFCAG00000005962/ENSFCAG00000005970	H1-0/ENSFCAG00000006768/ENSFCAG00000006079/ENSFCAG00000053543/ENSFCAG00000005962/ENSFCAG00000005970	6	3	ENSFCAG00000006079/ENSFCAG00000005962/ENSFCAG00000005970	3	ENSFCAG00000004277/ENSFCAG00000006768/ENSFCAG00000053543
BP	GO:0042254	ribosome biogenesis	6/505	24/4650	0.0390613	0.999994	ENSFCAG00000014332/ENSFCAG00000011220/ENSFCAG00000006313/ENSFCAG00000024947/ENSFCAG00000026085/ENSFCAG00000008771	RRS1/BMS1/TSR1/RRP15/UTP15/MRTO4	6	6	ENSFCAG00000014332/ENSFCAG00000011220/ENSFCAG00000006313/ENSFCAG00000024947/ENSFCAG00000026085/ENSFCAG00000008771	0
BP	GO:0007267	cell-cell signaling	6/505	26/4650	0.0555557	0.999994	ENSFCAG00000035915/ENSFCAG00000030007/ENSFCAG00000043580/ENSFCAG00000046271/ENSFCAG00000023801/ENSFCAG00000044254	ENSFCAG00000035915/WNT10B/ENSFCAG00000043580/WNT9A/ENSFCAG00000023801/WNT10A	6	3	ENSFCAG00000035915/ENSFCAG00000030007/ENSFCAG00000043580	3	ENSFCAG00000046271/ENSFCAG00000023801/ENSFCAG00000044254
BP	GO:0010941	regulation of cell death	9/505	47/4650	0.0626535	0.999994	ENSFCAG00000006692/ENSFCAG00000012732/ENSFCAG00000040792/ENSFCAG00000025436/ENSFCAG00000015172/ENSFCAG00000008561/ENSFCAG00000008505/ENSFCAG00000005995/ENSFCAG00000000941	CARD10/DEDD2/ENSFCAG00000040792/CARD6/TNFAIP8L1/CARD11/NOD2/NLRC4/CARD14	9	1	ENSFCAG00000006692	8	ENSFCAG00000012732/ENSFCAG00000040792/ENSFCAG00000025436/ENSFCAG00000015172/ENSFCAG00000008561/ENSFCAG00000008505/ENSFCAG00000005995/ENSFCAG00000000941
BP	GO:0042981	regulation of apoptotic process	9/505	47/4650	0.0626535	0.999994	ENSFCAG00000006692/ENSFCAG00000012732/ENSFCAG00000040792/ENSFCAG00000025436/ENSFCAG00000015172/ENSFCAG00000008561/ENSFCAG00000008505/ENSFCAG00000005995/ENSFCAG00000000941	CARD10/DEDD2/ENSFCAG00000040792/CARD6/TNFAIP8L1/CARD11/NOD2/NLRC4/CARD14	9	1	ENSFCAG00000006692	8	ENSFCAG00000012732/ENSFCAG00000040792/ENSFCAG00000025436/ENSFCAG00000015172/ENSFCAG00000008561/ENSFCAG00000008505/ENSFCAG00000005995/ENSFCAG00000000941
BP	GO:0043067	regulation of programmed cell death	9/505	47/4650	0.0626535	0.999994	ENSFCAG00000006692/ENSFCAG00000012732/ENSFCAG00000040792/ENSFCAG00000025436/ENSFCAG00000015172/ENSFCAG00000008561/ENSFCAG00000008505/ENSFCAG00000005995/ENSFCAG00000000941	CARD10/DEDD2/ENSFCAG00000040792/CARD6/TNFAIP8L1/CARD11/NOD2/NLRC4/CARD14	9	1	ENSFCAG00000006692	8	ENSFCAG00000012732/ENSFCAG00000040792/ENSFCAG00000025436/ENSFCAG00000015172/ENSFCAG00000008561/ENSFCAG00000008505/ENSFCAG00000005995/ENSFCAG00000000941
BP	GO:0030154	cell differentiation	4/505	15/4650	0.0711053	0.999994	ENSFCAG00000023517/ENSFCAG00000040124/ENSFCAG00000019136/ENSFCAG00000046712	NOTCH1/CSF3/CCHCR1/RFLNB	4	1	ENSFCAG00000040124	3	ENSFCAG00000023517/ENSFCAG00000019136/ENSFCAG00000046712
BP	GO:0006473	protein acetylation	3/505	10/4650	0.0855606	0.999994	ENSFCAG00000002640/ENSFCAG00000005552/ENSFCAG00000007689	KAT7/KAT6B/ATAT1	3	0		3	ENSFCAG00000002640/ENSFCAG00000005552/ENSFCAG00000007689
BP	GO:0043543	protein acylation	3/505	10/4650	0.0855606	0.999994	ENSFCAG00000002640/ENSFCAG00000005552/ENSFCAG00000007689	KAT7/KAT6B/ATAT1	3	0		3	ENSFCAG00000002640/ENSFCAG00000005552/ENSFCAG00000007689
BP	GO:0048869	cellular developmental process	4/505	16/4650	0.0870036	0.999994	ENSFCAG00000023517/ENSFCAG00000040124/ENSFCAG00000019136/ENSFCAG00000046712	NOTCH1/CSF3/CCHCR1/RFLNB	4	1	ENSFCAG00000040124	3	ENSFCAG00000023517/ENSFCAG00000019136/ENSFCAG00000046712
BP	GO:0065004	protein-DNA complex assembly	6/505	29/4650	0.087095	0.999994	ENSFCAG00000004277/ENSFCAG00000006768/ENSFCAG00000006079/ENSFCAG00000053543/ENSFCAG00000005962/ENSFCAG00000005970	H1-0/ENSFCAG00000006768/ENSFCAG00000006079/ENSFCAG00000053543/ENSFCAG00000005962/ENSFCAG00000005970	6	3	ENSFCAG00000006079/ENSFCAG00000005962/ENSFCAG00000005970	3	ENSFCAG00000004277/ENSFCAG00000006768/ENSFCAG00000053543
BP	GO:0022613	ribonucleoprotein complex biogenesis	6/505	30/4650	0.0994032	0.999994	ENSFCAG00000014332/ENSFCAG00000011220/ENSFCAG00000006313/ENSFCAG00000024947/ENSFCAG00000026085/ENSFCAG00000008771	RRS1/BMS1/TSR1/RRP15/UTP15/MRTO4	6	6	ENSFCAG00000014332/ENSFCAG00000011220/ENSFCAG00000006313/ENSFCAG00000024947/ENSFCAG00000026085/ENSFCAG00000008771	0
BP	GO:0071103	DNA conformation change	6/505	30/4650	0.0994032	0.999994	ENSFCAG00000004277/ENSFCAG00000006768/ENSFCAG00000006079/ENSFCAG00000053543/ENSFCAG00000005962/ENSFCAG00000005970	H1-0/ENSFCAG00000006768/ENSFCAG00000006079/ENSFCAG00000053543/ENSFCAG00000005962/ENSFCAG00000005970	6	3	ENSFCAG00000006079/ENSFCAG00000005962/ENSFCAG00000005970	3	ENSFCAG00000004277/ENSFCAG00000006768/ENSFCAG00000053543
BP	GO:0071824	protein-DNA complex subunit organization	6/505	30/4650	0.0994032	0.999994	ENSFCAG00000004277/ENSFCAG00000006768/ENSFCAG00000006079/ENSFCAG00000053543/ENSFCAG00000005962/ENSFCAG00000005970	H1-0/ENSFCAG00000006768/ENSFCAG00000006079/ENSFCAG00000053543/ENSFCAG00000005962/ENSFCAG00000005970	6	3	ENSFCAG00000006079/ENSFCAG00000005962/ENSFCAG00000005970	3	ENSFCAG00000004277/ENSFCAG00000006768/ENSFCAG00000053543
BP	GO:1901605	alpha-amino acid metabolic process	3/505	11/4650	0.108518	0.999994	ENSFCAG00000022830/ENSFCAG00000000067/ENSFCAG00000005111	ASNS/MTHFR/ASS1	3	0		3	ENSFCAG00000022830/ENSFCAG00000000067/ENSFCAG00000005111
BP	GO:0006325	chromatin organization	8/505	47/4650	0.131247	0.999994	ENSFCAG00000004277/ENSFCAG00000002640/ENSFCAG00000005552/ENSFCAG00000006768/ENSFCAG00000006079/ENSFCAG00000053543/ENSFCAG00000005962/ENSFCAG00000005970	H1-0/KAT7/KAT6B/ENSFCAG00000006768/ENSFCAG00000006079/ENSFCAG00000053543/ENSFCAG00000005962/ENSFCAG00000005970	8	3	ENSFCAG00000006079/ENSFCAG00000005962/ENSFCAG00000005970	5	ENSFCAG00000004277/ENSFCAG00000002640/ENSFCAG00000005552/ENSFCAG00000006768/ENSFCAG00000053543
BP	GO:0019220	regulation of phosphate metabolic process	3/505	12/4650	0.133541	0.999994	ENSFCAG00000034702/ENSFCAG00000036744/ENSFCAG00000035894	ENSFCAG00000034702/PKIA/PPP1R14C	3	1	ENSFCAG00000035894	2	ENSFCAG00000034702/ENSFCAG00000036744
BP	GO:0051174	regulation of phosphorus metabolic process	3/505	12/4650	0.133541	0.999994	ENSFCAG00000034702/ENSFCAG00000036744/ENSFCAG00000035894	ENSFCAG00000034702/PKIA/PPP1R14C	3	1	ENSFCAG00000035894	2	ENSFCAG00000034702/ENSFCAG00000036744
BP	GO:0006915	apoptotic process	9/505	58/4650	0.172407	0.999994	ENSFCAG00000006692/ENSFCAG00000012732/ENSFCAG00000040792/ENSFCAG00000025436/ENSFCAG00000015172/ENSFCAG00000008561/ENSFCAG00000008505/ENSFCAG00000005995/ENSFCAG00000000941	CARD10/DEDD2/ENSFCAG00000040792/CARD6/TNFAIP8L1/CARD11/NOD2/NLRC4/CARD14	9	1	ENSFCAG00000006692	8	ENSFCAG00000012732/ENSFCAG00000040792/ENSFCAG00000025436/ENSFCAG00000015172/ENSFCAG00000008561/ENSFCAG00000008505/ENSFCAG00000005995/ENSFCAG00000000941
BP	GO:0008219	cell death	9/505	58/4650	0.172407	0.999994	ENSFCAG00000006692/ENSFCAG00000012732/ENSFCAG00000040792/ENSFCAG00000025436/ENSFCAG00000015172/ENSFCAG00000008561/ENSFCAG00000008505/ENSFCAG00000005995/ENSFCAG00000000941	CARD10/DEDD2/ENSFCAG00000040792/CARD6/TNFAIP8L1/CARD11/NOD2/NLRC4/CARD14	9	1	ENSFCAG00000006692	8	ENSFCAG00000012732/ENSFCAG00000040792/ENSFCAG00000025436/ENSFCAG00000015172/ENSFCAG00000008561/ENSFCAG00000008505/ENSFCAG00000005995/ENSFCAG00000000941
BP	GO:0012501	programmed cell death	9/505	58/4650	0.172407	0.999994	ENSFCAG00000006692/ENSFCAG00000012732/ENSFCAG00000040792/ENSFCAG00000025436/ENSFCAG00000015172/ENSFCAG00000008561/ENSFCAG00000008505/ENSFCAG00000005995/ENSFCAG00000000941	CARD10/DEDD2/ENSFCAG00000040792/CARD6/TNFAIP8L1/CARD11/NOD2/NLRC4/CARD14	9	1	ENSFCAG00000006692	8	ENSFCAG00000012732/ENSFCAG00000040792/ENSFCAG00000025436/ENSFCAG00000015172/ENSFCAG00000008561/ENSFCAG00000008505/ENSFCAG00000005995/ENSFCAG00000000941
BP	GO:0032011	ARF protein signal transduction	3/505	14/4650	0.188537	0.999994	ENSFCAG00000007257/ENSFCAG00000036369/ENSFCAG00000009579	IQSEC2/PSD2/PSD4	3	0		3	ENSFCAG00000007257/ENSFCAG00000036369/ENSFCAG00000009579
BP	GO:0032012	regulation of ARF protein signal transduction	3/505	14/4650	0.188537	0.999994	ENSFCAG00000007257/ENSFCAG00000036369/ENSFCAG00000009579	IQSEC2/PSD2/PSD4	3	0		3	ENSFCAG00000007257/ENSFCAG00000036369/ENSFCAG00000009579
BP	GO:0016311	dephosphorylation	11/505	76/4650	0.19751	0.999994	ENSFCAG00000037697/ENSFCAG00000038613/ENSFCAG00000002761/ENSFCAG00000015180/ENSFCAG00000043816/ENSFCAG00000004336/ENSFCAG00000028649/ENSFCAG00000037118/ENSFCAG00000023900/ENSFCAG00000009238/ENSFCAG00000051093	DUSP1/PTP4A3/SSH2/DUSP10/ENSFCAG00000043816/SSH1/DUSP4/ENSFCAG00000037118/ENSFCAG00000023900/PTPN22/PTPRV	11	2	ENSFCAG00000028649/ENSFCAG00000009238	9	ENSFCAG00000037697/ENSFCAG00000038613/ENSFCAG00000002761/ENSFCAG00000015180/ENSFCAG00000043816/ENSFCAG00000004336/ENSFCAG00000037118/ENSFCAG00000023900/ENSFCAG00000051093
BP	GO:0016053	organic acid biosynthetic process	4/505	22/4650	0.210858	0.999994	ENSFCAG00000022830/ENSFCAG00000010568/ENSFCAG00000005111/ENSFCAG00000008350	ASNS/ACACA/ASS1/ACACB	4	0		4	ENSFCAG00000022830/ENSFCAG00000010568/ENSFCAG00000005111/ENSFCAG00000008350
BP	GO:0046394	carboxylic acid biosynthetic process	4/505	22/4650	0.210858	0.999994	ENSFCAG00000022830/ENSFCAG00000010568/ENSFCAG00000005111/ENSFCAG00000008350	ASNS/ACACA/ASS1/ACACB	4	0		4	ENSFCAG00000022830/ENSFCAG00000010568/ENSFCAG00000005111/ENSFCAG00000008350
BP	GO:0002376	immune system process	9/505	62/4650	0.226205	0.999994	ENSFCAG00000004666/ENSFCAG00000040124/ENSFCAG00000009411/ENSFCAG00000001009/ENSFCAG00000038488/ENSFCAG00000045697/ENSFCAG00000029199/ENSFCAG00000009165/ENSFCAG00000003852	CXCL8/CSF3/SUSD2/BST2/ENSFCAG00000038488/TNFSF10/IL18/IL6/CSF2	9	5	ENSFCAG00000004666/ENSFCAG00000040124/ENSFCAG00000038488/ENSFCAG00000029199/ENSFCAG00000003852	4	ENSFCAG00000009411/ENSFCAG00000001009/ENSFCAG00000045697/ENSFCAG00000009165
BP	GO:0006457	protein folding	5/505	31/4650	0.242013	0.999994	ENSFCAG00000014077/ENSFCAG00000008729/ENSFCAG00000033187/ENSFCAG00000039871/ENSFCAG00000034149	HSP90B1/DNAJA1/ENSFCAG00000033187/ENSFCAG00000039871/ENSFCAG00000034149	5	5	ENSFCAG00000014077/ENSFCAG00000008729/ENSFCAG00000033187/ENSFCAG00000039871/ENSFCAG00000034149	0
BP	GO:0051239	regulation of multicellular organismal process	3/505	16/4650	0.248101	0.999994	ENSFCAG00000014841/ENSFCAG00000040124/ENSFCAG00000046712	EDN1/CSF3/RFLNB	3	2	ENSFCAG00000014841/ENSFCAG00000040124	1	ENSFCAG00000046712
BP	GO:0055085	transmembrane transport	41/505	342/4650	0.267971	0.999994	ENSFCAG00000003321/ENSFCAG00000043708/ENSFCAG00000001452/ENSFCAG00000012523/ENSFCAG00000005157/ENSFCAG00000038354/ENSFCAG00000007784/ENSFCAG00000011828/ENSFCAG00000013451/ENSFCAG00000012040/ENSFCAG00000000381/ENSFCAG00000025903/ENSFCAG00000023223/ENSFCAG00000025464/ENSFCAG00000013872/ENSFCAG00000044428/ENSFCAG00000011347/ENSFCAG00000008075/ENSFCAG00000013799/ENSFCAG00000033842/ENSFCAG00000050373/…	SV2C/SLC30A1/SLC39A14/ABCC9/SLC5A6/SLC12A2/ABCC5/SLC39A8/ATP6V1B1/SLC7A5/SLCO4A1/SLC14A1/SLC35A3/MFSD1/SLC2A12/ENSFCAG00000044428/SLC2A10/SLC16A2/KCNH2/AQP3/ENSFCAG00000050373/KCNA3/SLC16A6/SLC30A3/CACNB1/SLC9C2/SLC22A17/TRPV1/AQP11/KCNC2/SLCO2B1/KCNG4/ENSFCAG00000018565/SLC30A10/ENSFCAG00000005181/SLC7A4/KCNQ4/SLC37A2/ENSFCAG00000043177/KCND1/SLC5A5	41	19	ENSFCAG00000003321/ENSFCAG00000043708/ENSFCAG00000001452/ENSFCAG00000012523/ENSFCAG00000005157/ENSFCAG00000038354/ENSFCAG00000007784/ENSFCAG00000011828/ENSFCAG00000012040/ENSFCAG00000000381/ENSFCAG00000025903/ENSFCAG00000023223/ENSFCAG00000025464/ENSFCAG00000044428/ENSFCAG00000033842/ENSFCAG00000030328/ENSFCAG00000002704/ENSFCAG00000015334/ENSFCAG00000043177	22	ENSFCAG00000013451/ENSFCAG00000013872/ENSFCAG00000011347/ENSFCAG00000008075/ENSFCAG00000013799/ENSFCAG00000050373/ENSFCAG00000023883/ENSFCAG00000009963/ENSFCAG00000015311/ENSFCAG00000009086/ENSFCAG00000007921/ENSFCAG00000007447/ENSFCAG00000024443/ENSFCAG00000011940/ENSFCAG00000011558/ENSFCAG00000018565/ENSFCAG00000015233/ENSFCAG00000005181/ENSFCAG00000030130/ENSFCAG00000002917/ENSFCAG00000002579/…
BP	GO:0018205	peptidyl-lysine modification	3/505	17/4650	0.278882	0.999994	ENSFCAG00000002640/ENSFCAG00000005552/ENSFCAG00000007689	KAT7/KAT6B/ATAT1	3	0		3	ENSFCAG00000002640/ENSFCAG00000005552/ENSFCAG00000007689
BP	GO:0051259	protein complex oligomerization	7/505	49/4650	0.279131	0.999994	ENSFCAG00000011627/ENSFCAG00000003861/ENSFCAG00000030328/ENSFCAG00000024443/ENSFCAG00000011558/ENSFCAG00000043177/ENSFCAG00000002579	TP73/KCTD5/KCNA3/KCNC2/KCNG4/ENSFCAG00000043177/KCND1	7	3	ENSFCAG00000003861/ENSFCAG00000030328/ENSFCAG00000043177	4	ENSFCAG00000011627/ENSFCAG00000024443/ENSFCAG00000011558/ENSFCAG00000002579
BP	GO:0008610	lipid biosynthetic process	6/505	41/4650	0.282783	0.999994	ENSFCAG00000011988/ENSFCAG00000032708/ENSFCAG00000010568/ENSFCAG00000026395/ENSFCAG00000008350/ENSFCAG00000018846	HMGCS1/MSMO1/ACACA/PIGW/ACACB/AGMO	6	1	ENSFCAG00000026395	5	ENSFCAG00000011988/ENSFCAG00000032708/ENSFCAG00000010568/ENSFCAG00000008350/ENSFCAG00000018846
BP	GO:0051260	protein homooligomerization	6/505	41/4650	0.282783	0.999994	ENSFCAG00000003861/ENSFCAG00000030328/ENSFCAG00000024443/ENSFCAG00000011558/ENSFCAG00000043177/ENSFCAG00000002579	KCTD5/KCNA3/KCNC2/KCNG4/ENSFCAG00000043177/KCND1	6	3	ENSFCAG00000003861/ENSFCAG00000030328/ENSFCAG00000043177	3	ENSFCAG00000024443/ENSFCAG00000011558/ENSFCAG00000002579
BP	GO:0006022	aminoglycan metabolic process	2/505	10/4650	0.297334	0.999994	ENSFCAG00000015724/ENSFCAG00000013111	ITIH4/CHIT1	2	2	ENSFCAG00000015724/ENSFCAG00000013111	0
BP	GO:0006631	fatty acid metabolic process	2/505	10/4650	0.297334	0.999994	ENSFCAG00000010568/ENSFCAG00000008350	ACACA/ACACB	2	0		2	ENSFCAG00000010568/ENSFCAG00000008350
BP	GO:0007219	Notch signaling pathway	2/505	10/4650	0.297334	0.999994	ENSFCAG00000002195/ENSFCAG00000023517	JAG1/NOTCH1	2	1	ENSFCAG00000002195	1	ENSFCAG00000023517
BP	GO:0048513	animal organ development	2/505	10/4650	0.297334	0.999994	ENSFCAG00000040124/ENSFCAG00000046712	CSF3/RFLNB	2	1	ENSFCAG00000040124	1	ENSFCAG00000046712
BP	GO:2000026	regulation of multicellular organismal development	2/505	10/4650	0.297334	0.999994	ENSFCAG00000040124/ENSFCAG00000046712	CSF3/RFLNB	2	1	ENSFCAG00000040124	1	ENSFCAG00000046712
BP	GO:0006468	protein phosphorylation	48/505	409/4650	0.299478	0.999994	ENSFCAG00000011053/ENSFCAG00000012570/ENSFCAG00000009534/ENSFCAG00000003692/ENSFCAG00000003021/ENSFCAG00000007334/ENSFCAG00000014563/ENSFCAG00000004420/ENSFCAG00000027782/ENSFCAG00000023702/ENSFCAG00000005098/ENSFCAG00000035828/ENSFCAG00000010311/ENSFCAG00000007523/ENSFCAG00000030270/ENSFCAG00000013874/ENSFCAG00000012813/ENSFCAG00000036744/ENSFCAG00000010710/ENSFCAG00000005333/ENSFCAG00000001973/…	PLK2/MAPK6/MET/FGFR2/DYRK1B/DMPK/NEK6/MAP2K5/MAPK14/PIM1/DAPK1/TRIB2/PRKD2/MAST3/STK38L/SGK1/RPS6KA1/PKIA/ALPK1/PRAG1/LRRK1/CLK2/RNASEL/EPHA4/TRIB3/MAST1/STK36/ENSFCAG00000041165/KSR1/WNK4/DYRK3/RPS6KL1/EPHB3/STK32C/ENSFCAG00000045315/CDK18/MYLK3/HUNK/ITK/SPEG/MAP2K6/ALK/TESK2/STYK1/ENSFCAG00000011506/AMHR2/RSKR/CDKL4	48	7	ENSFCAG00000012570/ENSFCAG00000009534/ENSFCAG00000003692/ENSFCAG00000030270/ENSFCAG00000007712/ENSFCAG00000009952/ENSFCAG00000008388	41	ENSFCAG00000011053/ENSFCAG00000003021/ENSFCAG00000007334/ENSFCAG00000014563/ENSFCAG00000004420/ENSFCAG00000027782/ENSFCAG00000023702/ENSFCAG00000005098/ENSFCAG00000035828/ENSFCAG00000010311/ENSFCAG00000007523/ENSFCAG00000013874/ENSFCAG00000012813/ENSFCAG00000036744/ENSFCAG00000010710/ENSFCAG00000005333/ENSFCAG00000001973/ENSFCAG00000045726/ENSFCAG00000024554/ENSFCAG00000034643/ENSFCAG00000000475/…
BP	GO:0051172	negative regulation of nitrogen compound metabolic process	3/505	18/4650	0.309988	0.999994	ENSFCAG00000022519/ENSFCAG00000036744/ENSFCAG00000026386	NAB2/PKIA/HEXIM2	3	1	ENSFCAG00000022519	2	ENSFCAG00000036744/ENSFCAG00000026386
BP	GO:0072330	monocarboxylic acid biosynthetic process	3/505	18/4650	0.309988	0.999994	ENSFCAG00000022830/ENSFCAG00000010568/ENSFCAG00000008350	ASNS/ACACA/ACACB	3	0		3	ENSFCAG00000022830/ENSFCAG00000010568/ENSFCAG00000008350
BP	GO:0044255	cellular lipid metabolic process	9/505	68/4650	0.316417	0.999994	ENSFCAG00000011988/ENSFCAG00000010568/ENSFCAG00000026395/ENSFCAG00000029335/ENSFCAG00000001316/ENSFCAG00000043816/ENSFCAG00000002540/ENSFCAG00000001492/ENSFCAG00000008350	HMGCS1/ACACA/PIGW/ENSFCAG00000029335/PLA2G3/ENSFCAG00000043816/ACER2/PIP5KL1/ACACB	9	2	ENSFCAG00000026395/ENSFCAG00000029335	7	ENSFCAG00000011988/ENSFCAG00000010568/ENSFCAG00000001316/ENSFCAG00000043816/ENSFCAG00000002540/ENSFCAG00000001492/ENSFCAG00000008350
BP	GO:0045934	negative regulation of nucleobase-containing compound metabolic process	2/505	11/4650	0.339293	0.999994	ENSFCAG00000022519/ENSFCAG00000026386	NAB2/HEXIM2	2	1	ENSFCAG00000022519	1	ENSFCAG00000026386
BP	GO:0006814	sodium ion transport	3/505	19/4650	0.341189	0.999994	ENSFCAG00000030431/ENSFCAG00000007609/ENSFCAG00000005173	ATP1B3/SCNN1D/SCNN1B	3	1	ENSFCAG00000030431	2	ENSFCAG00000007609/ENSFCAG00000005173
BP	GO:0031324	negative regulation of cellular metabolic process	3/505	19/4650	0.341189	0.999994	ENSFCAG00000022519/ENSFCAG00000036744/ENSFCAG00000026386	NAB2/PKIA/HEXIM2	3	1	ENSFCAG00000022519	2	ENSFCAG00000036744/ENSFCAG00000026386
BP	GO:0007166	cell surface receptor signaling pathway	8/505	61/4650	0.341616	0.999994	ENSFCAG00000002195/ENSFCAG00000035915/ENSFCAG00000030007/ENSFCAG00000023517/ENSFCAG00000043580/ENSFCAG00000046271/ENSFCAG00000023801/ENSFCAG00000044254	JAG1/ENSFCAG00000035915/WNT10B/NOTCH1/ENSFCAG00000043580/WNT9A/ENSFCAG00000023801/WNT10A	8	4	ENSFCAG00000002195/ENSFCAG00000035915/ENSFCAG00000030007/ENSFCAG00000043580	4	ENSFCAG00000023517/ENSFCAG00000046271/ENSFCAG00000023801/ENSFCAG00000044254
BP	GO:0016310	phosphorylation	50/505	437/4650	0.365123	0.999994	ENSFCAG00000011053/ENSFCAG00000012570/ENSFCAG00000009534/ENSFCAG00000003692/ENSFCAG00000003021/ENSFCAG00000007334/ENSFCAG00000014563/ENSFCAG00000004420/ENSFCAG00000027782/ENSFCAG00000023702/ENSFCAG00000005098/ENSFCAG00000035828/ENSFCAG00000010311/ENSFCAG00000007523/ENSFCAG00000030270/ENSFCAG00000034702/ENSFCAG00000013874/ENSFCAG00000012813/ENSFCAG00000036744/ENSFCAG00000010710/ENSFCAG00000005333/…	PLK2/MAPK6/MET/FGFR2/DYRK1B/DMPK/NEK6/MAP2K5/MAPK14/PIM1/DAPK1/TRIB2/PRKD2/MAST3/STK38L/ENSFCAG00000034702/SGK1/RPS6KA1/PKIA/ALPK1/PRAG1/LRRK1/CLK2/RNASEL/EPHA4/TRIB3/MAST1/STK36/ENSFCAG00000041165/KSR1/WNK4/DYRK3/RPS6KL1/EPHB3/STK32C/ENSFCAG00000045315/CDK18/MYLK3/HUNK/ITK/SPEG/MAP2K6/PPP1R14C/ALK/TESK2/STYK1/ENSFCAG00000011506/AMHR2/RSKR/CDKL4	50	8	ENSFCAG00000012570/ENSFCAG00000009534/ENSFCAG00000003692/ENSFCAG00000030270/ENSFCAG00000007712/ENSFCAG00000009952/ENSFCAG00000035894/ENSFCAG00000008388	42	ENSFCAG00000011053/ENSFCAG00000003021/ENSFCAG00000007334/ENSFCAG00000014563/ENSFCAG00000004420/ENSFCAG00000027782/ENSFCAG00000023702/ENSFCAG00000005098/ENSFCAG00000035828/ENSFCAG00000010311/ENSFCAG00000007523/ENSFCAG00000034702/ENSFCAG00000013874/ENSFCAG00000012813/ENSFCAG00000036744/ENSFCAG00000010710/ENSFCAG00000005333/ENSFCAG00000001973/ENSFCAG00000045726/ENSFCAG00000024554/ENSFCAG00000034643/…
BP	GO:0044085	cellular component biogenesis	19/505	160/4650	0.374804	0.999994	ENSFCAG00000004277/ENSFCAG00000014332/ENSFCAG00000011220/ENSFCAG00000006313/ENSFCAG00000024947/ENSFCAG00000026085/ENSFCAG00000008771/ENSFCAG00000011627/ENSFCAG00000003861/ENSFCAG00000006768/ENSFCAG00000006079/ENSFCAG00000030328/ENSFCAG00000053543/ENSFCAG00000024443/ENSFCAG00000005962/ENSFCAG00000011558/ENSFCAG00000043177/ENSFCAG00000002579/ENSFCAG00000005970	H1-0/RRS1/BMS1/TSR1/RRP15/UTP15/MRTO4/TP73/KCTD5/ENSFCAG00000006768/ENSFCAG00000006079/KCNA3/ENSFCAG00000053543/KCNC2/ENSFCAG00000005962/KCNG4/ENSFCAG00000043177/KCND1/ENSFCAG00000005970	19	12	ENSFCAG00000014332/ENSFCAG00000011220/ENSFCAG00000006313/ENSFCAG00000024947/ENSFCAG00000026085/ENSFCAG00000008771/ENSFCAG00000003861/ENSFCAG00000006079/ENSFCAG00000030328/ENSFCAG00000005962/ENSFCAG00000043177/ENSFCAG00000005970	7	ENSFCAG00000004277/ENSFCAG00000011627/ENSFCAG00000006768/ENSFCAG00000053543/ENSFCAG00000024443/ENSFCAG00000011558/ENSFCAG00000002579
BP	GO:0006952	defense response	2/505	12/4650	0.380444	0.999994	ENSFCAG00000001009/ENSFCAG00000029199	BST2/IL18	2	1	ENSFCAG00000029199	1	ENSFCAG00000001009
BP	GO:0009890	negative regulation of biosynthetic process	2/505	12/4650	0.380444	0.999994	ENSFCAG00000022519/ENSFCAG00000026386	NAB2/HEXIM2	2	1	ENSFCAG00000022519	1	ENSFCAG00000026386
BP	GO:0010558	negative regulation of macromolecule biosynthetic process	2/505	12/4650	0.380444	0.999994	ENSFCAG00000022519/ENSFCAG00000026386	NAB2/HEXIM2	2	1	ENSFCAG00000022519	1	ENSFCAG00000026386
BP	GO:0031327	negative regulation of cellular biosynthetic process	2/505	12/4650	0.380444	0.999994	ENSFCAG00000022519/ENSFCAG00000026386	NAB2/HEXIM2	2	1	ENSFCAG00000022519	1	ENSFCAG00000026386
BP	GO:2000113	negative regulation of cellular macromolecule biosynthetic process	2/505	12/4650	0.380444	0.999994	ENSFCAG00000022519/ENSFCAG00000026386	NAB2/HEXIM2	2	1	ENSFCAG00000022519	1	ENSFCAG00000026386
BP	GO:0035556	intracellular signal transduction	27/505	234/4650	0.39813	0.999994	ENSFCAG00000027677/ENSFCAG00000007717/ENSFCAG00000007257/ENSFCAG00000000657/ENSFCAG00000010311/ENSFCAG00000040792/ENSFCAG00000013996/ENSFCAG00000026013/ENSFCAG00000006865/ENSFCAG00000031600/ENSFCAG00000001486/ENSFCAG00000000939/ENSFCAG00000003569/ENSFCAG00000015134/ENSFCAG00000045315/ENSFCAG00000014999/ENSFCAG00000002316/ENSFCAG00000009952/ENSFCAG00000009426/ENSFCAG00000036369/ENSFCAG00000000190/…	SOCS3/TNS3/IQSEC2/PLEKHG5/PRKD2/ENSFCAG00000040792/RAPGEF3/DCDC2/PLEKHG6/RGS11/SH2D3C/ADCY5/ARHGEF3/FGD3/ENSFCAG00000045315/RAPGEFL1/RAB40B/ITK/PLEK/PSD2/STAC3/PSD4/PLCH1/RASGEF1A/DEPTOR/KNDC1/UNC13A	27	2	ENSFCAG00000009952/ENSFCAG00000009426	25	ENSFCAG00000027677/ENSFCAG00000007717/ENSFCAG00000007257/ENSFCAG00000000657/ENSFCAG00000010311/ENSFCAG00000040792/ENSFCAG00000013996/ENSFCAG00000026013/ENSFCAG00000006865/ENSFCAG00000031600/ENSFCAG00000001486/ENSFCAG00000000939/ENSFCAG00000003569/ENSFCAG00000015134/ENSFCAG00000045315/ENSFCAG00000014999/ENSFCAG00000002316/ENSFCAG00000036369/ENSFCAG00000000190/ENSFCAG00000009579/ENSFCAG00000012834/…
BP	GO:0006486	protein glycosylation	6/505	47/4650	0.403221	0.999994	ENSFCAG00000029335/ENSFCAG00000004015/ENSFCAG00000028053/ENSFCAG00000014089/ENSFCAG00000012542/ENSFCAG00000022706	ENSFCAG00000029335/B3GALT4/ST8SIA2/ST6GALNAC3/B3GNT7/B3GNT5	6	4	ENSFCAG00000029335/ENSFCAG00000004015/ENSFCAG00000028053/ENSFCAG00000022706	2	ENSFCAG00000014089/ENSFCAG00000012542
BP	GO:0009101	glycoprotein biosynthetic process	6/505	47/4650	0.403221	0.999994	ENSFCAG00000029335/ENSFCAG00000004015/ENSFCAG00000028053/ENSFCAG00000014089/ENSFCAG00000012542/ENSFCAG00000022706	ENSFCAG00000029335/B3GALT4/ST8SIA2/ST6GALNAC3/B3GNT7/B3GNT5	6	4	ENSFCAG00000029335/ENSFCAG00000004015/ENSFCAG00000028053/ENSFCAG00000022706	2	ENSFCAG00000014089/ENSFCAG00000012542
BP	GO:0043413	macromolecule glycosylation	6/505	47/4650	0.403221	0.999994	ENSFCAG00000029335/ENSFCAG00000004015/ENSFCAG00000028053/ENSFCAG00000014089/ENSFCAG00000012542/ENSFCAG00000022706	ENSFCAG00000029335/B3GALT4/ST8SIA2/ST6GALNAC3/B3GNT7/B3GNT5	6	4	ENSFCAG00000029335/ENSFCAG00000004015/ENSFCAG00000028053/ENSFCAG00000022706	2	ENSFCAG00000014089/ENSFCAG00000012542
BP	GO:0070085	glycosylation	6/505	47/4650	0.403221	0.999994	ENSFCAG00000029335/ENSFCAG00000004015/ENSFCAG00000028053/ENSFCAG00000014089/ENSFCAG00000012542/ENSFCAG00000022706	ENSFCAG00000029335/B3GALT4/ST8SIA2/ST6GALNAC3/B3GNT7/B3GNT5	6	4	ENSFCAG00000029335/ENSFCAG00000004015/ENSFCAG00000028053/ENSFCAG00000022706	2	ENSFCAG00000014089/ENSFCAG00000012542
BP	GO:0050793	regulation of developmental process	2/505	13/4650	0.420467	0.999994	ENSFCAG00000040124/ENSFCAG00000046712	CSF3/RFLNB	2	1	ENSFCAG00000040124	1	ENSFCAG00000046712
BP	GO:0009100	glycoprotein metabolic process	6/505	48/4650	0.423456	0.999994	ENSFCAG00000029335/ENSFCAG00000004015/ENSFCAG00000028053/ENSFCAG00000014089/ENSFCAG00000012542/ENSFCAG00000022706	ENSFCAG00000029335/B3GALT4/ST8SIA2/ST6GALNAC3/B3GNT7/B3GNT5	6	4	ENSFCAG00000029335/ENSFCAG00000004015/ENSFCAG00000028053/ENSFCAG00000022706	2	ENSFCAG00000014089/ENSFCAG00000012542
BP	GO:0007264	small GTPase mediated signal transduction	13/505	112/4650	0.443778	0.999994	ENSFCAG00000007257/ENSFCAG00000000657/ENSFCAG00000013996/ENSFCAG00000006865/ENSFCAG00000001486/ENSFCAG00000003569/ENSFCAG00000015134/ENSFCAG00000045315/ENSFCAG00000014999/ENSFCAG00000036369/ENSFCAG00000009579/ENSFCAG00000013972/ENSFCAG00000011577	IQSEC2/PLEKHG5/RAPGEF3/PLEKHG6/SH2D3C/ARHGEF3/FGD3/ENSFCAG00000045315/RAPGEFL1/PSD2/PSD4/RASGEF1A/KNDC1	13	0		13	ENSFCAG00000007257/ENSFCAG00000000657/ENSFCAG00000013996/ENSFCAG00000006865/ENSFCAG00000001486/ENSFCAG00000003569/ENSFCAG00000015134/ENSFCAG00000045315/ENSFCAG00000014999/ENSFCAG00000036369/ENSFCAG00000009579/ENSFCAG00000013972/ENSFCAG00000011577
BP	GO:0006955	immune response	7/505	58/4650	0.444448	0.999994	ENSFCAG00000004666/ENSFCAG00000009411/ENSFCAG00000038488/ENSFCAG00000045697/ENSFCAG00000029199/ENSFCAG00000009165/ENSFCAG00000003852	CXCL8/SUSD2/ENSFCAG00000038488/TNFSF10/IL18/IL6/CSF2	7	4	ENSFCAG00000004666/ENSFCAG00000038488/ENSFCAG00000029199/ENSFCAG00000003852	3	ENSFCAG00000009411/ENSFCAG00000045697/ENSFCAG00000009165
BP	GO:0001522	pseudouridine synthesis	2/505	14/4650	0.459121	0.999994	ENSFCAG00000040796/ENSFCAG00000010359	RPUSD2/RPUSD1	2	1	ENSFCAG00000040796	1	ENSFCAG00000010359
BP	GO:0006400	tRNA modification	2/505	14/4650	0.459121	0.999994	ENSFCAG00000003102/ENSFCAG00000027207	TRMT6/QTRT2	2	2	ENSFCAG00000003102/ENSFCAG00000027207	0
BP	GO:0006413	translational initiation	2/505	14/4650	0.459121	0.999994	ENSFCAG00000009949/ENSFCAG00000034315	EIF4E/ENSFCAG00000034315	2	2	ENSFCAG00000009949/ENSFCAG00000034315	0
BP	GO:0009451	RNA modification	4/505	32/4650	0.464178	0.999994	ENSFCAG00000003102/ENSFCAG00000040796/ENSFCAG00000010359/ENSFCAG00000027207	TRMT6/RPUSD2/RPUSD1/QTRT2	4	3	ENSFCAG00000003102/ENSFCAG00000040796/ENSFCAG00000027207	1	ENSFCAG00000010359
BP	GO:0051276	chromosome organization	9/505	78/4650	0.477037	0.999994	ENSFCAG00000004277/ENSFCAG00000024074/ENSFCAG00000002640/ENSFCAG00000005552/ENSFCAG00000006768/ENSFCAG00000006079/ENSFCAG00000053543/ENSFCAG00000005962/ENSFCAG00000005970	H1-0/ENSFCAG00000024074/KAT7/KAT6B/ENSFCAG00000006768/ENSFCAG00000006079/ENSFCAG00000053543/ENSFCAG00000005962/ENSFCAG00000005970	9	4	ENSFCAG00000024074/ENSFCAG00000006079/ENSFCAG00000005962/ENSFCAG00000005970	5	ENSFCAG00000004277/ENSFCAG00000002640/ENSFCAG00000005552/ENSFCAG00000006768/ENSFCAG00000053543
BP	GO:0007186	G-protein-coupled receptor signaling pathway	33/505	299/4650	0.489109	0.999994	ENSFCAG00000036856/ENSFCAG00000008799/ENSFCAG00000011645/ENSFCAG00000016311/ENSFCAG00000007703/ENSFCAG00000003727/ENSFCAG00000000221/ENSFCAG00000011411/ENSFCAG00000012557/ENSFCAG00000011146/ENSFCAG00000031600/ENSFCAG00000025875/ENSFCAG00000031459/ENSFCAG00000008996/ENSFCAG00000027945/ENSFCAG00000046513/ENSFCAG00000004210/ENSFCAG00000001011/ENSFCAG00000042553/ENSFCAG00000006998/ENSFCAG00000006422/…	ENSFCAG00000036856/LPAR3/HTR1D/ENSFCAG00000016311/HTR1B/ADGRL1/SUCNR1/GPR146/ACKR3/ADRA1B/RGS11/UTS2R/NPY2R/GPR173/GPR15/ENSFCAG00000046513/S1PR3/ENSFCAG00000001011/CCR10/LPAR6/GRM2/LPAR5/GPR63/LTB4R/GIPR/CHRM1/ADGRL3/GPRC5D/GCGR/ENSFCAG00000046141/ADGRG6/CCR7/GPR85	33	9	ENSFCAG00000011645/ENSFCAG00000016311/ENSFCAG00000007703/ENSFCAG00000000221/ENSFCAG00000027945/ENSFCAG00000006878/ENSFCAG00000000336/ENSFCAG00000013992/ENSFCAG00000033714	24	ENSFCAG00000036856/ENSFCAG00000008799/ENSFCAG00000003727/ENSFCAG00000011411/ENSFCAG00000012557/ENSFCAG00000011146/ENSFCAG00000031600/ENSFCAG00000025875/ENSFCAG00000031459/ENSFCAG00000008996/ENSFCAG00000046513/ENSFCAG00000004210/ENSFCAG00000001011/ENSFCAG00000042553/ENSFCAG00000006998/ENSFCAG00000006422/ENSFCAG00000028092/ENSFCAG00000019198/ENSFCAG00000007332/ENSFCAG00000006176/ENSFCAG00000016364/…
BP	GO:0006364	rRNA processing	2/505	15/4650	0.496233	0.999994	ENSFCAG00000024947/ENSFCAG00000026085	RRP15/UTP15	2	2	ENSFCAG00000024947/ENSFCAG00000026085	0
BP	GO:0006790	sulfur compound metabolic process	2/505	15/4650	0.496233	0.999994	ENSFCAG00000011965/ENSFCAG00000000067	MAT2A/MTHFR	2	1	ENSFCAG00000011965	1	ENSFCAG00000000067
BP	GO:0016072	rRNA metabolic process	2/505	15/4650	0.496233	0.999994	ENSFCAG00000024947/ENSFCAG00000026085	RRP15/UTP15	2	2	ENSFCAG00000024947/ENSFCAG00000026085	0
BP	GO:0010605	negative regulation of macromolecule metabolic process	3/505	25/4650	0.520525	0.999994	ENSFCAG00000022519/ENSFCAG00000036744/ENSFCAG00000026386	NAB2/PKIA/HEXIM2	3	1	ENSFCAG00000022519	2	ENSFCAG00000036744/ENSFCAG00000026386
BP	GO:0051704	multi-organism process	5/505	44/4650	0.52864	0.999994	novel.762/ENSFCAG00000001009/novel.495/ENSFCAG00000042808/ENSFCAG00000047506	-/BST2/-/ENSFCAG00000042808/ENSFCAG00000047506	5	0		5	novel.762/ENSFCAG00000001009/novel.495/ENSFCAG00000042808/ENSFCAG00000047506
BP	GO:0048731	system development	2/505	16/4650	0.531681	0.999994	ENSFCAG00000040124/ENSFCAG00000046712	CSF3/RFLNB	2	1	ENSFCAG00000040124	1	ENSFCAG00000046712
BP	GO:0006629	lipid metabolic process	14/505	128/4650	0.53185	0.999994	ENSFCAG00000011988/ENSFCAG00000013686/ENSFCAG00000032708/ENSFCAG00000010568/ENSFCAG00000022678/ENSFCAG00000026395/ENSFCAG00000029335/ENSFCAG00000001316/ENSFCAG00000043816/ENSFCAG00000002540/ENSFCAG00000001492/ENSFCAG00000008350/ENSFCAG00000018846/ENSFCAG00000012834	HMGCS1/FADS1/MSMO1/ACACA/LIPE/PIGW/ENSFCAG00000029335/PLA2G3/ENSFCAG00000043816/ACER2/PIP5KL1/ACACB/AGMO/PLCH1	14	2	ENSFCAG00000026395/ENSFCAG00000029335	12	ENSFCAG00000011988/ENSFCAG00000013686/ENSFCAG00000032708/ENSFCAG00000010568/ENSFCAG00000022678/ENSFCAG00000001316/ENSFCAG00000043816/ENSFCAG00000002540/ENSFCAG00000001492/ENSFCAG00000008350/ENSFCAG00000018846/ENSFCAG00000012834
BP	GO:0065003	protein-containing complex assembly	13/505	119/4650	0.535632	0.999994	ENSFCAG00000004277/ENSFCAG00000011627/ENSFCAG00000003861/ENSFCAG00000006768/ENSFCAG00000006079/ENSFCAG00000030328/ENSFCAG00000053543/ENSFCAG00000024443/ENSFCAG00000005962/ENSFCAG00000011558/ENSFCAG00000043177/ENSFCAG00000002579/ENSFCAG00000005970	H1-0/TP73/KCTD5/ENSFCAG00000006768/ENSFCAG00000006079/KCNA3/ENSFCAG00000053543/KCNC2/ENSFCAG00000005962/KCNG4/ENSFCAG00000043177/KCND1/ENSFCAG00000005970	13	6	ENSFCAG00000003861/ENSFCAG00000006079/ENSFCAG00000030328/ENSFCAG00000005962/ENSFCAG00000043177/ENSFCAG00000005970	7	ENSFCAG00000004277/ENSFCAG00000011627/ENSFCAG00000006768/ENSFCAG00000053543/ENSFCAG00000024443/ENSFCAG00000011558/ENSFCAG00000002579
BP	GO:0009892	negative regulation of metabolic process	3/505	26/4650	0.547912	0.999994	ENSFCAG00000022519/ENSFCAG00000036744/ENSFCAG00000026386	NAB2/PKIA/HEXIM2	3	1	ENSFCAG00000022519	2	ENSFCAG00000036744/ENSFCAG00000026386
BP	GO:0032787	monocarboxylic acid metabolic process	3/505	26/4650	0.547912	0.999994	ENSFCAG00000022830/ENSFCAG00000010568/ENSFCAG00000008350	ASNS/ACACA/ACACB	3	0		3	ENSFCAG00000022830/ENSFCAG00000010568/ENSFCAG00000008350
BP	GO:0046488	phosphatidylinositol metabolic process	3/505	26/4650	0.547912	0.999994	ENSFCAG00000026395/ENSFCAG00000043816/ENSFCAG00000001492	PIGW/ENSFCAG00000043816/PIP5KL1	3	1	ENSFCAG00000026395	2	ENSFCAG00000043816/ENSFCAG00000001492
BP	GO:0048583	regulation of response to stimulus	13/505	122/4650	0.573585	0.999994	ENSFCAG00000013543/ENSFCAG00000007257/ENSFCAG00000000657/ENSFCAG00000040792/ENSFCAG00000006865/ENSFCAG00000043580/ENSFCAG00000003569/ENSFCAG00000015134/ENSFCAG00000031995/ENSFCAG00000000825/ENSFCAG00000045315/ENSFCAG00000036369/ENSFCAG00000009579	SPRY1/IQSEC2/PLEKHG5/ENSFCAG00000040792/PLEKHG6/ENSFCAG00000043580/ARHGEF3/FGD3/SESN1/SPRED3/ENSFCAG00000045315/PSD2/PSD4	13	1	ENSFCAG00000043580	12	ENSFCAG00000013543/ENSFCAG00000007257/ENSFCAG00000000657/ENSFCAG00000040792/ENSFCAG00000006865/ENSFCAG00000003569/ENSFCAG00000015134/ENSFCAG00000031995/ENSFCAG00000000825/ENSFCAG00000045315/ENSFCAG00000036369/ENSFCAG00000009579
BP	GO:0007265	Ras protein signal transduction	8/505	75/4650	0.577425	0.999994	ENSFCAG00000007257/ENSFCAG00000000657/ENSFCAG00000006865/ENSFCAG00000003569/ENSFCAG00000015134/ENSFCAG00000045315/ENSFCAG00000036369/ENSFCAG00000009579	IQSEC2/PLEKHG5/PLEKHG6/ARHGEF3/FGD3/ENSFCAG00000045315/PSD2/PSD4	8	0		8	ENSFCAG00000007257/ENSFCAG00000000657/ENSFCAG00000006865/ENSFCAG00000003569/ENSFCAG00000015134/ENSFCAG00000045315/ENSFCAG00000036369/ENSFCAG00000009579
BP	GO:0046578	regulation of Ras protein signal transduction	8/505	75/4650	0.577425	0.999994	ENSFCAG00000007257/ENSFCAG00000000657/ENSFCAG00000006865/ENSFCAG00000003569/ENSFCAG00000015134/ENSFCAG00000045315/ENSFCAG00000036369/ENSFCAG00000009579	IQSEC2/PLEKHG5/PLEKHG6/ARHGEF3/FGD3/ENSFCAG00000045315/PSD2/PSD4	8	0		8	ENSFCAG00000007257/ENSFCAG00000000657/ENSFCAG00000006865/ENSFCAG00000003569/ENSFCAG00000015134/ENSFCAG00000045315/ENSFCAG00000036369/ENSFCAG00000009579
BP	GO:0006811	ion transport	30/505	283/4650	0.587767	0.999994	ENSFCAG00000043708/ENSFCAG00000001452/ENSFCAG00000008093/ENSFCAG00000038354/ENSFCAG00000011828/ENSFCAG00000013451/ENSFCAG00000030431/ENSFCAG00000044428/ENSFCAG00000001316/ENSFCAG00000001930/ENSFCAG00000013799/ENSFCAG00000007609/ENSFCAG00000030328/ENSFCAG00000023883/ENSFCAG00000012789/ENSFCAG00000009963/ENSFCAG00000015311/ENSFCAG00000007921/ENSFCAG00000024443/ENSFCAG00000005173/ENSFCAG00000011558/…	SLC30A1/SLC39A14/SLC20A1/SLC12A2/SLC39A8/ATP6V1B1/ATP1B3/ENSFCAG00000044428/PLA2G3/CHRNA5/KCNH2/SCNN1D/KCNA3/SLC30A3/ENSFCAG00000012789/CACNB1/SLC9C2/TRPV1/KCNC2/SCNN1B/KCNG4/ENSFCAG00000036300/ENSFCAG00000007786/SLC30A10/SLC11A1/ENSFCAG00000006759/KCNE4/KCNQ4/ENSFCAG00000043177/KCND1	30	15	ENSFCAG00000043708/ENSFCAG00000001452/ENSFCAG00000008093/ENSFCAG00000038354/ENSFCAG00000011828/ENSFCAG00000030431/ENSFCAG00000044428/ENSFCAG00000001930/ENSFCAG00000030328/ENSFCAG00000012789/ENSFCAG00000036300/ENSFCAG00000002377/ENSFCAG00000006759/ENSFCAG00000011811/ENSFCAG00000043177	15	ENSFCAG00000013451/ENSFCAG00000001316/ENSFCAG00000013799/ENSFCAG00000007609/ENSFCAG00000023883/ENSFCAG00000009963/ENSFCAG00000015311/ENSFCAG00000007921/ENSFCAG00000024443/ENSFCAG00000005173/ENSFCAG00000011558/ENSFCAG00000007786/ENSFCAG00000015233/ENSFCAG00000002917/ENSFCAG00000002579
BP	GO:0006643	membrane lipid metabolic process	2/505	18/4650	0.597312	0.999994	ENSFCAG00000026395/ENSFCAG00000002540	PIGW/ACER2	2	1	ENSFCAG00000026395	1	ENSFCAG00000002540
BP	GO:0010629	negative regulation of gene expression	2/505	18/4650	0.597312	0.999994	ENSFCAG00000022519/ENSFCAG00000026386	NAB2/HEXIM2	2	1	ENSFCAG00000022519	1	ENSFCAG00000026386
BP	GO:0016569	covalent chromatin modification	2/505	18/4650	0.597312	0.999994	ENSFCAG00000002640/ENSFCAG00000005552	KAT7/KAT6B	2	0		2	ENSFCAG00000002640/ENSFCAG00000005552
BP	GO:0016570	histone modification	2/505	18/4650	0.597312	0.999994	ENSFCAG00000002640/ENSFCAG00000005552	KAT7/KAT6B	2	0		2	ENSFCAG00000002640/ENSFCAG00000005552
BP	GO:0006812	cation transport	14/505	134/4650	0.604172	0.999994	ENSFCAG00000043708/ENSFCAG00000001452/ENSFCAG00000011828/ENSFCAG00000013451/ENSFCAG00000030431/ENSFCAG00000044428/ENSFCAG00000007609/ENSFCAG00000023883/ENSFCAG00000012789/ENSFCAG00000009963/ENSFCAG00000015311/ENSFCAG00000005173/ENSFCAG00000015233/ENSFCAG00000002377	SLC30A1/SLC39A14/SLC39A8/ATP6V1B1/ATP1B3/ENSFCAG00000044428/SCNN1D/SLC30A3/ENSFCAG00000012789/CACNB1/SLC9C2/SCNN1B/SLC30A10/SLC11A1	14	7	ENSFCAG00000043708/ENSFCAG00000001452/ENSFCAG00000011828/ENSFCAG00000030431/ENSFCAG00000044428/ENSFCAG00000012789/ENSFCAG00000002377	7	ENSFCAG00000013451/ENSFCAG00000007609/ENSFCAG00000023883/ENSFCAG00000009963/ENSFCAG00000015311/ENSFCAG00000005173/ENSFCAG00000015233
BP	GO:0009966	regulation of signal transduction	12/505	115/4650	0.604483	0.999994	ENSFCAG00000013543/ENSFCAG00000007257/ENSFCAG00000000657/ENSFCAG00000040792/ENSFCAG00000006865/ENSFCAG00000043580/ENSFCAG00000003569/ENSFCAG00000015134/ENSFCAG00000000825/ENSFCAG00000045315/ENSFCAG00000036369/ENSFCAG00000009579	SPRY1/IQSEC2/PLEKHG5/ENSFCAG00000040792/PLEKHG6/ENSFCAG00000043580/ARHGEF3/FGD3/SPRED3/ENSFCAG00000045315/PSD2/PSD4	12	1	ENSFCAG00000043580	11	ENSFCAG00000013543/ENSFCAG00000007257/ENSFCAG00000000657/ENSFCAG00000040792/ENSFCAG00000006865/ENSFCAG00000003569/ENSFCAG00000015134/ENSFCAG00000000825/ENSFCAG00000045315/ENSFCAG00000036369/ENSFCAG00000009579
BP	GO:0010646	regulation of cell communication	12/505	115/4650	0.604483	0.999994	ENSFCAG00000013543/ENSFCAG00000007257/ENSFCAG00000000657/ENSFCAG00000040792/ENSFCAG00000006865/ENSFCAG00000043580/ENSFCAG00000003569/ENSFCAG00000015134/ENSFCAG00000000825/ENSFCAG00000045315/ENSFCAG00000036369/ENSFCAG00000009579	SPRY1/IQSEC2/PLEKHG5/ENSFCAG00000040792/PLEKHG6/ENSFCAG00000043580/ARHGEF3/FGD3/SPRED3/ENSFCAG00000045315/PSD2/PSD4	12	1	ENSFCAG00000043580	11	ENSFCAG00000013543/ENSFCAG00000007257/ENSFCAG00000000657/ENSFCAG00000040792/ENSFCAG00000006865/ENSFCAG00000003569/ENSFCAG00000015134/ENSFCAG00000000825/ENSFCAG00000045315/ENSFCAG00000036369/ENSFCAG00000009579
BP	GO:0023051	regulation of signaling	12/505	116/4650	0.616922	0.999994	ENSFCAG00000013543/ENSFCAG00000007257/ENSFCAG00000000657/ENSFCAG00000040792/ENSFCAG00000006865/ENSFCAG00000043580/ENSFCAG00000003569/ENSFCAG00000015134/ENSFCAG00000000825/ENSFCAG00000045315/ENSFCAG00000036369/ENSFCAG00000009579	SPRY1/IQSEC2/PLEKHG5/ENSFCAG00000040792/PLEKHG6/ENSFCAG00000043580/ARHGEF3/FGD3/SPRED3/ENSFCAG00000045315/PSD2/PSD4	12	1	ENSFCAG00000043580	11	ENSFCAG00000013543/ENSFCAG00000007257/ENSFCAG00000000657/ENSFCAG00000040792/ENSFCAG00000006865/ENSFCAG00000003569/ENSFCAG00000015134/ENSFCAG00000000825/ENSFCAG00000045315/ENSFCAG00000036369/ENSFCAG00000009579
BP	GO:0043933	protein-containing complex subunit organization	13/505	126/4650	0.622149	0.999994	ENSFCAG00000004277/ENSFCAG00000011627/ENSFCAG00000003861/ENSFCAG00000006768/ENSFCAG00000006079/ENSFCAG00000030328/ENSFCAG00000053543/ENSFCAG00000024443/ENSFCAG00000005962/ENSFCAG00000011558/ENSFCAG00000043177/ENSFCAG00000002579/ENSFCAG00000005970	H1-0/TP73/KCTD5/ENSFCAG00000006768/ENSFCAG00000006079/KCNA3/ENSFCAG00000053543/KCNC2/ENSFCAG00000005962/KCNG4/ENSFCAG00000043177/KCND1/ENSFCAG00000005970	13	6	ENSFCAG00000003861/ENSFCAG00000006079/ENSFCAG00000030328/ENSFCAG00000005962/ENSFCAG00000043177/ENSFCAG00000005970	7	ENSFCAG00000004277/ENSFCAG00000011627/ENSFCAG00000006768/ENSFCAG00000053543/ENSFCAG00000024443/ENSFCAG00000011558/ENSFCAG00000002579
BP	GO:0006650	glycerophospholipid metabolic process	3/505	29/4650	0.624267	0.999994	ENSFCAG00000026395/ENSFCAG00000043816/ENSFCAG00000001492	PIGW/ENSFCAG00000043816/PIP5KL1	3	1	ENSFCAG00000026395	2	ENSFCAG00000043816/ENSFCAG00000001492
BP	GO:0046486	glycerolipid metabolic process	3/505	29/4650	0.624267	0.999994	ENSFCAG00000026395/ENSFCAG00000043816/ENSFCAG00000001492	PIGW/ENSFCAG00000043816/PIP5KL1	3	1	ENSFCAG00000026395	2	ENSFCAG00000043816/ENSFCAG00000001492
BP	GO:0006508	proteolysis	34/505	327/4650	0.637927	0.999994	ENSFCAG00000015791/ENSFCAG00000014014/ENSFCAG00000010982/ENSFCAG00000022331/ENSFCAG00000039404/ENSFCAG00000008445/ENSFCAG00000015792/ENSFCAG00000013719/ENSFCAG00000004976/ENSFCAG00000007458/ENSFCAG00000030232/ENSFCAG00000013188/ENSFCAG00000002694/ENSFCAG00000003643/ENSFCAG00000031844/ENSFCAG00000008374/ENSFCAG00000006341/ENSFCAG00000019013/ENSFCAG00000015664/ENSFCAG00000005464/ENSFCAG00000002602/…	MMP1/MMP9/MMP12/ADGB/ENSFCAG00000039404/CTSC/ENSFCAG00000015792/USP54/USP28/USP35/ENSFCAG00000030232/TLL1/MMP15/CTSK/NRIP3/DPP6/ADAM33/ADAMTS2/TINAGL1/ADAM11/PRSS53/USP49/ADAMTS13/ACE/MMEL1/PCSK1/F12/ENSFCAG00000015359/ENSFCAG00000005828/MMP10/ENSFCAG00000045272/ADAMTS17/AGBL3/MMP16	34	12	ENSFCAG00000015791/ENSFCAG00000014014/ENSFCAG00000010982/ENSFCAG00000022331/ENSFCAG00000039404/ENSFCAG00000008445/ENSFCAG00000015792/ENSFCAG00000013188/ENSFCAG00000031844/ENSFCAG00000015664/ENSFCAG00000006327/ENSFCAG00000015796	22	ENSFCAG00000013719/ENSFCAG00000004976/ENSFCAG00000007458/ENSFCAG00000030232/ENSFCAG00000002694/ENSFCAG00000003643/ENSFCAG00000008374/ENSFCAG00000006341/ENSFCAG00000019013/ENSFCAG00000005464/ENSFCAG00000002602/ENSFCAG00000022369/ENSFCAG00000026549/ENSFCAG00000002078/ENSFCAG00000009523/ENSFCAG00000001538/ENSFCAG00000015359/ENSFCAG00000005828/ENSFCAG00000045272/ENSFCAG00000015286/ENSFCAG00000022109/…
BP	GO:0016032	viral process	3/505	30/4650	0.647669	0.999994	novel.762/novel.495/ENSFCAG00000047506	-/-/ENSFCAG00000047506	3	0		3	novel.762/novel.495/ENSFCAG00000047506
BP	GO:0019058	viral life cycle	3/505	30/4650	0.647669	0.999994	novel.762/novel.495/ENSFCAG00000047506	-/-/ENSFCAG00000047506	3	0		3	novel.762/novel.495/ENSFCAG00000047506
BP	GO:0019068	virion assembly	3/505	30/4650	0.647669	0.999994	novel.762/novel.495/ENSFCAG00000047506	-/-/ENSFCAG00000047506	3	0		3	novel.762/novel.495/ENSFCAG00000047506
BP	GO:0044403	symbiont process	3/505	30/4650	0.647669	0.999994	novel.762/novel.495/ENSFCAG00000047506	-/-/ENSFCAG00000047506	3	0		3	novel.762/novel.495/ENSFCAG00000047506
BP	GO:0044419	interspecies interaction between organisms	3/505	30/4650	0.647669	0.999994	novel.762/novel.495/ENSFCAG00000047506	-/-/ENSFCAG00000047506	3	0		3	novel.762/novel.495/ENSFCAG00000047506
BP	GO:0016579	protein deubiquitination	5/505	51/4650	0.663459	0.999994	ENSFCAG00000013719/ENSFCAG00000004976/ENSFCAG00000007458/ENSFCAG00000030232/ENSFCAG00000022369	USP54/USP28/USP35/ENSFCAG00000030232/USP49	5	0		5	ENSFCAG00000013719/ENSFCAG00000004976/ENSFCAG00000007458/ENSFCAG00000030232/ENSFCAG00000022369
BP	GO:0070646	protein modification by small protein removal	5/505	51/4650	0.663459	0.999994	ENSFCAG00000013719/ENSFCAG00000004976/ENSFCAG00000007458/ENSFCAG00000030232/ENSFCAG00000022369	USP54/USP28/USP35/ENSFCAG00000030232/USP49	5	0		5	ENSFCAG00000013719/ENSFCAG00000004976/ENSFCAG00000007458/ENSFCAG00000030232/ENSFCAG00000022369
BP	GO:0030001	metal ion transport	7/505	71/4650	0.66468	0.999994	ENSFCAG00000001452/ENSFCAG00000011828/ENSFCAG00000030431/ENSFCAG00000007609/ENSFCAG00000009963/ENSFCAG00000005173/ENSFCAG00000002377	SLC39A14/SLC39A8/ATP1B3/SCNN1D/CACNB1/SCNN1B/SLC11A1	7	4	ENSFCAG00000001452/ENSFCAG00000011828/ENSFCAG00000030431/ENSFCAG00000002377	3	ENSFCAG00000007609/ENSFCAG00000009963/ENSFCAG00000005173
BP	GO:0006520	cellular amino acid metabolic process	5/505	52/4650	0.680532	0.999994	ENSFCAG00000022830/ENSFCAG00000000067/ENSFCAG00000024226/ENSFCAG00000009491/ENSFCAG00000005111	ASNS/MTHFR/THA1/MARS2/ASS1	5	1	ENSFCAG00000009491	4	ENSFCAG00000022830/ENSFCAG00000000067/ENSFCAG00000024226/ENSFCAG00000005111
BP	GO:0006367	transcription initiation from RNA polymerase II promoter	1/505	10/4650	0.683624	0.999994	ENSFCAG00000023357	GTF2A1L	1	0		1	ENSFCAG00000023357
BP	GO:0006904	vesicle docking involved in exocytosis	1/505	10/4650	0.683624	0.999994	ENSFCAG00000009932	EXOC6	1	1	ENSFCAG00000009932	0
BP	GO:0007276	gamete generation	1/505	10/4650	0.683624	0.999994	ENSFCAG00000042808	ENSFCAG00000042808	1	0		1	ENSFCAG00000042808
BP	GO:0015980	energy derivation by oxidation of organic compounds	1/505	10/4650	0.683624	0.999994	novel.975	-	1	1	novel.975	0
BP	GO:0048609	multicellular organismal reproductive process	1/505	10/4650	0.683624	0.999994	ENSFCAG00000042808	ENSFCAG00000042808	1	0		1	ENSFCAG00000042808
BP	GO:0051130	positive regulation of cellular component organization	1/505	10/4650	0.683624	0.999994	ENSFCAG00000040792	ENSFCAG00000040792	1	0		1	ENSFCAG00000040792
BP	GO:0051262	protein tetramerization	1/505	10/4650	0.683624	0.999994	ENSFCAG00000011627	TP73	1	0		1	ENSFCAG00000011627
BP	GO:0140029	exocytic process	1/505	10/4650	0.683624	0.999994	ENSFCAG00000009932	EXOC6	1	1	ENSFCAG00000009932	0
BP	GO:0055114	oxidation-reduction process	29/505	287/4650	0.693602	0.999994	ENSFCAG00000040191/ENSFCAG00000011546/ENSFCAG00000003989/ENSFCAG00000032708/ENSFCAG00000002452/ENSFCAG00000025479/ENSFCAG00000002016/ENSFCAG00000005659/ENSFCAG00000011474/ENSFCAG00000000067/ENSFCAG00000032075/ENSFCAG00000007938/ENSFCAG00000013085/novel.975/ENSFCAG00000005622/ENSFCAG00000033553/ENSFCAG00000036951/ENSFCAG00000009346/ENSFCAG00000030486/ENSFCAG00000012193/ENSFCAG00000049116/ENSFCAG00…	ENSFCAG00000040191/LOXL1/DHCR24/MSMO1/CYP24A1/CYP51A1/CYP1A1/ME2/PHGDH/MTHFR/MT-ND6/P4HA3/MAOA/-/CHDH/ENSFCAG00000033553/CPHL1/PYROXD2/DIO1/LDHD/ENSFCAG00000049116/AGMO/AASS/MDH1B/CYP46A1/CYP2D6/CYB5R2/AIFM3/CYP2W1	29	9	ENSFCAG00000040191/ENSFCAG00000002452/ENSFCAG00000002016/ENSFCAG00000005659/ENSFCAG00000032075/ENSFCAG00000007938/novel.975/ENSFCAG00000036951/ENSFCAG00000049116	20	ENSFCAG00000011546/ENSFCAG00000003989/ENSFCAG00000032708/ENSFCAG00000025479/ENSFCAG00000011474/ENSFCAG00000000067/ENSFCAG00000013085/ENSFCAG00000005622/ENSFCAG00000033553/ENSFCAG00000009346/ENSFCAG00000030486/ENSFCAG00000012193/ENSFCAG00000018846/ENSFCAG00000029895/ENSFCAG00000015372/ENSFCAG00000001352/ENSFCAG00000026110/ENSFCAG00000006443/ENSFCAG00000006006/ENSFCAG00000011410
BP	GO:0006352	DNA-templated transcription, initiation	2/505	22/4650	0.707293	0.999994	ENSFCAG00000011715/ENSFCAG00000023357	TAF4B/GTF2A1L	2	1	ENSFCAG00000011715	1	ENSFCAG00000023357
BP	GO:0042221	response to chemical	3/505	33/4650	0.711556	0.999994	ENSFCAG00000031995/ENSFCAG00000007325/ENSFCAG00000005181	SESN1/AR/ENSFCAG00000005181	3	0		3	ENSFCAG00000031995/ENSFCAG00000007325/ENSFCAG00000005181
BP	GO:0048523	negative regulation of cellular process	5/505	54/4650	0.712907	0.999994	ENSFCAG00000022519/ENSFCAG00000036744/ENSFCAG00000043580/ENSFCAG00000027886/ENSFCAG00000026386	NAB2/PKIA/ENSFCAG00000043580/CDKN1A/HEXIM2	5	2	ENSFCAG00000022519/ENSFCAG00000043580	3	ENSFCAG00000036744/ENSFCAG00000027886/ENSFCAG00000026386
BP	GO:0006302	double-strand break repair	1/505	11/4650	0.718057	0.999994	ENSFCAG00000042808	ENSFCAG00000042808	1	0		1	ENSFCAG00000042808
BP	GO:0007005	mitochondrion organization	1/505	11/4650	0.718057	0.999994	ENSFCAG00000040792	ENSFCAG00000040792	1	0		1	ENSFCAG00000040792
BP	GO:0019953	sexual reproduction	1/505	11/4650	0.718057	0.999994	ENSFCAG00000042808	ENSFCAG00000042808	1	0		1	ENSFCAG00000042808
BP	GO:0022406	membrane docking	1/505	11/4650	0.718057	0.999994	ENSFCAG00000009932	EXOC6	1	1	ENSFCAG00000009932	0
BP	GO:0030258	lipid modification	1/505	11/4650	0.718057	0.999994	ENSFCAG00000043816	ENSFCAG00000043816	1	0		1	ENSFCAG00000043816
BP	GO:0032504	multicellular organism reproduction	1/505	11/4650	0.718057	0.999994	ENSFCAG00000042808	ENSFCAG00000042808	1	0		1	ENSFCAG00000042808
BP	GO:0044703	multi-organism reproductive process	1/505	11/4650	0.718057	0.999994	ENSFCAG00000042808	ENSFCAG00000042808	1	0		1	ENSFCAG00000042808
BP	GO:0048278	vesicle docking	1/505	11/4650	0.718057	0.999994	ENSFCAG00000009932	EXOC6	1	1	ENSFCAG00000009932	0
BP	GO:0048584	positive regulation of response to stimulus	1/505	11/4650	0.718057	0.999994	ENSFCAG00000040792	ENSFCAG00000040792	1	0		1	ENSFCAG00000040792
BP	GO:0070588	calcium ion transmembrane transport	1/505	11/4650	0.718057	0.999994	ENSFCAG00000009963	CACNB1	1	0		1	ENSFCAG00000009963
BP	GO:0140056	organelle localization by membrane tethering	1/505	11/4650	0.718057	0.999994	ENSFCAG00000009932	EXOC6	1	1	ENSFCAG00000009932	0
BP	GO:0051056	regulation of small GTPase mediated signal transduction	8/505	85/4650	0.719032	0.999994	ENSFCAG00000007257/ENSFCAG00000000657/ENSFCAG00000006865/ENSFCAG00000003569/ENSFCAG00000015134/ENSFCAG00000045315/ENSFCAG00000036369/ENSFCAG00000009579	IQSEC2/PLEKHG5/PLEKHG6/ARHGEF3/FGD3/ENSFCAG00000045315/PSD2/PSD4	8	0		8	ENSFCAG00000007257/ENSFCAG00000000657/ENSFCAG00000006865/ENSFCAG00000003569/ENSFCAG00000015134/ENSFCAG00000045315/ENSFCAG00000036369/ENSFCAG00000009579
BP	GO:0006644	phospholipid metabolic process	4/505	44/4650	0.719376	0.999994	ENSFCAG00000026395/ENSFCAG00000001316/ENSFCAG00000043816/ENSFCAG00000001492	PIGW/PLA2G3/ENSFCAG00000043816/PIP5KL1	4	1	ENSFCAG00000026395	3	ENSFCAG00000001316/ENSFCAG00000043816/ENSFCAG00000001492
BP	GO:0044283	small molecule biosynthetic process	4/505	45/4650	0.73596	0.999994	ENSFCAG00000022830/ENSFCAG00000010568/ENSFCAG00000005111/ENSFCAG00000008350	ASNS/ACACA/ASS1/ACACB	4	0		4	ENSFCAG00000022830/ENSFCAG00000010568/ENSFCAG00000005111/ENSFCAG00000008350
BP	GO:0022607	cellular component assembly	13/505	137/4650	0.73996	0.999994	ENSFCAG00000004277/ENSFCAG00000011627/ENSFCAG00000003861/ENSFCAG00000006768/ENSFCAG00000006079/ENSFCAG00000030328/ENSFCAG00000053543/ENSFCAG00000024443/ENSFCAG00000005962/ENSFCAG00000011558/ENSFCAG00000043177/ENSFCAG00000002579/ENSFCAG00000005970	H1-0/TP73/KCTD5/ENSFCAG00000006768/ENSFCAG00000006079/KCNA3/ENSFCAG00000053543/KCNC2/ENSFCAG00000005962/KCNG4/ENSFCAG00000043177/KCND1/ENSFCAG00000005970	13	6	ENSFCAG00000003861/ENSFCAG00000006079/ENSFCAG00000030328/ENSFCAG00000005962/ENSFCAG00000043177/ENSFCAG00000005970	7	ENSFCAG00000004277/ENSFCAG00000011627/ENSFCAG00000006768/ENSFCAG00000053543/ENSFCAG00000024443/ENSFCAG00000011558/ENSFCAG00000002579
BP	GO:0006497	protein lipidation	1/505	12/4650	0.74875	0.999994	ENSFCAG00000026395	PIGW	1	1	ENSFCAG00000026395	0
BP	GO:0006505	GPI anchor metabolic process	1/505	12/4650	0.74875	0.999994	ENSFCAG00000026395	PIGW	1	1	ENSFCAG00000026395	0
BP	GO:0006506	GPI anchor biosynthetic process	1/505	12/4650	0.74875	0.999994	ENSFCAG00000026395	PIGW	1	1	ENSFCAG00000026395	0
BP	GO:0006661	phosphatidylinositol biosynthetic process	1/505	12/4650	0.74875	0.999994	ENSFCAG00000026395	PIGW	1	1	ENSFCAG00000026395	0
BP	GO:0006816	calcium ion transport	1/505	12/4650	0.74875	0.999994	ENSFCAG00000009963	CACNB1	1	0		1	ENSFCAG00000009963
BP	GO:0033013	tetrapyrrole metabolic process	1/505	12/4650	0.74875	0.999994	ENSFCAG00000040191	ENSFCAG00000040191	1	1	ENSFCAG00000040191	0
BP	GO:0042158	lipoprotein biosynthetic process	1/505	12/4650	0.74875	0.999994	ENSFCAG00000026395	PIGW	1	1	ENSFCAG00000026395	0
BP	GO:0017144	drug metabolic process	4/505	46/4650	0.751796	0.999994	ENSFCAG00000028033/ENSFCAG00000011965/ENSFCAG00000013451/ENSFCAG00000013111	ENSFCAG00000028033/MAT2A/ATP6V1B1/CHIT1	4	3	ENSFCAG00000028033/ENSFCAG00000011965/ENSFCAG00000013111	1	ENSFCAG00000013451
BP	GO:0034470	ncRNA processing	4/505	46/4650	0.751796	0.999994	ENSFCAG00000003102/ENSFCAG00000024947/ENSFCAG00000026085/ENSFCAG00000027207	TRMT6/RRP15/UTP15/QTRT2	4	4	ENSFCAG00000003102/ENSFCAG00000024947/ENSFCAG00000026085/ENSFCAG00000027207	0
BP	GO:0046903	secretion	2/505	24/4650	0.752202	0.999994	ENSFCAG00000001316/ENSFCAG00000009932	PLA2G3/EXOC6	2	1	ENSFCAG00000009932	1	ENSFCAG00000001316
BP	GO:0051726	regulation of cell cycle	2/505	24/4650	0.752202	0.999994	ENSFCAG00000027886/ENSFCAG00000038293	CDKN1A/RGCC	2	1	ENSFCAG00000038293	1	ENSFCAG00000027886
BP	GO:0019752	carboxylic acid metabolic process	8/505	88/4650	0.754695	0.999994	ENSFCAG00000022830/ENSFCAG00000010568/ENSFCAG00000000067/ENSFCAG00000015724/ENSFCAG00000024226/ENSFCAG00000009491/ENSFCAG00000005111/ENSFCAG00000008350	ASNS/ACACA/MTHFR/ITIH4/THA1/MARS2/ASS1/ACACB	8	2	ENSFCAG00000015724/ENSFCAG00000009491	6	ENSFCAG00000022830/ENSFCAG00000010568/ENSFCAG00000000067/ENSFCAG00000024226/ENSFCAG00000005111/ENSFCAG00000008350
BP	GO:0006082	organic acid metabolic process	8/505	89/4650	0.765847	0.999994	ENSFCAG00000022830/ENSFCAG00000010568/ENSFCAG00000000067/ENSFCAG00000015724/ENSFCAG00000024226/ENSFCAG00000009491/ENSFCAG00000005111/ENSFCAG00000008350	ASNS/ACACA/MTHFR/ITIH4/THA1/MARS2/ASS1/ACACB	8	2	ENSFCAG00000015724/ENSFCAG00000009491	6	ENSFCAG00000022830/ENSFCAG00000010568/ENSFCAG00000000067/ENSFCAG00000024226/ENSFCAG00000005111/ENSFCAG00000008350
BP	GO:0043436	oxoacid metabolic process	8/505	89/4650	0.765847	0.999994	ENSFCAG00000022830/ENSFCAG00000010568/ENSFCAG00000000067/ENSFCAG00000015724/ENSFCAG00000024226/ENSFCAG00000009491/ENSFCAG00000005111/ENSFCAG00000008350	ASNS/ACACA/MTHFR/ITIH4/THA1/MARS2/ASS1/ACACB	8	2	ENSFCAG00000015724/ENSFCAG00000009491	6	ENSFCAG00000022830/ENSFCAG00000010568/ENSFCAG00000000067/ENSFCAG00000024226/ENSFCAG00000005111/ENSFCAG00000008350
BP	GO:0006357	regulation of transcription by RNA polymerase II	2/505	25/4650	0.772348	0.999994	ENSFCAG00000014803/ENSFCAG00000026386	MED12/HEXIM2	2	0		2	ENSFCAG00000014803/ENSFCAG00000026386
BP	GO:0034622	cellular protein-containing complex assembly	6/505	69/4650	0.775513	0.999994	ENSFCAG00000004277/ENSFCAG00000006768/ENSFCAG00000006079/ENSFCAG00000053543/ENSFCAG00000005962/ENSFCAG00000005970	H1-0/ENSFCAG00000006768/ENSFCAG00000006079/ENSFCAG00000053543/ENSFCAG00000005962/ENSFCAG00000005970	6	3	ENSFCAG00000006079/ENSFCAG00000005962/ENSFCAG00000005970	3	ENSFCAG00000004277/ENSFCAG00000006768/ENSFCAG00000053543
BP	GO:0006066	alcohol metabolic process	1/505	13/4650	0.776107	0.999994	ENSFCAG00000022678	LIPE	1	0		1	ENSFCAG00000022678
BP	GO:0015931	nucleobase-containing compound transport	1/505	13/4650	0.776107	0.999994	ENSFCAG00000023223	SLC35A3	1	1	ENSFCAG00000023223	0
BP	GO:0032268	regulation of cellular protein metabolic process	1/505	13/4650	0.776107	0.999994	ENSFCAG00000036744	PKIA	1	0		1	ENSFCAG00000036744
BP	GO:0006869	lipid transport	2/505	26/4650	0.791051	0.999994	ENSFCAG00000001316/ENSFCAG00000029807	PLA2G3/APOB	2	0		2	ENSFCAG00000001316/ENSFCAG00000029807
BP	GO:0018193	peptidyl-amino acid modification	4/505	49/4650	0.794925	0.999994	ENSFCAG00000002640/ENSFCAG00000005552/ENSFCAG00000007689/ENSFCAG00000036113	KAT7/KAT6B/ATAT1/PADI4	4	0		4	ENSFCAG00000002640/ENSFCAG00000005552/ENSFCAG00000007689/ENSFCAG00000036113
BP	GO:1902531	regulation of intracellular signal transduction	8/505	92/4650	0.79711	0.999994	ENSFCAG00000007257/ENSFCAG00000000657/ENSFCAG00000006865/ENSFCAG00000003569/ENSFCAG00000015134/ENSFCAG00000045315/ENSFCAG00000036369/ENSFCAG00000009579	IQSEC2/PLEKHG5/PLEKHG6/ARHGEF3/FGD3/ENSFCAG00000045315/PSD2/PSD4	8	0		8	ENSFCAG00000007257/ENSFCAG00000000657/ENSFCAG00000006865/ENSFCAG00000003569/ENSFCAG00000015134/ENSFCAG00000045315/ENSFCAG00000036369/ENSFCAG00000009579
BP	GO:0006261	DNA-dependent DNA replication	1/505	14/4650	0.80049	0.999994	ENSFCAG00000029312	PRIM2	1	1	ENSFCAG00000029312	0
BP	GO:0009190	cyclic nucleotide biosynthetic process	1/505	14/4650	0.80049	0.999994	ENSFCAG00000000939	ADCY5	1	0		1	ENSFCAG00000000939
BP	GO:0009247	glycolipid biosynthetic process	1/505	14/4650	0.80049	0.999994	ENSFCAG00000026395	PIGW	1	1	ENSFCAG00000026395	0
BP	GO:0016042	lipid catabolic process	1/505	14/4650	0.80049	0.999994	ENSFCAG00000022678	LIPE	1	0		1	ENSFCAG00000022678
BP	GO:0043087	regulation of GTPase activity	1/505	14/4650	0.80049	0.999994	ENSFCAG00000013656	SYNGAP1	1	0		1	ENSFCAG00000013656
BP	GO:0045893	positive regulation of transcription, DNA-templated	1/505	14/4650	0.80049	0.999994	ENSFCAG00000000241	HNF1B	1	0		1	ENSFCAG00000000241
BP	GO:0045935	positive regulation of nucleobase-containing compound metabolic process	1/505	14/4650	0.80049	0.999994	ENSFCAG00000000241	HNF1B	1	0		1	ENSFCAG00000000241
BP	GO:0046467	membrane lipid biosynthetic process	1/505	14/4650	0.80049	0.999994	ENSFCAG00000026395	PIGW	1	1	ENSFCAG00000026395	0
BP	GO:0051246	regulation of protein metabolic process	1/505	14/4650	0.80049	0.999994	ENSFCAG00000036744	PKIA	1	0		1	ENSFCAG00000036744
BP	GO:0051254	positive regulation of RNA metabolic process	1/505	14/4650	0.80049	0.999994	ENSFCAG00000000241	HNF1B	1	0		1	ENSFCAG00000000241
BP	GO:1902680	positive regulation of RNA biosynthetic process	1/505	14/4650	0.80049	0.999994	ENSFCAG00000000241	HNF1B	1	0		1	ENSFCAG00000000241
BP	GO:1903508	positive regulation of nucleic acid-templated transcription	1/505	14/4650	0.80049	0.999994	ENSFCAG00000000241	HNF1B	1	0		1	ENSFCAG00000000241
BP	GO:0071840	cellular component organization or biogenesis	28/505	294/4650	0.802924	0.999994	ENSFCAG00000004277/ENSFCAG00000014332/ENSFCAG00000011220/ENSFCAG00000024074/ENSFCAG00000002640/ENSFCAG00000006313/ENSFCAG00000024947/ENSFCAG00000026085/ENSFCAG00000007306/ENSFCAG00000005552/ENSFCAG00000040792/ENSFCAG00000008771/ENSFCAG00000011627/ENSFCAG00000009639/ENSFCAG00000003861/ENSFCAG00000006768/ENSFCAG00000003622/ENSFCAG00000046712/ENSFCAG00000006079/ENSFCAG00000030328/ENSFCAG00000053543/…	H1-0/RRS1/BMS1/ENSFCAG00000024074/KAT7/TSR1/RRP15/UTP15/TLN2/KAT6B/ENSFCAG00000040792/MRTO4/TP73/SVIL/KCTD5/ENSFCAG00000006768/ABLIM3/RFLNB/ENSFCAG00000006079/KCNA3/ENSFCAG00000053543/KCNC2/ENSFCAG00000005962/KCNG4/ENSFCAG00000043177/KCND1/ENSFCAG00000005970/MAP7	28	13	ENSFCAG00000014332/ENSFCAG00000011220/ENSFCAG00000024074/ENSFCAG00000006313/ENSFCAG00000024947/ENSFCAG00000026085/ENSFCAG00000008771/ENSFCAG00000003861/ENSFCAG00000006079/ENSFCAG00000030328/ENSFCAG00000005962/ENSFCAG00000043177/ENSFCAG00000005970	15	ENSFCAG00000004277/ENSFCAG00000002640/ENSFCAG00000007306/ENSFCAG00000005552/ENSFCAG00000040792/ENSFCAG00000011627/ENSFCAG00000009639/ENSFCAG00000006768/ENSFCAG00000003622/ENSFCAG00000046712/ENSFCAG00000053543/ENSFCAG00000024443/ENSFCAG00000011558/ENSFCAG00000002579/ENSFCAG00000008185
BP	GO:0007156	homophilic cell adhesion via plasma membrane adhesion molecules	5/505	61/4650	0.807652	0.999994	ENSFCAG00000024553/ENSFCAG00000052661/ENSFCAG00000001062/ENSFCAG00000013438/ENSFCAG00000003068	PCDH17/ENSFCAG00000052661/CDH3/PCDH19/CDHR2	5	0		5	ENSFCAG00000024553/ENSFCAG00000052661/ENSFCAG00000001062/ENSFCAG00000013438/ENSFCAG00000003068
BP	GO:0007266	Rho protein signal transduction	5/505	61/4650	0.807652	0.999994	ENSFCAG00000000657/ENSFCAG00000006865/ENSFCAG00000003569/ENSFCAG00000015134/ENSFCAG00000045315	PLEKHG5/PLEKHG6/ARHGEF3/FGD3/ENSFCAG00000045315	5	0		5	ENSFCAG00000000657/ENSFCAG00000006865/ENSFCAG00000003569/ENSFCAG00000015134/ENSFCAG00000045315
BP	GO:0035023	regulation of Rho protein signal transduction	5/505	61/4650	0.807652	0.999994	ENSFCAG00000000657/ENSFCAG00000006865/ENSFCAG00000003569/ENSFCAG00000015134/ENSFCAG00000045315	PLEKHG5/PLEKHG6/ARHGEF3/FGD3/ENSFCAG00000045315	5	0		5	ENSFCAG00000000657/ENSFCAG00000006865/ENSFCAG00000003569/ENSFCAG00000015134/ENSFCAG00000045315
BP	GO:0098742	cell-cell adhesion via plasma-membrane adhesion molecules	5/505	61/4650	0.807652	0.999994	ENSFCAG00000024553/ENSFCAG00000052661/ENSFCAG00000001062/ENSFCAG00000013438/ENSFCAG00000003068	PCDH17/ENSFCAG00000052661/CDH3/PCDH19/CDHR2	5	0		5	ENSFCAG00000024553/ENSFCAG00000052661/ENSFCAG00000001062/ENSFCAG00000013438/ENSFCAG00000003068
BP	GO:0070647	protein modification by small protein conjugation or removal	6/505	72/4650	0.809479	0.999994	ENSFCAG00000022506/ENSFCAG00000013719/ENSFCAG00000004976/ENSFCAG00000007458/ENSFCAG00000030232/ENSFCAG00000022369	MIB2/USP54/USP28/USP35/ENSFCAG00000030232/USP49	6	0		6	ENSFCAG00000022506/ENSFCAG00000013719/ENSFCAG00000004976/ENSFCAG00000007458/ENSFCAG00000030232/ENSFCAG00000022369
BP	GO:0006470	protein dephosphorylation	3/505	39/4650	0.812027	0.999994	ENSFCAG00000023900/ENSFCAG00000009238/ENSFCAG00000051093	ENSFCAG00000023900/PTPN22/PTPRV	3	1	ENSFCAG00000009238	2	ENSFCAG00000023900/ENSFCAG00000051093
BP	GO:0048519	negative regulation of biological process	5/505	62/4650	0.818914	0.999994	ENSFCAG00000022519/ENSFCAG00000036744/ENSFCAG00000043580/ENSFCAG00000027886/ENSFCAG00000026386	NAB2/PKIA/ENSFCAG00000043580/CDKN1A/HEXIM2	5	2	ENSFCAG00000022519/ENSFCAG00000043580	3	ENSFCAG00000036744/ENSFCAG00000027886/ENSFCAG00000026386
BP	GO:0098609	cell-cell adhesion	5/505	62/4650	0.818914	0.999994	ENSFCAG00000024553/ENSFCAG00000052661/ENSFCAG00000001062/ENSFCAG00000013438/ENSFCAG00000003068	PCDH17/ENSFCAG00000052661/CDH3/PCDH19/CDHR2	5	0		5	ENSFCAG00000024553/ENSFCAG00000052661/ENSFCAG00000001062/ENSFCAG00000013438/ENSFCAG00000003068
BP	GO:0006664	glycolipid metabolic process	1/505	15/4650	0.822223	0.999994	ENSFCAG00000026395	PIGW	1	1	ENSFCAG00000026395	0
BP	GO:0006813	potassium ion transport	1/505	15/4650	0.822223	0.999994	ENSFCAG00000030431	ATP1B3	1	1	ENSFCAG00000030431	0
BP	GO:0006979	response to oxidative stress	1/505	15/4650	0.822223	0.999994	ENSFCAG00000031995	SESN1	1	0		1	ENSFCAG00000031995
BP	GO:0009187	cyclic nucleotide metabolic process	1/505	15/4650	0.822223	0.999994	ENSFCAG00000000939	ADCY5	1	0		1	ENSFCAG00000000939
BP	GO:0009719	response to endogenous stimulus	1/505	15/4650	0.822223	0.999994	ENSFCAG00000007325	AR	1	0		1	ENSFCAG00000007325
BP	GO:0045017	glycerolipid biosynthetic process	1/505	15/4650	0.822223	0.999994	ENSFCAG00000026395	PIGW	1	1	ENSFCAG00000026395	0
BP	GO:0045786	negative regulation of cell cycle	1/505	15/4650	0.822223	0.999994	ENSFCAG00000027886	CDKN1A	1	0		1	ENSFCAG00000027886
BP	GO:0046474	glycerophospholipid biosynthetic process	1/505	15/4650	0.822223	0.999994	ENSFCAG00000026395	PIGW	1	1	ENSFCAG00000026395	0
BP	GO:0051640	organelle localization	1/505	15/4650	0.822223	0.999994	ENSFCAG00000009932	EXOC6	1	1	ENSFCAG00000009932	0
BP	GO:0071495	cellular response to endogenous stimulus	1/505	15/4650	0.822223	0.999994	ENSFCAG00000007325	AR	1	0		1	ENSFCAG00000007325
BP	GO:1903509	liposaccharide metabolic process	1/505	15/4650	0.822223	0.999994	ENSFCAG00000026395	PIGW	1	1	ENSFCAG00000026395	0
BP	GO:0048522	positive regulation of cellular process	3/505	40/4650	0.825532	0.999994	ENSFCAG00000040124/ENSFCAG00000040792/ENSFCAG00000000241	CSF3/ENSFCAG00000040792/HNF1B	3	1	ENSFCAG00000040124	2	ENSFCAG00000040792/ENSFCAG00000000241
BP	GO:0010876	lipid localization	2/505	29/4650	0.839256	0.999994	ENSFCAG00000001316/ENSFCAG00000029807	PLA2G3/APOB	2	0		2	ENSFCAG00000001316/ENSFCAG00000029807
BP	GO:0007010	cytoskeleton organization	5/505	64/4650	0.839845	0.999994	ENSFCAG00000007306/ENSFCAG00000009639/ENSFCAG00000003622/ENSFCAG00000046712/ENSFCAG00000008185	TLN2/SVIL/ABLIM3/RFLNB/MAP7	5	0		5	ENSFCAG00000007306/ENSFCAG00000009639/ENSFCAG00000003622/ENSFCAG00000046712/ENSFCAG00000008185
BP	GO:0009891	positive regulation of biosynthetic process	1/505	16/4650	0.841592	0.999994	ENSFCAG00000000241	HNF1B	1	0		1	ENSFCAG00000000241
BP	GO:0010557	positive regulation of macromolecule biosynthetic process	1/505	16/4650	0.841592	0.999994	ENSFCAG00000000241	HNF1B	1	0		1	ENSFCAG00000000241
BP	GO:0010628	positive regulation of gene expression	1/505	16/4650	0.841592	0.999994	ENSFCAG00000000241	HNF1B	1	0		1	ENSFCAG00000000241
BP	GO:0015711	organic anion transport	1/505	16/4650	0.841592	0.999994	ENSFCAG00000001316	PLA2G3	1	0		1	ENSFCAG00000001316
BP	GO:0031328	positive regulation of cellular biosynthetic process	1/505	16/4650	0.841592	0.999994	ENSFCAG00000000241	HNF1B	1	0		1	ENSFCAG00000000241
BP	GO:1901615	organic hydroxy compound metabolic process	1/505	16/4650	0.841592	0.999994	ENSFCAG00000022678	LIPE	1	0		1	ENSFCAG00000022678
BP	GO:0007018	microtubule-based movement	5/505	65/4650	0.849544	0.999994	ENSFCAG00000004597/ENSFCAG00000028169/ENSFCAG00000024710/ENSFCAG00000022128/ENSFCAG00000002087	KIF21B/KIF26A/DNHD1/KIF26B/KIF5A	5	0		5	ENSFCAG00000004597/ENSFCAG00000028169/ENSFCAG00000024710/ENSFCAG00000022128/ENSFCAG00000002087
BP	GO:0006366	transcription by RNA polymerase II	3/505	42/4650	0.850065	0.999994	ENSFCAG00000014803/ENSFCAG00000026386/ENSFCAG00000023357	MED12/HEXIM2/GTF2A1L	3	0		3	ENSFCAG00000014803/ENSFCAG00000026386/ENSFCAG00000023357
BP	GO:0006996	organelle organization	15/505	172/4650	0.852713	0.999994	ENSFCAG00000004277/ENSFCAG00000024074/ENSFCAG00000002640/ENSFCAG00000007306/ENSFCAG00000005552/ENSFCAG00000040792/ENSFCAG00000009639/ENSFCAG00000006768/ENSFCAG00000003622/ENSFCAG00000046712/ENSFCAG00000006079/ENSFCAG00000053543/ENSFCAG00000005962/ENSFCAG00000005970/ENSFCAG00000008185	H1-0/ENSFCAG00000024074/KAT7/TLN2/KAT6B/ENSFCAG00000040792/SVIL/ENSFCAG00000006768/ABLIM3/RFLNB/ENSFCAG00000006079/ENSFCAG00000053543/ENSFCAG00000005962/ENSFCAG00000005970/MAP7	15	4	ENSFCAG00000024074/ENSFCAG00000006079/ENSFCAG00000005962/ENSFCAG00000005970	11	ENSFCAG00000004277/ENSFCAG00000002640/ENSFCAG00000007306/ENSFCAG00000005552/ENSFCAG00000040792/ENSFCAG00000009639/ENSFCAG00000006768/ENSFCAG00000003622/ENSFCAG00000046712/ENSFCAG00000053543/ENSFCAG00000008185
BP	GO:0008033	tRNA processing	2/505	30/4650	0.852941	0.999994	ENSFCAG00000003102/ENSFCAG00000027207	TRMT6/QTRT2	2	2	ENSFCAG00000003102/ENSFCAG00000027207	0
BP	GO:0050790	regulation of catalytic activity	2/505	30/4650	0.852941	0.999994	ENSFCAG00000013656/ENSFCAG00000036744	SYNGAP1/PKIA	2	0		2	ENSFCAG00000013656/ENSFCAG00000036744
BP	GO:0065009	regulation of molecular function	2/505	30/4650	0.852941	0.999994	ENSFCAG00000013656/ENSFCAG00000036744	SYNGAP1/PKIA	2	0		2	ENSFCAG00000013656/ENSFCAG00000036744
BP	GO:0070838	divalent metal ion transport	1/505	17/4650	0.858855	0.999994	ENSFCAG00000009963	CACNB1	1	0		1	ENSFCAG00000009963
BP	GO:0070887	cellular response to chemical stimulus	1/505	17/4650	0.858855	0.999994	ENSFCAG00000007325	AR	1	0		1	ENSFCAG00000007325
BP	GO:0071310	cellular response to organic substance	1/505	17/4650	0.858855	0.999994	ENSFCAG00000007325	AR	1	0		1	ENSFCAG00000007325
BP	GO:0072511	divalent inorganic cation transport	1/505	17/4650	0.858855	0.999994	ENSFCAG00000009963	CACNB1	1	0		1	ENSFCAG00000009963
BP	GO:0090066	regulation of anatomical structure size	1/505	17/4650	0.858855	0.999994	ENSFCAG00000014841	EDN1	1	1	ENSFCAG00000014841	0
BP	GO:0048518	positive regulation of biological process	3/505	43/4650	0.861167	0.999994	ENSFCAG00000040124/ENSFCAG00000040792/ENSFCAG00000000241	CSF3/ENSFCAG00000040792/HNF1B	3	1	ENSFCAG00000040124	2	ENSFCAG00000040792/ENSFCAG00000000241
BP	GO:1901137	carbohydrate derivative biosynthetic process	8/505	101/4650	0.872123	0.999994	ENSFCAG00000026395/ENSFCAG00000029335/ENSFCAG00000000939/ENSFCAG00000004015/ENSFCAG00000028053/ENSFCAG00000014089/ENSFCAG00000012542/ENSFCAG00000022706	PIGW/ENSFCAG00000029335/ADCY5/B3GALT4/ST8SIA2/ST6GALNAC3/B3GNT7/B3GNT5	8	5	ENSFCAG00000026395/ENSFCAG00000029335/ENSFCAG00000004015/ENSFCAG00000028053/ENSFCAG00000022706	3	ENSFCAG00000000939/ENSFCAG00000014089/ENSFCAG00000012542
BP	GO:0006887	exocytosis	1/505	18/4650	0.87424	0.999994	ENSFCAG00000009932	EXOC6	1	1	ENSFCAG00000009932	0
BP	GO:0043414	macromolecule methylation	1/505	18/4650	0.87424	0.999994	ENSFCAG00000003102	TRMT6	1	1	ENSFCAG00000003102	0
BP	GO:1901135	carbohydrate derivative metabolic process	11/505	136/4650	0.887515	0.999994	ENSFCAG00000013451/ENSFCAG00000026395/ENSFCAG00000029335/ENSFCAG00000015724/ENSFCAG00000000939/ENSFCAG00000013111/ENSFCAG00000004015/ENSFCAG00000028053/ENSFCAG00000014089/ENSFCAG00000012542/ENSFCAG00000022706	ATP6V1B1/PIGW/ENSFCAG00000029335/ITIH4/ADCY5/CHIT1/B3GALT4/ST8SIA2/ST6GALNAC3/B3GNT7/B3GNT5	11	7	ENSFCAG00000026395/ENSFCAG00000029335/ENSFCAG00000015724/ENSFCAG00000013111/ENSFCAG00000004015/ENSFCAG00000028053/ENSFCAG00000022706	4	ENSFCAG00000013451/ENSFCAG00000000939/ENSFCAG00000014089/ENSFCAG00000012542
BP	GO:0009108	coenzyme biosynthetic process	2/505	33/4650	0.887858	0.999994	ENSFCAG00000011965/ENSFCAG00000006417	MAT2A/MOCS1	2	1	ENSFCAG00000011965	1	ENSFCAG00000006417
BP	GO:0007015	actin filament organization	1/505	19/4650	0.887951	0.999994	ENSFCAG00000046712	RFLNB	1	0		1	ENSFCAG00000046712
BP	GO:0009893	positive regulation of metabolic process	1/505	19/4650	0.887951	0.999994	ENSFCAG00000000241	HNF1B	1	0		1	ENSFCAG00000000241
BP	GO:0010604	positive regulation of macromolecule metabolic process	1/505	19/4650	0.887951	0.999994	ENSFCAG00000000241	HNF1B	1	0		1	ENSFCAG00000000241
BP	GO:0031325	positive regulation of cellular metabolic process	1/505	19/4650	0.887951	0.999994	ENSFCAG00000000241	HNF1B	1	0		1	ENSFCAG00000000241
BP	GO:0032940	secretion by cell	1/505	19/4650	0.887951	0.999994	ENSFCAG00000009932	EXOC6	1	1	ENSFCAG00000009932	0
BP	GO:0042157	lipoprotein metabolic process	1/505	19/4650	0.887951	0.999994	ENSFCAG00000026395	PIGW	1	1	ENSFCAG00000026395	0
BP	GO:0051173	positive regulation of nitrogen compound metabolic process	1/505	19/4650	0.887951	0.999994	ENSFCAG00000000241	HNF1B	1	0		1	ENSFCAG00000000241
BP	GO:0007155	cell adhesion	8/505	104/4650	0.891436	0.999994	ENSFCAG00000011449/ENSFCAG00000007306/ENSFCAG00000011031/ENSFCAG00000024553/ENSFCAG00000052661/ENSFCAG00000001062/ENSFCAG00000013438/ENSFCAG00000003068	THBS1/TLN2/VCAM1/PCDH17/ENSFCAG00000052661/CDH3/PCDH19/CDHR2	8	1	ENSFCAG00000011449	7	ENSFCAG00000007306/ENSFCAG00000011031/ENSFCAG00000024553/ENSFCAG00000052661/ENSFCAG00000001062/ENSFCAG00000013438/ENSFCAG00000003068
BP	GO:0022610	biological adhesion	8/505	104/4650	0.891436	0.999994	ENSFCAG00000011449/ENSFCAG00000007306/ENSFCAG00000011031/ENSFCAG00000024553/ENSFCAG00000052661/ENSFCAG00000001062/ENSFCAG00000013438/ENSFCAG00000003068	THBS1/TLN2/VCAM1/PCDH17/ENSFCAG00000052661/CDH3/PCDH19/CDHR2	8	1	ENSFCAG00000011449	7	ENSFCAG00000007306/ENSFCAG00000011031/ENSFCAG00000024553/ENSFCAG00000052661/ENSFCAG00000001062/ENSFCAG00000013438/ENSFCAG00000003068
BP	GO:0000226	microtubule cytoskeleton organization	1/505	20/4650	0.90017	0.999994	ENSFCAG00000008185	MAP7	1	0		1	ENSFCAG00000008185
BP	GO:0010033	response to organic substance	1/505	20/4650	0.90017	0.999994	ENSFCAG00000007325	AR	1	0		1	ENSFCAG00000007325
BP	GO:0016567	protein ubiquitination	1/505	20/4650	0.90017	0.999994	ENSFCAG00000022506	MIB2	1	0		1	ENSFCAG00000022506
BP	GO:0097435	supramolecular fiber organization	1/505	20/4650	0.90017	0.999994	ENSFCAG00000046712	RFLNB	1	0		1	ENSFCAG00000046712
BP	GO:0006281	DNA repair	4/505	60/4650	0.904042	0.999994	ENSFCAG00000011357/ENSFCAG00000028495/ENSFCAG00000004956/ENSFCAG00000042808	NEIL1/ENSFCAG00000028495/NEIL3/ENSFCAG00000042808	4	1	ENSFCAG00000028495	3	ENSFCAG00000011357/ENSFCAG00000004956/ENSFCAG00000042808
BP	GO:0006928	movement of cell or subcellular component	5/505	73/4650	0.91083	0.999994	ENSFCAG00000004597/ENSFCAG00000028169/ENSFCAG00000024710/ENSFCAG00000022128/ENSFCAG00000002087	KIF21B/KIF26A/DNHD1/KIF26B/KIF5A	5	0		5	ENSFCAG00000004597/ENSFCAG00000028169/ENSFCAG00000024710/ENSFCAG00000022128/ENSFCAG00000002087
BP	GO:0000003	reproduction	1/505	21/4650	0.911058	0.999994	ENSFCAG00000042808	ENSFCAG00000042808	1	0		1	ENSFCAG00000042808
BP	GO:0008654	phospholipid biosynthetic process	1/505	21/4650	0.911058	0.999994	ENSFCAG00000026395	PIGW	1	1	ENSFCAG00000026395	0
BP	GO:0022414	reproductive process	1/505	21/4650	0.911058	0.999994	ENSFCAG00000042808	ENSFCAG00000042808	1	0		1	ENSFCAG00000042808
BP	GO:0032446	protein modification by small protein conjugation	1/505	21/4650	0.911058	0.999994	ENSFCAG00000022506	MIB2	1	0		1	ENSFCAG00000022506
BP	GO:0051336	regulation of hydrolase activity	1/505	21/4650	0.911058	0.999994	ENSFCAG00000013656	SYNGAP1	1	0		1	ENSFCAG00000013656
BP	GO:0015698	inorganic anion transport	1/505	22/4650	0.920761	0.999994	ENSFCAG00000008093	SLC20A1	1	1	ENSFCAG00000008093	0
BP	GO:0006732	coenzyme metabolic process	2/505	37/4650	0.922534	0.999994	ENSFCAG00000011965/ENSFCAG00000006417	MAT2A/MOCS1	2	1	ENSFCAG00000011965	1	ENSFCAG00000006417
BP	GO:0007017	microtubule-based process	6/505	88/4650	0.927882	0.999994	ENSFCAG00000004597/ENSFCAG00000028169/ENSFCAG00000024710/ENSFCAG00000022128/ENSFCAG00000002087/ENSFCAG00000008185	KIF21B/KIF26A/DNHD1/KIF26B/KIF5A/MAP7	6	0		6	ENSFCAG00000004597/ENSFCAG00000028169/ENSFCAG00000024710/ENSFCAG00000022128/ENSFCAG00000002087/ENSFCAG00000008185
BP	GO:0006950	response to stress	7/505	100/4650	0.929325	0.999994	ENSFCAG00000011357/ENSFCAG00000028495/ENSFCAG00000004956/ENSFCAG00000001009/ENSFCAG00000031995/ENSFCAG00000029199/ENSFCAG00000042808	NEIL1/ENSFCAG00000028495/NEIL3/BST2/SESN1/IL18/ENSFCAG00000042808	7	2	ENSFCAG00000028495/ENSFCAG00000029199	5	ENSFCAG00000011357/ENSFCAG00000004956/ENSFCAG00000001009/ENSFCAG00000031995/ENSFCAG00000042808
BP	GO:0015672	monovalent inorganic cation transport	4/505	65/4650	0.93381	0.999994	ENSFCAG00000013451/ENSFCAG00000030431/ENSFCAG00000007609/ENSFCAG00000005173	ATP6V1B1/ATP1B3/SCNN1D/SCNN1B	4	1	ENSFCAG00000030431	3	ENSFCAG00000013451/ENSFCAG00000007609/ENSFCAG00000005173
BP	GO:0006974	cellular response to DNA damage stimulus	4/505	66/4650	0.938653	0.999994	ENSFCAG00000011357/ENSFCAG00000028495/ENSFCAG00000004956/ENSFCAG00000042808	NEIL1/ENSFCAG00000028495/NEIL3/ENSFCAG00000042808	4	1	ENSFCAG00000028495	3	ENSFCAG00000011357/ENSFCAG00000004956/ENSFCAG00000042808
BP	GO:0016192	vesicle-mediated transport	7/505	103/4650	0.941434	0.999994	ENSFCAG00000009932/ENSFCAG00000037591/ENSFCAG00000010365/ENSFCAG00000007538/ENSFCAG00000002598/ENSFCAG00000006956/ENSFCAG00000010752	EXOC6/STX11/ENSFCAG00000010365/STX3/STX1B/MSR1/TSNARE1	7	1	ENSFCAG00000009932	6	ENSFCAG00000037591/ENSFCAG00000010365/ENSFCAG00000007538/ENSFCAG00000002598/ENSFCAG00000006956/ENSFCAG00000010752
BP	GO:0051188	cofactor biosynthetic process	2/505	40/4650	0.941625	0.999994	ENSFCAG00000011965/ENSFCAG00000006417	MAT2A/MOCS1	2	1	ENSFCAG00000011965	1	ENSFCAG00000006417
BP	GO:0051186	cofactor metabolic process	3/505	54/4650	0.94299	0.999994	ENSFCAG00000040191/ENSFCAG00000011965/ENSFCAG00000006417	ENSFCAG00000040191/MAT2A/MOCS1	3	2	ENSFCAG00000040191/ENSFCAG00000011965	1	ENSFCAG00000006417
BP	GO:0033554	cellular response to stress	4/505	67/4650	0.943171	0.999994	ENSFCAG00000011357/ENSFCAG00000028495/ENSFCAG00000004956/ENSFCAG00000042808	NEIL1/ENSFCAG00000028495/NEIL3/ENSFCAG00000042808	4	1	ENSFCAG00000028495	3	ENSFCAG00000011357/ENSFCAG00000004956/ENSFCAG00000042808
BP	GO:0006091	generation of precursor metabolites and energy	1/505	25/4650	0.943977	0.999994	novel.975	-	1	1	novel.975	0
BP	GO:0032259	methylation	1/505	25/4650	0.943977	0.999994	ENSFCAG00000003102	TRMT6	1	1	ENSFCAG00000003102	0
BP	GO:0033043	regulation of organelle organization	1/505	25/4650	0.943977	0.999994	ENSFCAG00000040792	ENSFCAG00000040792	1	0		1	ENSFCAG00000040792
BP	GO:0016043	cellular component organization	22/505	271/4650	0.949286	0.999994	ENSFCAG00000004277/ENSFCAG00000024074/ENSFCAG00000002640/ENSFCAG00000007306/ENSFCAG00000005552/ENSFCAG00000040792/ENSFCAG00000011627/ENSFCAG00000009639/ENSFCAG00000003861/ENSFCAG00000006768/ENSFCAG00000003622/ENSFCAG00000046712/ENSFCAG00000006079/ENSFCAG00000030328/ENSFCAG00000053543/ENSFCAG00000024443/ENSFCAG00000005962/ENSFCAG00000011558/ENSFCAG00000043177/ENSFCAG00000002579/ENSFCAG00000005970/…	H1-0/ENSFCAG00000024074/KAT7/TLN2/KAT6B/ENSFCAG00000040792/TP73/SVIL/KCTD5/ENSFCAG00000006768/ABLIM3/RFLNB/ENSFCAG00000006079/KCNA3/ENSFCAG00000053543/KCNC2/ENSFCAG00000005962/KCNG4/ENSFCAG00000043177/KCND1/ENSFCAG00000005970/MAP7	22	7	ENSFCAG00000024074/ENSFCAG00000003861/ENSFCAG00000006079/ENSFCAG00000030328/ENSFCAG00000005962/ENSFCAG00000043177/ENSFCAG00000005970	15	ENSFCAG00000004277/ENSFCAG00000002640/ENSFCAG00000007306/ENSFCAG00000005552/ENSFCAG00000040792/ENSFCAG00000011627/ENSFCAG00000009639/ENSFCAG00000006768/ENSFCAG00000003622/ENSFCAG00000046712/ENSFCAG00000053543/ENSFCAG00000024443/ENSFCAG00000011558/ENSFCAG00000002579/ENSFCAG00000008185
BP	GO:0034660	ncRNA metabolic process	5/505	82/4650	0.952624	0.999994	ENSFCAG00000003102/ENSFCAG00000024947/ENSFCAG00000026085/ENSFCAG00000027207/ENSFCAG00000009491	TRMT6/RRP15/UTP15/QTRT2/MARS2	5	5	ENSFCAG00000003102/ENSFCAG00000024947/ENSFCAG00000026085/ENSFCAG00000027207/ENSFCAG00000009491	0
BP	GO:0045454	cell redox homeostasis	1/505	28/4650	0.960401	0.999994	ENSFCAG00000018569	GRXCR1	1	0		1	ENSFCAG00000018569
BP	GO:0051128	regulation of cellular component organization	1/505	28/4650	0.960401	0.999994	ENSFCAG00000040792	ENSFCAG00000040792	1	0		1	ENSFCAG00000040792
BP	GO:0098655	cation transmembrane transport	2/505	46/4650	0.967244	0.999994	ENSFCAG00000013451/ENSFCAG00000009963	ATP6V1B1/CACNB1	2	0		2	ENSFCAG00000013451/ENSFCAG00000009963
BP	GO:0098660	inorganic ion transmembrane transport	2/505	46/4650	0.967244	0.999994	ENSFCAG00000013451/ENSFCAG00000009963	ATP6V1B1/CACNB1	2	0		2	ENSFCAG00000013451/ENSFCAG00000009963
BP	GO:0098662	inorganic cation transmembrane transport	2/505	46/4650	0.967244	0.999994	ENSFCAG00000013451/ENSFCAG00000009963	ATP6V1B1/CACNB1	2	0		2	ENSFCAG00000013451/ENSFCAG00000009963
BP	GO:0019637	organophosphate metabolic process	9/505	136/4650	0.967591	0.999994	ENSFCAG00000013451/ENSFCAG00000002423/ENSFCAG00000026395/ENSFCAG00000006417/ENSFCAG00000001316/ENSFCAG00000043816/ENSFCAG00000000939/ENSFCAG00000006025/ENSFCAG00000001492	ATP6V1B1/CTPS1/PIGW/MOCS1/PLA2G3/ENSFCAG00000043816/ADCY5/NT5C1A/PIP5KL1	9	2	ENSFCAG00000002423/ENSFCAG00000026395	7	ENSFCAG00000013451/ENSFCAG00000006417/ENSFCAG00000001316/ENSFCAG00000043816/ENSFCAG00000000939/ENSFCAG00000006025/ENSFCAG00000001492
BP	GO:0006820	anion transport	2/505	47/4650	0.970292	0.999994	ENSFCAG00000008093/ENSFCAG00000001316	SLC20A1/PLA2G3	2	1	ENSFCAG00000008093	1	ENSFCAG00000001316
BP	GO:0009150	purine ribonucleotide metabolic process	2/505	47/4650	0.970292	0.999994	ENSFCAG00000013451/ENSFCAG00000000939	ATP6V1B1/ADCY5	2	0		2	ENSFCAG00000013451/ENSFCAG00000000939
BP	GO:0009259	ribonucleotide metabolic process	2/505	47/4650	0.970292	0.999994	ENSFCAG00000013451/ENSFCAG00000000939	ATP6V1B1/ADCY5	2	0		2	ENSFCAG00000013451/ENSFCAG00000000939
BP	GO:0007049	cell cycle	2/505	48/4650	0.973066	0.999994	ENSFCAG00000027886/ENSFCAG00000038293	CDKN1A/RGCC	2	1	ENSFCAG00000038293	1	ENSFCAG00000027886
BP	GO:0006418	tRNA aminoacylation for protein translation	1/505	32/4650	0.975076	0.999994	ENSFCAG00000009491	MARS2	1	1	ENSFCAG00000009491	0
BP	GO:0030029	actin filament-based process	1/505	32/4650	0.975076	0.999994	ENSFCAG00000046712	RFLNB	1	0		1	ENSFCAG00000046712
BP	GO:0030036	actin cytoskeleton organization	1/505	32/4650	0.975076	0.999994	ENSFCAG00000046712	RFLNB	1	0		1	ENSFCAG00000046712
BP	GO:0046034	ATP metabolic process	1/505	32/4650	0.975076	0.999994	ENSFCAG00000013451	ATP6V1B1	1	0		1	ENSFCAG00000013451
BP	GO:1902600	proton transmembrane transport	1/505	32/4650	0.975076	0.999994	ENSFCAG00000013451	ATP6V1B1	1	0		1	ENSFCAG00000013451
BP	GO:0019693	ribose phosphate metabolic process	2/505	49/4650	0.975589	0.999994	ENSFCAG00000013451/ENSFCAG00000000939	ATP6V1B1/ADCY5	2	0		2	ENSFCAG00000013451/ENSFCAG00000000939
BP	GO:0009117	nucleotide metabolic process	4/505	78/4650	0.97628	0.999994	ENSFCAG00000013451/ENSFCAG00000002423/ENSFCAG00000000939/ENSFCAG00000006025	ATP6V1B1/CTPS1/ADCY5/NT5C1A	4	1	ENSFCAG00000002423	3	ENSFCAG00000013451/ENSFCAG00000000939/ENSFCAG00000006025
BP	GO:0009144	purine nucleoside triphosphate metabolic process	1/505	33/4650	0.977801	0.999994	ENSFCAG00000013451	ATP6V1B1	1	0		1	ENSFCAG00000013451
BP	GO:0009199	ribonucleoside triphosphate metabolic process	1/505	33/4650	0.977801	0.999994	ENSFCAG00000013451	ATP6V1B1	1	0		1	ENSFCAG00000013451
BP	GO:0009205	purine ribonucleoside triphosphate metabolic process	1/505	33/4650	0.977801	0.999994	ENSFCAG00000013451	ATP6V1B1	1	0		1	ENSFCAG00000013451
BP	GO:0006163	purine nucleotide metabolic process	2/505	50/4650	0.977883	0.999994	ENSFCAG00000013451/ENSFCAG00000000939	ATP6V1B1/ADCY5	2	0		2	ENSFCAG00000013451/ENSFCAG00000000939
BP	GO:0034220	ion transmembrane transport	2/505	50/4650	0.977883	0.999994	ENSFCAG00000013451/ENSFCAG00000009963	ATP6V1B1/CACNB1	2	0		2	ENSFCAG00000013451/ENSFCAG00000009963
BP	GO:0005975	carbohydrate metabolic process	6/505	106/4650	0.979347	0.999994	ENSFCAG00000007922/ENSFCAG00000031884/ENSFCAG00000013111/ENSFCAG00000049116/ENSFCAG00000015372/ENSFCAG00000040691	ENSFCAG00000007922/GALM/CHIT1/ENSFCAG00000049116/MDH1B/ENSFCAG00000040691	6	2	ENSFCAG00000013111/ENSFCAG00000049116	4	ENSFCAG00000007922/ENSFCAG00000031884/ENSFCAG00000015372/ENSFCAG00000040691
BP	GO:0006753	nucleoside phosphate metabolic process	4/505	80/4650	0.979879	0.999994	ENSFCAG00000013451/ENSFCAG00000002423/ENSFCAG00000000939/ENSFCAG00000006025	ATP6V1B1/CTPS1/ADCY5/NT5C1A	4	1	ENSFCAG00000002423	3	ENSFCAG00000013451/ENSFCAG00000000939/ENSFCAG00000006025
BP	GO:0006399	tRNA metabolic process	3/505	66/4650	0.979915	0.999994	ENSFCAG00000003102/ENSFCAG00000027207/ENSFCAG00000009491	TRMT6/QTRT2/MARS2	3	3	ENSFCAG00000003102/ENSFCAG00000027207/ENSFCAG00000009491	0
BP	GO:0072521	purine-containing compound metabolic process	2/505	51/4650	0.979968	0.999994	ENSFCAG00000013451/ENSFCAG00000000939	ATP6V1B1/ADCY5	2	0		2	ENSFCAG00000013451/ENSFCAG00000000939
BP	GO:0006397	mRNA processing	1/505	34/4650	0.98023	0.999994	ENSFCAG00000024554	RNASEL	1	0		1	ENSFCAG00000024554
BP	GO:0009123	nucleoside monophosphate metabolic process	1/505	34/4650	0.98023	0.999994	ENSFCAG00000013451	ATP6V1B1	1	0		1	ENSFCAG00000013451
BP	GO:0009126	purine nucleoside monophosphate metabolic process	1/505	34/4650	0.98023	0.999994	ENSFCAG00000013451	ATP6V1B1	1	0		1	ENSFCAG00000013451
BP	GO:0009161	ribonucleoside monophosphate metabolic process	1/505	34/4650	0.98023	0.999994	ENSFCAG00000013451	ATP6V1B1	1	0		1	ENSFCAG00000013451
BP	GO:0009167	purine ribonucleoside monophosphate metabolic process	1/505	34/4650	0.98023	0.999994	ENSFCAG00000013451	ATP6V1B1	1	0		1	ENSFCAG00000013451
BP	GO:0044270	cellular nitrogen compound catabolic process	1/505	34/4650	0.98023	0.999994	ENSFCAG00000040191	ENSFCAG00000040191	1	1	ENSFCAG00000040191	0
BP	GO:0046700	heterocycle catabolic process	1/505	34/4650	0.98023	0.999994	ENSFCAG00000040191	ENSFCAG00000040191	1	1	ENSFCAG00000040191	0
BP	GO:0009141	nucleoside triphosphate metabolic process	1/505	35/4650	0.982392	0.999994	ENSFCAG00000013451	ATP6V1B1	1	0		1	ENSFCAG00000013451
BP	GO:0022402	cell cycle process	1/505	35/4650	0.982392	0.999994	ENSFCAG00000027886	CDKN1A	1	0		1	ENSFCAG00000027886
BP	GO:0019439	aromatic compound catabolic process	1/505	36/4650	0.984319	0.999994	ENSFCAG00000040191	ENSFCAG00000040191	1	1	ENSFCAG00000040191	0
BP	GO:0043038	amino acid activation	1/505	36/4650	0.984319	0.999994	ENSFCAG00000009491	MARS2	1	1	ENSFCAG00000009491	0
BP	GO:0043039	tRNA aminoacylation	1/505	36/4650	0.984319	0.999994	ENSFCAG00000009491	MARS2	1	1	ENSFCAG00000009491	0
BP	GO:1901361	organic cyclic compound catabolic process	1/505	36/4650	0.984319	0.999994	ENSFCAG00000040191	ENSFCAG00000040191	1	1	ENSFCAG00000040191	0
BP	GO:0044281	small molecule metabolic process	13/505	195/4650	0.984355	0.999994	ENSFCAG00000022830/ENSFCAG00000010568/ENSFCAG00000022678/ENSFCAG00000013451/ENSFCAG00000002423/ENSFCAG00000000067/ENSFCAG00000015724/ENSFCAG00000000939/ENSFCAG00000006025/ENSFCAG00000024226/ENSFCAG00000009491/ENSFCAG00000005111/ENSFCAG00000008350	ASNS/ACACA/LIPE/ATP6V1B1/CTPS1/MTHFR/ITIH4/ADCY5/NT5C1A/THA1/MARS2/ASS1/ACACB	13	3	ENSFCAG00000002423/ENSFCAG00000015724/ENSFCAG00000009491	10	ENSFCAG00000022830/ENSFCAG00000010568/ENSFCAG00000022678/ENSFCAG00000013451/ENSFCAG00000000067/ENSFCAG00000000939/ENSFCAG00000006025/ENSFCAG00000024226/ENSFCAG00000005111/ENSFCAG00000008350
BP	GO:0009152	purine ribonucleotide biosynthetic process	1/505	37/4650	0.986035	0.999994	ENSFCAG00000000939	ADCY5	1	0		1	ENSFCAG00000000939
BP	GO:0009260	ribonucleotide biosynthetic process	1/505	37/4650	0.986035	0.999994	ENSFCAG00000000939	ADCY5	1	0		1	ENSFCAG00000000939
BP	GO:0046390	ribose phosphate biosynthetic process	1/505	37/4650	0.986035	0.999994	ENSFCAG00000000939	ADCY5	1	0		1	ENSFCAG00000000939
BP	GO:0006164	purine nucleotide biosynthetic process	1/505	40/4650	0.990139	0.999994	ENSFCAG00000000939	ADCY5	1	0		1	ENSFCAG00000000939
BP	GO:0055086	nucleobase-containing small molecule metabolic process	4/505	89/4650	0.990584	0.999994	ENSFCAG00000013451/ENSFCAG00000002423/ENSFCAG00000000939/ENSFCAG00000006025	ATP6V1B1/CTPS1/ADCY5/NT5C1A	4	1	ENSFCAG00000002423	3	ENSFCAG00000013451/ENSFCAG00000000939/ENSFCAG00000006025
BP	GO:0006260	DNA replication	1/505	41/4650	0.991219	0.999994	ENSFCAG00000029312	PRIM2	1	1	ENSFCAG00000029312	0
BP	GO:0019725	cellular homeostasis	1/505	41/4650	0.991219	0.999994	ENSFCAG00000018569	GRXCR1	1	0		1	ENSFCAG00000018569
BP	GO:0072522	purine-containing compound biosynthetic process	1/505	41/4650	0.991219	0.999994	ENSFCAG00000000939	ADCY5	1	0		1	ENSFCAG00000000939
BP	GO:0009165	nucleotide biosynthetic process	2/505	60/4650	0.991889	0.999994	ENSFCAG00000002423/ENSFCAG00000000939	CTPS1/ADCY5	2	1	ENSFCAG00000002423	1	ENSFCAG00000000939
BP	GO:1901293	nucleoside phosphate biosynthetic process	2/505	60/4650	0.991889	0.999994	ENSFCAG00000002423/ENSFCAG00000000939	CTPS1/ADCY5	2	1	ENSFCAG00000002423	1	ENSFCAG00000000939
BP	GO:0016071	mRNA metabolic process	1/505	42/4650	0.992181	0.999994	ENSFCAG00000024554	RNASEL	1	0		1	ENSFCAG00000024554
BP	GO:0090407	organophosphate biosynthetic process	4/505	92/4650	0.992735	0.999994	ENSFCAG00000002423/ENSFCAG00000026395/ENSFCAG00000006417/ENSFCAG00000000939	CTPS1/PIGW/MOCS1/ADCY5	4	2	ENSFCAG00000002423/ENSFCAG00000026395	2	ENSFCAG00000006417/ENSFCAG00000000939
BP	GO:0042592	homeostatic process	1/505	44/4650	0.993801	0.999994	ENSFCAG00000018569	GRXCR1	1	0		1	ENSFCAG00000018569
BP	GO:0065008	regulation of biological quality	3/505	80/4650	0.994449	0.999994	ENSFCAG00000014841/ENSFCAG00000007306/ENSFCAG00000018569	EDN1/TLN2/GRXCR1	3	1	ENSFCAG00000014841	2	ENSFCAG00000007306/ENSFCAG00000018569
BP	GO:0006396	RNA processing	5/505	112/4650	0.995531	0.999994	ENSFCAG00000003102/ENSFCAG00000024947/ENSFCAG00000026085/ENSFCAG00000024554/ENSFCAG00000027207	TRMT6/RRP15/UTP15/RNASEL/QTRT2	5	4	ENSFCAG00000003102/ENSFCAG00000024947/ENSFCAG00000026085/ENSFCAG00000027207	1	ENSFCAG00000024554
BP	GO:0006259	DNA metabolic process	5/505	121/4650	0.997923	0.999994	ENSFCAG00000029312/ENSFCAG00000011357/ENSFCAG00000028495/ENSFCAG00000004956/ENSFCAG00000042808	PRIM2/NEIL1/ENSFCAG00000028495/NEIL3/ENSFCAG00000042808	5	2	ENSFCAG00000029312/ENSFCAG00000028495	3	ENSFCAG00000011357/ENSFCAG00000004956/ENSFCAG00000042808
BP	GO:1901566	organonitrogen compound biosynthetic process	20/505	318/4650	0.998615	0.999994	ENSFCAG00000022830/ENSFCAG00000028033/ENSFCAG00000009949/ENSFCAG00000002423/ENSFCAG00000045696/ENSFCAG00000026395/ENSFCAG00000029335/ENSFCAG00000006417/ENSFCAG00000000939/ENSFCAG00000009491/ENSFCAG00000004015/ENSFCAG00000005111/ENSFCAG00000026407/ENSFCAG00000028053/ENSFCAG00000046288/ENSFCAG00000030023/ENSFCAG00000014089/ENSFCAG00000012542/ENSFCAG00000022706/ENSFCAG00000034315	ASNS/ENSFCAG00000028033/EIF4E/CTPS1/ENSFCAG00000045696/PIGW/ENSFCAG00000029335/MOCS1/ADCY5/MARS2/B3GALT4/ASS1/ENSFCAG00000026407/ST8SIA2/ENSFCAG00000046288/ENSFCAG00000030023/ST6GALNAC3/B3GNT7/B3GNT5/ENSFCAG00000034315	20	14	ENSFCAG00000028033/ENSFCAG00000009949/ENSFCAG00000002423/ENSFCAG00000045696/ENSFCAG00000026395/ENSFCAG00000029335/ENSFCAG00000009491/ENSFCAG00000004015/ENSFCAG00000026407/ENSFCAG00000028053/ENSFCAG00000046288/ENSFCAG00000030023/ENSFCAG00000022706/ENSFCAG00000034315	6	ENSFCAG00000022830/ENSFCAG00000006417/ENSFCAG00000000939/ENSFCAG00000005111/ENSFCAG00000014089/ENSFCAG00000012542
BP	GO:1901565	organonitrogen compound catabolic process	1/505	63/4650	0.999321	0.999994	ENSFCAG00000040191	ENSFCAG00000040191	1	1	ENSFCAG00000040191	0
BP	GO:0071705	nitrogen compound transport	4/505	120/4650	0.999428	0.999994	ENSFCAG00000025903/ENSFCAG00000023223/ENSFCAG00000006045/ENSFCAG00000012789	SLC14A1/SLC35A3/SEC61A2/ENSFCAG00000012789	4	4	ENSFCAG00000025903/ENSFCAG00000023223/ENSFCAG00000006045/ENSFCAG00000012789	0
BP	GO:0043603	cellular amide metabolic process	9/505	196/4650	0.999552	0.999994	ENSFCAG00000022830/ENSFCAG00000009949/ENSFCAG00000045696/ENSFCAG00000002540/ENSFCAG00000009491/ENSFCAG00000026407/ENSFCAG00000046288/ENSFCAG00000030023/ENSFCAG00000034315	ASNS/EIF4E/ENSFCAG00000045696/ACER2/MARS2/ENSFCAG00000026407/ENSFCAG00000046288/ENSFCAG00000030023/ENSFCAG00000034315	9	7	ENSFCAG00000009949/ENSFCAG00000045696/ENSFCAG00000009491/ENSFCAG00000026407/ENSFCAG00000046288/ENSFCAG00000030023/ENSFCAG00000034315	2	ENSFCAG00000022830/ENSFCAG00000002540
BP	GO:0043604	amide biosynthetic process	8/505	187/4650	0.999699	0.999994	ENSFCAG00000022830/ENSFCAG00000009949/ENSFCAG00000045696/ENSFCAG00000009491/ENSFCAG00000026407/ENSFCAG00000046288/ENSFCAG00000030023/ENSFCAG00000034315	ASNS/EIF4E/ENSFCAG00000045696/MARS2/ENSFCAG00000026407/ENSFCAG00000046288/ENSFCAG00000030023/ENSFCAG00000034315	8	7	ENSFCAG00000009949/ENSFCAG00000045696/ENSFCAG00000009491/ENSFCAG00000026407/ENSFCAG00000046288/ENSFCAG00000030023/ENSFCAG00000034315	1	ENSFCAG00000022830
BP	GO:0071702	organic substance transport	5/505	146/4650	0.999777	0.999994	ENSFCAG00000025903/ENSFCAG00000023223/ENSFCAG00000001316/ENSFCAG00000006045/ENSFCAG00000029807	SLC14A1/SLC35A3/PLA2G3/SEC61A2/APOB	5	3	ENSFCAG00000025903/ENSFCAG00000023223/ENSFCAG00000006045	2	ENSFCAG00000001316/ENSFCAG00000029807
BP	GO:0009056	catabolic process	3/505	117/4650	0.999853	0.999994	ENSFCAG00000040191/ENSFCAG00000022678/ENSFCAG00000012961	ENSFCAG00000040191/LIPE/SOGA1	3	1	ENSFCAG00000040191	2	ENSFCAG00000022678/ENSFCAG00000012961
BP	GO:0006412	translation	7/505	182/4650	0.999865	0.999994	ENSFCAG00000009949/ENSFCAG00000045696/ENSFCAG00000009491/ENSFCAG00000026407/ENSFCAG00000046288/ENSFCAG00000030023/ENSFCAG00000034315	EIF4E/ENSFCAG00000045696/MARS2/ENSFCAG00000026407/ENSFCAG00000046288/ENSFCAG00000030023/ENSFCAG00000034315	7	7	ENSFCAG00000009949/ENSFCAG00000045696/ENSFCAG00000009491/ENSFCAG00000026407/ENSFCAG00000046288/ENSFCAG00000030023/ENSFCAG00000034315	0
BP	GO:0043043	peptide biosynthetic process	7/505	184/4650	0.999886	0.999994	ENSFCAG00000009949/ENSFCAG00000045696/ENSFCAG00000009491/ENSFCAG00000026407/ENSFCAG00000046288/ENSFCAG00000030023/ENSFCAG00000034315	EIF4E/ENSFCAG00000045696/MARS2/ENSFCAG00000026407/ENSFCAG00000046288/ENSFCAG00000030023/ENSFCAG00000034315	7	7	ENSFCAG00000009949/ENSFCAG00000045696/ENSFCAG00000009491/ENSFCAG00000026407/ENSFCAG00000046288/ENSFCAG00000030023/ENSFCAG00000034315	0
BP	GO:0042886	amide transport	2/505	104/4650	0.999922	0.999994	ENSFCAG00000025903/ENSFCAG00000006045	SLC14A1/SEC61A2	2	2	ENSFCAG00000025903/ENSFCAG00000006045	0
BP	GO:0044248	cellular catabolic process	2/505	104/4650	0.999922	0.999994	ENSFCAG00000040191/ENSFCAG00000012961	ENSFCAG00000040191/SOGA1	2	1	ENSFCAG00000040191	1	ENSFCAG00000012961
BP	GO:0033036	macromolecule localization	4/505	141/4650	0.999924	0.999994	ENSFCAG00000007306/ENSFCAG00000001316/ENSFCAG00000006045/ENSFCAG00000029807	TLN2/PLA2G3/SEC61A2/APOB	4	1	ENSFCAG00000006045	3	ENSFCAG00000007306/ENSFCAG00000001316/ENSFCAG00000029807
BP	GO:0006518	peptide metabolic process	7/505	189/4650	0.999927	0.999994	ENSFCAG00000009949/ENSFCAG00000045696/ENSFCAG00000009491/ENSFCAG00000026407/ENSFCAG00000046288/ENSFCAG00000030023/ENSFCAG00000034315	EIF4E/ENSFCAG00000045696/MARS2/ENSFCAG00000026407/ENSFCAG00000046288/ENSFCAG00000030023/ENSFCAG00000034315	7	7	ENSFCAG00000009949/ENSFCAG00000045696/ENSFCAG00000009491/ENSFCAG00000026407/ENSFCAG00000046288/ENSFCAG00000030023/ENSFCAG00000034315	0
BP	GO:1901575	organic substance catabolic process	2/505	108/4650	0.99995	0.999994	ENSFCAG00000040191/ENSFCAG00000022678	ENSFCAG00000040191/LIPE	2	1	ENSFCAG00000040191	1	ENSFCAG00000022678
BP	GO:0008104	protein localization	2/505	110/4650	0.999959	0.999994	ENSFCAG00000007306/ENSFCAG00000006045	TLN2/SEC61A2	2	1	ENSFCAG00000006045	1	ENSFCAG00000007306
BP	GO:0034613	cellular protein localization	1/505	95/4650	0.999984	0.999994	ENSFCAG00000007306	TLN2	1	0		1	ENSFCAG00000007306
BP	GO:0070727	cellular macromolecule localization	1/505	95/4650	0.999984	0.999994	ENSFCAG00000007306	TLN2	1	0		1	ENSFCAG00000007306
BP	GO:0051641	cellular localization	2/505	123/4650	0.99999	0.999994	ENSFCAG00000007306/ENSFCAG00000009932	TLN2/EXOC6	2	1	ENSFCAG00000009932	1	ENSFCAG00000007306
BP	GO:0015031	protein transport	1/505	102/4650	0.999993	0.999994	ENSFCAG00000006045	SEC61A2	1	1	ENSFCAG00000006045	0
BP	GO:0015833	peptide transport	1/505	102/4650	0.999993	0.999994	ENSFCAG00000006045	SEC61A2	1	1	ENSFCAG00000006045	0
BP	GO:0045184	establishment of protein localization	1/505	103/4650	0.999994	0.999994	ENSFCAG00000006045	SEC61A2	1	1	ENSFCAG00000006045	0
CC	GO:0000786	nucleosome	30/328	66/2795	3.72532e-12	1.42874e-10	ENSFCAG00000004277/ENSFCAG00000039458/ENSFCAG00000041602/ENSFCAG00000006768/ENSFCAG00000041102/ENSFCAG00000052405/ENSFCAG00000044530/ENSFCAG00000043798/ENSFCAG00000006079/ENSFCAG00000046482/ENSFCAG00000039447/ENSFCAG00000044374/ENSFCAG00000051396/ENSFCAG00000043173/ENSFCAG00000041936/ENSFCAG00000044044/ENSFCAG00000045408/ENSFCAG00000041358/ENSFCAG00000040930/ENSFCAG00000043341/ENSFCAG00000040278/…	H1-0/ENSFCAG00000039458/ENSFCAG00000041602/ENSFCAG00000006768/ENSFCAG00000041102/ENSFCAG00000052405/ENSFCAG00000044530/ENSFCAG00000043798/ENSFCAG00000006079/ENSFCAG00000046482/ENSFCAG00000039447/ENSFCAG00000044374/ENSFCAG00000051396/ENSFCAG00000043173/ENSFCAG00000041936/ENSFCAG00000044044/ENSFCAG00000045408/ENSFCAG00000041358/ENSFCAG00000040930/ENSFCAG00000043341/ENSFCAG00000040278/ENSFCAG0000000…	30	27	ENSFCAG00000039458/ENSFCAG00000041602/ENSFCAG00000041102/ENSFCAG00000044530/ENSFCAG00000043798/ENSFCAG00000006079/ENSFCAG00000046482/ENSFCAG00000039447/ENSFCAG00000044374/ENSFCAG00000051396/ENSFCAG00000043173/ENSFCAG00000041936/ENSFCAG00000044044/ENSFCAG00000045408/ENSFCAG00000041358/ENSFCAG00000040930/ENSFCAG00000043341/ENSFCAG00000040278/ENSFCAG00000005962/ENSFCAG00000041371/ENSFCAG00000052993/…	3	ENSFCAG00000004277/ENSFCAG00000006768/ENSFCAG00000052405
CC	GO:0032993	protein-DNA complex	30/328	67/2795	6.03693e-12	1.42874e-10	ENSFCAG00000004277/ENSFCAG00000039458/ENSFCAG00000041602/ENSFCAG00000006768/ENSFCAG00000041102/ENSFCAG00000052405/ENSFCAG00000044530/ENSFCAG00000043798/ENSFCAG00000006079/ENSFCAG00000046482/ENSFCAG00000039447/ENSFCAG00000044374/ENSFCAG00000051396/ENSFCAG00000043173/ENSFCAG00000041936/ENSFCAG00000044044/ENSFCAG00000045408/ENSFCAG00000041358/ENSFCAG00000040930/ENSFCAG00000043341/ENSFCAG00000040278/…	H1-0/ENSFCAG00000039458/ENSFCAG00000041602/ENSFCAG00000006768/ENSFCAG00000041102/ENSFCAG00000052405/ENSFCAG00000044530/ENSFCAG00000043798/ENSFCAG00000006079/ENSFCAG00000046482/ENSFCAG00000039447/ENSFCAG00000044374/ENSFCAG00000051396/ENSFCAG00000043173/ENSFCAG00000041936/ENSFCAG00000044044/ENSFCAG00000045408/ENSFCAG00000041358/ENSFCAG00000040930/ENSFCAG00000043341/ENSFCAG00000040278/ENSFCAG0000000…	30	27	ENSFCAG00000039458/ENSFCAG00000041602/ENSFCAG00000041102/ENSFCAG00000044530/ENSFCAG00000043798/ENSFCAG00000006079/ENSFCAG00000046482/ENSFCAG00000039447/ENSFCAG00000044374/ENSFCAG00000051396/ENSFCAG00000043173/ENSFCAG00000041936/ENSFCAG00000044044/ENSFCAG00000045408/ENSFCAG00000041358/ENSFCAG00000040930/ENSFCAG00000043341/ENSFCAG00000040278/ENSFCAG00000005962/ENSFCAG00000041371/ENSFCAG00000052993/…	3	ENSFCAG00000004277/ENSFCAG00000006768/ENSFCAG00000052405
CC	GO:0044815	DNA packaging complex	30/328	67/2795	6.03693e-12	1.42874e-10	ENSFCAG00000004277/ENSFCAG00000039458/ENSFCAG00000041602/ENSFCAG00000006768/ENSFCAG00000041102/ENSFCAG00000052405/ENSFCAG00000044530/ENSFCAG00000043798/ENSFCAG00000006079/ENSFCAG00000046482/ENSFCAG00000039447/ENSFCAG00000044374/ENSFCAG00000051396/ENSFCAG00000043173/ENSFCAG00000041936/ENSFCAG00000044044/ENSFCAG00000045408/ENSFCAG00000041358/ENSFCAG00000040930/ENSFCAG00000043341/ENSFCAG00000040278/…	H1-0/ENSFCAG00000039458/ENSFCAG00000041602/ENSFCAG00000006768/ENSFCAG00000041102/ENSFCAG00000052405/ENSFCAG00000044530/ENSFCAG00000043798/ENSFCAG00000006079/ENSFCAG00000046482/ENSFCAG00000039447/ENSFCAG00000044374/ENSFCAG00000051396/ENSFCAG00000043173/ENSFCAG00000041936/ENSFCAG00000044044/ENSFCAG00000045408/ENSFCAG00000041358/ENSFCAG00000040930/ENSFCAG00000043341/ENSFCAG00000040278/ENSFCAG0000000…	30	27	ENSFCAG00000039458/ENSFCAG00000041602/ENSFCAG00000041102/ENSFCAG00000044530/ENSFCAG00000043798/ENSFCAG00000006079/ENSFCAG00000046482/ENSFCAG00000039447/ENSFCAG00000044374/ENSFCAG00000051396/ENSFCAG00000043173/ENSFCAG00000041936/ENSFCAG00000044044/ENSFCAG00000045408/ENSFCAG00000041358/ENSFCAG00000040930/ENSFCAG00000043341/ENSFCAG00000040278/ENSFCAG00000005962/ENSFCAG00000041371/ENSFCAG00000052993/…	3	ENSFCAG00000004277/ENSFCAG00000006768/ENSFCAG00000052405
CC	GO:0000785	chromatin	30/328	71/2795	3.71418e-11	6.59267e-10	ENSFCAG00000004277/ENSFCAG00000039458/ENSFCAG00000041602/ENSFCAG00000006768/ENSFCAG00000041102/ENSFCAG00000052405/ENSFCAG00000044530/ENSFCAG00000043798/ENSFCAG00000006079/ENSFCAG00000046482/ENSFCAG00000039447/ENSFCAG00000044374/ENSFCAG00000051396/ENSFCAG00000043173/ENSFCAG00000041936/ENSFCAG00000044044/ENSFCAG00000045408/ENSFCAG00000041358/ENSFCAG00000040930/ENSFCAG00000043341/ENSFCAG00000040278/…	H1-0/ENSFCAG00000039458/ENSFCAG00000041602/ENSFCAG00000006768/ENSFCAG00000041102/ENSFCAG00000052405/ENSFCAG00000044530/ENSFCAG00000043798/ENSFCAG00000006079/ENSFCAG00000046482/ENSFCAG00000039447/ENSFCAG00000044374/ENSFCAG00000051396/ENSFCAG00000043173/ENSFCAG00000041936/ENSFCAG00000044044/ENSFCAG00000045408/ENSFCAG00000041358/ENSFCAG00000040930/ENSFCAG00000043341/ENSFCAG00000040278/ENSFCAG0000000…	30	27	ENSFCAG00000039458/ENSFCAG00000041602/ENSFCAG00000041102/ENSFCAG00000044530/ENSFCAG00000043798/ENSFCAG00000006079/ENSFCAG00000046482/ENSFCAG00000039447/ENSFCAG00000044374/ENSFCAG00000051396/ENSFCAG00000043173/ENSFCAG00000041936/ENSFCAG00000044044/ENSFCAG00000045408/ENSFCAG00000041358/ENSFCAG00000040930/ENSFCAG00000043341/ENSFCAG00000040278/ENSFCAG00000005962/ENSFCAG00000041371/ENSFCAG00000052993/…	3	ENSFCAG00000004277/ENSFCAG00000006768/ENSFCAG00000052405
CC	GO:0044427	chromosomal part	30/328	101/2795	5.72282e-07	8.12641e-06	ENSFCAG00000004277/ENSFCAG00000039458/ENSFCAG00000041602/ENSFCAG00000006768/ENSFCAG00000041102/ENSFCAG00000052405/ENSFCAG00000044530/ENSFCAG00000043798/ENSFCAG00000006079/ENSFCAG00000046482/ENSFCAG00000039447/ENSFCAG00000044374/ENSFCAG00000051396/ENSFCAG00000043173/ENSFCAG00000041936/ENSFCAG00000044044/ENSFCAG00000045408/ENSFCAG00000041358/ENSFCAG00000040930/ENSFCAG00000043341/ENSFCAG00000040278/…	H1-0/ENSFCAG00000039458/ENSFCAG00000041602/ENSFCAG00000006768/ENSFCAG00000041102/ENSFCAG00000052405/ENSFCAG00000044530/ENSFCAG00000043798/ENSFCAG00000006079/ENSFCAG00000046482/ENSFCAG00000039447/ENSFCAG00000044374/ENSFCAG00000051396/ENSFCAG00000043173/ENSFCAG00000041936/ENSFCAG00000044044/ENSFCAG00000045408/ENSFCAG00000041358/ENSFCAG00000040930/ENSFCAG00000043341/ENSFCAG00000040278/ENSFCAG0000000…	30	27	ENSFCAG00000039458/ENSFCAG00000041602/ENSFCAG00000041102/ENSFCAG00000044530/ENSFCAG00000043798/ENSFCAG00000006079/ENSFCAG00000046482/ENSFCAG00000039447/ENSFCAG00000044374/ENSFCAG00000051396/ENSFCAG00000043173/ENSFCAG00000041936/ENSFCAG00000044044/ENSFCAG00000045408/ENSFCAG00000041358/ENSFCAG00000040930/ENSFCAG00000043341/ENSFCAG00000040278/ENSFCAG00000005962/ENSFCAG00000041371/ENSFCAG00000052993/…	3	ENSFCAG00000004277/ENSFCAG00000006768/ENSFCAG00000052405
CC	GO:0005694	chromosome	30/328	111/2795	5.13625e-06	6.0779e-05	ENSFCAG00000004277/ENSFCAG00000039458/ENSFCAG00000041602/ENSFCAG00000006768/ENSFCAG00000041102/ENSFCAG00000052405/ENSFCAG00000044530/ENSFCAG00000043798/ENSFCAG00000006079/ENSFCAG00000046482/ENSFCAG00000039447/ENSFCAG00000044374/ENSFCAG00000051396/ENSFCAG00000043173/ENSFCAG00000041936/ENSFCAG00000044044/ENSFCAG00000045408/ENSFCAG00000041358/ENSFCAG00000040930/ENSFCAG00000043341/ENSFCAG00000040278/…	H1-0/ENSFCAG00000039458/ENSFCAG00000041602/ENSFCAG00000006768/ENSFCAG00000041102/ENSFCAG00000052405/ENSFCAG00000044530/ENSFCAG00000043798/ENSFCAG00000006079/ENSFCAG00000046482/ENSFCAG00000039447/ENSFCAG00000044374/ENSFCAG00000051396/ENSFCAG00000043173/ENSFCAG00000041936/ENSFCAG00000044044/ENSFCAG00000045408/ENSFCAG00000041358/ENSFCAG00000040930/ENSFCAG00000043341/ENSFCAG00000040278/ENSFCAG0000000…	30	27	ENSFCAG00000039458/ENSFCAG00000041602/ENSFCAG00000041102/ENSFCAG00000044530/ENSFCAG00000043798/ENSFCAG00000006079/ENSFCAG00000046482/ENSFCAG00000039447/ENSFCAG00000044374/ENSFCAG00000051396/ENSFCAG00000043173/ENSFCAG00000041936/ENSFCAG00000044044/ENSFCAG00000045408/ENSFCAG00000041358/ENSFCAG00000040930/ENSFCAG00000043341/ENSFCAG00000040278/ENSFCAG00000005962/ENSFCAG00000041371/ENSFCAG00000052993/…	3	ENSFCAG00000004277/ENSFCAG00000006768/ENSFCAG00000052405
CC	GO:0005576	extracellular region	35/328	172/2795	0.000544626	0.00552406	ENSFCAG00000004666/ENSFCAG00000015791/ENSFCAG00000014014/ENSFCAG00000026611/ENSFCAG00000010982/ENSFCAG00000039580/ENSFCAG00000011449/ENSFCAG00000030696/ENSFCAG00000031977/ENSFCAG00000035915/ENSFCAG00000014841/ENSFCAG00000015792/ENSFCAG00000045824/ENSFCAG00000030007/ENSFCAG00000000072/ENSFCAG00000043580/ENSFCAG00000031116/ENSFCAG00000012961/ENSFCAG00000045734/ENSFCAG00000046271/ENSFCAG00000038488/…	CXCL8/MMP1/MMP9/STC1/MMP12/ENSFCAG00000039580/THBS1/CCN3/ESM1/ENSFCAG00000035915/EDN1/ENSFCAG00000015792/CCN2/WNT10B/ENSFCAG00000000072/ENSFCAG00000043580/NTS/SOGA1/ENSFCAG00000045734/WNT9A/ENSFCAG00000038488/MMP15/IL18/CHIT1/IL6/IGFBP5/IGF2/ENSFCAG00000023801/WNT10A/F12/ENSFCAG00000009821/MMP10/CSF2/MMP16/ENSFCAG00000048978	35	21	ENSFCAG00000004666/ENSFCAG00000015791/ENSFCAG00000014014/ENSFCAG00000026611/ENSFCAG00000010982/ENSFCAG00000011449/ENSFCAG00000030696/ENSFCAG00000031977/ENSFCAG00000035915/ENSFCAG00000014841/ENSFCAG00000015792/ENSFCAG00000045824/ENSFCAG00000030007/ENSFCAG00000000072/ENSFCAG00000043580/ENSFCAG00000031116/ENSFCAG00000038488/ENSFCAG00000029199/ENSFCAG00000013111/ENSFCAG00000015796/ENSFCAG00000003852	14	ENSFCAG00000039580/ENSFCAG00000012961/ENSFCAG00000045734/ENSFCAG00000046271/ENSFCAG00000002694/ENSFCAG00000009165/ENSFCAG00000021980/ENSFCAG00000032546/ENSFCAG00000023801/ENSFCAG00000044254/ENSFCAG00000001538/ENSFCAG00000009821/ENSFCAG00000027771/ENSFCAG00000048978
CC	GO:0031012	extracellular matrix	7/328	23/2795	0.0132708	0.117779	ENSFCAG00000015791/ENSFCAG00000014014/ENSFCAG00000010982/ENSFCAG00000015792/ENSFCAG00000002694/ENSFCAG00000015796/ENSFCAG00000027771	MMP1/MMP9/MMP12/ENSFCAG00000015792/MMP15/MMP10/MMP16	7	5	ENSFCAG00000015791/ENSFCAG00000014014/ENSFCAG00000010982/ENSFCAG00000015792/ENSFCAG00000015796	2	ENSFCAG00000002694/ENSFCAG00000027771
CC	GO:0005667	transcription factor complex	5/328	16/2795	0.0315413	0.225252	ENSFCAG00000010756/ENSFCAG00000003086/ENSFCAG00000011650/ENSFCAG00000011715/ENSFCAG00000023357	E2F7/TFDP2/E2F2/TAF4B/GTF2A1L	5	1	ENSFCAG00000011715	4	ENSFCAG00000010756/ENSFCAG00000003086/ENSFCAG00000011650/ENSFCAG00000023357
CC	GO:0043228	non-membrane-bounded organelle	51/328	344/2795	0.0377215	0.225252	ENSFCAG00000009414/ENSFCAG00000004277/ENSFCAG00000000321/ENSFCAG00000039458/ENSFCAG00000026085/ENSFCAG00000045696/ENSFCAG00000011682/ENSFCAG00000041602/ENSFCAG00000014395/ENSFCAG00000006768/ENSFCAG00000041102/ENSFCAG00000052405/ENSFCAG00000044530/ENSFCAG00000043798/ENSFCAG00000018538/ENSFCAG00000007689/ENSFCAG00000024710/ENSFCAG00000013464/ENSFCAG00000006079/ENSFCAG00000046482/ENSFCAG00000004613/…	MYO1E/H1-0/MYH14/ENSFCAG00000039458/UTP15/ENSFCAG00000045696/PLEKHH3/ENSFCAG00000041602/ARHGAP39/ENSFCAG00000006768/ENSFCAG00000041102/ENSFCAG00000052405/ENSFCAG00000044530/ENSFCAG00000043798/CGNL1/ATAT1/DNHD1/PLEKHH2/ENSFCAG00000006079/ENSFCAG00000046482/TNNT2/ENSFCAG00000005749/ENSFCAG00000039447/ENSFCAG00000044374/ENSFCAG00000051396/ENSFCAG00000043173/ENSFCAG00000041936/ENSFCAG00000009091/ENSF…	51	35	ENSFCAG00000009414/ENSFCAG00000039458/ENSFCAG00000026085/ENSFCAG00000045696/ENSFCAG00000041602/ENSFCAG00000041102/ENSFCAG00000044530/ENSFCAG00000043798/ENSFCAG00000018538/ENSFCAG00000013464/ENSFCAG00000006079/ENSFCAG00000046482/ENSFCAG00000039447/ENSFCAG00000044374/ENSFCAG00000051396/ENSFCAG00000043173/ENSFCAG00000041936/ENSFCAG00000044044/ENSFCAG00000026407/ENSFCAG00000045408/ENSFCAG00000041358/…	16	ENSFCAG00000004277/ENSFCAG00000000321/ENSFCAG00000011682/ENSFCAG00000014395/ENSFCAG00000006768/ENSFCAG00000052405/ENSFCAG00000007689/ENSFCAG00000024710/ENSFCAG00000004613/ENSFCAG00000005749/ENSFCAG00000009091/ENSFCAG00000005468/ENSFCAG00000010022/ENSFCAG00000004874/ENSFCAG00000025885/ENSFCAG00000008185
CC	GO:0043232	intracellular non-membrane-bounded organelle	51/328	344/2795	0.0377215	0.225252	ENSFCAG00000009414/ENSFCAG00000004277/ENSFCAG00000000321/ENSFCAG00000039458/ENSFCAG00000026085/ENSFCAG00000045696/ENSFCAG00000011682/ENSFCAG00000041602/ENSFCAG00000014395/ENSFCAG00000006768/ENSFCAG00000041102/ENSFCAG00000052405/ENSFCAG00000044530/ENSFCAG00000043798/ENSFCAG00000018538/ENSFCAG00000007689/ENSFCAG00000024710/ENSFCAG00000013464/ENSFCAG00000006079/ENSFCAG00000046482/ENSFCAG00000004613/…	MYO1E/H1-0/MYH14/ENSFCAG00000039458/UTP15/ENSFCAG00000045696/PLEKHH3/ENSFCAG00000041602/ARHGAP39/ENSFCAG00000006768/ENSFCAG00000041102/ENSFCAG00000052405/ENSFCAG00000044530/ENSFCAG00000043798/CGNL1/ATAT1/DNHD1/PLEKHH2/ENSFCAG00000006079/ENSFCAG00000046482/TNNT2/ENSFCAG00000005749/ENSFCAG00000039447/ENSFCAG00000044374/ENSFCAG00000051396/ENSFCAG00000043173/ENSFCAG00000041936/ENSFCAG00000009091/ENSF…	51	35	ENSFCAG00000009414/ENSFCAG00000039458/ENSFCAG00000026085/ENSFCAG00000045696/ENSFCAG00000041602/ENSFCAG00000041102/ENSFCAG00000044530/ENSFCAG00000043798/ENSFCAG00000018538/ENSFCAG00000013464/ENSFCAG00000006079/ENSFCAG00000046482/ENSFCAG00000039447/ENSFCAG00000044374/ENSFCAG00000051396/ENSFCAG00000043173/ENSFCAG00000041936/ENSFCAG00000044044/ENSFCAG00000026407/ENSFCAG00000045408/ENSFCAG00000041358/…	16	ENSFCAG00000004277/ENSFCAG00000000321/ENSFCAG00000011682/ENSFCAG00000014395/ENSFCAG00000006768/ENSFCAG00000052405/ENSFCAG00000007689/ENSFCAG00000024710/ENSFCAG00000004613/ENSFCAG00000005749/ENSFCAG00000009091/ENSFCAG00000005468/ENSFCAG00000010022/ENSFCAG00000004874/ENSFCAG00000025885/ENSFCAG00000008185
CC	GO:0044421	extracellular region part	9/328	40/2795	0.0380707	0.225252	ENSFCAG00000015791/ENSFCAG00000014014/ENSFCAG00000010982/ENSFCAG00000015792/ENSFCAG00000012961/ENSFCAG00000002694/ENSFCAG00000029199/ENSFCAG00000015796/ENSFCAG00000027771	MMP1/MMP9/MMP12/ENSFCAG00000015792/SOGA1/MMP15/IL18/MMP10/MMP16	9	6	ENSFCAG00000015791/ENSFCAG00000014014/ENSFCAG00000010982/ENSFCAG00000015792/ENSFCAG00000029199/ENSFCAG00000015796	3	ENSFCAG00000012961/ENSFCAG00000002694/ENSFCAG00000027771
CC	GO:0099080	supramolecular complex	4/328	14/2795	0.071866	0.340166	ENSFCAG00000007689/ENSFCAG00000004613/ENSFCAG00000005468/ENSFCAG00000025885	ATAT1/TNNT2/GFAP/INA	4	0		4	ENSFCAG00000007689/ENSFCAG00000004613/ENSFCAG00000005468/ENSFCAG00000025885
CC	GO:0099081	supramolecular polymer	4/328	14/2795	0.071866	0.340166	ENSFCAG00000007689/ENSFCAG00000004613/ENSFCAG00000005468/ENSFCAG00000025885	ATAT1/TNNT2/GFAP/INA	4	0		4	ENSFCAG00000007689/ENSFCAG00000004613/ENSFCAG00000005468/ENSFCAG00000025885
CC	GO:0099512	supramolecular fiber	4/328	14/2795	0.071866	0.340166	ENSFCAG00000007689/ENSFCAG00000004613/ENSFCAG00000005468/ENSFCAG00000025885	ATAT1/TNNT2/GFAP/INA	4	0		4	ENSFCAG00000007689/ENSFCAG00000004613/ENSFCAG00000005468/ENSFCAG00000025885
CC	GO:0016459	myosin complex	6/328	27/2795	0.0877876	0.376114	ENSFCAG00000009414/ENSFCAG00000000321/ENSFCAG00000018538/ENSFCAG00000005749/ENSFCAG00000009091/ENSFCAG00000004874	MYO1E/MYH14/CGNL1/ENSFCAG00000005749/ENSFCAG00000009091/MYH15	6	2	ENSFCAG00000009414/ENSFCAG00000018538	4	ENSFCAG00000000321/ENSFCAG00000005749/ENSFCAG00000009091/ENSFCAG00000004874
CC	GO:0005856	cytoskeleton	16/328	96/2795	0.0900554	0.376114	ENSFCAG00000009414/ENSFCAG00000000321/ENSFCAG00000011682/ENSFCAG00000014395/ENSFCAG00000018538/ENSFCAG00000007689/ENSFCAG00000024710/ENSFCAG00000013464/ENSFCAG00000004613/ENSFCAG00000005749/ENSFCAG00000009091/ENSFCAG00000005468/ENSFCAG00000010022/ENSFCAG00000004874/ENSFCAG00000025885/ENSFCAG00000008185	MYO1E/MYH14/PLEKHH3/ARHGAP39/CGNL1/ATAT1/DNHD1/PLEKHH2/TNNT2/ENSFCAG00000005749/ENSFCAG00000009091/GFAP/DSP/MYH15/INA/MAP7	16	3	ENSFCAG00000009414/ENSFCAG00000018538/ENSFCAG00000013464	13	ENSFCAG00000000321/ENSFCAG00000011682/ENSFCAG00000014395/ENSFCAG00000007689/ENSFCAG00000024710/ENSFCAG00000004613/ENSFCAG00000005749/ENSFCAG00000009091/ENSFCAG00000005468/ENSFCAG00000010022/ENSFCAG00000004874/ENSFCAG00000025885/ENSFCAG00000008185
CC	GO:0015629	actin cytoskeleton	7/328	40/2795	0.181608	0.716343	ENSFCAG00000009414/ENSFCAG00000000321/ENSFCAG00000018538/ENSFCAG00000004613/ENSFCAG00000005749/ENSFCAG00000009091/ENSFCAG00000004874	MYO1E/MYH14/CGNL1/TNNT2/ENSFCAG00000005749/ENSFCAG00000009091/MYH15	7	2	ENSFCAG00000009414/ENSFCAG00000018538	5	ENSFCAG00000000321/ENSFCAG00000004613/ENSFCAG00000005749/ENSFCAG00000009091/ENSFCAG00000004874
CC	GO:0044430	cytoskeletal part	11/328	77/2795	0.288855	1	ENSFCAG00000009414/ENSFCAG00000000321/ENSFCAG00000018538/ENSFCAG00000007689/ENSFCAG00000024710/ENSFCAG00000004613/ENSFCAG00000005749/ENSFCAG00000009091/ENSFCAG00000005468/ENSFCAG00000004874/ENSFCAG00000025885	MYO1E/MYH14/CGNL1/ATAT1/DNHD1/TNNT2/ENSFCAG00000005749/ENSFCAG00000009091/GFAP/MYH15/INA	11	2	ENSFCAG00000009414/ENSFCAG00000018538	9	ENSFCAG00000000321/ENSFCAG00000007689/ENSFCAG00000024710/ENSFCAG00000004613/ENSFCAG00000005749/ENSFCAG00000009091/ENSFCAG00000005468/ENSFCAG00000004874/ENSFCAG00000025885
CC	GO:0016591	DNA-directed RNA polymerase II, holoenzyme	2/328	12/2795	0.419919	1	ENSFCAG00000011715/ENSFCAG00000023357	TAF4B/GTF2A1L	2	1	ENSFCAG00000011715	1	ENSFCAG00000023357
CC	GO:0000139	Golgi membrane	2/328	13/2795	0.461889	1	ENSFCAG00000023223/ENSFCAG00000007580	SLC35A3/B4GALNT4	2	1	ENSFCAG00000023223	1	ENSFCAG00000007580
CC	GO:0000428	DNA-directed RNA polymerase complex	2/328	13/2795	0.461889	1	ENSFCAG00000011715/ENSFCAG00000023357	TAF4B/GTF2A1L	2	1	ENSFCAG00000011715	1	ENSFCAG00000023357
CC	GO:0055029	nuclear DNA-directed RNA polymerase complex	2/328	13/2795	0.461889	1	ENSFCAG00000011715/ENSFCAG00000023357	TAF4B/GTF2A1L	2	1	ENSFCAG00000011715	1	ENSFCAG00000023357
CC	GO:0044446	intracellular organelle part	48/328	408/2795	0.519207	1	ENSFCAG00000009414/ENSFCAG00000004277/ENSFCAG00000000321/ENSFCAG00000039458/ENSFCAG00000026085/ENSFCAG00000014803/ENSFCAG00000023223/ENSFCAG00000029335/ENSFCAG00000041602/ENSFCAG00000006768/ENSFCAG00000041102/ENSFCAG00000052405/ENSFCAG00000044530/ENSFCAG00000043798/ENSFCAG00000018538/ENSFCAG00000007689/ENSFCAG00000024710/ENSFCAG00000006079/ENSFCAG00000046482/ENSFCAG00000007580/ENSFCAG00000004613/…	MYO1E/H1-0/MYH14/ENSFCAG00000039458/UTP15/MED12/SLC35A3/ENSFCAG00000029335/ENSFCAG00000041602/ENSFCAG00000006768/ENSFCAG00000041102/ENSFCAG00000052405/ENSFCAG00000044530/ENSFCAG00000043798/CGNL1/ATAT1/DNHD1/ENSFCAG00000006079/ENSFCAG00000046482/B4GALNT4/TNNT2/ENSFCAG00000005749/ENSFCAG00000039447/ENSFCAG00000044374/ENSFCAG00000051396/ENSFCAG00000043173/ENSFCAG00000041936/ENSFCAG00000009091/TAF4B/…	48	33	ENSFCAG00000009414/ENSFCAG00000039458/ENSFCAG00000026085/ENSFCAG00000023223/ENSFCAG00000029335/ENSFCAG00000041602/ENSFCAG00000041102/ENSFCAG00000044530/ENSFCAG00000043798/ENSFCAG00000018538/ENSFCAG00000006079/ENSFCAG00000046482/ENSFCAG00000039447/ENSFCAG00000044374/ENSFCAG00000051396/ENSFCAG00000043173/ENSFCAG00000041936/ENSFCAG00000011715/ENSFCAG00000044044/ENSFCAG00000045408/ENSFCAG00000041358/…	15	ENSFCAG00000004277/ENSFCAG00000000321/ENSFCAG00000014803/ENSFCAG00000006768/ENSFCAG00000052405/ENSFCAG00000007689/ENSFCAG00000024710/ENSFCAG00000007580/ENSFCAG00000004613/ENSFCAG00000005749/ENSFCAG00000009091/ENSFCAG00000005468/ENSFCAG00000004874/ENSFCAG00000025885/ENSFCAG00000023357
CC	GO:0030880	RNA polymerase complex	2/328	15/2795	0.540189	1	ENSFCAG00000011715/ENSFCAG00000023357	TAF4B/GTF2A1L	2	1	ENSFCAG00000011715	1	ENSFCAG00000023357
CC	GO:0098791	Golgi subcompartment	2/328	15/2795	0.540189	1	ENSFCAG00000023223/ENSFCAG00000007580	SLC35A3/B4GALNT4	2	1	ENSFCAG00000023223	1	ENSFCAG00000007580
CC	GO:0044422	organelle part	48/328	411/2795	0.542453	1	ENSFCAG00000009414/ENSFCAG00000004277/ENSFCAG00000000321/ENSFCAG00000039458/ENSFCAG00000026085/ENSFCAG00000014803/ENSFCAG00000023223/ENSFCAG00000029335/ENSFCAG00000041602/ENSFCAG00000006768/ENSFCAG00000041102/ENSFCAG00000052405/ENSFCAG00000044530/ENSFCAG00000043798/ENSFCAG00000018538/ENSFCAG00000007689/ENSFCAG00000024710/ENSFCAG00000006079/ENSFCAG00000046482/ENSFCAG00000007580/ENSFCAG00000004613/…	MYO1E/H1-0/MYH14/ENSFCAG00000039458/UTP15/MED12/SLC35A3/ENSFCAG00000029335/ENSFCAG00000041602/ENSFCAG00000006768/ENSFCAG00000041102/ENSFCAG00000052405/ENSFCAG00000044530/ENSFCAG00000043798/CGNL1/ATAT1/DNHD1/ENSFCAG00000006079/ENSFCAG00000046482/B4GALNT4/TNNT2/ENSFCAG00000005749/ENSFCAG00000039447/ENSFCAG00000044374/ENSFCAG00000051396/ENSFCAG00000043173/ENSFCAG00000041936/ENSFCAG00000009091/TAF4B/…	48	33	ENSFCAG00000009414/ENSFCAG00000039458/ENSFCAG00000026085/ENSFCAG00000023223/ENSFCAG00000029335/ENSFCAG00000041602/ENSFCAG00000041102/ENSFCAG00000044530/ENSFCAG00000043798/ENSFCAG00000018538/ENSFCAG00000006079/ENSFCAG00000046482/ENSFCAG00000039447/ENSFCAG00000044374/ENSFCAG00000051396/ENSFCAG00000043173/ENSFCAG00000041936/ENSFCAG00000011715/ENSFCAG00000044044/ENSFCAG00000045408/ENSFCAG00000041358/…	15	ENSFCAG00000004277/ENSFCAG00000000321/ENSFCAG00000014803/ENSFCAG00000006768/ENSFCAG00000052405/ENSFCAG00000007689/ENSFCAG00000024710/ENSFCAG00000007580/ENSFCAG00000004613/ENSFCAG00000005749/ENSFCAG00000009091/ENSFCAG00000005468/ENSFCAG00000004874/ENSFCAG00000025885/ENSFCAG00000023357
CC	GO:0005887	integral component of plasma membrane	2/328	16/2795	0.57628	1	ENSFCAG00000030431/ENSFCAG00000005906	ATP1B3/SLC6A4	2	1	ENSFCAG00000030431	1	ENSFCAG00000005906
CC	GO:0005615	extracellular space	2/328	17/2795	0.610262	1	ENSFCAG00000012961/ENSFCAG00000029199	SOGA1/IL18	2	1	ENSFCAG00000029199	1	ENSFCAG00000012961
CC	GO:0061695	transferase complex, transferring phosphorus-containing groups	2/328	17/2795	0.610262	1	ENSFCAG00000011715/ENSFCAG00000023357	TAF4B/GTF2A1L	2	1	ENSFCAG00000011715	1	ENSFCAG00000023357
CC	GO:0031226	intrinsic component of plasma membrane	2/328	19/2795	0.671912	1	ENSFCAG00000030431/ENSFCAG00000005906	ATP1B3/SLC6A4	2	1	ENSFCAG00000030431	1	ENSFCAG00000005906
CC	GO:1902495	transmembrane transporter complex	2/328	19/2795	0.671912	1	ENSFCAG00000030431/ENSFCAG00000009963	ATP1B3/CACNB1	2	1	ENSFCAG00000030431	1	ENSFCAG00000009963
CC	GO:1990351	transporter complex	2/328	19/2795	0.671912	1	ENSFCAG00000030431/ENSFCAG00000009963	ATP1B3/CACNB1	2	1	ENSFCAG00000030431	1	ENSFCAG00000009963
CC	GO:0071944	cell periphery	5/328	54/2795	0.777423	1	ENSFCAG00000030431/ENSFCAG00000000939/ENSFCAG00000009932/ENSFCAG00000009963/ENSFCAG00000005906	ATP1B3/ADCY5/EXOC6/CACNB1/SLC6A4	5	2	ENSFCAG00000030431/ENSFCAG00000009932	3	ENSFCAG00000000939/ENSFCAG00000009963/ENSFCAG00000005906
CC	GO:0005886	plasma membrane	4/328	45/2795	0.79206	1	ENSFCAG00000030431/ENSFCAG00000000939/ENSFCAG00000009963/ENSFCAG00000005906	ATP1B3/ADCY5/CACNB1/SLC6A4	4	1	ENSFCAG00000030431	3	ENSFCAG00000000939/ENSFCAG00000009963/ENSFCAG00000005906
CC	GO:0015630	microtubule cytoskeleton	3/328	36/2795	0.812661	1	ENSFCAG00000007689/ENSFCAG00000024710/ENSFCAG00000008185	ATAT1/DNHD1/MAP7	3	0		3	ENSFCAG00000007689/ENSFCAG00000024710/ENSFCAG00000008185
CC	GO:0044431	Golgi apparatus part	2/328	27/2795	0.843558	1	ENSFCAG00000023223/ENSFCAG00000007580	SLC35A3/B4GALNT4	2	1	ENSFCAG00000023223	1	ENSFCAG00000007580
CC	GO:0099023	tethering complex	1/328	15/2795	0.847021	1	ENSFCAG00000009932	EXOC6	1	1	ENSFCAG00000009932	0
CC	GO:0005634	nucleus	44/328	425/2795	0.852006	1	ENSFCAG00000004277/ENSFCAG00000014332/ENSFCAG00000045290/ENSFCAG00000022519/ENSFCAG00000012029/ENSFCAG00000029278/ENSFCAG00000011220/ENSFCAG00000022846/ENSFCAG00000029941/ENSFCAG00000002109/ENSFCAG00000024074/ENSFCAG00000002640/ENSFCAG00000014996/ENSFCAG00000006313/ENSFCAG00000026085/ENSFCAG00000014803/ENSFCAG00000000241/ENSFCAG00000027886/ENSFCAG00000026386/ENSFCAG00000006768/ENSFCAG00000011696/…	H1-0/RRS1/CITED4/NAB2/BAZ2A/ETV1/BMS1/POLB/NR2F2/ENSFCAG00000002109/ENSFCAG00000024074/KAT7/NR1D1/TSR1/UTP15/MED12/HNF1B/CDKN1A/HEXIM2/ENSFCAG00000006768/NR4A2/TBX20/RFX3/HOXD9/ENSFCAG00000006079/NFIX/ERG/HSF4/ENSFCAG00000044742/SESN1/ESRRA/CITED1/TAF4B/AR/ENSFCAG00000053543/ENSFCAG00000005962/IRS3/TBX6/NR3C2/EHF/RORC/ENSFCAG00000005970/GTF2A1L/NR4A3	44	15	ENSFCAG00000014332/ENSFCAG00000022519/ENSFCAG00000011220/ENSFCAG00000022846/ENSFCAG00000002109/ENSFCAG00000024074/ENSFCAG00000006313/ENSFCAG00000026085/ENSFCAG00000006079/ENSFCAG00000007485/ENSFCAG00000011715/ENSFCAG00000005962/ENSFCAG00000036037/ENSFCAG00000005970/ENSFCAG00000030862	29	ENSFCAG00000004277/ENSFCAG00000045290/ENSFCAG00000012029/ENSFCAG00000029278/ENSFCAG00000029941/ENSFCAG00000002640/ENSFCAG00000014996/ENSFCAG00000014803/ENSFCAG00000000241/ENSFCAG00000027886/ENSFCAG00000026386/ENSFCAG00000006768/ENSFCAG00000011696/ENSFCAG00000013004/ENSFCAG00000012950/ENSFCAG00000035038/ENSFCAG00000000481/ENSFCAG00000014099/ENSFCAG00000044742/ENSFCAG00000031995/ENSFCAG00000027402/…
CC	GO:1990234	transferase complex	3/328	39/2795	0.853646	1	ENSFCAG00000003102/ENSFCAG00000011715/ENSFCAG00000023357	TRMT6/TAF4B/GTF2A1L	3	2	ENSFCAG00000003102/ENSFCAG00000011715	1	ENSFCAG00000023357
CC	GO:0034702	ion channel complex	1/328	16/2795	0.86507	1	ENSFCAG00000009963	CACNB1	1	0		1	ENSFCAG00000009963
CC	GO:0034703	cation channel complex	1/328	16/2795	0.86507	1	ENSFCAG00000009963	CACNB1	1	0		1	ENSFCAG00000009963
CC	GO:0044459	plasma membrane part	3/328	40/2795	0.86546	1	ENSFCAG00000030431/ENSFCAG00000009963/ENSFCAG00000005906	ATP1B3/CACNB1/SLC6A4	3	1	ENSFCAG00000030431	2	ENSFCAG00000009963/ENSFCAG00000005906
CC	GO:0005794	Golgi apparatus	2/328	31/2795	0.894461	1	ENSFCAG00000023223/ENSFCAG00000007580	SLC35A3/B4GALNT4	2	1	ENSFCAG00000023223	1	ENSFCAG00000007580
CC	GO:0098797	plasma membrane protein complex	2/328	32/2795	0.904533	1	ENSFCAG00000030431/ENSFCAG00000009963	ATP1B3/CACNB1	2	1	ENSFCAG00000030431	1	ENSFCAG00000009963
CC	GO:0030286	dynein complex	1/328	20/2795	0.918379	1	ENSFCAG00000024710	DNHD1	1	0		1	ENSFCAG00000024710
CC	GO:0031984	organelle subcompartment	3/328	47/2795	0.927049	1	ENSFCAG00000023223/ENSFCAG00000029335/ENSFCAG00000007580	SLC35A3/ENSFCAG00000029335/B4GALNT4	3	2	ENSFCAG00000023223/ENSFCAG00000029335	1	ENSFCAG00000007580
CC	GO:0005783	endoplasmic reticulum	3/328	48/2795	0.933354	1	ENSFCAG00000029335/ENSFCAG00000007938/ENSFCAG00000044942	ENSFCAG00000029335/P4HA3/SERP2	3	2	ENSFCAG00000029335/ENSFCAG00000007938	1	ENSFCAG00000044942
CC	GO:0016592	mediator complex	1/328	22/2795	0.936537	1	ENSFCAG00000014803	MED12	1	0		1	ENSFCAG00000014803
CC	GO:0005875	microtubule associated complex	1/328	24/2795	0.950664	1	ENSFCAG00000024710	DNHD1	1	0		1	ENSFCAG00000024710
CC	GO:0005654	nucleoplasm	3/328	57/2795	0.971267	1	ENSFCAG00000014803/ENSFCAG00000011715/ENSFCAG00000023357	MED12/TAF4B/GTF2A1L	3	1	ENSFCAG00000011715	2	ENSFCAG00000014803/ENSFCAG00000023357
CC	GO:0044451	nucleoplasm part	3/328	57/2795	0.971267	1	ENSFCAG00000014803/ENSFCAG00000011715/ENSFCAG00000023357	MED12/TAF4B/GTF2A1L	3	1	ENSFCAG00000011715	2	ENSFCAG00000014803/ENSFCAG00000023357
CC	GO:0005789	endoplasmic reticulum membrane	1/328	32/2795	0.982017	1	ENSFCAG00000029335	ENSFCAG00000029335	1	1	ENSFCAG00000029335	0
CC	GO:0042175	nuclear outer membrane-endoplasmic reticulum membrane network	1/328	32/2795	0.982017	1	ENSFCAG00000029335	ENSFCAG00000029335	1	1	ENSFCAG00000029335	0
CC	GO:0098827	endoplasmic reticulum subcompartment	1/328	32/2795	0.982017	1	ENSFCAG00000029335	ENSFCAG00000029335	1	1	ENSFCAG00000029335	0
CC	GO:0044432	endoplasmic reticulum part	1/328	33/2795	0.984152	1	ENSFCAG00000029335	ENSFCAG00000029335	1	1	ENSFCAG00000029335	0
CC	GO:0031981	nuclear lumen	4/328	77/2795	0.985289	1	ENSFCAG00000026085/ENSFCAG00000014803/ENSFCAG00000011715/ENSFCAG00000023357	UTP15/MED12/TAF4B/GTF2A1L	4	2	ENSFCAG00000026085/ENSFCAG00000011715	2	ENSFCAG00000014803/ENSFCAG00000023357
CC	GO:0098588	bounding membrane of organelle	2/328	54/2795	0.990805	1	ENSFCAG00000023223/ENSFCAG00000007580	SLC35A3/B4GALNT4	2	1	ENSFCAG00000023223	1	ENSFCAG00000007580
CC	GO:0031974	membrane-enclosed lumen	4/328	87/2795	0.994268	1	ENSFCAG00000026085/ENSFCAG00000014803/ENSFCAG00000011715/ENSFCAG00000023357	UTP15/MED12/TAF4B/GTF2A1L	4	2	ENSFCAG00000026085/ENSFCAG00000011715	2	ENSFCAG00000014803/ENSFCAG00000023357
CC	GO:0043233	organelle lumen	4/328	87/2795	0.994268	1	ENSFCAG00000026085/ENSFCAG00000014803/ENSFCAG00000011715/ENSFCAG00000023357	UTP15/MED12/TAF4B/GTF2A1L	4	2	ENSFCAG00000026085/ENSFCAG00000011715	2	ENSFCAG00000014803/ENSFCAG00000023357
CC	GO:0070013	intracellular organelle lumen	4/328	87/2795	0.994268	1	ENSFCAG00000026085/ENSFCAG00000014803/ENSFCAG00000011715/ENSFCAG00000023357	UTP15/MED12/TAF4B/GTF2A1L	4	2	ENSFCAG00000026085/ENSFCAG00000011715	2	ENSFCAG00000014803/ENSFCAG00000023357
CC	GO:0012505	endomembrane system	5/328	104/2795	0.995983	1	ENSFCAG00000023223/ENSFCAG00000029335/ENSFCAG00000007938/ENSFCAG00000007580/ENSFCAG00000044942	SLC35A3/ENSFCAG00000029335/P4HA3/B4GALNT4/SERP2	5	3	ENSFCAG00000023223/ENSFCAG00000029335/ENSFCAG00000007938	2	ENSFCAG00000007580/ENSFCAG00000044942
CC	GO:1902494	catalytic complex	5/328	107/2795	0.996962	1	ENSFCAG00000003102/ENSFCAG00000030431/ENSFCAG00000024710/ENSFCAG00000011715/ENSFCAG00000023357	TRMT6/ATP1B3/DNHD1/TAF4B/GTF2A1L	5	3	ENSFCAG00000003102/ENSFCAG00000030431/ENSFCAG00000011715	2	ENSFCAG00000024710/ENSFCAG00000023357
CC	GO:0044428	nuclear part	4/328	105/2795	0.999041	1	ENSFCAG00000026085/ENSFCAG00000014803/ENSFCAG00000011715/ENSFCAG00000023357	UTP15/MED12/TAF4B/GTF2A1L	4	2	ENSFCAG00000026085/ENSFCAG00000011715	2	ENSFCAG00000014803/ENSFCAG00000023357
CC	GO:0031090	organelle membrane	2/328	83/2795	0.999667	1	ENSFCAG00000023223/ENSFCAG00000007580	SLC35A3/B4GALNT4	2	1	ENSFCAG00000023223	1	ENSFCAG00000007580
CC	GO:0005739	mitochondrion	1/328	67/2795	0.99979	1	ENSFCAG00000040792	ENSFCAG00000040792	1	0		1	ENSFCAG00000040792
CC	GO:0005840	ribosome	4/328	131/2795	0.999938	1	ENSFCAG00000045696/ENSFCAG00000026407/ENSFCAG00000046288/ENSFCAG00000030023	ENSFCAG00000045696/ENSFCAG00000026407/ENSFCAG00000046288/ENSFCAG00000030023	4	4	ENSFCAG00000045696/ENSFCAG00000026407/ENSFCAG00000046288/ENSFCAG00000030023	0
CC	GO:0098796	membrane protein complex	2/328	115/2795	0.999993	1	ENSFCAG00000030431/ENSFCAG00000009963	ATP1B3/CACNB1	2	1	ENSFCAG00000030431	1	ENSFCAG00000009963
CC	GO:1990904	ribonucleoprotein complex	4/328	156/2795	0.999996	1	ENSFCAG00000045696/ENSFCAG00000026407/ENSFCAG00000046288/ENSFCAG00000030023	ENSFCAG00000045696/ENSFCAG00000026407/ENSFCAG00000046288/ENSFCAG00000030023	4	4	ENSFCAG00000045696/ENSFCAG00000026407/ENSFCAG00000046288/ENSFCAG00000030023	0
CC	GO:0005737	cytoplasm	22/328	436/2795	1	1	ENSFCAG00000024074/ENSFCAG00000009949/ENSFCAG00000003102/ENSFCAG00000045696/ENSFCAG00000023223/ENSFCAG00000034702/ENSFCAG00000029335/ENSFCAG00000040792/ENSFCAG00000007938/ENSFCAG00000026386/ENSFCAG00000006025/ENSFCAG00000007580/ENSFCAG00000009932/ENSFCAG00000004613/ENSFCAG00000036113/ENSFCAG00000035894/ENSFCAG00000026407/ENSFCAG00000044942/ENSFCAG00000046288/ENSFCAG00000030023/ENSFCAG00000026820/…	ENSFCAG00000024074/EIF4E/TRMT6/ENSFCAG00000045696/SLC35A3/ENSFCAG00000034702/ENSFCAG00000029335/ENSFCAG00000040792/P4HA3/HEXIM2/NT5C1A/B4GALNT4/EXOC6/TNNT2/PADI4/PPP1R14C/ENSFCAG00000026407/SERP2/ENSFCAG00000046288/ENSFCAG00000030023/IRS3/ENSFCAG00000034315	22	13	ENSFCAG00000024074/ENSFCAG00000009949/ENSFCAG00000003102/ENSFCAG00000045696/ENSFCAG00000023223/ENSFCAG00000029335/ENSFCAG00000007938/ENSFCAG00000009932/ENSFCAG00000035894/ENSFCAG00000026407/ENSFCAG00000046288/ENSFCAG00000030023/ENSFCAG00000034315	9	ENSFCAG00000034702/ENSFCAG00000040792/ENSFCAG00000026386/ENSFCAG00000006025/ENSFCAG00000007580/ENSFCAG00000004613/ENSFCAG00000036113/ENSFCAG00000044942/ENSFCAG00000026820
CC	GO:0044444	cytoplasmic part	13/328	346/2795	1	1	ENSFCAG00000003102/ENSFCAG00000045696/ENSFCAG00000023223/ENSFCAG00000029335/ENSFCAG00000040792/ENSFCAG00000007938/ENSFCAG00000007580/ENSFCAG00000009932/ENSFCAG00000004613/ENSFCAG00000026407/ENSFCAG00000044942/ENSFCAG00000046288/ENSFCAG00000030023	TRMT6/ENSFCAG00000045696/SLC35A3/ENSFCAG00000029335/ENSFCAG00000040792/P4HA3/B4GALNT4/EXOC6/TNNT2/ENSFCAG00000026407/SERP2/ENSFCAG00000046288/ENSFCAG00000030023	13	9	ENSFCAG00000003102/ENSFCAG00000045696/ENSFCAG00000023223/ENSFCAG00000029335/ENSFCAG00000007938/ENSFCAG00000009932/ENSFCAG00000026407/ENSFCAG00000046288/ENSFCAG00000030023	4	ENSFCAG00000040792/ENSFCAG00000007580/ENSFCAG00000004613/ENSFCAG00000044942
MF	GO:0046982	protein heterodimerization activity	30/879	87/7666	1.16393e-08	3.07279e-06	ENSFCAG00000039458/ENSFCAG00000041602/ENSFCAG00000041102/ENSFCAG00000052405/ENSFCAG00000044530/ENSFCAG00000043798/ENSFCAG00000046482/ENSFCAG00000045635/ENSFCAG00000039447/ENSFCAG00000044374/ENSFCAG00000051396/ENSFCAG00000043173/ENSFCAG00000041936/ENSFCAG00000042793/ENSFCAG00000011715/ENSFCAG00000044044/ENSFCAG00000045408/ENSFCAG00000041358/ENSFCAG00000040930/ENSFCAG00000043341/ENSFCAG00000040278/…	ENSFCAG00000039458/ENSFCAG00000041602/ENSFCAG00000041102/ENSFCAG00000052405/ENSFCAG00000044530/ENSFCAG00000043798/ENSFCAG00000046482/ENSFCAG00000045635/ENSFCAG00000039447/ENSFCAG00000044374/ENSFCAG00000051396/ENSFCAG00000043173/ENSFCAG00000041936/ENSFCAG00000042793/TAF4B/ENSFCAG00000044044/ENSFCAG00000045408/ENSFCAG00000041358/ENSFCAG00000040930/ENSFCAG00000043341/ENSFCAG00000040278/ENSFCAG000000…	30	29	ENSFCAG00000039458/ENSFCAG00000041602/ENSFCAG00000041102/ENSFCAG00000044530/ENSFCAG00000043798/ENSFCAG00000046482/ENSFCAG00000045635/ENSFCAG00000039447/ENSFCAG00000044374/ENSFCAG00000051396/ENSFCAG00000043173/ENSFCAG00000041936/ENSFCAG00000042793/ENSFCAG00000011715/ENSFCAG00000044044/ENSFCAG00000045408/ENSFCAG00000041358/ENSFCAG00000040930/ENSFCAG00000043341/ENSFCAG00000040278/ENSFCAG00000042515/…	1	ENSFCAG00000052405
MF	GO:0046983	protein dimerization activity	46/879	192/7666	6.38877e-07	8.43318e-05	ENSFCAG00000042282/ENSFCAG00000004581/ENSFCAG00000045832/ENSFCAG00000039458/ENSFCAG00000009735/ENSFCAG00000011595/ENSFCAG00000012108/ENSFCAG00000041602/ENSFCAG00000025542/ENSFCAG00000010453/ENSFCAG00000041102/ENSFCAG00000052405/ENSFCAG00000044530/ENSFCAG00000043798/ENSFCAG00000046395/ENSFCAG00000046482/ENSFCAG00000011650/ENSFCAG00000045635/ENSFCAG00000000386/ENSFCAG00000042466/ENSFCAG00000039447/…	HES1/ID1/ID3/ENSFCAG00000039458/POLR1C/MEF2C/MLXIP/ENSFCAG00000041602/HEY1/ANO7/ENSFCAG00000041102/ENSFCAG00000052405/ENSFCAG00000044530/ENSFCAG00000043798/HES4/ENSFCAG00000046482/E2F2/ENSFCAG00000045635/ARNTL2/ID4/ENSFCAG00000039447/ENSFCAG00000044374/ENSFCAG00000051396/ENSFCAG00000043173/ENSFCAG00000041936/ENSFCAG00000042793/TAF4B/ENSFCAG00000044044/ENSFCAG00000045408/ENSFCAG00000041358/MESP1/E…	46	31	ENSFCAG00000039458/ENSFCAG00000009735/ENSFCAG00000041602/ENSFCAG00000041102/ENSFCAG00000044530/ENSFCAG00000043798/ENSFCAG00000046482/ENSFCAG00000045635/ENSFCAG00000042466/ENSFCAG00000039447/ENSFCAG00000044374/ENSFCAG00000051396/ENSFCAG00000043173/ENSFCAG00000041936/ENSFCAG00000042793/ENSFCAG00000011715/ENSFCAG00000044044/ENSFCAG00000045408/ENSFCAG00000041358/ENSFCAG00000040930/ENSFCAG00000043341/…	15	ENSFCAG00000042282/ENSFCAG00000004581/ENSFCAG00000045832/ENSFCAG00000011595/ENSFCAG00000012108/ENSFCAG00000025542/ENSFCAG00000010453/ENSFCAG00000052405/ENSFCAG00000046395/ENSFCAG00000011650/ENSFCAG00000000386/ENSFCAG00000008973/ENSFCAG00000013444/ENSFCAG00000004749/ENSFCAG00000029302
MF	GO:0003700	DNA-binding transcription factor activity	52/879	276/7666	0.000175052	0.0154046	ENSFCAG00000040821/ENSFCAG00000005602/ENSFCAG00000025370/ENSFCAG00000002154/ENSFCAG00000037701/ENSFCAG00000043242/ENSFCAG00000010805/ENSFCAG00000029278/ENSFCAG00000000648/ENSFCAG00000025840/ENSFCAG00000013725/ENSFCAG00000030886/ENSFCAG00000029941/ENSFCAG00000023658/ENSFCAG00000012023/ENSFCAG00000024972/ENSFCAG00000014996/ENSFCAG00000018849/ENSFCAG00000029636/ENSFCAG00000001900/ENSFCAG00000022573/…	ENSFCAG00000040821/NFATC4/FOS/STAT3/FOSL1/JUND/TSC22D4/ETV1/CREB3L2/TSC22D1/STAT1/ENSFCAG00000030886/NR2F2/ZNF496/STAT2/JUN/NR1D1/IRF9/ATF3/FOXS1/TSC22D3/ENSFCAG00000043380/E2F7/FOSB/TP73/FOXO4/IRF7/NR4A2/TBX20/NFIX/TFDP2/ERG/E2F2/HSF4/ENSFCAG00000044742/RUNX3/FOXP2/ESRRA/RUNX1T1/TAF4B/FOXQ1/AR/POU2F1/FOXP3/HLF/FOXA2/TBX6/NR3C2/EHF/RORC/ENSFCAG00000051133/NR4A3	52	5	ENSFCAG00000037701/ENSFCAG00000007485/ENSFCAG00000011715/ENSFCAG00000036037/ENSFCAG00000030862	47	ENSFCAG00000040821/ENSFCAG00000005602/ENSFCAG00000025370/ENSFCAG00000002154/ENSFCAG00000043242/ENSFCAG00000010805/ENSFCAG00000029278/ENSFCAG00000000648/ENSFCAG00000025840/ENSFCAG00000013725/ENSFCAG00000030886/ENSFCAG00000029941/ENSFCAG00000023658/ENSFCAG00000012023/ENSFCAG00000024972/ENSFCAG00000014996/ENSFCAG00000018849/ENSFCAG00000029636/ENSFCAG00000001900/ENSFCAG00000022573/ENSFCAG00000043380/…
MF	GO:0140110	transcription regulator activity	55/879	313/7666	0.000708678	0.0467727	ENSFCAG00000040821/ENSFCAG00000005602/ENSFCAG00000025370/ENSFCAG00000002154/ENSFCAG00000037701/ENSFCAG00000022519/ENSFCAG00000043242/ENSFCAG00000010805/ENSFCAG00000029278/ENSFCAG00000000648/ENSFCAG00000025840/ENSFCAG00000013725/ENSFCAG00000030886/ENSFCAG00000029941/ENSFCAG00000023658/ENSFCAG00000012023/ENSFCAG00000024972/ENSFCAG00000002640/ENSFCAG00000014996/ENSFCAG00000018849/ENSFCAG00000029636/…	ENSFCAG00000040821/NFATC4/FOS/STAT3/FOSL1/NAB2/JUND/TSC22D4/ETV1/CREB3L2/TSC22D1/STAT1/ENSFCAG00000030886/NR2F2/ZNF496/STAT2/JUN/KAT7/NR1D1/IRF9/ATF3/FOXS1/TSC22D3/MED12/ENSFCAG00000043380/E2F7/FOSB/TP73/FOXO4/IRF7/NR4A2/TBX20/NFIX/TFDP2/ERG/E2F2/HSF4/ENSFCAG00000044742/RUNX3/FOXP2/ESRRA/RUNX1T1/TAF4B/FOXQ1/AR/POU2F1/FOXP3/HLF/FOXA2/TBX6/NR3C2/EHF/RORC/ENSFCAG00000051133/NR4A3	55	6	ENSFCAG00000037701/ENSFCAG00000022519/ENSFCAG00000007485/ENSFCAG00000011715/ENSFCAG00000036037/ENSFCAG00000030862	49	ENSFCAG00000040821/ENSFCAG00000005602/ENSFCAG00000025370/ENSFCAG00000002154/ENSFCAG00000043242/ENSFCAG00000010805/ENSFCAG00000029278/ENSFCAG00000000648/ENSFCAG00000025840/ENSFCAG00000013725/ENSFCAG00000030886/ENSFCAG00000029941/ENSFCAG00000023658/ENSFCAG00000012023/ENSFCAG00000024972/ENSFCAG00000002640/ENSFCAG00000014996/ENSFCAG00000018849/ENSFCAG00000029636/ENSFCAG00000001900/ENSFCAG00000022573/…
MF	GO:0019887	protein kinase regulator activity	5/879	14/7666	0.0161699	0.659908	ENSFCAG00000036744/ENSFCAG00000027886/ENSFCAG00000026386/ENSFCAG00000032760/ENSFCAG00000043220	PKIA/CDKN1A/HEXIM2/ENSFCAG00000032760/CDK5R2	5	1	ENSFCAG00000032760	4	ENSFCAG00000036744/ENSFCAG00000027886/ENSFCAG00000026386/ENSFCAG00000043220
MF	GO:0043565	sequence-specific DNA binding	22/879	122/7666	0.0202278	0.659908	ENSFCAG00000000688/ENSFCAG00000029278/ENSFCAG00000029941/ENSFCAG00000014996/ENSFCAG00000001900/ENSFCAG00000043380/ENSFCAG00000031493/ENSFCAG00000002751/ENSFCAG00000011696/ENSFCAG00000007485/ENSFCAG00000014099/ENSFCAG00000042993/ENSFCAG00000006921/ENSFCAG00000027402/ENSFCAG00000036417/ENSFCAG00000007325/ENSFCAG00000003823/ENSFCAG00000012368/ENSFCAG00000027453/ENSFCAG00000036037/ENSFCAG00000018105/…	MTA1/ETV1/NR2F2/NR1D1/FOXS1/ENSFCAG00000043380/FOXO4/GATAD2B/NR4A2/ERG/HSF4/ENSFCAG00000042993/FOXP2/ESRRA/FOXQ1/AR/FOXP3/FOXA2/NR3C2/EHF/RORC/NR4A3	22	3	ENSFCAG00000007485/ENSFCAG00000036037/ENSFCAG00000030862	19	ENSFCAG00000000688/ENSFCAG00000029278/ENSFCAG00000029941/ENSFCAG00000014996/ENSFCAG00000001900/ENSFCAG00000043380/ENSFCAG00000031493/ENSFCAG00000002751/ENSFCAG00000011696/ENSFCAG00000014099/ENSFCAG00000042993/ENSFCAG00000006921/ENSFCAG00000027402/ENSFCAG00000036417/ENSFCAG00000007325/ENSFCAG00000003823/ENSFCAG00000012368/ENSFCAG00000027453/ENSFCAG00000018105
MF	GO:0019207	kinase regulator activity	5/879	15/7666	0.0220144	0.659908	ENSFCAG00000036744/ENSFCAG00000027886/ENSFCAG00000026386/ENSFCAG00000032760/ENSFCAG00000043220	PKIA/CDKN1A/HEXIM2/ENSFCAG00000032760/CDK5R2	5	1	ENSFCAG00000032760	4	ENSFCAG00000036744/ENSFCAG00000027886/ENSFCAG00000026386/ENSFCAG00000043220
MF	GO:0015291	secondary active transmembrane transporter activity	8/879	32/7666	0.0247894	0.659908	ENSFCAG00000008093/ENSFCAG00000001506/ENSFCAG00000006493/ENSFCAG00000029283/ENSFCAG00000015311/ENSFCAG00000002581/ENSFCAG00000005906/ENSFCAG00000005181	SLC20A1/SLC1A4/SLC6A9/SLC6A15/SLC9C2/SLC6A3/SLC6A4/ENSFCAG00000005181	8	2	ENSFCAG00000008093/ENSFCAG00000029283	6	ENSFCAG00000001506/ENSFCAG00000006493/ENSFCAG00000015311/ENSFCAG00000002581/ENSFCAG00000005906/ENSFCAG00000005181
MF	GO:0004114	3',5'-cyclic-nucleotide phosphodiesterase activity	6/879	21/7666	0.0266935	0.659908	ENSFCAG00000027730/ENSFCAG00000030002/ENSFCAG00000012867/ENSFCAG00000041180/ENSFCAG00000029239/ENSFCAG00000022207	PDE4D/PDE4B/PDE10A/ENSFCAG00000041180/PDE7B/ENSFCAG00000022207	6	0		6	ENSFCAG00000027730/ENSFCAG00000030002/ENSFCAG00000012867/ENSFCAG00000041180/ENSFCAG00000029239/ENSFCAG00000022207
MF	GO:0015293	symporter activity	5/879	16/7666	0.0290738	0.659908	ENSFCAG00000001506/ENSFCAG00000006493/ENSFCAG00000029283/ENSFCAG00000002581/ENSFCAG00000005906	SLC1A4/SLC6A9/SLC6A15/SLC6A3/SLC6A4	5	1	ENSFCAG00000029283	4	ENSFCAG00000001506/ENSFCAG00000006493/ENSFCAG00000002581/ENSFCAG00000005906
MF	GO:0004112	cyclic-nucleotide phosphodiesterase activity	6/879	22/7666	0.0332519	0.659908	ENSFCAG00000027730/ENSFCAG00000030002/ENSFCAG00000012867/ENSFCAG00000041180/ENSFCAG00000029239/ENSFCAG00000022207	PDE4D/PDE4B/PDE10A/ENSFCAG00000041180/PDE7B/ENSFCAG00000022207	6	0		6	ENSFCAG00000027730/ENSFCAG00000030002/ENSFCAG00000012867/ENSFCAG00000041180/ENSFCAG00000029239/ENSFCAG00000022207
MF	GO:0005326	neurotransmitter transporter activity	4/879	12/7666	0.0399944	0.659908	ENSFCAG00000006493/ENSFCAG00000029283/ENSFCAG00000002581/ENSFCAG00000005906	SLC6A9/SLC6A15/SLC6A3/SLC6A4	4	1	ENSFCAG00000029283	3	ENSFCAG00000006493/ENSFCAG00000002581/ENSFCAG00000005906
MF	GO:0005328	neurotransmitter:sodium symporter activity	4/879	12/7666	0.0399944	0.659908	ENSFCAG00000006493/ENSFCAG00000029283/ENSFCAG00000002581/ENSFCAG00000005906	SLC6A9/SLC6A15/SLC6A3/SLC6A4	4	1	ENSFCAG00000029283	3	ENSFCAG00000006493/ENSFCAG00000002581/ENSFCAG00000005906
MF	GO:0005520	insulin-like growth factor binding	4/879	12/7666	0.0399944	0.659908	ENSFCAG00000030696/ENSFCAG00000031977/ENSFCAG00000045824/ENSFCAG00000021980	CCN3/ESM1/CCN2/IGFBP5	4	3	ENSFCAG00000030696/ENSFCAG00000031977/ENSFCAG00000045824	1	ENSFCAG00000021980
MF	GO:0015294	solute:cation symporter activity	4/879	12/7666	0.0399944	0.659908	ENSFCAG00000006493/ENSFCAG00000029283/ENSFCAG00000002581/ENSFCAG00000005906	SLC6A9/SLC6A15/SLC6A3/SLC6A4	4	1	ENSFCAG00000029283	3	ENSFCAG00000006493/ENSFCAG00000002581/ENSFCAG00000005906
MF	GO:0015370	solute:sodium symporter activity	4/879	12/7666	0.0399944	0.659908	ENSFCAG00000006493/ENSFCAG00000029283/ENSFCAG00000002581/ENSFCAG00000005906	SLC6A9/SLC6A15/SLC6A3/SLC6A4	4	1	ENSFCAG00000029283	3	ENSFCAG00000006493/ENSFCAG00000002581/ENSFCAG00000005906
MF	GO:0004222	metalloendopeptidase activity	13/879	68/7666	0.0430232	0.668125	ENSFCAG00000015791/ENSFCAG00000014014/ENSFCAG00000010982/ENSFCAG00000015792/ENSFCAG00000013188/ENSFCAG00000002694/ENSFCAG00000006341/ENSFCAG00000019013/ENSFCAG00000005464/ENSFCAG00000026549/ENSFCAG00000015796/ENSFCAG00000015286/ENSFCAG00000027771	MMP1/MMP9/MMP12/ENSFCAG00000015792/TLL1/MMP15/ADAM33/ADAMTS2/ADAM11/ADAMTS13/MMP10/ADAMTS17/MMP16	13	6	ENSFCAG00000015791/ENSFCAG00000014014/ENSFCAG00000010982/ENSFCAG00000015792/ENSFCAG00000013188/ENSFCAG00000015796	7	ENSFCAG00000002694/ENSFCAG00000006341/ENSFCAG00000019013/ENSFCAG00000005464/ENSFCAG00000026549/ENSFCAG00000015286/ENSFCAG00000027771
MF	GO:0015081	sodium ion transmembrane transporter activity	6/879	24/7666	0.0492789	0.722757	ENSFCAG00000006493/ENSFCAG00000007609/ENSFCAG00000029283/ENSFCAG00000002581/ENSFCAG00000005173/ENSFCAG00000005906	SLC6A9/SCNN1D/SLC6A15/SLC6A3/SCNN1B/SLC6A4	6	1	ENSFCAG00000029283	5	ENSFCAG00000006493/ENSFCAG00000007609/ENSFCAG00000002581/ENSFCAG00000005173/ENSFCAG00000005906
MF	GO:0019838	growth factor binding	4/879	13/7666	0.0526777	0.731943	ENSFCAG00000030696/ENSFCAG00000031977/ENSFCAG00000045824/ENSFCAG00000021980	CCN3/ESM1/CCN2/IGFBP5	4	3	ENSFCAG00000030696/ENSFCAG00000031977/ENSFCAG00000045824	1	ENSFCAG00000021980
MF	GO:0008146	sulfotransferase activity	7/879	31/7666	0.0573033	0.756403	ENSFCAG00000022945/ENSFCAG00000046796/ENSFCAG00000031868/ENSFCAG00000044418/ENSFCAG00000032669/ENSFCAG00000007735/ENSFCAG00000040976	CHST2/HS3ST3A1/CHST8/ENSFCAG00000044418/CHST13/SULT1B1/ENSFCAG00000040976	7	4	ENSFCAG00000022945/ENSFCAG00000046796/ENSFCAG00000031868/ENSFCAG00000044418	3	ENSFCAG00000032669/ENSFCAG00000007735/ENSFCAG00000040976
MF	GO:0001067	regulatory region nucleic acid binding	4/879	14/7666	0.0672809	0.80737	ENSFCAG00000018849/ENSFCAG00000011627/ENSFCAG00000031821/ENSFCAG00000051133	IRF9/TP73/IRF7/ENSFCAG00000051133	4	0		4	ENSFCAG00000018849/ENSFCAG00000011627/ENSFCAG00000031821/ENSFCAG00000051133
MF	GO:0044212	transcription regulatory region DNA binding	4/879	14/7666	0.0672809	0.80737	ENSFCAG00000018849/ENSFCAG00000011627/ENSFCAG00000031821/ENSFCAG00000051133	IRF9/TP73/IRF7/ENSFCAG00000051133	4	0		4	ENSFCAG00000018849/ENSFCAG00000011627/ENSFCAG00000031821/ENSFCAG00000051133
MF	GO:0004930	G-protein-coupled receptor activity	30/879	200/7666	0.0735824	0.839653	ENSFCAG00000036856/ENSFCAG00000008799/ENSFCAG00000011645/ENSFCAG00000016311/ENSFCAG00000007703/ENSFCAG00000003727/ENSFCAG00000000221/ENSFCAG00000011411/ENSFCAG00000012557/ENSFCAG00000011146/ENSFCAG00000025875/ENSFCAG00000031459/ENSFCAG00000008996/ENSFCAG00000027945/ENSFCAG00000004210/ENSFCAG00000001011/ENSFCAG00000042553/ENSFCAG00000006998/ENSFCAG00000006422/ENSFCAG00000006878/ENSFCAG00000028092/…	ENSFCAG00000036856/LPAR3/HTR1D/ENSFCAG00000016311/HTR1B/ADGRL1/SUCNR1/GPR146/ACKR3/ADRA1B/UTS2R/NPY2R/GPR173/GPR15/S1PR3/ENSFCAG00000001011/CCR10/LPAR6/GRM2/LPAR5/GPR63/LTB4R/GIPR/CHRM1/ADGRL3/GPRC5D/GCGR/ADGRG6/CCR7/GPR85	30	9	ENSFCAG00000011645/ENSFCAG00000016311/ENSFCAG00000007703/ENSFCAG00000000221/ENSFCAG00000027945/ENSFCAG00000006878/ENSFCAG00000000336/ENSFCAG00000013992/ENSFCAG00000033714	21	ENSFCAG00000036856/ENSFCAG00000008799/ENSFCAG00000003727/ENSFCAG00000011411/ENSFCAG00000012557/ENSFCAG00000011146/ENSFCAG00000025875/ENSFCAG00000031459/ENSFCAG00000008996/ENSFCAG00000004210/ENSFCAG00000001011/ENSFCAG00000042553/ENSFCAG00000006998/ENSFCAG00000006422/ENSFCAG00000028092/ENSFCAG00000019198/ENSFCAG00000007332/ENSFCAG00000006176/ENSFCAG00000016364/ENSFCAG00000024629/ENSFCAG00000023487
MF	GO:0016782	transferase activity, transferring sulfur-containing groups	7/879	33/7666	0.0763321	0.839653	ENSFCAG00000022945/ENSFCAG00000046796/ENSFCAG00000031868/ENSFCAG00000044418/ENSFCAG00000032669/ENSFCAG00000007735/ENSFCAG00000040976	CHST2/HS3ST3A1/CHST8/ENSFCAG00000044418/CHST13/SULT1B1/ENSFCAG00000040976	7	4	ENSFCAG00000022945/ENSFCAG00000046796/ENSFCAG00000031868/ENSFCAG00000044418	3	ENSFCAG00000032669/ENSFCAG00000007735/ENSFCAG00000040976
MF	GO:0005102	signaling receptor binding	24/879	157/7666	0.0857338	0.858109	ENSFCAG00000004666/ENSFCAG00000026611/ENSFCAG00000042626/ENSFCAG00000035915/ENSFCAG00000030007/ENSFCAG00000004772/ENSFCAG00000031568/ENSFCAG00000040124/ENSFCAG00000000072/ENSFCAG00000031116/ENSFCAG00000045734/ENSFCAG00000046271/ENSFCAG00000045820/ENSFCAG00000038488/ENSFCAG00000032760/ENSFCAG00000045697/ENSFCAG00000029199/ENSFCAG00000009165/ENSFCAG00000032546/ENSFCAG00000023801/ENSFCAG00000044254/…	CXCL8/STC1/ENSFCAG00000042626/ENSFCAG00000035915/WNT10B/BMP4/FGF7/CSF3/ENSFCAG00000000072/NTS/ENSFCAG00000045734/WNT9A/ENSFCAG00000045820/ENSFCAG00000038488/ENSFCAG00000032760/TNFSF10/IL18/IL6/IGF2/ENSFCAG00000023801/WNT10A/FGF22/ENSFCAG00000044521/CSF2	24	14	ENSFCAG00000004666/ENSFCAG00000026611/ENSFCAG00000042626/ENSFCAG00000035915/ENSFCAG00000030007/ENSFCAG00000040124/ENSFCAG00000000072/ENSFCAG00000031116/ENSFCAG00000045820/ENSFCAG00000038488/ENSFCAG00000032760/ENSFCAG00000029199/ENSFCAG00000043780/ENSFCAG00000003852	10	ENSFCAG00000004772/ENSFCAG00000031568/ENSFCAG00000045734/ENSFCAG00000046271/ENSFCAG00000045697/ENSFCAG00000009165/ENSFCAG00000032546/ENSFCAG00000023801/ENSFCAG00000044254/ENSFCAG00000044521
MF	GO:0008138	protein tyrosine/serine/threonine phosphatase activity	7/879	34/7666	0.0870767	0.858109	ENSFCAG00000037697/ENSFCAG00000038613/ENSFCAG00000002761/ENSFCAG00000015180/ENSFCAG00000004336/ENSFCAG00000028649/ENSFCAG00000037118	DUSP1/PTP4A3/SSH2/DUSP10/SSH1/DUSP4/ENSFCAG00000037118	7	1	ENSFCAG00000028649	6	ENSFCAG00000037697/ENSFCAG00000038613/ENSFCAG00000002761/ENSFCAG00000015180/ENSFCAG00000004336/ENSFCAG00000037118
MF	GO:0008080	N-acetyltransferase activity	3/879	10/7666	0.0975124	0.858109	ENSFCAG00000002640/ENSFCAG00000005552/ENSFCAG00000007689	KAT7/KAT6B/ATAT1	3	0		3	ENSFCAG00000002640/ENSFCAG00000005552/ENSFCAG00000007689
MF	GO:0022843	voltage-gated cation channel activity	3/879	10/7666	0.0975124	0.858109	ENSFCAG00000009963/ENSFCAG00000006759/ENSFCAG00000011811	CACNB1/ENSFCAG00000006759/KCNE4	3	2	ENSFCAG00000006759/ENSFCAG00000011811	1	ENSFCAG00000009963
MF	GO:0034212	peptide N-acetyltransferase activity	3/879	10/7666	0.0975124	0.858109	ENSFCAG00000002640/ENSFCAG00000005552/ENSFCAG00000007689	KAT7/KAT6B/ATAT1	3	0		3	ENSFCAG00000002640/ENSFCAG00000005552/ENSFCAG00000007689
MF	GO:0061733	peptide-lysine-N-acetyltransferase activity	3/879	10/7666	0.0975124	0.858109	ENSFCAG00000002640/ENSFCAG00000005552/ENSFCAG00000007689	KAT7/KAT6B/ATAT1	3	0		3	ENSFCAG00000002640/ENSFCAG00000005552/ENSFCAG00000007689
MF	GO:0022857	transmembrane transporter activity	51/879	374/7666	0.10434	0.888574	ENSFCAG00000007711/ENSFCAG00000003321/ENSFCAG00000043708/ENSFCAG00000001452/ENSFCAG00000008093/ENSFCAG00000012523/ENSFCAG00000005157/ENSFCAG00000007784/ENSFCAG00000011828/ENSFCAG00000012040/ENSFCAG00000025903/ENSFCAG00000023223/ENSFCAG00000001506/ENSFCAG00000013872/novel.975/ENSFCAG00000044428/ENSFCAG00000006493/ENSFCAG00000011347/ENSFCAG00000001930/ENSFCAG00000013799/ENSFCAG00000018228/ENSFCAG00…	SLC19A2/SV2C/SLC30A1/SLC39A14/SLC20A1/ABCC9/SLC5A6/ABCC5/SLC39A8/SLC7A5/SLC14A1/SLC35A3/SLC1A4/SLC2A12/-/ENSFCAG00000044428/SLC6A9/SLC2A10/CHRNA5/KCNH2/ENSFCAG00000018228/AQP3/ENSFCAG00000050373/SCNN1D/KCNA3/SLC6A15/SLC30A3/ENSFCAG00000012789/CACNB1/SLC9C2/SLC22A17/TRPV1/AQP11/SLC6A3/KCNC2/SCNN1B/KCNG4/COX4I2/SLC6A4/ENSFCAG00000036300/ENSFCAG00000007786/SLC30A10/SLC11A1/ENSFCAG00000006759/KCNE4/E…	51	24	ENSFCAG00000007711/ENSFCAG00000003321/ENSFCAG00000043708/ENSFCAG00000001452/ENSFCAG00000008093/ENSFCAG00000012523/ENSFCAG00000005157/ENSFCAG00000007784/ENSFCAG00000011828/ENSFCAG00000012040/ENSFCAG00000025903/ENSFCAG00000023223/novel.975/ENSFCAG00000044428/ENSFCAG00000001930/ENSFCAG00000033842/ENSFCAG00000030328/ENSFCAG00000029283/ENSFCAG00000012789/ENSFCAG00000036300/ENSFCAG00000002377/ENSFCAG00…	27	ENSFCAG00000001506/ENSFCAG00000013872/ENSFCAG00000006493/ENSFCAG00000011347/ENSFCAG00000013799/ENSFCAG00000018228/ENSFCAG00000050373/ENSFCAG00000007609/ENSFCAG00000023883/ENSFCAG00000009963/ENSFCAG00000015311/ENSFCAG00000009086/ENSFCAG00000007921/ENSFCAG00000007447/ENSFCAG00000002581/ENSFCAG00000024443/ENSFCAG00000005173/ENSFCAG00000011558/ENSFCAG00000014664/ENSFCAG00000005906/ENSFCAG00000007786/…
MF	GO:0005215	transporter activity	55/879	411/7666	0.121483	0.957729	ENSFCAG00000007711/ENSFCAG00000003321/ENSFCAG00000043708/ENSFCAG00000001452/ENSFCAG00000008093/ENSFCAG00000012523/ENSFCAG00000005157/ENSFCAG00000038354/ENSFCAG00000007784/ENSFCAG00000011828/ENSFCAG00000012040/ENSFCAG00000000381/ENSFCAG00000025903/ENSFCAG00000023223/ENSFCAG00000001506/ENSFCAG00000013872/novel.975/ENSFCAG00000044428/ENSFCAG00000006493/ENSFCAG00000011347/ENSFCAG00000001930/ENSFCAG00…	SLC19A2/SV2C/SLC30A1/SLC39A14/SLC20A1/ABCC9/SLC5A6/SLC12A2/ABCC5/SLC39A8/SLC7A5/SLCO4A1/SLC14A1/SLC35A3/SLC1A4/SLC2A12/-/ENSFCAG00000044428/SLC6A9/SLC2A10/CHRNA5/KCNH2/ENSFCAG00000018228/AQP3/ENSFCAG00000050373/SCNN1D/KCNA3/SLC6A15/SLC30A3/ENSFCAG00000012789/CACNB1/SLC9C2/SLC22A17/TRPV1/AQP11/SLC6A3/KCNC2/SLCO2B1/SCNN1B/KCNG4/COX4I2/SLC6A4/ENSFCAG00000036300/ENSFCAG00000007786/SLC30A10/SLC11A1/EN…	55	26	ENSFCAG00000007711/ENSFCAG00000003321/ENSFCAG00000043708/ENSFCAG00000001452/ENSFCAG00000008093/ENSFCAG00000012523/ENSFCAG00000005157/ENSFCAG00000038354/ENSFCAG00000007784/ENSFCAG00000011828/ENSFCAG00000012040/ENSFCAG00000000381/ENSFCAG00000025903/ENSFCAG00000023223/novel.975/ENSFCAG00000044428/ENSFCAG00000001930/ENSFCAG00000033842/ENSFCAG00000030328/ENSFCAG00000029283/ENSFCAG00000012789/ENSFCAG00…	29	ENSFCAG00000001506/ENSFCAG00000013872/ENSFCAG00000006493/ENSFCAG00000011347/ENSFCAG00000013799/ENSFCAG00000018228/ENSFCAG00000050373/ENSFCAG00000007609/ENSFCAG00000023883/ENSFCAG00000009963/ENSFCAG00000015311/ENSFCAG00000009086/ENSFCAG00000007921/ENSFCAG00000007447/ENSFCAG00000002581/ENSFCAG00000024443/ENSFCAG00000011940/ENSFCAG00000005173/ENSFCAG00000011558/ENSFCAG00000014664/ENSFCAG00000005906/…
MF	GO:0016407	acetyltransferase activity	3/879	11/7666	0.123109	0.957729	ENSFCAG00000002640/ENSFCAG00000005552/ENSFCAG00000007689	KAT7/KAT6B/ATAT1	3	0		3	ENSFCAG00000002640/ENSFCAG00000005552/ENSFCAG00000007689
MF	GO:0008237	metallopeptidase activity	15/879	95/7666	0.123344	0.957729	ENSFCAG00000015791/ENSFCAG00000014014/ENSFCAG00000010982/ENSFCAG00000015792/ENSFCAG00000013188/ENSFCAG00000002694/ENSFCAG00000006341/ENSFCAG00000019013/ENSFCAG00000005464/ENSFCAG00000026549/ENSFCAG00000002078/ENSFCAG00000015796/ENSFCAG00000015286/ENSFCAG00000022109/ENSFCAG00000027771	MMP1/MMP9/MMP12/ENSFCAG00000015792/TLL1/MMP15/ADAM33/ADAMTS2/ADAM11/ADAMTS13/ACE/MMP10/ADAMTS17/AGBL3/MMP16	15	6	ENSFCAG00000015791/ENSFCAG00000014014/ENSFCAG00000010982/ENSFCAG00000015792/ENSFCAG00000013188/ENSFCAG00000015796	9	ENSFCAG00000002694/ENSFCAG00000006341/ENSFCAG00000019013/ENSFCAG00000005464/ENSFCAG00000026549/ENSFCAG00000002078/ENSFCAG00000015286/ENSFCAG00000022109/ENSFCAG00000027771
MF	GO:0008324	cation transmembrane transporter activity	20/879	134/7666	0.130403	0.983614	ENSFCAG00000043708/ENSFCAG00000001452/ENSFCAG00000011828/novel.975/ENSFCAG00000044428/ENSFCAG00000006493/ENSFCAG00000007609/ENSFCAG00000029283/ENSFCAG00000023883/ENSFCAG00000012789/ENSFCAG00000009963/ENSFCAG00000015311/ENSFCAG00000002581/ENSFCAG00000005173/ENSFCAG00000014664/ENSFCAG00000005906/ENSFCAG00000015233/ENSFCAG00000002377/ENSFCAG00000006759/ENSFCAG00000011811	SLC30A1/SLC39A14/SLC39A8/-/ENSFCAG00000044428/SLC6A9/SCNN1D/SLC6A15/SLC30A3/ENSFCAG00000012789/CACNB1/SLC9C2/SLC6A3/SCNN1B/COX4I2/SLC6A4/SLC30A10/SLC11A1/ENSFCAG00000006759/KCNE4	20	10	ENSFCAG00000043708/ENSFCAG00000001452/ENSFCAG00000011828/novel.975/ENSFCAG00000044428/ENSFCAG00000029283/ENSFCAG00000012789/ENSFCAG00000002377/ENSFCAG00000006759/ENSFCAG00000011811	10	ENSFCAG00000006493/ENSFCAG00000007609/ENSFCAG00000023883/ENSFCAG00000009963/ENSFCAG00000015311/ENSFCAG00000002581/ENSFCAG00000005173/ENSFCAG00000014664/ENSFCAG00000005906/ENSFCAG00000015233
MF	GO:0098772	molecular function regulator	44/879	328/7666	0.148616	0.999887	ENSFCAG00000034191/ENSFCAG00000004666/ENSFCAG00000026611/ENSFCAG00000008190/ENSFCAG00000006841/ENSFCAG00000042626/ENSFCAG00000004772/ENSFCAG00000031568/ENSFCAG00000007257/ENSFCAG00000040124/ENSFCAG00000000657/ENSFCAG00000036744/ENSFCAG00000013996/ENSFCAG00000000072/ENSFCAG00000006865/ENSFCAG00000027886/ENSFCAG00000031116/ENSFCAG00000026386/ENSFCAG00000045734/ENSFCAG00000015724/novel.776/ENSFCAG00…	ENSFCAG00000034191/CXCL8/STC1/TIMP1/AGFG2/ENSFCAG00000042626/BMP4/FGF7/IQSEC2/CSF3/PLEKHG5/PKIA/RAPGEF3/ENSFCAG00000000072/PLEKHG6/CDKN1A/NTS/HEXIM2/ENSFCAG00000045734/ITIH4/-/SH2D3C/ARHGEF3/FGD3/ASAP3/ENSFCAG00000038488/ENSFCAG00000032760/ENSFCAG00000045315/RAPGEFL1/IL18/AGAP2/PSD2/IGF2/CDK5R2/PSD4/FGF22/ENSFCAG00000009821/CST6/ENSFCAG00000044521/RASGEF1A/CSF2/RGS14/KNDC1/SPINT2	44	16	ENSFCAG00000034191/ENSFCAG00000004666/ENSFCAG00000026611/ENSFCAG00000008190/ENSFCAG00000042626/ENSFCAG00000040124/ENSFCAG00000000072/ENSFCAG00000031116/ENSFCAG00000015724/novel.776/ENSFCAG00000038488/ENSFCAG00000032760/ENSFCAG00000029199/ENSFCAG00000043780/ENSFCAG00000013281/ENSFCAG00000003852	28	ENSFCAG00000006841/ENSFCAG00000004772/ENSFCAG00000031568/ENSFCAG00000007257/ENSFCAG00000000657/ENSFCAG00000036744/ENSFCAG00000013996/ENSFCAG00000006865/ENSFCAG00000027886/ENSFCAG00000026386/ENSFCAG00000045734/ENSFCAG00000001486/ENSFCAG00000003569/ENSFCAG00000015134/ENSFCAG00000011649/ENSFCAG00000045315/ENSFCAG00000014999/ENSFCAG00000014695/ENSFCAG00000036369/ENSFCAG00000032546/ENSFCAG00000043220/…
MF	GO:0051082	unfolded protein binding	5/879	25/7666	0.150954	0.999887	ENSFCAG00000014077/ENSFCAG00000008729/ENSFCAG00000033187/ENSFCAG00000039871/ENSFCAG00000034149	HSP90B1/DNAJA1/ENSFCAG00000033187/ENSFCAG00000039871/ENSFCAG00000034149	5	5	ENSFCAG00000014077/ENSFCAG00000008729/ENSFCAG00000033187/ENSFCAG00000039871/ENSFCAG00000034149	0
MF	GO:0046873	metal ion transmembrane transporter activity	12/879	76/7666	0.156177	0.999887	ENSFCAG00000001452/ENSFCAG00000011828/ENSFCAG00000006493/ENSFCAG00000007609/ENSFCAG00000029283/ENSFCAG00000009963/ENSFCAG00000002581/ENSFCAG00000005173/ENSFCAG00000005906/ENSFCAG00000002377/ENSFCAG00000006759/ENSFCAG00000011811	SLC39A14/SLC39A8/SLC6A9/SCNN1D/SLC6A15/CACNB1/SLC6A3/SCNN1B/SLC6A4/SLC11A1/ENSFCAG00000006759/KCNE4	12	6	ENSFCAG00000001452/ENSFCAG00000011828/ENSFCAG00000029283/ENSFCAG00000002377/ENSFCAG00000006759/ENSFCAG00000011811	6	ENSFCAG00000006493/ENSFCAG00000007609/ENSFCAG00000009963/ENSFCAG00000002581/ENSFCAG00000005173/ENSFCAG00000005906
MF	GO:0008270	zinc ion binding	42/879	316/7666	0.170476	0.999887	ENSFCAG00000015791/ENSFCAG00000014014/ENSFCAG00000003098/ENSFCAG00000010982/ENSFCAG00000000688/ENSFCAG00000031143/ENSFCAG00000029941/ENSFCAG00000015792/ENSFCAG00000002640/ENSFCAG00000014996/ENSFCAG00000010268/ENSFCAG00000011357/ENSFCAG00000022506/ENSFCAG00000040394/ENSFCAG00000028495/ENSFCAG00000031235/ENSFCAG00000041002/ENSFCAG00000024678/ENSFCAG00000002751/ENSFCAG00000003246/ENSFCAG00000011696/…	MMP1/MMP9/PML/MMP12/MTA1/SRSF7/NR2F2/ENSFCAG00000015792/KAT7/NR1D1/ZMIZ2/NEIL1/MIB2/ENSFCAG00000040394/ENSFCAG00000028495/TRIM2/PEG10/TET3/GATAD2B/TUT4/NR4A2/PRICKLE2/TRIM14/TRIM45/TET1/NEIL3/MMP15/MID2/ENSFCAG00000042993/ESRRA/TRIM63/AR/USP49/DRP2/TRIM36/NR3C2/TRIM66/MMP10/RORC/AGBL3/MMP16/NR4A3	42	10	ENSFCAG00000015791/ENSFCAG00000014014/ENSFCAG00000010982/ENSFCAG00000031143/ENSFCAG00000015792/ENSFCAG00000028495/ENSFCAG00000012801/ENSFCAG00000027907/ENSFCAG00000015796/ENSFCAG00000030862	32	ENSFCAG00000003098/ENSFCAG00000000688/ENSFCAG00000029941/ENSFCAG00000002640/ENSFCAG00000014996/ENSFCAG00000010268/ENSFCAG00000011357/ENSFCAG00000022506/ENSFCAG00000040394/ENSFCAG00000031235/ENSFCAG00000041002/ENSFCAG00000024678/ENSFCAG00000002751/ENSFCAG00000003246/ENSFCAG00000011696/ENSFCAG00000012183/ENSFCAG00000023325/ENSFCAG00000005204/ENSFCAG00000012673/ENSFCAG00000004956/ENSFCAG00000002694/…
MF	GO:0046914	transition metal ion binding	52/879	398/7666	0.171097	0.999887	ENSFCAG00000015791/ENSFCAG00000014014/ENSFCAG00000003098/ENSFCAG00000010982/ENSFCAG00000000688/ENSFCAG00000011546/ENSFCAG00000032708/ENSFCAG00000031143/ENSFCAG00000002452/ENSFCAG00000025479/ENSFCAG00000029941/ENSFCAG00000002016/ENSFCAG00000015792/ENSFCAG00000002640/ENSFCAG00000014996/ENSFCAG00000010268/ENSFCAG00000011357/ENSFCAG00000022506/ENSFCAG00000040394/ENSFCAG00000028495/ENSFCAG00000031235/…	MMP1/MMP9/PML/MMP12/MTA1/LOXL1/MSMO1/SRSF7/CYP24A1/CYP51A1/NR2F2/CYP1A1/ENSFCAG00000015792/KAT7/NR1D1/ZMIZ2/NEIL1/MIB2/ENSFCAG00000040394/ENSFCAG00000028495/TRIM2/PEG10/TET3/GATAD2B/TUT4/NR4A2/CPHL1/PRICKLE2/TRIM14/TRIM45/TET1/NEIL3/MMP15/MID2/ENSFCAG00000042993/ESRRA/TRIM63/AR/AGMO/USP49/CYP46A1/DRP2/CYP2D6/TRIM36/NR3C2/TRIM66/MMP10/CYP2W1/RORC/AGBL3/MMP16/NR4A3	52	13	ENSFCAG00000015791/ENSFCAG00000014014/ENSFCAG00000010982/ENSFCAG00000031143/ENSFCAG00000002452/ENSFCAG00000002016/ENSFCAG00000015792/ENSFCAG00000028495/ENSFCAG00000036951/ENSFCAG00000012801/ENSFCAG00000027907/ENSFCAG00000015796/ENSFCAG00000030862	39	ENSFCAG00000003098/ENSFCAG00000000688/ENSFCAG00000011546/ENSFCAG00000032708/ENSFCAG00000025479/ENSFCAG00000029941/ENSFCAG00000002640/ENSFCAG00000014996/ENSFCAG00000010268/ENSFCAG00000011357/ENSFCAG00000022506/ENSFCAG00000040394/ENSFCAG00000031235/ENSFCAG00000041002/ENSFCAG00000024678/ENSFCAG00000002751/ENSFCAG00000003246/ENSFCAG00000011696/ENSFCAG00000012183/ENSFCAG00000023325/ENSFCAG00000005204/…
MF	GO:0005086	ARF guanyl-nucleotide exchange factor activity	3/879	13/7666	0.180255	0.999887	ENSFCAG00000007257/ENSFCAG00000036369/ENSFCAG00000009579	IQSEC2/PSD2/PSD4	3	0		3	ENSFCAG00000007257/ENSFCAG00000036369/ENSFCAG00000009579
MF	GO:0008378	galactosyltransferase activity	3/879	13/7666	0.180255	0.999887	ENSFCAG00000004015/ENSFCAG00000012542/ENSFCAG00000022706	B3GALT4/B3GNT7/B3GNT5	3	2	ENSFCAG00000004015/ENSFCAG00000022706	1	ENSFCAG00000012542
MF	GO:0030545	receptor regulator activity	15/879	102/7666	0.187377	0.999887	ENSFCAG00000004666/ENSFCAG00000026611/ENSFCAG00000042626/ENSFCAG00000004772/ENSFCAG00000031568/ENSFCAG00000040124/ENSFCAG00000000072/ENSFCAG00000031116/ENSFCAG00000045734/ENSFCAG00000038488/ENSFCAG00000029199/ENSFCAG00000032546/ENSFCAG00000043780/ENSFCAG00000044521/ENSFCAG00000003852	CXCL8/STC1/ENSFCAG00000042626/BMP4/FGF7/CSF3/ENSFCAG00000000072/NTS/ENSFCAG00000045734/ENSFCAG00000038488/IL18/IGF2/FGF22/ENSFCAG00000044521/CSF2	15	10	ENSFCAG00000004666/ENSFCAG00000026611/ENSFCAG00000042626/ENSFCAG00000040124/ENSFCAG00000000072/ENSFCAG00000031116/ENSFCAG00000038488/ENSFCAG00000029199/ENSFCAG00000043780/ENSFCAG00000003852	5	ENSFCAG00000004772/ENSFCAG00000031568/ENSFCAG00000045734/ENSFCAG00000032546/ENSFCAG00000044521
MF	GO:0048018	receptor ligand activity	15/879	102/7666	0.187377	0.999887	ENSFCAG00000004666/ENSFCAG00000026611/ENSFCAG00000042626/ENSFCAG00000004772/ENSFCAG00000031568/ENSFCAG00000040124/ENSFCAG00000000072/ENSFCAG00000031116/ENSFCAG00000045734/ENSFCAG00000038488/ENSFCAG00000029199/ENSFCAG00000032546/ENSFCAG00000043780/ENSFCAG00000044521/ENSFCAG00000003852	CXCL8/STC1/ENSFCAG00000042626/BMP4/FGF7/CSF3/ENSFCAG00000000072/NTS/ENSFCAG00000045734/ENSFCAG00000038488/IL18/IGF2/FGF22/ENSFCAG00000044521/CSF2	15	10	ENSFCAG00000004666/ENSFCAG00000026611/ENSFCAG00000042626/ENSFCAG00000040124/ENSFCAG00000000072/ENSFCAG00000031116/ENSFCAG00000038488/ENSFCAG00000029199/ENSFCAG00000043780/ENSFCAG00000003852	5	ENSFCAG00000004772/ENSFCAG00000031568/ENSFCAG00000045734/ENSFCAG00000032546/ENSFCAG00000044521
MF	GO:0016779	nucleotidyltransferase activity	9/879	57/7666	0.200862	0.999887	ENSFCAG00000022846/ENSFCAG00000029312/ENSFCAG00000009735/ENSFCAG00000000320/ENSFCAG00000003246/ENSFCAG00000037187/ENSFCAG00000000318/ENSFCAG00000025987/ENSFCAG00000022444	POLB/PRIM2/POLR1C/OAS3/TUT4/TENT5A/OAS1/POLR1F/TENT5C	9	5	ENSFCAG00000022846/ENSFCAG00000029312/ENSFCAG00000009735/ENSFCAG00000037187/ENSFCAG00000025987	4	ENSFCAG00000000320/ENSFCAG00000003246/ENSFCAG00000000318/ENSFCAG00000022444
MF	GO:0016410	N-acyltransferase activity	3/879	14/7666	0.211066	0.999887	ENSFCAG00000002640/ENSFCAG00000005552/ENSFCAG00000007689	KAT7/KAT6B/ATAT1	3	0		3	ENSFCAG00000002640/ENSFCAG00000005552/ENSFCAG00000007689
MF	GO:0005179	hormone activity	5/879	28/7666	0.211866	0.999887	ENSFCAG00000026611/ENSFCAG00000000072/ENSFCAG00000031116/ENSFCAG00000045734/ENSFCAG00000032546	STC1/ENSFCAG00000000072/NTS/ENSFCAG00000045734/IGF2	5	3	ENSFCAG00000026611/ENSFCAG00000000072/ENSFCAG00000031116	2	ENSFCAG00000045734/ENSFCAG00000032546
MF	GO:0004866	endopeptidase inhibitor activity	6/879	36/7666	0.225743	0.999887	ENSFCAG00000034191/ENSFCAG00000008190/ENSFCAG00000015724/ENSFCAG00000009821/ENSFCAG00000013281/ENSFCAG00000026071	ENSFCAG00000034191/TIMP1/ITIH4/ENSFCAG00000009821/CST6/SPINT2	6	4	ENSFCAG00000034191/ENSFCAG00000008190/ENSFCAG00000015724/ENSFCAG00000013281	2	ENSFCAG00000009821/ENSFCAG00000026071
MF	GO:0061135	endopeptidase regulator activity	6/879	36/7666	0.225743	0.999887	ENSFCAG00000034191/ENSFCAG00000008190/ENSFCAG00000015724/ENSFCAG00000009821/ENSFCAG00000013281/ENSFCAG00000026071	ENSFCAG00000034191/TIMP1/ITIH4/ENSFCAG00000009821/CST6/SPINT2	6	4	ENSFCAG00000034191/ENSFCAG00000008190/ENSFCAG00000015724/ENSFCAG00000013281	2	ENSFCAG00000009821/ENSFCAG00000026071
MF	GO:0016879	ligase activity, forming carbon-nitrogen bonds	3/879	15/7666	0.242897	0.999887	ENSFCAG00000022830/ENSFCAG00000002423/ENSFCAG00000005111	ASNS/CTPS1/ASS1	3	1	ENSFCAG00000002423	2	ENSFCAG00000022830/ENSFCAG00000005111
MF	GO:0004857	enzyme inhibitor activity	9/879	61/7666	0.261184	0.999887	ENSFCAG00000034191/ENSFCAG00000008190/ENSFCAG00000036744/ENSFCAG00000027886/ENSFCAG00000026386/ENSFCAG00000015724/ENSFCAG00000009821/ENSFCAG00000013281/ENSFCAG00000026071	ENSFCAG00000034191/TIMP1/PKIA/CDKN1A/HEXIM2/ITIH4/ENSFCAG00000009821/CST6/SPINT2	9	4	ENSFCAG00000034191/ENSFCAG00000008190/ENSFCAG00000015724/ENSFCAG00000013281	5	ENSFCAG00000036744/ENSFCAG00000027886/ENSFCAG00000026386/ENSFCAG00000009821/ENSFCAG00000026071
MF	GO:0016746	transferase activity, transferring acyl groups	9/879	61/7666	0.261184	0.999887	ENSFCAG00000002140/ENSFCAG00000011988/ENSFCAG00000014443/ENSFCAG00000027346/ENSFCAG00000002845/ENSFCAG00000002640/ENSFCAG00000026395/ENSFCAG00000005552/ENSFCAG00000007689	ACLY/HMGCS1/TGM3/LPCAT2/ACAT2/KAT7/PIGW/KAT6B/ATAT1	9	3	ENSFCAG00000014443/ENSFCAG00000027346/ENSFCAG00000026395	6	ENSFCAG00000002140/ENSFCAG00000011988/ENSFCAG00000002845/ENSFCAG00000002640/ENSFCAG00000005552/ENSFCAG00000007689
MF	GO:0030246	carbohydrate binding	6/879	38/7666	0.265553	0.999887	ENSFCAG00000041666/ENSFCAG00000003727/ENSFCAG00000009411/ENSFCAG00000031884/ENSFCAG00000006176/ENSFCAG00000004981	LGALS3/ADGRL1/SUSD2/GALM/ADGRL3/ENSFCAG00000004981	6	1	ENSFCAG00000041666	5	ENSFCAG00000003727/ENSFCAG00000009411/ENSFCAG00000031884/ENSFCAG00000006176/ENSFCAG00000004981
MF	GO:0008081	phosphoric diester hydrolase activity	7/879	46/7666	0.271362	0.999887	ENSFCAG00000027730/ENSFCAG00000030002/ENSFCAG00000012867/ENSFCAG00000041180/ENSFCAG00000029239/ENSFCAG00000022207/ENSFCAG00000012834	PDE4D/PDE4B/PDE10A/ENSFCAG00000041180/PDE7B/ENSFCAG00000022207/PLCH1	7	0		7	ENSFCAG00000027730/ENSFCAG00000030002/ENSFCAG00000012867/ENSFCAG00000041180/ENSFCAG00000029239/ENSFCAG00000022207/ENSFCAG00000012834
MF	GO:0016705	oxidoreductase activity, acting on paired donors, with incorporation or reduction of molecular oxygen	8/879	54/7666	0.274958	0.999887	ENSFCAG00000040191/ENSFCAG00000002452/ENSFCAG00000025479/ENSFCAG00000002016/ENSFCAG00000007938/ENSFCAG00000001352/ENSFCAG00000026110/ENSFCAG00000011410	ENSFCAG00000040191/CYP24A1/CYP51A1/CYP1A1/P4HA3/CYP46A1/CYP2D6/CYP2W1	8	4	ENSFCAG00000040191/ENSFCAG00000002452/ENSFCAG00000002016/ENSFCAG00000007938	4	ENSFCAG00000025479/ENSFCAG00000001352/ENSFCAG00000026110/ENSFCAG00000011410
MF	GO:0022804	active transmembrane transporter activity	10/879	70/7666	0.278235	0.999887	ENSFCAG00000008093/ENSFCAG00000012523/ENSFCAG00000007784/ENSFCAG00000001506/ENSFCAG00000006493/ENSFCAG00000029283/ENSFCAG00000015311/ENSFCAG00000002581/ENSFCAG00000005906/ENSFCAG00000005181	SLC20A1/ABCC9/ABCC5/SLC1A4/SLC6A9/SLC6A15/SLC9C2/SLC6A3/SLC6A4/ENSFCAG00000005181	10	4	ENSFCAG00000008093/ENSFCAG00000012523/ENSFCAG00000007784/ENSFCAG00000029283	6	ENSFCAG00000001506/ENSFCAG00000006493/ENSFCAG00000015311/ENSFCAG00000002581/ENSFCAG00000005906/ENSFCAG00000005181
MF	GO:0042578	phosphoric ester hydrolase activity	19/879	143/7666	0.281056	0.999887	ENSFCAG00000027730/ENSFCAG00000030002/ENSFCAG00000037697/ENSFCAG00000038613/ENSFCAG00000002761/ENSFCAG00000015180/ENSFCAG00000043816/ENSFCAG00000004336/ENSFCAG00000012867/ENSFCAG00000006025/ENSFCAG00000041180/ENSFCAG00000029239/ENSFCAG00000022207/ENSFCAG00000028649/ENSFCAG00000037118/ENSFCAG00000023900/ENSFCAG00000012834/ENSFCAG00000009238/ENSFCAG00000051093	PDE4D/PDE4B/DUSP1/PTP4A3/SSH2/DUSP10/ENSFCAG00000043816/SSH1/PDE10A/NT5C1A/ENSFCAG00000041180/PDE7B/ENSFCAG00000022207/DUSP4/ENSFCAG00000037118/ENSFCAG00000023900/PLCH1/PTPN22/PTPRV	19	2	ENSFCAG00000028649/ENSFCAG00000009238	17	ENSFCAG00000027730/ENSFCAG00000030002/ENSFCAG00000037697/ENSFCAG00000038613/ENSFCAG00000002761/ENSFCAG00000015180/ENSFCAG00000043816/ENSFCAG00000004336/ENSFCAG00000012867/ENSFCAG00000006025/ENSFCAG00000041180/ENSFCAG00000029239/ENSFCAG00000022207/ENSFCAG00000037118/ENSFCAG00000023900/ENSFCAG00000012834/ENSFCAG00000051093
MF	GO:0015267	channel activity	20/879	152/7666	0.289388	0.999887	ENSFCAG00000001930/ENSFCAG00000013799/ENSFCAG00000018228/ENSFCAG00000033842/ENSFCAG00000007609/ENSFCAG00000030328/ENSFCAG00000009963/ENSFCAG00000015311/ENSFCAG00000007921/ENSFCAG00000007447/ENSFCAG00000024443/ENSFCAG00000005173/ENSFCAG00000011558/ENSFCAG00000036300/ENSFCAG00000007786/ENSFCAG00000006759/ENSFCAG00000011811/ENSFCAG00000002917/ENSFCAG00000043177/ENSFCAG00000002579	CHRNA5/KCNH2/ENSFCAG00000018228/AQP3/SCNN1D/KCNA3/CACNB1/SLC9C2/TRPV1/AQP11/KCNC2/SCNN1B/KCNG4/ENSFCAG00000036300/ENSFCAG00000007786/ENSFCAG00000006759/KCNE4/KCNQ4/ENSFCAG00000043177/KCND1	20	7	ENSFCAG00000001930/ENSFCAG00000033842/ENSFCAG00000030328/ENSFCAG00000036300/ENSFCAG00000006759/ENSFCAG00000011811/ENSFCAG00000043177	13	ENSFCAG00000013799/ENSFCAG00000018228/ENSFCAG00000007609/ENSFCAG00000009963/ENSFCAG00000015311/ENSFCAG00000007921/ENSFCAG00000007447/ENSFCAG00000024443/ENSFCAG00000005173/ENSFCAG00000011558/ENSFCAG00000007786/ENSFCAG00000002917/ENSFCAG00000002579
MF	GO:0022803	passive transmembrane transporter activity	20/879	152/7666	0.289388	0.999887	ENSFCAG00000001930/ENSFCAG00000013799/ENSFCAG00000018228/ENSFCAG00000033842/ENSFCAG00000007609/ENSFCAG00000030328/ENSFCAG00000009963/ENSFCAG00000015311/ENSFCAG00000007921/ENSFCAG00000007447/ENSFCAG00000024443/ENSFCAG00000005173/ENSFCAG00000011558/ENSFCAG00000036300/ENSFCAG00000007786/ENSFCAG00000006759/ENSFCAG00000011811/ENSFCAG00000002917/ENSFCAG00000043177/ENSFCAG00000002579	CHRNA5/KCNH2/ENSFCAG00000018228/AQP3/SCNN1D/KCNA3/CACNB1/SLC9C2/TRPV1/AQP11/KCNC2/SCNN1B/KCNG4/ENSFCAG00000036300/ENSFCAG00000007786/ENSFCAG00000006759/KCNE4/KCNQ4/ENSFCAG00000043177/KCND1	20	7	ENSFCAG00000001930/ENSFCAG00000033842/ENSFCAG00000030328/ENSFCAG00000036300/ENSFCAG00000006759/ENSFCAG00000011811/ENSFCAG00000043177	13	ENSFCAG00000013799/ENSFCAG00000018228/ENSFCAG00000007609/ENSFCAG00000009963/ENSFCAG00000015311/ENSFCAG00000007921/ENSFCAG00000007447/ENSFCAG00000024443/ENSFCAG00000005173/ENSFCAG00000011558/ENSFCAG00000007786/ENSFCAG00000002917/ENSFCAG00000002579
MF	GO:0005506	iron ion binding	8/879	55/7666	0.292289	0.999887	ENSFCAG00000032708/ENSFCAG00000002452/ENSFCAG00000025479/ENSFCAG00000002016/ENSFCAG00000018846/ENSFCAG00000001352/ENSFCAG00000026110/ENSFCAG00000011410	MSMO1/CYP24A1/CYP51A1/CYP1A1/AGMO/CYP46A1/CYP2D6/CYP2W1	8	2	ENSFCAG00000002452/ENSFCAG00000002016	6	ENSFCAG00000032708/ENSFCAG00000025479/ENSFCAG00000018846/ENSFCAG00000001352/ENSFCAG00000026110/ENSFCAG00000011410
MF	GO:0015077	monovalent inorganic cation transmembrane transporter activity	11/879	79/7666	0.293057	0.999887	novel.975/ENSFCAG00000006493/ENSFCAG00000007609/ENSFCAG00000029283/ENSFCAG00000015311/ENSFCAG00000002581/ENSFCAG00000005173/ENSFCAG00000014664/ENSFCAG00000005906/ENSFCAG00000006759/ENSFCAG00000011811	-/SLC6A9/SCNN1D/SLC6A15/SLC9C2/SLC6A3/SCNN1B/COX4I2/SLC6A4/ENSFCAG00000006759/KCNE4	11	4	novel.975/ENSFCAG00000029283/ENSFCAG00000006759/ENSFCAG00000011811	7	ENSFCAG00000006493/ENSFCAG00000007609/ENSFCAG00000015311/ENSFCAG00000002581/ENSFCAG00000005173/ENSFCAG00000014664/ENSFCAG00000005906
MF	GO:0009055	electron transfer activity	4/879	25/7666	0.320643	0.999887	ENSFCAG00000036552/novel.975/ENSFCAG00000018569/ENSFCAG00000014664	ENSFCAG00000036552/-/GRXCR1/COX4I2	4	2	ENSFCAG00000036552/novel.975	2	ENSFCAG00000018569/ENSFCAG00000014664
MF	GO:0020037	heme binding	8/879	57/7666	0.327673	0.999887	ENSFCAG00000002452/ENSFCAG00000025479/ENSFCAG00000002016/ENSFCAG00000036552/novel.975/ENSFCAG00000001352/ENSFCAG00000026110/ENSFCAG00000011410	CYP24A1/CYP51A1/CYP1A1/ENSFCAG00000036552/-/CYP46A1/CYP2D6/CYP2W1	8	4	ENSFCAG00000002452/ENSFCAG00000002016/ENSFCAG00000036552/novel.975	4	ENSFCAG00000025479/ENSFCAG00000001352/ENSFCAG00000026110/ENSFCAG00000011410
MF	GO:0005201	extracellular matrix structural constituent	3/879	18/7666	0.341363	0.999887	ENSFCAG00000014740/ENSFCAG00000030892/ENSFCAG00000045165	COL3A1/COL1A2/COL11A1	3	0		3	ENSFCAG00000014740/ENSFCAG00000030892/ENSFCAG00000045165
MF	GO:0016614	oxidoreductase activity, acting on CH-OH group of donors	5/879	34/7666	0.349753	0.999887	ENSFCAG00000005659/ENSFCAG00000011474/ENSFCAG00000005622/ENSFCAG00000049116/ENSFCAG00000015372	ME2/PHGDH/CHDH/ENSFCAG00000049116/MDH1B	5	2	ENSFCAG00000005659/ENSFCAG00000049116	3	ENSFCAG00000011474/ENSFCAG00000005622/ENSFCAG00000015372
MF	GO:0016791	phosphatase activity	12/879	92/7666	0.363122	0.999887	ENSFCAG00000037697/ENSFCAG00000038613/ENSFCAG00000002761/ENSFCAG00000015180/ENSFCAG00000043816/ENSFCAG00000004336/ENSFCAG00000006025/ENSFCAG00000028649/ENSFCAG00000037118/ENSFCAG00000023900/ENSFCAG00000009238/ENSFCAG00000051093	DUSP1/PTP4A3/SSH2/DUSP10/ENSFCAG00000043816/SSH1/NT5C1A/DUSP4/ENSFCAG00000037118/ENSFCAG00000023900/PTPN22/PTPRV	12	2	ENSFCAG00000028649/ENSFCAG00000009238	10	ENSFCAG00000037697/ENSFCAG00000038613/ENSFCAG00000002761/ENSFCAG00000015180/ENSFCAG00000043816/ENSFCAG00000004336/ENSFCAG00000006025/ENSFCAG00000037118/ENSFCAG00000023900/ENSFCAG00000051093
MF	GO:0030234	enzyme regulator activity	16/879	126/7666	0.371259	0.999887	ENSFCAG00000034191/ENSFCAG00000008190/ENSFCAG00000006841/ENSFCAG00000036744/ENSFCAG00000027886/ENSFCAG00000026386/ENSFCAG00000015724/novel.776/ENSFCAG00000011649/ENSFCAG00000032760/ENSFCAG00000014695/ENSFCAG00000043220/ENSFCAG00000009821/ENSFCAG00000013281/ENSFCAG00000001535/ENSFCAG00000026071	ENSFCAG00000034191/TIMP1/AGFG2/PKIA/CDKN1A/HEXIM2/ITIH4/-/ASAP3/ENSFCAG00000032760/AGAP2/CDK5R2/ENSFCAG00000009821/CST6/RGS14/SPINT2	16	6	ENSFCAG00000034191/ENSFCAG00000008190/ENSFCAG00000015724/novel.776/ENSFCAG00000032760/ENSFCAG00000013281	10	ENSFCAG00000006841/ENSFCAG00000036744/ENSFCAG00000027886/ENSFCAG00000026386/ENSFCAG00000011649/ENSFCAG00000014695/ENSFCAG00000043220/ENSFCAG00000009821/ENSFCAG00000001535/ENSFCAG00000026071
MF	GO:0004867	serine-type endopeptidase inhibitor activity	3/879	19/7666	0.374265	0.999887	ENSFCAG00000015724/ENSFCAG00000009821/ENSFCAG00000026071	ITIH4/ENSFCAG00000009821/SPINT2	3	1	ENSFCAG00000015724	2	ENSFCAG00000009821/ENSFCAG00000026071
MF	GO:0005244	voltage-gated ion channel activity	3/879	19/7666	0.374265	0.999887	ENSFCAG00000009963/ENSFCAG00000006759/ENSFCAG00000011811	CACNB1/ENSFCAG00000006759/KCNE4	3	2	ENSFCAG00000006759/ENSFCAG00000011811	1	ENSFCAG00000009963
MF	GO:0022832	voltage-gated channel activity	3/879	19/7666	0.374265	0.999887	ENSFCAG00000009963/ENSFCAG00000006759/ENSFCAG00000011811	CACNB1/ENSFCAG00000006759/KCNE4	3	2	ENSFCAG00000006759/ENSFCAG00000011811	1	ENSFCAG00000009963
MF	GO:0005125	cytokine activity	4/879	27/7666	0.375309	0.999887	ENSFCAG00000004666/ENSFCAG00000040124/ENSFCAG00000038488/ENSFCAG00000029199	CXCL8/CSF3/ENSFCAG00000038488/IL18	4	4	ENSFCAG00000004666/ENSFCAG00000040124/ENSFCAG00000038488/ENSFCAG00000029199	0
MF	GO:0016810	hydrolase activity, acting on carbon-nitrogen (but not peptide) bonds	4/879	27/7666	0.375309	0.999887	ENSFCAG00000005338/ENSFCAG00000002540/ENSFCAG00000036113/ENSFCAG00000001652	DPYSL2/ACER2/PADI4/DPYSL5	4	0		4	ENSFCAG00000005338/ENSFCAG00000002540/ENSFCAG00000036113/ENSFCAG00000001652
MF	GO:0004674	protein serine/threonine kinase activity	8/879	60/7666	0.381913	0.999887	ENSFCAG00000007334/ENSFCAG00000007523/ENSFCAG00000030270/ENSFCAG00000013874/ENSFCAG00000012813/ENSFCAG00000010710/ENSFCAG00000000475/ENSFCAG00000026039	DMPK/MAST3/STK38L/SGK1/RPS6KA1/ALPK1/MAST1/WNK4	8	1	ENSFCAG00000030270	7	ENSFCAG00000007334/ENSFCAG00000007523/ENSFCAG00000013874/ENSFCAG00000012813/ENSFCAG00000010710/ENSFCAG00000000475/ENSFCAG00000026039
MF	GO:0046906	tetrapyrrole binding	8/879	60/7666	0.381913	0.999887	ENSFCAG00000002452/ENSFCAG00000025479/ENSFCAG00000002016/ENSFCAG00000036552/novel.975/ENSFCAG00000001352/ENSFCAG00000026110/ENSFCAG00000011410	CYP24A1/CYP51A1/CYP1A1/ENSFCAG00000036552/-/CYP46A1/CYP2D6/CYP2W1	8	4	ENSFCAG00000002452/ENSFCAG00000002016/ENSFCAG00000036552/novel.975	4	ENSFCAG00000025479/ENSFCAG00000001352/ENSFCAG00000026110/ENSFCAG00000011410
MF	GO:0008234	cysteine-type peptidase activity	11/879	85/7666	0.382834	0.999887	ENSFCAG00000022331/ENSFCAG00000039404/ENSFCAG00000008445/ENSFCAG00000013719/ENSFCAG00000009660/ENSFCAG00000004976/ENSFCAG00000007458/ENSFCAG00000030232/ENSFCAG00000003643/ENSFCAG00000015664/ENSFCAG00000022369	ADGB/ENSFCAG00000039404/CTSC/USP54/MINDY1/USP28/USP35/ENSFCAG00000030232/CTSK/TINAGL1/USP49	11	4	ENSFCAG00000022331/ENSFCAG00000039404/ENSFCAG00000008445/ENSFCAG00000015664	7	ENSFCAG00000013719/ENSFCAG00000009660/ENSFCAG00000004976/ENSFCAG00000007458/ENSFCAG00000030232/ENSFCAG00000003643/ENSFCAG00000022369
MF	GO:0005085	guanyl-nucleotide exchange factor activity	13/879	102/7666	0.386595	0.999887	ENSFCAG00000007257/ENSFCAG00000000657/ENSFCAG00000013996/ENSFCAG00000006865/ENSFCAG00000001486/ENSFCAG00000003569/ENSFCAG00000015134/ENSFCAG00000045315/ENSFCAG00000014999/ENSFCAG00000036369/ENSFCAG00000009579/ENSFCAG00000013972/ENSFCAG00000011577	IQSEC2/PLEKHG5/RAPGEF3/PLEKHG6/SH2D3C/ARHGEF3/FGD3/ENSFCAG00000045315/RAPGEFL1/PSD2/PSD4/RASGEF1A/KNDC1	13	0		13	ENSFCAG00000007257/ENSFCAG00000000657/ENSFCAG00000013996/ENSFCAG00000006865/ENSFCAG00000001486/ENSFCAG00000003569/ENSFCAG00000015134/ENSFCAG00000045315/ENSFCAG00000014999/ENSFCAG00000036369/ENSFCAG00000009579/ENSFCAG00000013972/ENSFCAG00000011577
MF	GO:0022890	inorganic cation transmembrane transporter activity	15/879	119/7666	0.389071	0.999887	ENSFCAG00000001452/ENSFCAG00000011828/novel.975/ENSFCAG00000006493/ENSFCAG00000007609/ENSFCAG00000029283/ENSFCAG00000009963/ENSFCAG00000015311/ENSFCAG00000002581/ENSFCAG00000005173/ENSFCAG00000014664/ENSFCAG00000005906/ENSFCAG00000002377/ENSFCAG00000006759/ENSFCAG00000011811	SLC39A14/SLC39A8/-/SLC6A9/SCNN1D/SLC6A15/CACNB1/SLC9C2/SLC6A3/SCNN1B/COX4I2/SLC6A4/SLC11A1/ENSFCAG00000006759/KCNE4	15	7	ENSFCAG00000001452/ENSFCAG00000011828/novel.975/ENSFCAG00000029283/ENSFCAG00000002377/ENSFCAG00000006759/ENSFCAG00000011811	8	ENSFCAG00000006493/ENSFCAG00000007609/ENSFCAG00000009963/ENSFCAG00000015311/ENSFCAG00000002581/ENSFCAG00000005173/ENSFCAG00000014664/ENSFCAG00000005906
MF	GO:0005216	ion channel activity	18/879	145/7666	0.397166	0.999887	ENSFCAG00000001930/ENSFCAG00000013799/ENSFCAG00000018228/ENSFCAG00000007609/ENSFCAG00000030328/ENSFCAG00000009963/ENSFCAG00000015311/ENSFCAG00000007921/ENSFCAG00000024443/ENSFCAG00000005173/ENSFCAG00000011558/ENSFCAG00000036300/ENSFCAG00000007786/ENSFCAG00000006759/ENSFCAG00000011811/ENSFCAG00000002917/ENSFCAG00000043177/ENSFCAG00000002579	CHRNA5/KCNH2/ENSFCAG00000018228/SCNN1D/KCNA3/CACNB1/SLC9C2/TRPV1/KCNC2/SCNN1B/KCNG4/ENSFCAG00000036300/ENSFCAG00000007786/ENSFCAG00000006759/KCNE4/KCNQ4/ENSFCAG00000043177/KCND1	18	6	ENSFCAG00000001930/ENSFCAG00000030328/ENSFCAG00000036300/ENSFCAG00000006759/ENSFCAG00000011811/ENSFCAG00000043177	12	ENSFCAG00000013799/ENSFCAG00000018228/ENSFCAG00000007609/ENSFCAG00000009963/ENSFCAG00000015311/ENSFCAG00000007921/ENSFCAG00000024443/ENSFCAG00000005173/ENSFCAG00000011558/ENSFCAG00000007786/ENSFCAG00000002917/ENSFCAG00000002579
MF	GO:0022838	substrate-specific channel activity	18/879	145/7666	0.397166	0.999887	ENSFCAG00000001930/ENSFCAG00000013799/ENSFCAG00000018228/ENSFCAG00000007609/ENSFCAG00000030328/ENSFCAG00000009963/ENSFCAG00000015311/ENSFCAG00000007921/ENSFCAG00000024443/ENSFCAG00000005173/ENSFCAG00000011558/ENSFCAG00000036300/ENSFCAG00000007786/ENSFCAG00000006759/ENSFCAG00000011811/ENSFCAG00000002917/ENSFCAG00000043177/ENSFCAG00000002579	CHRNA5/KCNH2/ENSFCAG00000018228/SCNN1D/KCNA3/CACNB1/SLC9C2/TRPV1/KCNC2/SCNN1B/KCNG4/ENSFCAG00000036300/ENSFCAG00000007786/ENSFCAG00000006759/KCNE4/KCNQ4/ENSFCAG00000043177/KCND1	18	6	ENSFCAG00000001930/ENSFCAG00000030328/ENSFCAG00000036300/ENSFCAG00000006759/ENSFCAG00000011811/ENSFCAG00000043177	12	ENSFCAG00000013799/ENSFCAG00000018228/ENSFCAG00000007609/ENSFCAG00000009963/ENSFCAG00000015311/ENSFCAG00000007921/ENSFCAG00000024443/ENSFCAG00000005173/ENSFCAG00000011558/ENSFCAG00000007786/ENSFCAG00000002917/ENSFCAG00000002579
MF	GO:0005126	cytokine receptor binding	5/879	36/7666	0.397459	0.999887	ENSFCAG00000004666/ENSFCAG00000038488/ENSFCAG00000045697/ENSFCAG00000009165/ENSFCAG00000003852	CXCL8/ENSFCAG00000038488/TNFSF10/IL6/CSF2	5	3	ENSFCAG00000004666/ENSFCAG00000038488/ENSFCAG00000003852	2	ENSFCAG00000045697/ENSFCAG00000009165
MF	GO:0004721	phosphoprotein phosphatase activity	10/879	78/7666	0.404414	0.999887	ENSFCAG00000037697/ENSFCAG00000038613/ENSFCAG00000002761/ENSFCAG00000015180/ENSFCAG00000004336/ENSFCAG00000028649/ENSFCAG00000037118/ENSFCAG00000023900/ENSFCAG00000009238/ENSFCAG00000051093	DUSP1/PTP4A3/SSH2/DUSP10/SSH1/DUSP4/ENSFCAG00000037118/ENSFCAG00000023900/PTPN22/PTPRV	10	2	ENSFCAG00000028649/ENSFCAG00000009238	8	ENSFCAG00000037697/ENSFCAG00000038613/ENSFCAG00000002761/ENSFCAG00000015180/ENSFCAG00000004336/ENSFCAG00000037118/ENSFCAG00000023900/ENSFCAG00000051093
MF	GO:0015075	ion transmembrane transporter activity	32/879	265/7666	0.404794	0.999887	ENSFCAG00000043708/ENSFCAG00000001452/ENSFCAG00000011828/novel.975/ENSFCAG00000044428/ENSFCAG00000006493/ENSFCAG00000001930/ENSFCAG00000013799/ENSFCAG00000018228/ENSFCAG00000007609/ENSFCAG00000030328/ENSFCAG00000029283/ENSFCAG00000023883/ENSFCAG00000012789/ENSFCAG00000009963/ENSFCAG00000015311/ENSFCAG00000007921/ENSFCAG00000002581/ENSFCAG00000024443/ENSFCAG00000005173/ENSFCAG00000011558/ENSFCAG00…	SLC30A1/SLC39A14/SLC39A8/-/ENSFCAG00000044428/SLC6A9/CHRNA5/KCNH2/ENSFCAG00000018228/SCNN1D/KCNA3/SLC6A15/SLC30A3/ENSFCAG00000012789/CACNB1/SLC9C2/TRPV1/SLC6A3/KCNC2/SCNN1B/KCNG4/COX4I2/SLC6A4/ENSFCAG00000036300/ENSFCAG00000007786/SLC30A10/SLC11A1/ENSFCAG00000006759/KCNE4/KCNQ4/ENSFCAG00000043177/KCND1	32	14	ENSFCAG00000043708/ENSFCAG00000001452/ENSFCAG00000011828/novel.975/ENSFCAG00000044428/ENSFCAG00000001930/ENSFCAG00000030328/ENSFCAG00000029283/ENSFCAG00000012789/ENSFCAG00000036300/ENSFCAG00000002377/ENSFCAG00000006759/ENSFCAG00000011811/ENSFCAG00000043177	18	ENSFCAG00000006493/ENSFCAG00000013799/ENSFCAG00000018228/ENSFCAG00000007609/ENSFCAG00000023883/ENSFCAG00000009963/ENSFCAG00000015311/ENSFCAG00000007921/ENSFCAG00000002581/ENSFCAG00000024443/ENSFCAG00000005173/ENSFCAG00000011558/ENSFCAG00000014664/ENSFCAG00000005906/ENSFCAG00000007786/ENSFCAG00000015233/ENSFCAG00000002917/ENSFCAG00000002579
MF	GO:0005272	sodium channel activity	2/879	12/7666	0.407759	0.999887	ENSFCAG00000007609/ENSFCAG00000005173	SCNN1D/SCNN1B	2	0		2	ENSFCAG00000007609/ENSFCAG00000005173
MF	GO:0009982	pseudouridine synthase activity	2/879	12/7666	0.407759	0.999887	ENSFCAG00000040796/ENSFCAG00000010359	RPUSD2/RPUSD1	2	1	ENSFCAG00000040796	1	ENSFCAG00000010359
MF	GO:0030414	peptidase inhibitor activity	6/879	45/7666	0.413625	0.999887	ENSFCAG00000034191/ENSFCAG00000008190/ENSFCAG00000015724/ENSFCAG00000009821/ENSFCAG00000013281/ENSFCAG00000026071	ENSFCAG00000034191/TIMP1/ITIH4/ENSFCAG00000009821/CST6/SPINT2	6	4	ENSFCAG00000034191/ENSFCAG00000008190/ENSFCAG00000015724/ENSFCAG00000013281	2	ENSFCAG00000009821/ENSFCAG00000026071
MF	GO:0061134	peptidase regulator activity	6/879	45/7666	0.413625	0.999887	ENSFCAG00000034191/ENSFCAG00000008190/ENSFCAG00000015724/ENSFCAG00000009821/ENSFCAG00000013281/ENSFCAG00000026071	ENSFCAG00000034191/TIMP1/ITIH4/ENSFCAG00000009821/CST6/SPINT2	6	4	ENSFCAG00000034191/ENSFCAG00000008190/ENSFCAG00000015724/ENSFCAG00000013281	2	ENSFCAG00000009821/ENSFCAG00000026071
MF	GO:0004672	protein kinase activity	49/879	413/7666	0.421024	0.999887	ENSFCAG00000011053/ENSFCAG00000012570/ENSFCAG00000009534/ENSFCAG00000003692/ENSFCAG00000003021/ENSFCAG00000007334/ENSFCAG00000014563/ENSFCAG00000004420/ENSFCAG00000027782/ENSFCAG00000023702/ENSFCAG00000005098/ENSFCAG00000035828/ENSFCAG00000010311/ENSFCAG00000007523/ENSFCAG00000030270/ENSFCAG00000013874/ENSFCAG00000012813/ENSFCAG00000015373/ENSFCAG00000010710/ENSFCAG00000005333/ENSFCAG00000001973/…	PLK2/MAPK6/MET/FGFR2/DYRK1B/DMPK/NEK6/MAP2K5/MAPK14/PIM1/DAPK1/TRIB2/PRKD2/MAST3/STK38L/SGK1/RPS6KA1/FASTKD2/ALPK1/PRAG1/LRRK1/CLK2/RNASEL/EPHA4/TRIB3/MAST1/STK36/ENSFCAG00000041165/KSR1/WNK4/FASTKD3/DYRK3/RPS6KL1/EPHB3/STK32C/ENSFCAG00000045315/CDK18/MYLK3/HUNK/ITK/SPEG/MAP2K6/ALK/TESK2/STYK1/ENSFCAG00000011506/AMHR2/RSKR/CDKL4	49	9	ENSFCAG00000012570/ENSFCAG00000009534/ENSFCAG00000003692/ENSFCAG00000030270/ENSFCAG00000015373/ENSFCAG00000007712/ENSFCAG00000015104/ENSFCAG00000009952/ENSFCAG00000008388	40	ENSFCAG00000011053/ENSFCAG00000003021/ENSFCAG00000007334/ENSFCAG00000014563/ENSFCAG00000004420/ENSFCAG00000027782/ENSFCAG00000023702/ENSFCAG00000005098/ENSFCAG00000035828/ENSFCAG00000010311/ENSFCAG00000007523/ENSFCAG00000013874/ENSFCAG00000012813/ENSFCAG00000010710/ENSFCAG00000005333/ENSFCAG00000001973/ENSFCAG00000045726/ENSFCAG00000024554/ENSFCAG00000034643/ENSFCAG00000000475/ENSFCAG00000004156/…
MF	GO:0003774	motor activity	11/879	88/7666	0.428788	0.999887	ENSFCAG00000009414/ENSFCAG00000000321/ENSFCAG00000004597/ENSFCAG00000028169/ENSFCAG00000018538/ENSFCAG00000024710/ENSFCAG00000022128/ENSFCAG00000005749/ENSFCAG00000009091/ENSFCAG00000004874/ENSFCAG00000002087	MYO1E/MYH14/KIF21B/KIF26A/CGNL1/DNHD1/KIF26B/ENSFCAG00000005749/ENSFCAG00000009091/MYH15/KIF5A	11	2	ENSFCAG00000009414/ENSFCAG00000018538	9	ENSFCAG00000000321/ENSFCAG00000004597/ENSFCAG00000028169/ENSFCAG00000024710/ENSFCAG00000022128/ENSFCAG00000005749/ENSFCAG00000009091/ENSFCAG00000004874/ENSFCAG00000002087
MF	GO:0003899	DNA-directed 5'-3' RNA polymerase activity	3/879	21/7666	0.438859	0.999887	ENSFCAG00000029312/ENSFCAG00000009735/ENSFCAG00000025987	PRIM2/POLR1C/POLR1F	3	3	ENSFCAG00000029312/ENSFCAG00000009735/ENSFCAG00000025987	0
MF	GO:0005044	scavenger receptor activity	3/879	21/7666	0.438859	0.999887	ENSFCAG00000009411/ENSFCAG00000031961/ENSFCAG00000006956	SUSD2/SCARA5/MSR1	3	0		3	ENSFCAG00000009411/ENSFCAG00000031961/ENSFCAG00000006956
MF	GO:0034062	5'-3' RNA polymerase activity	3/879	21/7666	0.438859	0.999887	ENSFCAG00000029312/ENSFCAG00000009735/ENSFCAG00000025987	PRIM2/POLR1C/POLR1F	3	3	ENSFCAG00000029312/ENSFCAG00000009735/ENSFCAG00000025987	0
MF	GO:0038024	cargo receptor activity	3/879	21/7666	0.438859	0.999887	ENSFCAG00000009411/ENSFCAG00000031961/ENSFCAG00000006956	SUSD2/SCARA5/MSR1	3	0		3	ENSFCAG00000009411/ENSFCAG00000031961/ENSFCAG00000006956
MF	GO:0097747	RNA polymerase activity	3/879	21/7666	0.438859	0.999887	ENSFCAG00000029312/ENSFCAG00000009735/ENSFCAG00000025987	PRIM2/POLR1C/POLR1F	3	3	ENSFCAG00000029312/ENSFCAG00000009735/ENSFCAG00000025987	0
MF	GO:0003684	damaged DNA binding	2/879	13/7666	0.449123	0.999887	ENSFCAG00000011357/ENSFCAG00000004956	NEIL1/NEIL3	2	0		2	ENSFCAG00000011357/ENSFCAG00000004956
MF	GO:0051015	actin filament binding	2/879	13/7666	0.449123	0.999887	ENSFCAG00000007306/ENSFCAG00000043376	TLN2/ENSFCAG00000043376	2	0		2	ENSFCAG00000007306/ENSFCAG00000043376
MF	GO:0008289	lipid binding	12/879	98/7666	0.450714	0.999887	ENSFCAG00000029123/ENSFCAG00000005391/ENSFCAG00000012417/ENSFCAG00000015432/ENSFCAG00000006388/ENSFCAG00000006526/ENSFCAG00000026356/ENSFCAG00000013062/ENSFCAG00000007325/ENSFCAG00000009658/ENSFCAG00000015188/ENSFCAG00000009799	PICALM/SNX8/SNX33/DLC1/ARHGAP33/PXK/STARD10/ARHGAP32/AR/ANXA9/ENSFCAG00000015188/BPIFC	12	2	ENSFCAG00000029123/ENSFCAG00000005391	10	ENSFCAG00000012417/ENSFCAG00000015432/ENSFCAG00000006388/ENSFCAG00000006526/ENSFCAG00000026356/ENSFCAG00000013062/ENSFCAG00000007325/ENSFCAG00000009658/ENSFCAG00000015188/ENSFCAG00000009799
MF	GO:0015318	inorganic molecular entity transmembrane transporter activity	28/879	236/7666	0.45379	0.999887	ENSFCAG00000001452/ENSFCAG00000008093/ENSFCAG00000011828/novel.975/ENSFCAG00000006493/ENSFCAG00000001930/ENSFCAG00000013799/ENSFCAG00000018228/ENSFCAG00000007609/ENSFCAG00000030328/ENSFCAG00000029283/ENSFCAG00000009963/ENSFCAG00000015311/ENSFCAG00000007921/ENSFCAG00000002581/ENSFCAG00000024443/ENSFCAG00000005173/ENSFCAG00000011558/ENSFCAG00000014664/ENSFCAG00000005906/ENSFCAG00000036300/ENSFCAG00…	SLC39A14/SLC20A1/SLC39A8/-/SLC6A9/CHRNA5/KCNH2/ENSFCAG00000018228/SCNN1D/KCNA3/SLC6A15/CACNB1/SLC9C2/TRPV1/SLC6A3/KCNC2/SCNN1B/KCNG4/COX4I2/SLC6A4/ENSFCAG00000036300/ENSFCAG00000007786/SLC11A1/ENSFCAG00000006759/KCNE4/KCNQ4/ENSFCAG00000043177/KCND1	28	12	ENSFCAG00000001452/ENSFCAG00000008093/ENSFCAG00000011828/novel.975/ENSFCAG00000001930/ENSFCAG00000030328/ENSFCAG00000029283/ENSFCAG00000036300/ENSFCAG00000002377/ENSFCAG00000006759/ENSFCAG00000011811/ENSFCAG00000043177	16	ENSFCAG00000006493/ENSFCAG00000013799/ENSFCAG00000018228/ENSFCAG00000007609/ENSFCAG00000009963/ENSFCAG00000015311/ENSFCAG00000007921/ENSFCAG00000002581/ENSFCAG00000024443/ENSFCAG00000005173/ENSFCAG00000011558/ENSFCAG00000014664/ENSFCAG00000005906/ENSFCAG00000007786/ENSFCAG00000002917/ENSFCAG00000002579
MF	GO:0016747	transferase activity, transferring acyl groups other than amino-acyl groups	4/879	30/7666	0.456242	0.999887	ENSFCAG00000002845/ENSFCAG00000002640/ENSFCAG00000005552/ENSFCAG00000007689	ACAT2/KAT7/KAT6B/ATAT1	4	0		4	ENSFCAG00000002845/ENSFCAG00000002640/ENSFCAG00000005552/ENSFCAG00000007689
MF	GO:0005261	cation channel activity	5/879	39/7666	0.468141	0.999887	ENSFCAG00000007609/ENSFCAG00000009963/ENSFCAG00000005173/ENSFCAG00000006759/ENSFCAG00000011811	SCNN1D/CACNB1/SCNN1B/ENSFCAG00000006759/KCNE4	5	2	ENSFCAG00000006759/ENSFCAG00000011811	3	ENSFCAG00000007609/ENSFCAG00000009963/ENSFCAG00000005173
MF	GO:0008083	growth factor activity	6/879	48/7666	0.477168	0.999887	ENSFCAG00000042626/ENSFCAG00000004772/ENSFCAG00000031568/ENSFCAG00000043780/ENSFCAG00000044521/ENSFCAG00000003852	ENSFCAG00000042626/BMP4/FGF7/FGF22/ENSFCAG00000044521/CSF2	6	3	ENSFCAG00000042626/ENSFCAG00000043780/ENSFCAG00000003852	3	ENSFCAG00000004772/ENSFCAG00000031568/ENSFCAG00000044521
MF	GO:0005267	potassium channel activity	2/879	14/7666	0.4888	0.999887	ENSFCAG00000006759/ENSFCAG00000011811	ENSFCAG00000006759/KCNE4	2	2	ENSFCAG00000006759/ENSFCAG00000011811	0
MF	GO:0008009	chemokine activity	2/879	14/7666	0.4888	0.999887	ENSFCAG00000004666/ENSFCAG00000038488	CXCL8/ENSFCAG00000038488	2	2	ENSFCAG00000004666/ENSFCAG00000038488	0
MF	GO:0015079	potassium ion transmembrane transporter activity	2/879	14/7666	0.4888	0.999887	ENSFCAG00000006759/ENSFCAG00000011811	ENSFCAG00000006759/KCNE4	2	2	ENSFCAG00000006759/ENSFCAG00000011811	0
MF	GO:0015297	antiporter activity	2/879	14/7666	0.4888	0.999887	ENSFCAG00000015311/ENSFCAG00000005181	SLC9C2/ENSFCAG00000005181	2	0		2	ENSFCAG00000015311/ENSFCAG00000005181
MF	GO:0042379	chemokine receptor binding	2/879	14/7666	0.4888	0.999887	ENSFCAG00000004666/ENSFCAG00000038488	CXCL8/ENSFCAG00000038488	2	2	ENSFCAG00000004666/ENSFCAG00000038488	0
MF	GO:0004871	signal transducer activity	35/879	302/7666	0.500672	0.999887	ENSFCAG00000036856/ENSFCAG00000022772/ENSFCAG00000008799/ENSFCAG00000011645/ENSFCAG00000016311/ENSFCAG00000007703/ENSFCAG00000003727/ENSFCAG00000000221/ENSFCAG00000011411/ENSFCAG00000012557/ENSFCAG00000011146/ENSFCAG00000025875/ENSFCAG00000031459/ENSFCAG00000018228/ENSFCAG00000008996/ENSFCAG00000027945/ENSFCAG00000046513/ENSFCAG00000004210/ENSFCAG00000001011/ENSFCAG00000042553/ENSFCAG00000006998/…	ENSFCAG00000036856/ATP6AP2/LPAR3/HTR1D/ENSFCAG00000016311/HTR1B/ADGRL1/SUCNR1/GPR146/ACKR3/ADRA1B/UTS2R/NPY2R/ENSFCAG00000018228/GPR173/GPR15/ENSFCAG00000046513/S1PR3/ENSFCAG00000001011/CCR10/LPAR6/AR/GRM2/LPAR5/GPR63/LTB4R/GIPR/CHRM1/ADGRL3/GPRC5D/GCGR/ENSFCAG00000046141/ADGRG6/CCR7/GPR85	35	10	ENSFCAG00000022772/ENSFCAG00000011645/ENSFCAG00000016311/ENSFCAG00000007703/ENSFCAG00000000221/ENSFCAG00000027945/ENSFCAG00000006878/ENSFCAG00000000336/ENSFCAG00000013992/ENSFCAG00000033714	25	ENSFCAG00000036856/ENSFCAG00000008799/ENSFCAG00000003727/ENSFCAG00000011411/ENSFCAG00000012557/ENSFCAG00000011146/ENSFCAG00000025875/ENSFCAG00000031459/ENSFCAG00000018228/ENSFCAG00000008996/ENSFCAG00000046513/ENSFCAG00000004210/ENSFCAG00000001011/ENSFCAG00000042553/ENSFCAG00000006998/ENSFCAG00000007325/ENSFCAG00000006422/ENSFCAG00000028092/ENSFCAG00000019198/ENSFCAG00000007332/ENSFCAG00000006176/…
MF	GO:0000287	magnesium ion binding	3/879	23/7666	0.500738	0.999887	ENSFCAG00000007523/ENSFCAG00000000475/ENSFCAG00000006025	MAST3/MAST1/NT5C1A	3	0		3	ENSFCAG00000007523/ENSFCAG00000000475/ENSFCAG00000006025
MF	GO:0032561	guanyl ribonucleotide binding	24/879	208/7666	0.52005	0.999887	ENSFCAG00000009578/ENSFCAG00000023508/ENSFCAG00000015719/ENSFCAG00000008068/ENSFCAG00000026213/ENSFCAG00000042388/ENSFCAG00000042800/ENSFCAG00000006749/ENSFCAG00000004488/ENSFCAG00000015553/ENSFCAG00000005837/ENSFCAG00000002479/ENSFCAG00000023276/ENSFCAG00000041180/ENSFCAG00000022318/ENSFCAG00000002316/ENSFCAG00000040897/ENSFCAG00000025776/ENSFCAG00000014695/ENSFCAG00000001627/ENSFCAG00000045564/…	RRAS2/RND3/GNL3/MX1/GTPBP4/RAB3D/ENSFCAG00000042800/RASL11A/ENSFCAG00000004488/RHOBTB1/DNM1/RAB3A/RND2/ENSFCAG00000041180/RHOJ/RAB40B/ENSFCAG00000040897/RAC2/AGAP2/RAB37/RAC3/ENSFCAG00000045027/RAB3C/RAB20	24	5	ENSFCAG00000009578/ENSFCAG00000015719/ENSFCAG00000026213/ENSFCAG00000025776/ENSFCAG00000045027	19	ENSFCAG00000023508/ENSFCAG00000008068/ENSFCAG00000042388/ENSFCAG00000042800/ENSFCAG00000006749/ENSFCAG00000004488/ENSFCAG00000015553/ENSFCAG00000005837/ENSFCAG00000002479/ENSFCAG00000023276/ENSFCAG00000041180/ENSFCAG00000022318/ENSFCAG00000002316/ENSFCAG00000040897/ENSFCAG00000014695/ENSFCAG00000001627/ENSFCAG00000045564/ENSFCAG00000002193/ENSFCAG00000026766
MF	GO:0004888	transmembrane signaling receptor activity	33/879	287/7666	0.521767	0.999887	ENSFCAG00000036856/ENSFCAG00000008799/ENSFCAG00000011645/ENSFCAG00000016311/ENSFCAG00000007703/ENSFCAG00000003727/ENSFCAG00000000221/ENSFCAG00000011411/ENSFCAG00000012557/ENSFCAG00000011146/ENSFCAG00000025875/ENSFCAG00000031459/ENSFCAG00000018228/ENSFCAG00000008996/ENSFCAG00000027945/ENSFCAG00000046513/ENSFCAG00000004210/ENSFCAG00000001011/ENSFCAG00000042553/ENSFCAG00000006998/ENSFCAG00000006422/…	ENSFCAG00000036856/LPAR3/HTR1D/ENSFCAG00000016311/HTR1B/ADGRL1/SUCNR1/GPR146/ACKR3/ADRA1B/UTS2R/NPY2R/ENSFCAG00000018228/GPR173/GPR15/ENSFCAG00000046513/S1PR3/ENSFCAG00000001011/CCR10/LPAR6/GRM2/LPAR5/GPR63/LTB4R/GIPR/CHRM1/ADGRL3/GPRC5D/GCGR/ENSFCAG00000046141/ADGRG6/CCR7/GPR85	33	9	ENSFCAG00000011645/ENSFCAG00000016311/ENSFCAG00000007703/ENSFCAG00000000221/ENSFCAG00000027945/ENSFCAG00000006878/ENSFCAG00000000336/ENSFCAG00000013992/ENSFCAG00000033714	24	ENSFCAG00000036856/ENSFCAG00000008799/ENSFCAG00000003727/ENSFCAG00000011411/ENSFCAG00000012557/ENSFCAG00000011146/ENSFCAG00000025875/ENSFCAG00000031459/ENSFCAG00000018228/ENSFCAG00000008996/ENSFCAG00000046513/ENSFCAG00000004210/ENSFCAG00000001011/ENSFCAG00000042553/ENSFCAG00000006998/ENSFCAG00000006422/ENSFCAG00000028092/ENSFCAG00000019198/ENSFCAG00000007332/ENSFCAG00000006176/ENSFCAG00000016364/…
MF	GO:0005507	copper ion binding	2/879	15/7666	0.526631	0.999887	ENSFCAG00000011546/ENSFCAG00000036951	LOXL1/CPHL1	2	1	ENSFCAG00000036951	1	ENSFCAG00000011546
MF	GO:0008373	sialyltransferase activity	2/879	15/7666	0.526631	0.999887	ENSFCAG00000028053/ENSFCAG00000014089	ST8SIA2/ST6GALNAC3	2	1	ENSFCAG00000028053	1	ENSFCAG00000014089
MF	GO:0016298	lipase activity	3/879	24/7666	0.530345	0.999887	ENSFCAG00000022678/ENSFCAG00000001316/ENSFCAG00000012834	LIPE/PLA2G3/PLCH1	3	0		3	ENSFCAG00000022678/ENSFCAG00000001316/ENSFCAG00000012834
MF	GO:0038023	signaling receptor activity	34/879	297/7666	0.532312	0.999887	ENSFCAG00000036856/ENSFCAG00000022772/ENSFCAG00000008799/ENSFCAG00000011645/ENSFCAG00000016311/ENSFCAG00000007703/ENSFCAG00000003727/ENSFCAG00000000221/ENSFCAG00000011411/ENSFCAG00000012557/ENSFCAG00000011146/ENSFCAG00000025875/ENSFCAG00000031459/ENSFCAG00000018228/ENSFCAG00000008996/ENSFCAG00000027945/ENSFCAG00000046513/ENSFCAG00000004210/ENSFCAG00000001011/ENSFCAG00000042553/ENSFCAG00000006998/…	ENSFCAG00000036856/ATP6AP2/LPAR3/HTR1D/ENSFCAG00000016311/HTR1B/ADGRL1/SUCNR1/GPR146/ACKR3/ADRA1B/UTS2R/NPY2R/ENSFCAG00000018228/GPR173/GPR15/ENSFCAG00000046513/S1PR3/ENSFCAG00000001011/CCR10/LPAR6/GRM2/LPAR5/GPR63/LTB4R/GIPR/CHRM1/ADGRL3/GPRC5D/GCGR/ENSFCAG00000046141/ADGRG6/CCR7/GPR85	34	10	ENSFCAG00000022772/ENSFCAG00000011645/ENSFCAG00000016311/ENSFCAG00000007703/ENSFCAG00000000221/ENSFCAG00000027945/ENSFCAG00000006878/ENSFCAG00000000336/ENSFCAG00000013992/ENSFCAG00000033714	24	ENSFCAG00000036856/ENSFCAG00000008799/ENSFCAG00000003727/ENSFCAG00000011411/ENSFCAG00000012557/ENSFCAG00000011146/ENSFCAG00000025875/ENSFCAG00000031459/ENSFCAG00000018228/ENSFCAG00000008996/ENSFCAG00000046513/ENSFCAG00000004210/ENSFCAG00000001011/ENSFCAG00000042553/ENSFCAG00000006998/ENSFCAG00000006422/ENSFCAG00000028092/ENSFCAG00000019198/ENSFCAG00000007332/ENSFCAG00000006176/ENSFCAG00000016364/…
MF	GO:0060089	molecular transducer activity	34/879	297/7666	0.532312	0.999887	ENSFCAG00000036856/ENSFCAG00000022772/ENSFCAG00000008799/ENSFCAG00000011645/ENSFCAG00000016311/ENSFCAG00000007703/ENSFCAG00000003727/ENSFCAG00000000221/ENSFCAG00000011411/ENSFCAG00000012557/ENSFCAG00000011146/ENSFCAG00000025875/ENSFCAG00000031459/ENSFCAG00000018228/ENSFCAG00000008996/ENSFCAG00000027945/ENSFCAG00000046513/ENSFCAG00000004210/ENSFCAG00000001011/ENSFCAG00000042553/ENSFCAG00000006998/…	ENSFCAG00000036856/ATP6AP2/LPAR3/HTR1D/ENSFCAG00000016311/HTR1B/ADGRL1/SUCNR1/GPR146/ACKR3/ADRA1B/UTS2R/NPY2R/ENSFCAG00000018228/GPR173/GPR15/ENSFCAG00000046513/S1PR3/ENSFCAG00000001011/CCR10/LPAR6/GRM2/LPAR5/GPR63/LTB4R/GIPR/CHRM1/ADGRL3/GPRC5D/GCGR/ENSFCAG00000046141/ADGRG6/CCR7/GPR85	34	10	ENSFCAG00000022772/ENSFCAG00000011645/ENSFCAG00000016311/ENSFCAG00000007703/ENSFCAG00000000221/ENSFCAG00000027945/ENSFCAG00000006878/ENSFCAG00000000336/ENSFCAG00000013992/ENSFCAG00000033714	24	ENSFCAG00000036856/ENSFCAG00000008799/ENSFCAG00000003727/ENSFCAG00000011411/ENSFCAG00000012557/ENSFCAG00000011146/ENSFCAG00000025875/ENSFCAG00000031459/ENSFCAG00000018228/ENSFCAG00000008996/ENSFCAG00000046513/ENSFCAG00000004210/ENSFCAG00000001011/ENSFCAG00000042553/ENSFCAG00000006998/ENSFCAG00000006422/ENSFCAG00000028092/ENSFCAG00000019198/ENSFCAG00000007332/ENSFCAG00000006176/ENSFCAG00000016364/…
MF	GO:0016616	oxidoreductase activity, acting on the CH-OH group of donors, NAD or NADP as acceptor	4/879	33/7666	0.533353	0.999887	ENSFCAG00000005659/ENSFCAG00000011474/ENSFCAG00000049116/ENSFCAG00000015372	ME2/PHGDH/ENSFCAG00000049116/MDH1B	4	2	ENSFCAG00000005659/ENSFCAG00000049116	2	ENSFCAG00000011474/ENSFCAG00000015372
MF	GO:0008047	enzyme activator activity	5/879	43/7666	0.557794	0.999887	ENSFCAG00000006841/ENSFCAG00000011649/ENSFCAG00000032760/ENSFCAG00000014695/ENSFCAG00000043220	AGFG2/ASAP3/ENSFCAG00000032760/AGAP2/CDK5R2	5	1	ENSFCAG00000032760	4	ENSFCAG00000006841/ENSFCAG00000011649/ENSFCAG00000014695/ENSFCAG00000043220
MF	GO:0050660	flavin adenine dinucleotide binding	4/879	34/7666	0.557833	0.999887	ENSFCAG00000003989/ENSFCAG00000005622/ENSFCAG00000012193/ENSFCAG00000006006	DHCR24/CHDH/LDHD/AIFM3	4	0		4	ENSFCAG00000003989/ENSFCAG00000005622/ENSFCAG00000012193/ENSFCAG00000006006
MF	GO:0051536	iron-sulfur cluster binding	3/879	25/7666	0.558941	0.999887	ENSFCAG00000006417/ENSFCAG00000035139/ENSFCAG00000006006	MOCS1/RSAD2/AIFM3	3	0		3	ENSFCAG00000006417/ENSFCAG00000035139/ENSFCAG00000006006
MF	GO:0051540	metal cluster binding	3/879	25/7666	0.558941	0.999887	ENSFCAG00000006417/ENSFCAG00000035139/ENSFCAG00000006006	MOCS1/RSAD2/AIFM3	3	0		3	ENSFCAG00000006417/ENSFCAG00000035139/ENSFCAG00000006006
MF	GO:0003743	translation initiation factor activity	2/879	16/7666	0.562518	0.999887	ENSFCAG00000009949/ENSFCAG00000034315	EIF4E/ENSFCAG00000034315	2	2	ENSFCAG00000009949/ENSFCAG00000034315	0
MF	GO:0048037	cofactor binding	21/879	186/7666	0.565477	0.999887	ENSFCAG00000002140/ENSFCAG00000003989/ENSFCAG00000002452/ENSFCAG00000025479/ENSFCAG00000001634/ENSFCAG00000002016/ENSFCAG00000036552/ENSFCAG00000005659/ENSFCAG00000011474/ENSFCAG00000005474/ENSFCAG00000006417/novel.975/ENSFCAG00000005622/ENSFCAG00000001642/ENSFCAG00000035139/ENSFCAG00000012193/ENSFCAG00000005862/ENSFCAG00000001352/ENSFCAG00000026110/ENSFCAG00000006006/ENSFCAG00000011410	ACLY/DHCR24/CYP24A1/CYP51A1/SPTLC2/CYP1A1/ENSFCAG00000036552/ME2/PHGDH/ACBD4/MOCS1/-/CHDH/GPT2/RSAD2/LDHD/KYAT1/CYP46A1/CYP2D6/AIFM3/CYP2W1	21	6	ENSFCAG00000002452/ENSFCAG00000001634/ENSFCAG00000002016/ENSFCAG00000036552/ENSFCAG00000005659/novel.975	15	ENSFCAG00000002140/ENSFCAG00000003989/ENSFCAG00000025479/ENSFCAG00000011474/ENSFCAG00000005474/ENSFCAG00000006417/ENSFCAG00000005622/ENSFCAG00000001642/ENSFCAG00000035139/ENSFCAG00000012193/ENSFCAG00000005862/ENSFCAG00000001352/ENSFCAG00000026110/ENSFCAG00000006006/ENSFCAG00000011410
MF	GO:0030170	pyridoxal phosphate binding	3/879	26/7666	0.58646	0.999887	ENSFCAG00000001634/ENSFCAG00000001642/ENSFCAG00000005862	SPTLC2/GPT2/KYAT1	3	1	ENSFCAG00000001634	2	ENSFCAG00000001642/ENSFCAG00000005862
MF	GO:0070279	vitamin B6 binding	3/879	26/7666	0.58646	0.999887	ENSFCAG00000001634/ENSFCAG00000001642/ENSFCAG00000005862	SPTLC2/GPT2/KYAT1	3	1	ENSFCAG00000001634	2	ENSFCAG00000001642/ENSFCAG00000005862
MF	GO:0005543	phospholipid binding	7/879	63/7666	0.594579	0.999887	ENSFCAG00000029123/ENSFCAG00000005391/ENSFCAG00000012417/ENSFCAG00000006388/ENSFCAG00000006526/ENSFCAG00000013062/ENSFCAG00000009658	PICALM/SNX8/SNX33/ARHGAP33/PXK/ARHGAP32/ANXA9	7	2	ENSFCAG00000029123/ENSFCAG00000005391	5	ENSFCAG00000012417/ENSFCAG00000006388/ENSFCAG00000006526/ENSFCAG00000013062/ENSFCAG00000009658
MF	GO:0001664	G protein-coupled receptor binding	2/879	17/7666	0.596409	0.999887	ENSFCAG00000004666/ENSFCAG00000038488	CXCL8/ENSFCAG00000038488	2	2	ENSFCAG00000004666/ENSFCAG00000038488	0
MF	GO:0051287	NAD binding	2/879	17/7666	0.596409	0.999887	ENSFCAG00000005659/ENSFCAG00000011474	ME2/PHGDH	2	1	ENSFCAG00000005659	1	ENSFCAG00000011474
MF	GO:0001883	purine nucleoside binding	23/879	207/7666	0.597868	0.999887	ENSFCAG00000009578/ENSFCAG00000023508/ENSFCAG00000015719/ENSFCAG00000008068/ENSFCAG00000026213/ENSFCAG00000042388/ENSFCAG00000042800/ENSFCAG00000006749/ENSFCAG00000004488/ENSFCAG00000015553/ENSFCAG00000005837/ENSFCAG00000002479/ENSFCAG00000023276/ENSFCAG00000022318/ENSFCAG00000002316/ENSFCAG00000040897/ENSFCAG00000025776/ENSFCAG00000014695/ENSFCAG00000001627/ENSFCAG00000045564/ENSFCAG00000045027/…	RRAS2/RND3/GNL3/MX1/GTPBP4/RAB3D/ENSFCAG00000042800/RASL11A/ENSFCAG00000004488/RHOBTB1/DNM1/RAB3A/RND2/RHOJ/RAB40B/ENSFCAG00000040897/RAC2/AGAP2/RAB37/RAC3/ENSFCAG00000045027/RAB3C/RAB20	23	5	ENSFCAG00000009578/ENSFCAG00000015719/ENSFCAG00000026213/ENSFCAG00000025776/ENSFCAG00000045027	18	ENSFCAG00000023508/ENSFCAG00000008068/ENSFCAG00000042388/ENSFCAG00000042800/ENSFCAG00000006749/ENSFCAG00000004488/ENSFCAG00000015553/ENSFCAG00000005837/ENSFCAG00000002479/ENSFCAG00000023276/ENSFCAG00000022318/ENSFCAG00000002316/ENSFCAG00000040897/ENSFCAG00000014695/ENSFCAG00000001627/ENSFCAG00000045564/ENSFCAG00000002193/ENSFCAG00000026766
MF	GO:0005525	GTP binding	23/879	207/7666	0.597868	0.999887	ENSFCAG00000009578/ENSFCAG00000023508/ENSFCAG00000015719/ENSFCAG00000008068/ENSFCAG00000026213/ENSFCAG00000042388/ENSFCAG00000042800/ENSFCAG00000006749/ENSFCAG00000004488/ENSFCAG00000015553/ENSFCAG00000005837/ENSFCAG00000002479/ENSFCAG00000023276/ENSFCAG00000022318/ENSFCAG00000002316/ENSFCAG00000040897/ENSFCAG00000025776/ENSFCAG00000014695/ENSFCAG00000001627/ENSFCAG00000045564/ENSFCAG00000045027/…	RRAS2/RND3/GNL3/MX1/GTPBP4/RAB3D/ENSFCAG00000042800/RASL11A/ENSFCAG00000004488/RHOBTB1/DNM1/RAB3A/RND2/RHOJ/RAB40B/ENSFCAG00000040897/RAC2/AGAP2/RAB37/RAC3/ENSFCAG00000045027/RAB3C/RAB20	23	5	ENSFCAG00000009578/ENSFCAG00000015719/ENSFCAG00000026213/ENSFCAG00000025776/ENSFCAG00000045027	18	ENSFCAG00000023508/ENSFCAG00000008068/ENSFCAG00000042388/ENSFCAG00000042800/ENSFCAG00000006749/ENSFCAG00000004488/ENSFCAG00000015553/ENSFCAG00000005837/ENSFCAG00000002479/ENSFCAG00000023276/ENSFCAG00000022318/ENSFCAG00000002316/ENSFCAG00000040897/ENSFCAG00000014695/ENSFCAG00000001627/ENSFCAG00000045564/ENSFCAG00000002193/ENSFCAG00000026766
MF	GO:0032549	ribonucleoside binding	23/879	207/7666	0.597868	0.999887	ENSFCAG00000009578/ENSFCAG00000023508/ENSFCAG00000015719/ENSFCAG00000008068/ENSFCAG00000026213/ENSFCAG00000042388/ENSFCAG00000042800/ENSFCAG00000006749/ENSFCAG00000004488/ENSFCAG00000015553/ENSFCAG00000005837/ENSFCAG00000002479/ENSFCAG00000023276/ENSFCAG00000022318/ENSFCAG00000002316/ENSFCAG00000040897/ENSFCAG00000025776/ENSFCAG00000014695/ENSFCAG00000001627/ENSFCAG00000045564/ENSFCAG00000045027/…	RRAS2/RND3/GNL3/MX1/GTPBP4/RAB3D/ENSFCAG00000042800/RASL11A/ENSFCAG00000004488/RHOBTB1/DNM1/RAB3A/RND2/RHOJ/RAB40B/ENSFCAG00000040897/RAC2/AGAP2/RAB37/RAC3/ENSFCAG00000045027/RAB3C/RAB20	23	5	ENSFCAG00000009578/ENSFCAG00000015719/ENSFCAG00000026213/ENSFCAG00000025776/ENSFCAG00000045027	18	ENSFCAG00000023508/ENSFCAG00000008068/ENSFCAG00000042388/ENSFCAG00000042800/ENSFCAG00000006749/ENSFCAG00000004488/ENSFCAG00000015553/ENSFCAG00000005837/ENSFCAG00000002479/ENSFCAG00000023276/ENSFCAG00000022318/ENSFCAG00000002316/ENSFCAG00000040897/ENSFCAG00000014695/ENSFCAG00000001627/ENSFCAG00000045564/ENSFCAG00000002193/ENSFCAG00000026766
MF	GO:0032550	purine ribonucleoside binding	23/879	207/7666	0.597868	0.999887	ENSFCAG00000009578/ENSFCAG00000023508/ENSFCAG00000015719/ENSFCAG00000008068/ENSFCAG00000026213/ENSFCAG00000042388/ENSFCAG00000042800/ENSFCAG00000006749/ENSFCAG00000004488/ENSFCAG00000015553/ENSFCAG00000005837/ENSFCAG00000002479/ENSFCAG00000023276/ENSFCAG00000022318/ENSFCAG00000002316/ENSFCAG00000040897/ENSFCAG00000025776/ENSFCAG00000014695/ENSFCAG00000001627/ENSFCAG00000045564/ENSFCAG00000045027/…	RRAS2/RND3/GNL3/MX1/GTPBP4/RAB3D/ENSFCAG00000042800/RASL11A/ENSFCAG00000004488/RHOBTB1/DNM1/RAB3A/RND2/RHOJ/RAB40B/ENSFCAG00000040897/RAC2/AGAP2/RAB37/RAC3/ENSFCAG00000045027/RAB3C/RAB20	23	5	ENSFCAG00000009578/ENSFCAG00000015719/ENSFCAG00000026213/ENSFCAG00000025776/ENSFCAG00000045027	18	ENSFCAG00000023508/ENSFCAG00000008068/ENSFCAG00000042388/ENSFCAG00000042800/ENSFCAG00000006749/ENSFCAG00000004488/ENSFCAG00000015553/ENSFCAG00000005837/ENSFCAG00000002479/ENSFCAG00000023276/ENSFCAG00000022318/ENSFCAG00000002316/ENSFCAG00000040897/ENSFCAG00000014695/ENSFCAG00000001627/ENSFCAG00000045564/ENSFCAG00000002193/ENSFCAG00000026766
MF	GO:0005230	extracellular ligand-gated ion channel activity	4/879	36/7666	0.604621	0.999887	ENSFCAG00000001930/ENSFCAG00000018228/ENSFCAG00000036300/ENSFCAG00000007786	CHRNA5/ENSFCAG00000018228/ENSFCAG00000036300/ENSFCAG00000007786	4	2	ENSFCAG00000001930/ENSFCAG00000036300	2	ENSFCAG00000018228/ENSFCAG00000007786
MF	GO:0016491	oxidoreductase activity	33/879	297/7666	0.605772	0.999887	ENSFCAG00000040191/ENSFCAG00000011546/ENSFCAG00000003989/ENSFCAG00000032708/ENSFCAG00000002452/ENSFCAG00000025479/ENSFCAG00000002016/ENSFCAG00000036552/ENSFCAG00000005659/ENSFCAG00000011474/ENSFCAG00000000067/ENSFCAG00000032075/ENSFCAG00000007938/ENSFCAG00000013085/novel.975/ENSFCAG00000005622/ENSFCAG00000033553/ENSFCAG00000036951/ENSFCAG00000018569/ENSFCAG00000009346/ENSFCAG00000030486/ENSFCAG00…	ENSFCAG00000040191/LOXL1/DHCR24/MSMO1/CYP24A1/CYP51A1/CYP1A1/ENSFCAG00000036552/ME2/PHGDH/MTHFR/MT-ND6/P4HA3/MAOA/-/CHDH/ENSFCAG00000033553/CPHL1/GRXCR1/PYROXD2/DIO1/LDHD/ENSFCAG00000049116/AGMO/AASS/MDH1B/CYP46A1/CYP2D6/CYB5R2/COX4I2/AIFM3/CYP2W1/HAO1	33	10	ENSFCAG00000040191/ENSFCAG00000002452/ENSFCAG00000002016/ENSFCAG00000036552/ENSFCAG00000005659/ENSFCAG00000032075/ENSFCAG00000007938/novel.975/ENSFCAG00000036951/ENSFCAG00000049116	23	ENSFCAG00000011546/ENSFCAG00000003989/ENSFCAG00000032708/ENSFCAG00000025479/ENSFCAG00000011474/ENSFCAG00000000067/ENSFCAG00000013085/ENSFCAG00000005622/ENSFCAG00000033553/ENSFCAG00000018569/ENSFCAG00000009346/ENSFCAG00000030486/ENSFCAG00000012193/ENSFCAG00000018846/ENSFCAG00000029895/ENSFCAG00000015372/ENSFCAG00000001352/ENSFCAG00000026110/ENSFCAG00000006443/ENSFCAG00000014664/ENSFCAG00000006006/…
MF	GO:0001882	nucleoside binding	23/879	208/7666	0.607542	0.999887	ENSFCAG00000009578/ENSFCAG00000023508/ENSFCAG00000015719/ENSFCAG00000008068/ENSFCAG00000026213/ENSFCAG00000042388/ENSFCAG00000042800/ENSFCAG00000006749/ENSFCAG00000004488/ENSFCAG00000015553/ENSFCAG00000005837/ENSFCAG00000002479/ENSFCAG00000023276/ENSFCAG00000022318/ENSFCAG00000002316/ENSFCAG00000040897/ENSFCAG00000025776/ENSFCAG00000014695/ENSFCAG00000001627/ENSFCAG00000045564/ENSFCAG00000045027/…	RRAS2/RND3/GNL3/MX1/GTPBP4/RAB3D/ENSFCAG00000042800/RASL11A/ENSFCAG00000004488/RHOBTB1/DNM1/RAB3A/RND2/RHOJ/RAB40B/ENSFCAG00000040897/RAC2/AGAP2/RAB37/RAC3/ENSFCAG00000045027/RAB3C/RAB20	23	5	ENSFCAG00000009578/ENSFCAG00000015719/ENSFCAG00000026213/ENSFCAG00000025776/ENSFCAG00000045027	18	ENSFCAG00000023508/ENSFCAG00000008068/ENSFCAG00000042388/ENSFCAG00000042800/ENSFCAG00000006749/ENSFCAG00000004488/ENSFCAG00000015553/ENSFCAG00000005837/ENSFCAG00000002479/ENSFCAG00000023276/ENSFCAG00000022318/ENSFCAG00000002316/ENSFCAG00000040897/ENSFCAG00000014695/ENSFCAG00000001627/ENSFCAG00000045564/ENSFCAG00000002193/ENSFCAG00000026766
MF	GO:0016866	intramolecular transferase activity	2/879	18/7666	0.62829	0.999887	ENSFCAG00000040796/ENSFCAG00000010359	RPUSD2/RPUSD1	2	1	ENSFCAG00000040796	1	ENSFCAG00000010359
MF	GO:0016773	phosphotransferase activity, alcohol group as acceptor	51/879	461/7666	0.633321	0.999887	ENSFCAG00000011053/ENSFCAG00000012570/ENSFCAG00000009534/ENSFCAG00000003692/ENSFCAG00000003021/ENSFCAG00000007334/ENSFCAG00000014563/ENSFCAG00000004420/ENSFCAG00000027782/ENSFCAG00000023702/ENSFCAG00000005098/ENSFCAG00000035828/ENSFCAG00000010311/ENSFCAG00000007523/ENSFCAG00000030270/ENSFCAG00000013874/ENSFCAG00000012813/ENSFCAG00000015373/ENSFCAG00000010710/ENSFCAG00000005333/ENSFCAG00000001973/…	PLK2/MAPK6/MET/FGFR2/DYRK1B/DMPK/NEK6/MAP2K5/MAPK14/PIM1/DAPK1/TRIB2/PRKD2/MAST3/STK38L/SGK1/RPS6KA1/FASTKD2/ALPK1/PRAG1/LRRK1/CLK2/RNASEL/EPHA4/TRIB3/MAST1/STK36/ENSFCAG00000041165/KSR1/WNK4/FASTKD3/DYRK3/RPS6KL1/EPHB3/ENSFCAG00000007922/STK32C/ENSFCAG00000045315/PIP5KL1/CDK18/MYLK3/HUNK/ITK/SPEG/MAP2K6/ALK/TESK2/STYK1/ENSFCAG00000011506/AMHR2/RSKR/CDKL4	51	9	ENSFCAG00000012570/ENSFCAG00000009534/ENSFCAG00000003692/ENSFCAG00000030270/ENSFCAG00000015373/ENSFCAG00000007712/ENSFCAG00000015104/ENSFCAG00000009952/ENSFCAG00000008388	42	ENSFCAG00000011053/ENSFCAG00000003021/ENSFCAG00000007334/ENSFCAG00000014563/ENSFCAG00000004420/ENSFCAG00000027782/ENSFCAG00000023702/ENSFCAG00000005098/ENSFCAG00000035828/ENSFCAG00000010311/ENSFCAG00000007523/ENSFCAG00000013874/ENSFCAG00000012813/ENSFCAG00000010710/ENSFCAG00000005333/ENSFCAG00000001973/ENSFCAG00000045726/ENSFCAG00000024554/ENSFCAG00000034643/ENSFCAG00000000475/ENSFCAG00000004156/…
MF	GO:0035091	phosphatidylinositol binding	5/879	47/7666	0.639267	0.999887	ENSFCAG00000005391/ENSFCAG00000012417/ENSFCAG00000006388/ENSFCAG00000006526/ENSFCAG00000013062	SNX8/SNX33/ARHGAP33/PXK/ARHGAP32	5	1	ENSFCAG00000005391	4	ENSFCAG00000012417/ENSFCAG00000006388/ENSFCAG00000006526/ENSFCAG00000013062
MF	GO:0022836	gated channel activity	7/879	66/7666	0.644911	0.999887	ENSFCAG00000001930/ENSFCAG00000018228/ENSFCAG00000009963/ENSFCAG00000036300/ENSFCAG00000007786/ENSFCAG00000006759/ENSFCAG00000011811	CHRNA5/ENSFCAG00000018228/CACNB1/ENSFCAG00000036300/ENSFCAG00000007786/ENSFCAG00000006759/KCNE4	7	4	ENSFCAG00000001930/ENSFCAG00000036300/ENSFCAG00000006759/ENSFCAG00000011811	3	ENSFCAG00000018228/ENSFCAG00000009963/ENSFCAG00000007786
MF	GO:0022839	ion gated channel activity	7/879	66/7666	0.644911	0.999887	ENSFCAG00000001930/ENSFCAG00000018228/ENSFCAG00000009963/ENSFCAG00000036300/ENSFCAG00000007786/ENSFCAG00000006759/ENSFCAG00000011811	CHRNA5/ENSFCAG00000018228/CACNB1/ENSFCAG00000036300/ENSFCAG00000007786/ENSFCAG00000006759/KCNE4	7	4	ENSFCAG00000001930/ENSFCAG00000036300/ENSFCAG00000006759/ENSFCAG00000011811	3	ENSFCAG00000018228/ENSFCAG00000009963/ENSFCAG00000007786
MF	GO:0003924	GTPase activity	19/879	176/7666	0.646926	0.999887	ENSFCAG00000009578/ENSFCAG00000023508/ENSFCAG00000008068/ENSFCAG00000042388/ENSFCAG00000042800/ENSFCAG00000006749/ENSFCAG00000015553/ENSFCAG00000005837/ENSFCAG00000002479/ENSFCAG00000023276/ENSFCAG00000022318/ENSFCAG00000002316/ENSFCAG00000040897/ENSFCAG00000025776/ENSFCAG00000014695/ENSFCAG00000001627/ENSFCAG00000045564/ENSFCAG00000002193/ENSFCAG00000026766	RRAS2/RND3/MX1/RAB3D/ENSFCAG00000042800/RASL11A/RHOBTB1/DNM1/RAB3A/RND2/RHOJ/RAB40B/ENSFCAG00000040897/RAC2/AGAP2/RAB37/RAC3/RAB3C/RAB20	19	2	ENSFCAG00000009578/ENSFCAG00000025776	17	ENSFCAG00000023508/ENSFCAG00000008068/ENSFCAG00000042388/ENSFCAG00000042800/ENSFCAG00000006749/ENSFCAG00000015553/ENSFCAG00000005837/ENSFCAG00000002479/ENSFCAG00000023276/ENSFCAG00000022318/ENSFCAG00000002316/ENSFCAG00000040897/ENSFCAG00000014695/ENSFCAG00000001627/ENSFCAG00000045564/ENSFCAG00000002193/ENSFCAG00000026766
MF	GO:0003779	actin binding	6/879	57/7666	0.650515	0.999887	ENSFCAG00000007306/ENSFCAG00000043376/ENSFCAG00000009639/ENSFCAG00000003622/ENSFCAG00000006526/ENSFCAG00000009474	TLN2/ENSFCAG00000043376/SVIL/ABLIM3/PXK/WASF3	6	0		6	ENSFCAG00000007306/ENSFCAG00000043376/ENSFCAG00000009639/ENSFCAG00000003622/ENSFCAG00000006526/ENSFCAG00000009474
MF	GO:0036459	thiol-dependent ubiquitinyl hydrolase activity	6/879	57/7666	0.650515	0.999887	ENSFCAG00000013719/ENSFCAG00000009660/ENSFCAG00000004976/ENSFCAG00000007458/ENSFCAG00000030232/ENSFCAG00000022369	USP54/MINDY1/USP28/USP35/ENSFCAG00000030232/USP49	6	0		6	ENSFCAG00000013719/ENSFCAG00000009660/ENSFCAG00000004976/ENSFCAG00000007458/ENSFCAG00000030232/ENSFCAG00000022369
MF	GO:0101005	ubiquitinyl hydrolase activity	6/879	57/7666	0.650515	0.999887	ENSFCAG00000013719/ENSFCAG00000009660/ENSFCAG00000004976/ENSFCAG00000007458/ENSFCAG00000030232/ENSFCAG00000022369	USP54/MINDY1/USP28/USP35/ENSFCAG00000030232/USP49	6	0		6	ENSFCAG00000013719/ENSFCAG00000009660/ENSFCAG00000004976/ENSFCAG00000007458/ENSFCAG00000030232/ENSFCAG00000022369
MF	GO:0019001	guanyl nucleotide binding	24/879	223/7666	0.662841	0.999887	ENSFCAG00000009578/ENSFCAG00000023508/ENSFCAG00000015719/ENSFCAG00000008068/ENSFCAG00000026213/ENSFCAG00000042388/ENSFCAG00000042800/ENSFCAG00000006749/ENSFCAG00000004488/ENSFCAG00000015553/ENSFCAG00000005837/ENSFCAG00000002479/ENSFCAG00000023276/ENSFCAG00000041180/ENSFCAG00000022318/ENSFCAG00000002316/ENSFCAG00000040897/ENSFCAG00000025776/ENSFCAG00000014695/ENSFCAG00000001627/ENSFCAG00000045564/…	RRAS2/RND3/GNL3/MX1/GTPBP4/RAB3D/ENSFCAG00000042800/RASL11A/ENSFCAG00000004488/RHOBTB1/DNM1/RAB3A/RND2/ENSFCAG00000041180/RHOJ/RAB40B/ENSFCAG00000040897/RAC2/AGAP2/RAB37/RAC3/ENSFCAG00000045027/RAB3C/RAB20	24	5	ENSFCAG00000009578/ENSFCAG00000015719/ENSFCAG00000026213/ENSFCAG00000025776/ENSFCAG00000045027	19	ENSFCAG00000023508/ENSFCAG00000008068/ENSFCAG00000042388/ENSFCAG00000042800/ENSFCAG00000006749/ENSFCAG00000004488/ENSFCAG00000015553/ENSFCAG00000005837/ENSFCAG00000002479/ENSFCAG00000023276/ENSFCAG00000041180/ENSFCAG00000022318/ENSFCAG00000002316/ENSFCAG00000040897/ENSFCAG00000014695/ENSFCAG00000001627/ENSFCAG00000045564/ENSFCAG00000002193/ENSFCAG00000026766
MF	GO:0019783	ubiquitin-like protein-specific protease activity	6/879	58/7666	0.667478	0.999887	ENSFCAG00000013719/ENSFCAG00000009660/ENSFCAG00000004976/ENSFCAG00000007458/ENSFCAG00000030232/ENSFCAG00000022369	USP54/MINDY1/USP28/USP35/ENSFCAG00000030232/USP49	6	0		6	ENSFCAG00000013719/ENSFCAG00000009660/ENSFCAG00000004976/ENSFCAG00000007458/ENSFCAG00000030232/ENSFCAG00000022369
MF	GO:0051020	GTPase binding	13/879	124/7666	0.677386	0.999887	ENSFCAG00000007257/ENSFCAG00000000657/ENSFCAG00000013996/ENSFCAG00000006865/ENSFCAG00000001486/ENSFCAG00000003569/ENSFCAG00000015134/ENSFCAG00000045315/ENSFCAG00000014999/ENSFCAG00000036369/ENSFCAG00000009579/ENSFCAG00000013972/ENSFCAG00000011577	IQSEC2/PLEKHG5/RAPGEF3/PLEKHG6/SH2D3C/ARHGEF3/FGD3/ENSFCAG00000045315/RAPGEFL1/PSD2/PSD4/RASGEF1A/KNDC1	13	0		13	ENSFCAG00000007257/ENSFCAG00000000657/ENSFCAG00000013996/ENSFCAG00000006865/ENSFCAG00000001486/ENSFCAG00000003569/ENSFCAG00000015134/ENSFCAG00000045315/ENSFCAG00000014999/ENSFCAG00000036369/ENSFCAG00000009579/ENSFCAG00000013972/ENSFCAG00000011577
MF	GO:0004175	endopeptidase activity	21/879	198/7666	0.683198	0.999887	ENSFCAG00000015791/ENSFCAG00000014014/ENSFCAG00000010982/ENSFCAG00000022331/ENSFCAG00000015792/ENSFCAG00000013188/ENSFCAG00000002694/ENSFCAG00000031844/ENSFCAG00000006341/ENSFCAG00000019013/ENSFCAG00000005464/ENSFCAG00000002602/ENSFCAG00000026549/ENSFCAG00000006327/ENSFCAG00000001538/ENSFCAG00000015359/ENSFCAG00000005828/ENSFCAG00000015796/ENSFCAG00000045272/ENSFCAG00000015286/ENSFCAG00000027771	MMP1/MMP9/MMP12/ADGB/ENSFCAG00000015792/TLL1/MMP15/NRIP3/ADAM33/ADAMTS2/ADAM11/PRSS53/ADAMTS13/PCSK1/F12/ENSFCAG00000015359/ENSFCAG00000005828/MMP10/ENSFCAG00000045272/ADAMTS17/MMP16	21	9	ENSFCAG00000015791/ENSFCAG00000014014/ENSFCAG00000010982/ENSFCAG00000022331/ENSFCAG00000015792/ENSFCAG00000013188/ENSFCAG00000031844/ENSFCAG00000006327/ENSFCAG00000015796	12	ENSFCAG00000002694/ENSFCAG00000006341/ENSFCAG00000019013/ENSFCAG00000005464/ENSFCAG00000002602/ENSFCAG00000026549/ENSFCAG00000001538/ENSFCAG00000015359/ENSFCAG00000005828/ENSFCAG00000045272/ENSFCAG00000015286/ENSFCAG00000027771
MF	GO:0015276	ligand-gated ion channel activity	4/879	40/7666	0.688599	0.999887	ENSFCAG00000001930/ENSFCAG00000018228/ENSFCAG00000036300/ENSFCAG00000007786	CHRNA5/ENSFCAG00000018228/ENSFCAG00000036300/ENSFCAG00000007786	4	2	ENSFCAG00000001930/ENSFCAG00000036300	2	ENSFCAG00000018228/ENSFCAG00000007786
MF	GO:0022834	ligand-gated channel activity	4/879	40/7666	0.688599	0.999887	ENSFCAG00000001930/ENSFCAG00000018228/ENSFCAG00000036300/ENSFCAG00000007786	CHRNA5/ENSFCAG00000018228/ENSFCAG00000036300/ENSFCAG00000007786	4	2	ENSFCAG00000001930/ENSFCAG00000036300	2	ENSFCAG00000018228/ENSFCAG00000007786
MF	GO:0016874	ligase activity	7/879	69/7666	0.691396	0.999887	ENSFCAG00000022830/ENSFCAG00000010568/ENSFCAG00000010680/ENSFCAG00000002423/ENSFCAG00000009491/ENSFCAG00000005111/ENSFCAG00000008350	ASNS/ACACA/UBA7/CTPS1/MARS2/ASS1/ACACB	7	2	ENSFCAG00000002423/ENSFCAG00000009491	5	ENSFCAG00000022830/ENSFCAG00000010568/ENSFCAG00000010680/ENSFCAG00000005111/ENSFCAG00000008350
MF	GO:0016301	kinase activity	51/879	471/7666	0.695309	0.999887	ENSFCAG00000011053/ENSFCAG00000012570/ENSFCAG00000009534/ENSFCAG00000003692/ENSFCAG00000003021/ENSFCAG00000007334/ENSFCAG00000014563/ENSFCAG00000004420/ENSFCAG00000027782/ENSFCAG00000023702/ENSFCAG00000005098/ENSFCAG00000035828/ENSFCAG00000010311/ENSFCAG00000007523/ENSFCAG00000030270/ENSFCAG00000013874/ENSFCAG00000012813/ENSFCAG00000015373/ENSFCAG00000010710/ENSFCAG00000005333/ENSFCAG00000001973/…	PLK2/MAPK6/MET/FGFR2/DYRK1B/DMPK/NEK6/MAP2K5/MAPK14/PIM1/DAPK1/TRIB2/PRKD2/MAST3/STK38L/SGK1/RPS6KA1/FASTKD2/ALPK1/PRAG1/LRRK1/CLK2/RNASEL/ENSFCAG00000038645/EPHA4/TRIB3/MAST1/STK36/ENSFCAG00000041165/KSR1/WNK4/FASTKD3/DYRK3/RPS6KL1/EPHB3/STK32C/ENSFCAG00000045315/PIP5KL1/CDK18/MYLK3/HUNK/ITK/SPEG/MAP2K6/ALK/TESK2/STYK1/ENSFCAG00000011506/AMHR2/RSKR/CDKL4	51	9	ENSFCAG00000012570/ENSFCAG00000009534/ENSFCAG00000003692/ENSFCAG00000030270/ENSFCAG00000015373/ENSFCAG00000007712/ENSFCAG00000015104/ENSFCAG00000009952/ENSFCAG00000008388	42	ENSFCAG00000011053/ENSFCAG00000003021/ENSFCAG00000007334/ENSFCAG00000014563/ENSFCAG00000004420/ENSFCAG00000027782/ENSFCAG00000023702/ENSFCAG00000005098/ENSFCAG00000035828/ENSFCAG00000010311/ENSFCAG00000007523/ENSFCAG00000013874/ENSFCAG00000012813/ENSFCAG00000010710/ENSFCAG00000005333/ENSFCAG00000001973/ENSFCAG00000045726/ENSFCAG00000024554/ENSFCAG00000038645/ENSFCAG00000034643/ENSFCAG00000000475/…
MF	GO:0004190	aspartic-type endopeptidase activity	1/879	10/7666	0.704362	0.999887	ENSFCAG00000031844	NRIP3	1	1	ENSFCAG00000031844	0
MF	GO:0008137	NADH dehydrogenase (ubiquinone) activity	1/879	10/7666	0.704362	0.999887	ENSFCAG00000032075	MT-ND6	1	1	ENSFCAG00000032075	0
MF	GO:0016655	oxidoreductase activity, acting on NAD(P)H, quinone or similar compound as acceptor	1/879	10/7666	0.704362	0.999887	ENSFCAG00000032075	MT-ND6	1	1	ENSFCAG00000032075	0
MF	GO:0050136	NADH dehydrogenase (quinone) activity	1/879	10/7666	0.704362	0.999887	ENSFCAG00000032075	MT-ND6	1	1	ENSFCAG00000032075	0
MF	GO:0070001	aspartic-type peptidase activity	1/879	10/7666	0.704362	0.999887	ENSFCAG00000031844	NRIP3	1	1	ENSFCAG00000031844	0
MF	GO:0070011	peptidase activity, acting on L-amino acid peptides	34/879	320/7666	0.711457	0.999887	ENSFCAG00000015791/ENSFCAG00000014014/ENSFCAG00000010982/ENSFCAG00000022331/ENSFCAG00000039404/ENSFCAG00000008445/ENSFCAG00000015792/ENSFCAG00000013719/ENSFCAG00000009660/ENSFCAG00000004976/ENSFCAG00000007458/ENSFCAG00000030232/ENSFCAG00000013188/ENSFCAG00000002694/ENSFCAG00000003643/ENSFCAG00000031844/ENSFCAG00000008374/ENSFCAG00000006341/ENSFCAG00000019013/ENSFCAG00000015664/ENSFCAG00000005464/…	MMP1/MMP9/MMP12/ADGB/ENSFCAG00000039404/CTSC/ENSFCAG00000015792/USP54/MINDY1/USP28/USP35/ENSFCAG00000030232/TLL1/MMP15/CTSK/NRIP3/DPP6/ADAM33/ADAMTS2/TINAGL1/ADAM11/PRSS53/USP49/ADAMTS13/ACE/PCSK1/F12/ENSFCAG00000015359/ENSFCAG00000005828/MMP10/ENSFCAG00000045272/ADAMTS17/AGBL3/MMP16	34	12	ENSFCAG00000015791/ENSFCAG00000014014/ENSFCAG00000010982/ENSFCAG00000022331/ENSFCAG00000039404/ENSFCAG00000008445/ENSFCAG00000015792/ENSFCAG00000013188/ENSFCAG00000031844/ENSFCAG00000015664/ENSFCAG00000006327/ENSFCAG00000015796	22	ENSFCAG00000013719/ENSFCAG00000009660/ENSFCAG00000004976/ENSFCAG00000007458/ENSFCAG00000030232/ENSFCAG00000002694/ENSFCAG00000003643/ENSFCAG00000008374/ENSFCAG00000006341/ENSFCAG00000019013/ENSFCAG00000005464/ENSFCAG00000002602/ENSFCAG00000022369/ENSFCAG00000026549/ENSFCAG00000002078/ENSFCAG00000001538/ENSFCAG00000015359/ENSFCAG00000005828/ENSFCAG00000045272/ENSFCAG00000015286/ENSFCAG00000022109/…
MF	GO:0016788	hydrolase activity, acting on ester bonds	26/879	248/7666	0.718653	0.999887	ENSFCAG00000027730/ENSFCAG00000030002/ENSFCAG00000037697/ENSFCAG00000022678/ENSFCAG00000038613/ENSFCAG00000024554/ENSFCAG00000002761/ENSFCAG00000001316/ENSFCAG00000015180/ENSFCAG00000043816/ENSFCAG00000004336/ENSFCAG00000012867/ENSFCAG00000006025/ENSFCAG00000041180/ENSFCAG00000008926/ENSFCAG00000029239/ENSFCAG00000022207/ENSFCAG00000005165/ENSFCAG00000028649/ENSFCAG00000034327/ENSFCAG00000037118/…	PDE4D/PDE4B/DUSP1/LIPE/PTP4A3/RNASEL/SSH2/PLA2G3/DUSP10/ENSFCAG00000043816/SSH1/PDE10A/NT5C1A/ENSFCAG00000041180/HELZ2/PDE7B/ENSFCAG00000022207/PLB1/DUSP4/ARSJ/ENSFCAG00000037118/ENSFCAG00000023900/PLCH1/PTPN22/PTPRV/EXD1	26	3	ENSFCAG00000005165/ENSFCAG00000028649/ENSFCAG00000009238	23	ENSFCAG00000027730/ENSFCAG00000030002/ENSFCAG00000037697/ENSFCAG00000022678/ENSFCAG00000038613/ENSFCAG00000024554/ENSFCAG00000002761/ENSFCAG00000001316/ENSFCAG00000015180/ENSFCAG00000043816/ENSFCAG00000004336/ENSFCAG00000012867/ENSFCAG00000006025/ENSFCAG00000041180/ENSFCAG00000008926/ENSFCAG00000029239/ENSFCAG00000022207/ENSFCAG00000034327/ENSFCAG00000037118/ENSFCAG00000023900/ENSFCAG00000012834/…
MF	GO:0015631	tubulin binding	7/879	71/7666	0.72011	0.999887	ENSFCAG00000008782/ENSFCAG00000024249/ENSFCAG00000004597/ENSFCAG00000028169/ENSFCAG00000022128/ENSFCAG00000006712/ENSFCAG00000002087	MAP4/MAP2/KIF21B/KIF26A/KIF26B/MAPT/KIF5A	7	0		7	ENSFCAG00000008782/ENSFCAG00000024249/ENSFCAG00000004597/ENSFCAG00000028169/ENSFCAG00000022128/ENSFCAG00000006712/ENSFCAG00000002087
MF	GO:0016758	transferase activity, transferring hexosyl groups	7/879	71/7666	0.72011	0.999887	ENSFCAG00000029335/ENSFCAG00000007580/ENSFCAG00000004015/ENSFCAG00000012912/ENSFCAG00000012542/ENSFCAG00000040691/ENSFCAG00000022706	ENSFCAG00000029335/B4GALNT4/B3GALT4/GCNT3/B3GNT7/ENSFCAG00000040691/B3GNT5	7	4	ENSFCAG00000029335/ENSFCAG00000004015/ENSFCAG00000012912/ENSFCAG00000022706	3	ENSFCAG00000007580/ENSFCAG00000012542/ENSFCAG00000040691
MF	GO:0050662	coenzyme binding	10/879	101/7666	0.735942	0.999887	ENSFCAG00000003989/ENSFCAG00000001634/ENSFCAG00000005659/ENSFCAG00000011474/ENSFCAG00000005474/ENSFCAG00000005622/ENSFCAG00000001642/ENSFCAG00000012193/ENSFCAG00000005862/ENSFCAG00000006006	DHCR24/SPTLC2/ME2/PHGDH/ACBD4/CHDH/GPT2/LDHD/KYAT1/AIFM3	10	2	ENSFCAG00000001634/ENSFCAG00000005659	8	ENSFCAG00000003989/ENSFCAG00000011474/ENSFCAG00000005474/ENSFCAG00000005622/ENSFCAG00000001642/ENSFCAG00000012193/ENSFCAG00000005862/ENSFCAG00000006006
MF	GO:0008092	cytoskeletal protein binding	14/879	139/7666	0.737447	0.999887	ENSFCAG00000008782/ENSFCAG00000007306/ENSFCAG00000024249/ENSFCAG00000043376/ENSFCAG00000009639/ENSFCAG00000004597/ENSFCAG00000028169/ENSFCAG00000003622/ENSFCAG00000046712/ENSFCAG00000006526/ENSFCAG00000022128/ENSFCAG00000009474/ENSFCAG00000006712/ENSFCAG00000002087	MAP4/TLN2/MAP2/ENSFCAG00000043376/SVIL/KIF21B/KIF26A/ABLIM3/RFLNB/PXK/KIF26B/WASF3/MAPT/KIF5A	14	0		14	ENSFCAG00000008782/ENSFCAG00000007306/ENSFCAG00000024249/ENSFCAG00000043376/ENSFCAG00000009639/ENSFCAG00000004597/ENSFCAG00000028169/ENSFCAG00000003622/ENSFCAG00000046712/ENSFCAG00000006526/ENSFCAG00000022128/ENSFCAG00000009474/ENSFCAG00000006712/ENSFCAG00000002087
MF	GO:0001871	pattern binding	1/879	11/7666	0.738305	0.999887	ENSFCAG00000009411	SUSD2	1	0		1	ENSFCAG00000009411
MF	GO:0003954	NADH dehydrogenase activity	1/879	11/7666	0.738305	0.999887	ENSFCAG00000032075	MT-ND6	1	1	ENSFCAG00000032075	0
MF	GO:0004197	cysteine-type endopeptidase activity	1/879	11/7666	0.738305	0.999887	ENSFCAG00000022331	ADGB	1	1	ENSFCAG00000022331	0
MF	GO:0004970	ionotropic glutamate receptor activity	1/879	11/7666	0.738305	0.999887	ENSFCAG00000018228	ENSFCAG00000018228	1	0		1	ENSFCAG00000018228
MF	GO:0005262	calcium channel activity	1/879	11/7666	0.738305	0.999887	ENSFCAG00000009963	CACNB1	1	0		1	ENSFCAG00000009963
MF	GO:0008066	glutamate receptor activity	1/879	11/7666	0.738305	0.999887	ENSFCAG00000018228	ENSFCAG00000018228	1	0		1	ENSFCAG00000018228
MF	GO:0015298	solute:cation antiporter activity	1/879	11/7666	0.738305	0.999887	ENSFCAG00000015311	SLC9C2	1	0		1	ENSFCAG00000015311
MF	GO:0015299	solute:proton antiporter activity	1/879	11/7666	0.738305	0.999887	ENSFCAG00000015311	SLC9C2	1	0		1	ENSFCAG00000015311
MF	GO:0016765	transferase activity, transferring alkyl or aryl (other than methyl) groups	1/879	11/7666	0.738305	0.999887	ENSFCAG00000011965	MAT2A	1	1	ENSFCAG00000011965	0
MF	GO:0022824	transmitter-gated ion channel activity	1/879	11/7666	0.738305	0.999887	ENSFCAG00000018228	ENSFCAG00000018228	1	0		1	ENSFCAG00000018228
MF	GO:0022835	transmitter-gated channel activity	1/879	11/7666	0.738305	0.999887	ENSFCAG00000018228	ENSFCAG00000018228	1	0		1	ENSFCAG00000018228
MF	GO:0030247	polysaccharide binding	1/879	11/7666	0.738305	0.999887	ENSFCAG00000009411	SUSD2	1	0		1	ENSFCAG00000009411
MF	GO:0030594	neurotransmitter receptor activity	1/879	11/7666	0.738305	0.999887	ENSFCAG00000018228	ENSFCAG00000018228	1	0		1	ENSFCAG00000018228
MF	GO:0034061	DNA polymerase activity	1/879	11/7666	0.738305	0.999887	ENSFCAG00000022846	POLB	1	1	ENSFCAG00000022846	0
MF	GO:0019842	vitamin binding	3/879	33/7666	0.746658	0.999887	ENSFCAG00000001634/ENSFCAG00000001642/ENSFCAG00000005862	SPTLC2/GPT2/KYAT1	3	1	ENSFCAG00000001634	2	ENSFCAG00000001642/ENSFCAG00000005862
MF	GO:0019899	enzyme binding	14/879	141/7666	0.756468	0.999887	ENSFCAG00000007257/ENSFCAG00000000657/ENSFCAG00000013996/ENSFCAG00000006865/ENSFCAG00000001486/ENSFCAG00000003569/ENSFCAG00000015134/ENSFCAG00000032760/ENSFCAG00000045315/ENSFCAG00000014999/ENSFCAG00000036369/ENSFCAG00000009579/ENSFCAG00000013972/ENSFCAG00000011577	IQSEC2/PLEKHG5/RAPGEF3/PLEKHG6/SH2D3C/ARHGEF3/FGD3/ENSFCAG00000032760/ENSFCAG00000045315/RAPGEFL1/PSD2/PSD4/RASGEF1A/KNDC1	14	1	ENSFCAG00000032760	13	ENSFCAG00000007257/ENSFCAG00000000657/ENSFCAG00000013996/ENSFCAG00000006865/ENSFCAG00000001486/ENSFCAG00000003569/ENSFCAG00000015134/ENSFCAG00000045315/ENSFCAG00000014999/ENSFCAG00000036369/ENSFCAG00000009579/ENSFCAG00000013972/ENSFCAG00000011577
MF	GO:0004620	phospholipase activity	2/879	23/7666	0.758757	0.999887	ENSFCAG00000001316/ENSFCAG00000012834	PLA2G3/PLCH1	2	0		2	ENSFCAG00000001316/ENSFCAG00000012834
MF	GO:0016763	transferase activity, transferring pentosyl groups	2/879	23/7666	0.758757	0.999887	ENSFCAG00000000930/ENSFCAG00000027207	PARP14/QTRT2	2	1	ENSFCAG00000027207	1	ENSFCAG00000000930
MF	GO:0030695	GTPase regulator activity	4/879	44/7666	0.759119	0.999887	ENSFCAG00000006841/ENSFCAG00000011649/ENSFCAG00000014695/ENSFCAG00000001535	AGFG2/ASAP3/AGAP2/RGS14	4	0		4	ENSFCAG00000006841/ENSFCAG00000011649/ENSFCAG00000014695/ENSFCAG00000001535
MF	GO:0016757	transferase activity, transferring glycosyl groups	13/879	132/7666	0.761075	0.999887	ENSFCAG00000008558/ENSFCAG00000029335/ENSFCAG00000000930/ENSFCAG00000007580/ENSFCAG00000027207/ENSFCAG00000004015/ENSFCAG00000011005/ENSFCAG00000028053/ENSFCAG00000014089/ENSFCAG00000012912/ENSFCAG00000012542/ENSFCAG00000040691/ENSFCAG00000022706	LFNG/ENSFCAG00000029335/PARP14/B4GALNT4/QTRT2/B3GALT4/GXYLT2/ST8SIA2/ST6GALNAC3/GCNT3/B3GNT7/ENSFCAG00000040691/B3GNT5	13	7	ENSFCAG00000008558/ENSFCAG00000029335/ENSFCAG00000027207/ENSFCAG00000004015/ENSFCAG00000028053/ENSFCAG00000012912/ENSFCAG00000022706	6	ENSFCAG00000000930/ENSFCAG00000007580/ENSFCAG00000011005/ENSFCAG00000014089/ENSFCAG00000012542/ENSFCAG00000040691
MF	GO:0005096	GTPase activator activity	3/879	34/7666	0.764931	0.999887	ENSFCAG00000006841/ENSFCAG00000011649/ENSFCAG00000014695	AGFG2/ASAP3/AGAP2	3	0		3	ENSFCAG00000006841/ENSFCAG00000011649/ENSFCAG00000014695
MF	GO:0005544	calcium-dependent phospholipid binding	1/879	12/7666	0.768355	0.999887	ENSFCAG00000009658	ANXA9	1	0		1	ENSFCAG00000009658
MF	GO:0008134	transcription factor binding	1/879	12/7666	0.768355	0.999887	ENSFCAG00000012368	FOXA2	1	0		1	ENSFCAG00000012368
MF	GO:0016702	oxidoreductase activity, acting on single donors with incorporation of molecular oxygen, incorporation of two atoms of oxygen	1/879	12/7666	0.768355	0.999887	ENSFCAG00000007938	P4HA3	1	1	ENSFCAG00000007938	0
MF	GO:1901681	sulfur compound binding	1/879	12/7666	0.768355	0.999887	ENSFCAG00000005474	ACBD4	1	0		1	ENSFCAG00000005474
MF	GO:0008233	peptidase activity	34/879	332/7666	0.787334	0.999887	ENSFCAG00000015791/ENSFCAG00000014014/ENSFCAG00000010982/ENSFCAG00000022331/ENSFCAG00000039404/ENSFCAG00000008445/ENSFCAG00000015792/ENSFCAG00000013719/ENSFCAG00000009660/ENSFCAG00000004976/ENSFCAG00000007458/ENSFCAG00000030232/ENSFCAG00000013188/ENSFCAG00000002694/ENSFCAG00000003643/ENSFCAG00000031844/ENSFCAG00000008374/ENSFCAG00000006341/ENSFCAG00000019013/ENSFCAG00000015664/ENSFCAG00000005464/…	MMP1/MMP9/MMP12/ADGB/ENSFCAG00000039404/CTSC/ENSFCAG00000015792/USP54/MINDY1/USP28/USP35/ENSFCAG00000030232/TLL1/MMP15/CTSK/NRIP3/DPP6/ADAM33/ADAMTS2/TINAGL1/ADAM11/PRSS53/USP49/ADAMTS13/ACE/PCSK1/F12/ENSFCAG00000015359/ENSFCAG00000005828/MMP10/ENSFCAG00000045272/ADAMTS17/AGBL3/MMP16	34	12	ENSFCAG00000015791/ENSFCAG00000014014/ENSFCAG00000010982/ENSFCAG00000022331/ENSFCAG00000039404/ENSFCAG00000008445/ENSFCAG00000015792/ENSFCAG00000013188/ENSFCAG00000031844/ENSFCAG00000015664/ENSFCAG00000006327/ENSFCAG00000015796	22	ENSFCAG00000013719/ENSFCAG00000009660/ENSFCAG00000004976/ENSFCAG00000007458/ENSFCAG00000030232/ENSFCAG00000002694/ENSFCAG00000003643/ENSFCAG00000008374/ENSFCAG00000006341/ENSFCAG00000019013/ENSFCAG00000005464/ENSFCAG00000002602/ENSFCAG00000022369/ENSFCAG00000026549/ENSFCAG00000002078/ENSFCAG00000001538/ENSFCAG00000015359/ENSFCAG00000005828/ENSFCAG00000045272/ENSFCAG00000015286/ENSFCAG00000022109/…
MF	GO:0016829	lyase activity	4/879	46/7666	0.789423	0.999887	ENSFCAG00000028033/ENSFCAG00000000939/ENSFCAG00000010436/ENSFCAG00000024226	ENSFCAG00000028033/ADCY5/ACOD1/THA1	4	2	ENSFCAG00000028033/ENSFCAG00000010436	2	ENSFCAG00000000939/ENSFCAG00000024226
MF	GO:0004435	phosphatidylinositol phospholipase C activity	1/879	13/7666	0.794957	0.999887	ENSFCAG00000012834	PLCH1	1	0		1	ENSFCAG00000012834
MF	GO:0004629	phospholipase C activity	1/879	13/7666	0.794957	0.999887	ENSFCAG00000012834	PLCH1	1	0		1	ENSFCAG00000012834
MF	GO:0005319	lipid transporter activity	1/879	13/7666	0.794957	0.999887	ENSFCAG00000029807	APOB	1	0		1	ENSFCAG00000029807
MF	GO:0016278	lysine N-methyltransferase activity	1/879	13/7666	0.794957	0.999887	ENSFCAG00000013131	EZH1	1	0		1	ENSFCAG00000013131
MF	GO:0016279	protein-lysine N-methyltransferase activity	1/879	13/7666	0.794957	0.999887	ENSFCAG00000013131	EZH1	1	0		1	ENSFCAG00000013131
MF	GO:0016651	oxidoreductase activity, acting on NAD(P)H	1/879	13/7666	0.794957	0.999887	ENSFCAG00000032075	MT-ND6	1	1	ENSFCAG00000032075	0
MF	GO:0016701	oxidoreductase activity, acting on single donors with incorporation of molecular oxygen	1/879	13/7666	0.794957	0.999887	ENSFCAG00000007938	P4HA3	1	1	ENSFCAG00000007938	0
MF	GO:0018024	histone-lysine N-methyltransferase activity	1/879	13/7666	0.794957	0.999887	ENSFCAG00000013131	EZH1	1	0		1	ENSFCAG00000013131
MF	GO:0042054	histone methyltransferase activity	1/879	13/7666	0.794957	0.999887	ENSFCAG00000013131	EZH1	1	0		1	ENSFCAG00000013131
MF	GO:0051213	dioxygenase activity	1/879	13/7666	0.794957	0.999887	ENSFCAG00000007938	P4HA3	1	1	ENSFCAG00000007938	0
MF	GO:0008135	translation factor activity, RNA binding	2/879	26/7666	0.81639	0.999887	ENSFCAG00000009949/ENSFCAG00000034315	EIF4E/ENSFCAG00000034315	2	2	ENSFCAG00000009949/ENSFCAG00000034315	0
MF	GO:0003950	NAD+ ADP-ribosyltransferase activity	1/879	14/7666	0.818508	0.999887	ENSFCAG00000000930	PARP14	1	0		1	ENSFCAG00000000930
MF	GO:0008276	protein methyltransferase activity	1/879	14/7666	0.818508	0.999887	ENSFCAG00000013131	EZH1	1	0		1	ENSFCAG00000013131
MF	GO:0008375	acetylglucosaminyltransferase activity	1/879	14/7666	0.818508	0.999887	ENSFCAG00000012912	GCNT3	1	1	ENSFCAG00000012912	0
MF	GO:0016831	carboxy-lyase activity	1/879	14/7666	0.818508	0.999887	ENSFCAG00000028033	ENSFCAG00000028033	1	1	ENSFCAG00000028033	0
MF	GO:0016849	phosphorus-oxygen lyase activity	1/879	14/7666	0.818508	0.999887	ENSFCAG00000000939	ADCY5	1	0		1	ENSFCAG00000000939
MF	GO:0060589	nucleoside-triphosphatase regulator activity	4/879	49/7666	0.829067	0.999887	ENSFCAG00000006841/ENSFCAG00000011649/ENSFCAG00000014695/ENSFCAG00000001535	AGFG2/ASAP3/AGAP2/RGS14	4	0		4	ENSFCAG00000006841/ENSFCAG00000011649/ENSFCAG00000014695/ENSFCAG00000001535
MF	GO:0004843	thiol-dependent ubiquitin-specific protease activity	1/879	15/7666	0.839356	0.999887	ENSFCAG00000009660	MINDY1	1	0		1	ENSFCAG00000009660
MF	GO:0008170	N-methyltransferase activity	1/879	15/7666	0.839356	0.999887	ENSFCAG00000013131	EZH1	1	0		1	ENSFCAG00000013131
MF	GO:0015085	calcium ion transmembrane transporter activity	1/879	15/7666	0.839356	0.999887	ENSFCAG00000009963	CACNB1	1	0		1	ENSFCAG00000009963
MF	GO:0004725	protein tyrosine phosphatase activity	3/879	39/7666	0.840752	0.999887	ENSFCAG00000023900/ENSFCAG00000009238/ENSFCAG00000051093	ENSFCAG00000023900/PTPN22/PTPRV	3	1	ENSFCAG00000009238	2	ENSFCAG00000023900/ENSFCAG00000051093
MF	GO:0140097	catalytic activity, acting on DNA	3/879	39/7666	0.840752	0.999887	ENSFCAG00000022846/ENSFCAG00000011357/ENSFCAG00000004956	POLB/NEIL1/NEIL3	3	1	ENSFCAG00000022846	2	ENSFCAG00000011357/ENSFCAG00000004956
MF	GO:0003777	microtubule motor activity	5/879	61/7666	0.843933	0.999887	ENSFCAG00000004597/ENSFCAG00000028169/ENSFCAG00000024710/ENSFCAG00000022128/ENSFCAG00000002087	KIF21B/KIF26A/DNHD1/KIF26B/KIF5A	5	0		5	ENSFCAG00000004597/ENSFCAG00000028169/ENSFCAG00000024710/ENSFCAG00000022128/ENSFCAG00000002087
MF	GO:0005088	Ras guanyl-nucleotide exchange factor activity	5/879	61/7666	0.843933	0.999887	ENSFCAG00000000657/ENSFCAG00000006865/ENSFCAG00000003569/ENSFCAG00000015134/ENSFCAG00000045315	PLEKHG5/PLEKHG6/ARHGEF3/FGD3/ENSFCAG00000045315	5	0		5	ENSFCAG00000000657/ENSFCAG00000006865/ENSFCAG00000003569/ENSFCAG00000015134/ENSFCAG00000045315
MF	GO:0005089	Rho guanyl-nucleotide exchange factor activity	5/879	61/7666	0.843933	0.999887	ENSFCAG00000000657/ENSFCAG00000006865/ENSFCAG00000003569/ENSFCAG00000015134/ENSFCAG00000045315	PLEKHG5/PLEKHG6/ARHGEF3/FGD3/ENSFCAG00000045315	5	0		5	ENSFCAG00000000657/ENSFCAG00000006865/ENSFCAG00000003569/ENSFCAG00000015134/ENSFCAG00000045315
MF	GO:0008194	UDP-glycosyltransferase activity	2/879	28/7666	0.847641	0.999887	ENSFCAG00000007580/ENSFCAG00000012912	B4GALNT4/GCNT3	2	1	ENSFCAG00000012912	1	ENSFCAG00000007580
MF	GO:0004181	metallocarboxypeptidase activity	1/879	16/7666	0.857812	0.999887	ENSFCAG00000022109	AGBL3	1	0		1	ENSFCAG00000022109
MF	GO:0008235	metalloexopeptidase activity	1/879	16/7666	0.857812	0.999887	ENSFCAG00000022109	AGBL3	1	0		1	ENSFCAG00000022109
MF	GO:0016830	carbon-carbon lyase activity	1/879	16/7666	0.857812	0.999887	ENSFCAG00000028033	ENSFCAG00000028033	1	1	ENSFCAG00000028033	0
MF	GO:0015078	proton transmembrane transporter activity	3/879	41/7666	0.864584	0.999887	novel.975/ENSFCAG00000015311/ENSFCAG00000014664	-/SLC9C2/COX4I2	3	1	novel.975	2	ENSFCAG00000015311/ENSFCAG00000014664
MF	GO:0004540	ribonuclease activity	2/879	30/7666	0.873978	0.999887	ENSFCAG00000024554/ENSFCAG00000008926	RNASEL/HELZ2	2	0		2	ENSFCAG00000024554/ENSFCAG00000008926
MF	GO:0008484	sulfuric ester hydrolase activity	1/879	18/7666	0.888612	0.999887	ENSFCAG00000034327	ARSJ	1	0		1	ENSFCAG00000034327
MF	GO:0016667	oxidoreductase activity, acting on a sulfur group of donors	1/879	18/7666	0.888612	0.999887	ENSFCAG00000018569	GRXCR1	1	0		1	ENSFCAG00000018569
MF	GO:0017111	nucleoside-triphosphatase activity	35/879	365/7666	0.894276	0.999887	ENSFCAG00000009414/ENSFCAG00000009578/ENSFCAG00000012523/ENSFCAG00000012701/ENSFCAG00000002109/ENSFCAG00000000321/ENSFCAG00000023508/ENSFCAG00000007784/ENSFCAG00000008068/ENSFCAG00000042388/ENSFCAG00000042800/ENSFCAG00000006749/ENSFCAG00000004597/ENSFCAG00000028169/ENSFCAG00000015553/ENSFCAG00000005837/ENSFCAG00000018538/ENSFCAG00000002841/ENSFCAG00000024710/ENSFCAG00000022128/ENSFCAG00000002479/…	MYO1E/RRAS2/ABCC9/ABCG1/ENSFCAG00000002109/MYH14/RND3/ABCC5/MX1/RAB3D/ENSFCAG00000042800/RASL11A/KIF21B/KIF26A/RHOBTB1/DNM1/CGNL1/ABCG2/DNHD1/KIF26B/RAB3A/RND2/RHOJ/RAB40B/ENSFCAG00000040897/RAC2/ENSFCAG00000005749/ENSFCAG00000009091/AGAP2/RAB37/RAC3/MYH15/RAB3C/KIF5A/RAB20	35	8	ENSFCAG00000009414/ENSFCAG00000009578/ENSFCAG00000012523/ENSFCAG00000012701/ENSFCAG00000002109/ENSFCAG00000007784/ENSFCAG00000018538/ENSFCAG00000025776	27	ENSFCAG00000000321/ENSFCAG00000023508/ENSFCAG00000008068/ENSFCAG00000042388/ENSFCAG00000042800/ENSFCAG00000006749/ENSFCAG00000004597/ENSFCAG00000028169/ENSFCAG00000015553/ENSFCAG00000005837/ENSFCAG00000002841/ENSFCAG00000024710/ENSFCAG00000022128/ENSFCAG00000002479/ENSFCAG00000023276/ENSFCAG00000022318/ENSFCAG00000002316/ENSFCAG00000040897/ENSFCAG00000005749/ENSFCAG00000009091/ENSFCAG00000014695/…
MF	GO:0003682	chromatin binding	1/879	19/7666	0.901414	0.999887	ENSFCAG00000000688	MTA1	1	0		1	ENSFCAG00000000688
MF	GO:0004180	carboxypeptidase activity	1/879	19/7666	0.901414	0.999887	ENSFCAG00000022109	AGBL3	1	0		1	ENSFCAG00000022109
MF	GO:0008238	exopeptidase activity	2/879	33/7666	0.905701	0.999887	ENSFCAG00000002078/ENSFCAG00000022109	ACE/AGBL3	2	0		2	ENSFCAG00000002078/ENSFCAG00000022109
MF	GO:0016462	pyrophosphatase activity	35/879	373/7666	0.918877	0.999887	ENSFCAG00000009414/ENSFCAG00000009578/ENSFCAG00000012523/ENSFCAG00000012701/ENSFCAG00000002109/ENSFCAG00000000321/ENSFCAG00000023508/ENSFCAG00000007784/ENSFCAG00000008068/ENSFCAG00000042388/ENSFCAG00000042800/ENSFCAG00000006749/ENSFCAG00000004597/ENSFCAG00000028169/ENSFCAG00000015553/ENSFCAG00000005837/ENSFCAG00000018538/ENSFCAG00000002841/ENSFCAG00000024710/ENSFCAG00000022128/ENSFCAG00000002479/…	MYO1E/RRAS2/ABCC9/ABCG1/ENSFCAG00000002109/MYH14/RND3/ABCC5/MX1/RAB3D/ENSFCAG00000042800/RASL11A/KIF21B/KIF26A/RHOBTB1/DNM1/CGNL1/ABCG2/DNHD1/KIF26B/RAB3A/RND2/RHOJ/RAB40B/ENSFCAG00000040897/RAC2/ENSFCAG00000005749/ENSFCAG00000009091/AGAP2/RAB37/RAC3/MYH15/RAB3C/KIF5A/RAB20	35	8	ENSFCAG00000009414/ENSFCAG00000009578/ENSFCAG00000012523/ENSFCAG00000012701/ENSFCAG00000002109/ENSFCAG00000007784/ENSFCAG00000018538/ENSFCAG00000025776	27	ENSFCAG00000000321/ENSFCAG00000023508/ENSFCAG00000008068/ENSFCAG00000042388/ENSFCAG00000042800/ENSFCAG00000006749/ENSFCAG00000004597/ENSFCAG00000028169/ENSFCAG00000015553/ENSFCAG00000005837/ENSFCAG00000002841/ENSFCAG00000024710/ENSFCAG00000022128/ENSFCAG00000002479/ENSFCAG00000023276/ENSFCAG00000022318/ENSFCAG00000002316/ENSFCAG00000040897/ENSFCAG00000005749/ENSFCAG00000009091/ENSFCAG00000014695/…
MF	GO:0017048	Rho GTPase binding	5/879	71/7666	0.922	0.999887	ENSFCAG00000000657/ENSFCAG00000006865/ENSFCAG00000003569/ENSFCAG00000015134/ENSFCAG00000045315	PLEKHG5/PLEKHG6/ARHGEF3/FGD3/ENSFCAG00000045315	5	0		5	ENSFCAG00000000657/ENSFCAG00000006865/ENSFCAG00000003569/ENSFCAG00000015134/ENSFCAG00000045315
MF	GO:0008757	S-adenosylmethionine-dependent methyltransferase activity	1/879	21/7666	0.922777	0.999887	ENSFCAG00000013131	EZH1	1	0		1	ENSFCAG00000013131
MF	GO:0052689	carboxylic ester hydrolase activity	1/879	21/7666	0.922777	0.999887	ENSFCAG00000001316	PLA2G3	1	0		1	ENSFCAG00000001316
MF	GO:0016818	hydrolase activity, acting on acid anhydrides, in phosphorus-containing anhydrides	35/879	375/7666	0.924246	0.999887	ENSFCAG00000009414/ENSFCAG00000009578/ENSFCAG00000012523/ENSFCAG00000012701/ENSFCAG00000002109/ENSFCAG00000000321/ENSFCAG00000023508/ENSFCAG00000007784/ENSFCAG00000008068/ENSFCAG00000042388/ENSFCAG00000042800/ENSFCAG00000006749/ENSFCAG00000004597/ENSFCAG00000028169/ENSFCAG00000015553/ENSFCAG00000005837/ENSFCAG00000018538/ENSFCAG00000002841/ENSFCAG00000024710/ENSFCAG00000022128/ENSFCAG00000002479/…	MYO1E/RRAS2/ABCC9/ABCG1/ENSFCAG00000002109/MYH14/RND3/ABCC5/MX1/RAB3D/ENSFCAG00000042800/RASL11A/KIF21B/KIF26A/RHOBTB1/DNM1/CGNL1/ABCG2/DNHD1/KIF26B/RAB3A/RND2/RHOJ/RAB40B/ENSFCAG00000040897/RAC2/ENSFCAG00000005749/ENSFCAG00000009091/AGAP2/RAB37/RAC3/MYH15/RAB3C/KIF5A/RAB20	35	8	ENSFCAG00000009414/ENSFCAG00000009578/ENSFCAG00000012523/ENSFCAG00000012701/ENSFCAG00000002109/ENSFCAG00000007784/ENSFCAG00000018538/ENSFCAG00000025776	27	ENSFCAG00000000321/ENSFCAG00000023508/ENSFCAG00000008068/ENSFCAG00000042388/ENSFCAG00000042800/ENSFCAG00000006749/ENSFCAG00000004597/ENSFCAG00000028169/ENSFCAG00000015553/ENSFCAG00000005837/ENSFCAG00000002841/ENSFCAG00000024710/ENSFCAG00000022128/ENSFCAG00000002479/ENSFCAG00000023276/ENSFCAG00000022318/ENSFCAG00000002316/ENSFCAG00000040897/ENSFCAG00000005749/ENSFCAG00000009091/ENSFCAG00000014695/…
MF	GO:0008017	microtubule binding	4/879	61/7666	0.930831	0.999887	ENSFCAG00000004597/ENSFCAG00000028169/ENSFCAG00000022128/ENSFCAG00000002087	KIF21B/KIF26A/KIF26B/KIF5A	4	0		4	ENSFCAG00000004597/ENSFCAG00000028169/ENSFCAG00000022128/ENSFCAG00000002087
MF	GO:0016817	hydrolase activity, acting on acid anhydrides	35/879	381/7666	0.938642	0.999887	ENSFCAG00000009414/ENSFCAG00000009578/ENSFCAG00000012523/ENSFCAG00000012701/ENSFCAG00000002109/ENSFCAG00000000321/ENSFCAG00000023508/ENSFCAG00000007784/ENSFCAG00000008068/ENSFCAG00000042388/ENSFCAG00000042800/ENSFCAG00000006749/ENSFCAG00000004597/ENSFCAG00000028169/ENSFCAG00000015553/ENSFCAG00000005837/ENSFCAG00000018538/ENSFCAG00000002841/ENSFCAG00000024710/ENSFCAG00000022128/ENSFCAG00000002479/…	MYO1E/RRAS2/ABCC9/ABCG1/ENSFCAG00000002109/MYH14/RND3/ABCC5/MX1/RAB3D/ENSFCAG00000042800/RASL11A/KIF21B/KIF26A/RHOBTB1/DNM1/CGNL1/ABCG2/DNHD1/KIF26B/RAB3A/RND2/RHOJ/RAB40B/ENSFCAG00000040897/RAC2/ENSFCAG00000005749/ENSFCAG00000009091/AGAP2/RAB37/RAC3/MYH15/RAB3C/KIF5A/RAB20	35	8	ENSFCAG00000009414/ENSFCAG00000009578/ENSFCAG00000012523/ENSFCAG00000012701/ENSFCAG00000002109/ENSFCAG00000007784/ENSFCAG00000018538/ENSFCAG00000025776	27	ENSFCAG00000000321/ENSFCAG00000023508/ENSFCAG00000008068/ENSFCAG00000042388/ENSFCAG00000042800/ENSFCAG00000006749/ENSFCAG00000004597/ENSFCAG00000028169/ENSFCAG00000015553/ENSFCAG00000005837/ENSFCAG00000002841/ENSFCAG00000024710/ENSFCAG00000022128/ENSFCAG00000002479/ENSFCAG00000023276/ENSFCAG00000022318/ENSFCAG00000002316/ENSFCAG00000040897/ENSFCAG00000005749/ENSFCAG00000009091/ENSFCAG00000014695/…
MF	GO:0015399	primary active transmembrane transporter activity	2/879	38/7666	0.942539	0.999887	ENSFCAG00000012523/ENSFCAG00000007784	ABCC9/ABCC5	2	2	ENSFCAG00000012523/ENSFCAG00000007784	0
MF	GO:0015405	P-P-bond-hydrolysis-driven transmembrane transporter activity	2/879	38/7666	0.942539	0.999887	ENSFCAG00000012523/ENSFCAG00000007784	ABCC9/ABCC5	2	2	ENSFCAG00000012523/ENSFCAG00000007784	0
MF	GO:0042626	ATPase activity, coupled to transmembrane movement of substances	2/879	38/7666	0.942539	0.999887	ENSFCAG00000012523/ENSFCAG00000007784	ABCC9/ABCC5	2	2	ENSFCAG00000012523/ENSFCAG00000007784	0
MF	GO:0043492	ATPase activity, coupled to movement of substances	2/879	38/7666	0.942539	0.999887	ENSFCAG00000012523/ENSFCAG00000007784	ABCC9/ABCC5	2	2	ENSFCAG00000012523/ENSFCAG00000007784	0
MF	GO:0004518	nuclease activity	3/879	53/7666	0.951807	0.999887	ENSFCAG00000024554/ENSFCAG00000008926/ENSFCAG00000028533	RNASEL/HELZ2/EXD1	3	0		3	ENSFCAG00000024554/ENSFCAG00000008926/ENSFCAG00000028533
MF	GO:0004252	serine-type endopeptidase activity	6/879	90/7666	0.954781	0.999887	ENSFCAG00000002602/ENSFCAG00000006327/ENSFCAG00000001538/ENSFCAG00000015359/ENSFCAG00000005828/ENSFCAG00000045272	PRSS53/PCSK1/F12/ENSFCAG00000015359/ENSFCAG00000005828/ENSFCAG00000045272	6	1	ENSFCAG00000006327	5	ENSFCAG00000002602/ENSFCAG00000001538/ENSFCAG00000015359/ENSFCAG00000005828/ENSFCAG00000045272
MF	GO:0008236	serine-type peptidase activity	7/879	102/7666	0.956461	0.999887	ENSFCAG00000008374/ENSFCAG00000002602/ENSFCAG00000006327/ENSFCAG00000001538/ENSFCAG00000015359/ENSFCAG00000005828/ENSFCAG00000045272	DPP6/PRSS53/PCSK1/F12/ENSFCAG00000015359/ENSFCAG00000005828/ENSFCAG00000045272	7	1	ENSFCAG00000006327	6	ENSFCAG00000008374/ENSFCAG00000002602/ENSFCAG00000001538/ENSFCAG00000015359/ENSFCAG00000005828/ENSFCAG00000045272
MF	GO:0017171	serine hydrolase activity	7/879	102/7666	0.956461	0.999887	ENSFCAG00000008374/ENSFCAG00000002602/ENSFCAG00000006327/ENSFCAG00000001538/ENSFCAG00000015359/ENSFCAG00000005828/ENSFCAG00000045272	DPP6/PRSS53/PCSK1/F12/ENSFCAG00000015359/ENSFCAG00000005828/ENSFCAG00000045272	7	1	ENSFCAG00000006327	6	ENSFCAG00000008374/ENSFCAG00000002602/ENSFCAG00000001538/ENSFCAG00000015359/ENSFCAG00000005828/ENSFCAG00000045272
MF	GO:0016853	isomerase activity	3/879	55/7666	0.959771	0.999887	ENSFCAG00000040796/ENSFCAG00000010359/ENSFCAG00000031884	RPUSD2/RPUSD1/GALM	3	1	ENSFCAG00000040796	2	ENSFCAG00000010359/ENSFCAG00000031884
MF	GO:0017016	Ras GTPase binding	5/879	83/7666	0.96866	0.999887	ENSFCAG00000000657/ENSFCAG00000006865/ENSFCAG00000003569/ENSFCAG00000015134/ENSFCAG00000045315	PLEKHG5/PLEKHG6/ARHGEF3/FGD3/ENSFCAG00000045315	5	0		5	ENSFCAG00000000657/ENSFCAG00000006865/ENSFCAG00000003569/ENSFCAG00000015134/ENSFCAG00000045315
MF	GO:0031267	small GTPase binding	5/879	83/7666	0.96866	0.999887	ENSFCAG00000000657/ENSFCAG00000006865/ENSFCAG00000003569/ENSFCAG00000015134/ENSFCAG00000045315	PLEKHG5/PLEKHG6/ARHGEF3/FGD3/ENSFCAG00000045315	5	0		5	ENSFCAG00000000657/ENSFCAG00000006865/ENSFCAG00000003569/ENSFCAG00000015134/ENSFCAG00000045315
MF	GO:0004842	ubiquitin-protein transferase activity	2/879	45/7666	0.97186	0.999887	ENSFCAG00000023528/ENSFCAG00000022506	HECTD4/MIB2	2	0		2	ENSFCAG00000023528/ENSFCAG00000022506
MF	GO:0019787	ubiquitin-like protein transferase activity	2/879	45/7666	0.97186	0.999887	ENSFCAG00000023528/ENSFCAG00000022506	HECTD4/MIB2	2	0		2	ENSFCAG00000023528/ENSFCAG00000022506
MF	GO:0044877	protein-containing complex binding	2/879	45/7666	0.97186	0.999887	ENSFCAG00000007306/ENSFCAG00000043376	TLN2/ENSFCAG00000043376	2	0		2	ENSFCAG00000007306/ENSFCAG00000043376
MF	GO:0000988	transcription factor activity, protein binding	1/879	31/7666	0.977251	0.999887	ENSFCAG00000014803	MED12	1	0		1	ENSFCAG00000014803
MF	GO:0000989	transcription factor activity, transcription factor binding	1/879	31/7666	0.977251	0.999887	ENSFCAG00000014803	MED12	1	0		1	ENSFCAG00000014803
MF	GO:0003712	transcription cofactor activity	1/879	31/7666	0.977251	0.999887	ENSFCAG00000014803	MED12	1	0		1	ENSFCAG00000014803
MF	GO:0016798	hydrolase activity, acting on glycosyl bonds	2/879	48/7666	0.979401	0.999887	ENSFCAG00000011357/ENSFCAG00000004956	NEIL1/NEIL3	2	0		2	ENSFCAG00000011357/ENSFCAG00000004956
MF	GO:0016887	ATPase activity	4/879	77/7666	0.981892	0.999887	ENSFCAG00000012523/ENSFCAG00000012701/ENSFCAG00000007784/ENSFCAG00000002841	ABCC9/ABCG1/ABCC5/ABCG2	4	3	ENSFCAG00000012523/ENSFCAG00000012701/ENSFCAG00000007784	1	ENSFCAG00000002841
MF	GO:0004386	helicase activity	1/879	33/7666	0.982188	0.999887	ENSFCAG00000002109	ENSFCAG00000002109	1	1	ENSFCAG00000002109	0
MF	GO:0003723	RNA binding	13/879	185/7666	0.984192	0.999887	ENSFCAG00000002109/ENSFCAG00000009949/ENSFCAG00000014812/ENSFCAG00000045696/ENSFCAG00000040796/ENSFCAG00000026386/ENSFCAG00000010359/ENSFCAG00000024784/ENSFCAG00000008926/ENSFCAG00000011692/ENSFCAG00000046207/novel.1159/ENSFCAG00000034315	ENSFCAG00000002109/EIF4E/PCBP3/ENSFCAG00000045696/RPUSD2/HEXIM2/RPUSD1/NOVA2/HELZ2/PABPC1L/KHDRBS2/-/ENSFCAG00000034315	13	5	ENSFCAG00000002109/ENSFCAG00000009949/ENSFCAG00000045696/ENSFCAG00000040796/ENSFCAG00000034315	8	ENSFCAG00000014812/ENSFCAG00000026386/ENSFCAG00000010359/ENSFCAG00000024784/ENSFCAG00000008926/ENSFCAG00000011692/ENSFCAG00000046207/novel.1159
MF	GO:0042623	ATPase activity, coupled	2/879	52/7666	0.986473	0.999887	ENSFCAG00000012523/ENSFCAG00000007784	ABCC9/ABCC5	2	2	ENSFCAG00000012523/ENSFCAG00000007784	0
MF	GO:0140098	catalytic activity, acting on RNA	6/879	110/7666	0.99025	0.999887	ENSFCAG00000029312/ENSFCAG00000009735/ENSFCAG00000025987/ENSFCAG00000024554/ENSFCAG00000008926/ENSFCAG00000009491	PRIM2/POLR1C/POLR1F/RNASEL/HELZ2/MARS2	6	4	ENSFCAG00000029312/ENSFCAG00000009735/ENSFCAG00000025987/ENSFCAG00000009491	2	ENSFCAG00000024554/ENSFCAG00000008926
MF	GO:0004812	aminoacyl-tRNA ligase activity	1/879	38/7666	0.99034	0.999887	ENSFCAG00000009491	MARS2	1	1	ENSFCAG00000009491	0
MF	GO:0016875	ligase activity, forming carbon-oxygen bonds	1/879	38/7666	0.99034	0.999887	ENSFCAG00000009491	MARS2	1	1	ENSFCAG00000009491	0
MF	GO:0008168	methyltransferase activity	3/879	71/7666	0.991109	0.999887	ENSFCAG00000006876/ENSFCAG00000013131/ENSFCAG00000007779	NOP2/EZH1/DNMT3B	3	1	ENSFCAG00000006876	2	ENSFCAG00000013131/ENSFCAG00000007779
MF	GO:0004984	olfactory receptor activity	2/879	59/7666	0.993593	0.999887	ENSFCAG00000046513/ENSFCAG00000046141	ENSFCAG00000046513/ENSFCAG00000046141	2	0		2	ENSFCAG00000046513/ENSFCAG00000046141
MF	GO:0016741	transferase activity, transferring one-carbon groups	3/879	75/7666	0.993993	0.999887	ENSFCAG00000006876/ENSFCAG00000013131/ENSFCAG00000007779	NOP2/EZH1/DNMT3B	3	1	ENSFCAG00000006876	2	ENSFCAG00000013131/ENSFCAG00000007779
MF	GO:0005509	calcium ion binding	16/879	253/7666	0.998192	0.999887	ENSFCAG00000027346/ENSFCAG00000039580/ENSFCAG00000011449/ENSFCAG00000027573/ENSFCAG00000023517/ENSFCAG00000024553/ENSFCAG00000052661/ENSFCAG00000013188/ENSFCAG00000036113/ENSFCAG00000001062/ENSFCAG00000010689/ENSFCAG00000009658/ENSFCAG00000013438/ENSFCAG00000018358/ENSFCAG00000003068/ENSFCAG00000048978	LPCAT2/ENSFCAG00000039580/THBS1/LTBP1/NOTCH1/PCDH17/ENSFCAG00000052661/TLL1/PADI4/CDH3/KCNIP3/ANXA9/PCDH19/NELL2/CDHR2/ENSFCAG00000048978	16	4	ENSFCAG00000027346/ENSFCAG00000011449/ENSFCAG00000027573/ENSFCAG00000013188	12	ENSFCAG00000039580/ENSFCAG00000023517/ENSFCAG00000024553/ENSFCAG00000052661/ENSFCAG00000036113/ENSFCAG00000001062/ENSFCAG00000010689/ENSFCAG00000009658/ENSFCAG00000013438/ENSFCAG00000018358/ENSFCAG00000003068/ENSFCAG00000048978
MF	GO:0005198	structural molecule activity	9/879	171/7666	0.998453	0.999887	ENSFCAG00000014740/ENSFCAG00000006386/ENSFCAG00000030892/ENSFCAG00000007306/ENSFCAG00000045696/ENSFCAG00000045165/ENSFCAG00000026407/ENSFCAG00000046288/ENSFCAG00000030023	COL3A1/ENSFCAG00000006386/COL1A2/TLN2/ENSFCAG00000045696/COL11A1/ENSFCAG00000026407/ENSFCAG00000046288/ENSFCAG00000030023	9	4	ENSFCAG00000045696/ENSFCAG00000026407/ENSFCAG00000046288/ENSFCAG00000030023	5	ENSFCAG00000014740/ENSFCAG00000006386/ENSFCAG00000030892/ENSFCAG00000007306/ENSFCAG00000045165
MF	GO:0140101	catalytic activity, acting on a tRNA	1/879	56/7666	0.998936	0.999887	ENSFCAG00000009491	MARS2	1	1	ENSFCAG00000009491	0
MF	GO:0003735	structural constituent of ribosome	4/879	130/7666	0.999887	0.999887	ENSFCAG00000045696/ENSFCAG00000026407/ENSFCAG00000046288/ENSFCAG00000030023	ENSFCAG00000045696/ENSFCAG00000026407/ENSFCAG00000046288/ENSFCAG00000030023	4	4	ENSFCAG00000045696/ENSFCAG00000026407/ENSFCAG00000046288/ENSFCAG00000030023	0
