# Supplementary material for: Early Transcriptional Changes in Feline Herpesvirus-1-Infected Crandell-Rees Feline Kidney Cells
Source: Vet Sci. 2024 Oct 30;11(11):529. doi: 10.3390/vetsci11110529 (PMC11599068; doi:10.3390/vetsci11110529)
Supplement: Supplementary file 1 [file vetsci-11-00529-s001.zip › Supplementary files/Supplementary Table S8. GO annotation information of genes in the CRFK cells at 6 hpi..xlsx]

## Sheet: FHV-1_6hpi vs Control GO enrich
Category	GOID	Description	GeneRatio	BgRatio	pvalue	padj	geneID	geneName	Count	Up	Up_Gene_id	Down	Down_Gene_id
CC	GO:0000786	nucleosome	49/364	70/2935	6.87e-30	5.94e-28	ENSFCAG00000044498/ENSFCAG00000047792/ENSFCAG00000051680/ENSFCAG00000004277/ENSFCAG00000046241/ENSFCAG00000039447/ENSFCAG00000046482/ENSFCAG00000006079/ENSFCAG00000041102/ENSFCAG00000043798/ENSFCAG00000046684/ENSFCAG00000041602/ENSFCAG00000045581/ENSFCAG00000044374/ENSFCAG00000048216/ENSFCAG00000044530/ENSFCAG00000043173/ENSFCAG00000045523/ENSFCAG00000045408/ENSFCAG00000052993/ENSFCAG00000040278/…	ENSFCAG00000044498/ENSFCAG00000047792/ENSFCAG00000051680/H1-0/ENSFCAG00000046241/ENSFCAG00000039447/ENSFCAG00000046482/ENSFCAG00000006079/ENSFCAG00000041102/ENSFCAG00000043798/ENSFCAG00000046684/ENSFCAG00000041602/ENSFCAG00000045581/ENSFCAG00000044374/ENSFCAG00000048216/ENSFCAG00000044530/ENSFCAG00000043173/ENSFCAG00000045523/ENSFCAG00000045408/ENSFCAG00000052993/ENSFCAG00000040278/ENSFCAG0000004…	49	47	ENSFCAG00000047792/ENSFCAG00000051680/ENSFCAG00000046241/ENSFCAG00000039447/ENSFCAG00000046482/ENSFCAG00000006079/ENSFCAG00000041102/ENSFCAG00000043798/ENSFCAG00000046684/ENSFCAG00000041602/ENSFCAG00000045581/ENSFCAG00000044374/ENSFCAG00000048216/ENSFCAG00000044530/ENSFCAG00000043173/ENSFCAG00000045523/ENSFCAG00000045408/ENSFCAG00000052993/ENSFCAG00000040278/ENSFCAG00000043388/ENSFCAG00000043341/…	2	ENSFCAG00000044498/ENSFCAG00000004277
CC	GO:0032993	protein-DNA complex	49/364	71/2935	1.98e-29	5.94e-28	ENSFCAG00000044498/ENSFCAG00000047792/ENSFCAG00000051680/ENSFCAG00000004277/ENSFCAG00000046241/ENSFCAG00000039447/ENSFCAG00000046482/ENSFCAG00000006079/ENSFCAG00000041102/ENSFCAG00000043798/ENSFCAG00000046684/ENSFCAG00000041602/ENSFCAG00000045581/ENSFCAG00000044374/ENSFCAG00000048216/ENSFCAG00000044530/ENSFCAG00000043173/ENSFCAG00000045523/ENSFCAG00000045408/ENSFCAG00000052993/ENSFCAG00000040278/…	ENSFCAG00000044498/ENSFCAG00000047792/ENSFCAG00000051680/H1-0/ENSFCAG00000046241/ENSFCAG00000039447/ENSFCAG00000046482/ENSFCAG00000006079/ENSFCAG00000041102/ENSFCAG00000043798/ENSFCAG00000046684/ENSFCAG00000041602/ENSFCAG00000045581/ENSFCAG00000044374/ENSFCAG00000048216/ENSFCAG00000044530/ENSFCAG00000043173/ENSFCAG00000045523/ENSFCAG00000045408/ENSFCAG00000052993/ENSFCAG00000040278/ENSFCAG0000004…	49	47	ENSFCAG00000047792/ENSFCAG00000051680/ENSFCAG00000046241/ENSFCAG00000039447/ENSFCAG00000046482/ENSFCAG00000006079/ENSFCAG00000041102/ENSFCAG00000043798/ENSFCAG00000046684/ENSFCAG00000041602/ENSFCAG00000045581/ENSFCAG00000044374/ENSFCAG00000048216/ENSFCAG00000044530/ENSFCAG00000043173/ENSFCAG00000045523/ENSFCAG00000045408/ENSFCAG00000052993/ENSFCAG00000040278/ENSFCAG00000043388/ENSFCAG00000043341/…	2	ENSFCAG00000044498/ENSFCAG00000004277
CC	GO:0044815	DNA packaging complex	49/364	71/2935	1.98e-29	5.94e-28	ENSFCAG00000044498/ENSFCAG00000047792/ENSFCAG00000051680/ENSFCAG00000004277/ENSFCAG00000046241/ENSFCAG00000039447/ENSFCAG00000046482/ENSFCAG00000006079/ENSFCAG00000041102/ENSFCAG00000043798/ENSFCAG00000046684/ENSFCAG00000041602/ENSFCAG00000045581/ENSFCAG00000044374/ENSFCAG00000048216/ENSFCAG00000044530/ENSFCAG00000043173/ENSFCAG00000045523/ENSFCAG00000045408/ENSFCAG00000052993/ENSFCAG00000040278/…	ENSFCAG00000044498/ENSFCAG00000047792/ENSFCAG00000051680/H1-0/ENSFCAG00000046241/ENSFCAG00000039447/ENSFCAG00000046482/ENSFCAG00000006079/ENSFCAG00000041102/ENSFCAG00000043798/ENSFCAG00000046684/ENSFCAG00000041602/ENSFCAG00000045581/ENSFCAG00000044374/ENSFCAG00000048216/ENSFCAG00000044530/ENSFCAG00000043173/ENSFCAG00000045523/ENSFCAG00000045408/ENSFCAG00000052993/ENSFCAG00000040278/ENSFCAG0000004…	49	47	ENSFCAG00000047792/ENSFCAG00000051680/ENSFCAG00000046241/ENSFCAG00000039447/ENSFCAG00000046482/ENSFCAG00000006079/ENSFCAG00000041102/ENSFCAG00000043798/ENSFCAG00000046684/ENSFCAG00000041602/ENSFCAG00000045581/ENSFCAG00000044374/ENSFCAG00000048216/ENSFCAG00000044530/ENSFCAG00000043173/ENSFCAG00000045523/ENSFCAG00000045408/ENSFCAG00000052993/ENSFCAG00000040278/ENSFCAG00000043388/ENSFCAG00000043341/…	2	ENSFCAG00000044498/ENSFCAG00000004277
MF	GO:0046982	protein heterodimerization activity	56/959	92/7888	8.23e-29	2.3e-26	ENSFCAG00000047792/ENSFCAG00000051680/ENSFCAG00000046241/ENSFCAG00000039447/ENSFCAG00000046482/ENSFCAG00000041102/ENSFCAG00000043798/ENSFCAG00000046684/ENSFCAG00000041602/ENSFCAG00000045581/ENSFCAG00000044374/ENSFCAG00000048216/ENSFCAG00000044530/ENSFCAG00000043173/ENSFCAG00000045523/ENSFCAG00000045635/ENSFCAG00000045408/ENSFCAG00000046199/ENSFCAG00000052993/ENSFCAG00000040278/ENSFCAG00000053116/…	ENSFCAG00000047792/ENSFCAG00000051680/ENSFCAG00000046241/ENSFCAG00000039447/ENSFCAG00000046482/ENSFCAG00000041102/ENSFCAG00000043798/ENSFCAG00000046684/ENSFCAG00000041602/ENSFCAG00000045581/ENSFCAG00000044374/ENSFCAG00000048216/ENSFCAG00000044530/ENSFCAG00000043173/ENSFCAG00000045523/ENSFCAG00000045635/ENSFCAG00000045408/ENSFCAG00000046199/ENSFCAG00000052993/ENSFCAG00000040278/ENSFCAG00000053116/…	56	55	ENSFCAG00000047792/ENSFCAG00000051680/ENSFCAG00000046241/ENSFCAG00000039447/ENSFCAG00000046482/ENSFCAG00000041102/ENSFCAG00000043798/ENSFCAG00000046684/ENSFCAG00000041602/ENSFCAG00000045581/ENSFCAG00000044374/ENSFCAG00000048216/ENSFCAG00000044530/ENSFCAG00000043173/ENSFCAG00000045523/ENSFCAG00000045635/ENSFCAG00000045408/ENSFCAG00000046199/ENSFCAG00000052993/ENSFCAG00000040278/ENSFCAG00000053116/…	1	ENSFCAG00000009577
CC	GO:0000785	chromatin	49/364	75/2935	1.02e-27	2.3e-26	ENSFCAG00000044498/ENSFCAG00000047792/ENSFCAG00000051680/ENSFCAG00000004277/ENSFCAG00000046241/ENSFCAG00000039447/ENSFCAG00000046482/ENSFCAG00000006079/ENSFCAG00000041102/ENSFCAG00000043798/ENSFCAG00000046684/ENSFCAG00000041602/ENSFCAG00000045581/ENSFCAG00000044374/ENSFCAG00000048216/ENSFCAG00000044530/ENSFCAG00000043173/ENSFCAG00000045523/ENSFCAG00000045408/ENSFCAG00000052993/ENSFCAG00000040278/…	ENSFCAG00000044498/ENSFCAG00000047792/ENSFCAG00000051680/H1-0/ENSFCAG00000046241/ENSFCAG00000039447/ENSFCAG00000046482/ENSFCAG00000006079/ENSFCAG00000041102/ENSFCAG00000043798/ENSFCAG00000046684/ENSFCAG00000041602/ENSFCAG00000045581/ENSFCAG00000044374/ENSFCAG00000048216/ENSFCAG00000044530/ENSFCAG00000043173/ENSFCAG00000045523/ENSFCAG00000045408/ENSFCAG00000052993/ENSFCAG00000040278/ENSFCAG0000004…	49	47	ENSFCAG00000047792/ENSFCAG00000051680/ENSFCAG00000046241/ENSFCAG00000039447/ENSFCAG00000046482/ENSFCAG00000006079/ENSFCAG00000041102/ENSFCAG00000043798/ENSFCAG00000046684/ENSFCAG00000041602/ENSFCAG00000045581/ENSFCAG00000044374/ENSFCAG00000048216/ENSFCAG00000044530/ENSFCAG00000043173/ENSFCAG00000045523/ENSFCAG00000045408/ENSFCAG00000052993/ENSFCAG00000040278/ENSFCAG00000043388/ENSFCAG00000043341/…	2	ENSFCAG00000044498/ENSFCAG00000004277
CC	GO:0044427	chromosomal part	50/364	105/2935	1.13e-19	2.04e-18	ENSFCAG00000044498/ENSFCAG00000047792/ENSFCAG00000051680/ENSFCAG00000004277/ENSFCAG00000046241/ENSFCAG00000039447/ENSFCAG00000046482/ENSFCAG00000006079/ENSFCAG00000041102/ENSFCAG00000043798/ENSFCAG00000046684/ENSFCAG00000041602/ENSFCAG00000045581/ENSFCAG00000044374/ENSFCAG00000048216/ENSFCAG00000044530/ENSFCAG00000043173/ENSFCAG00000045523/ENSFCAG00000045408/ENSFCAG00000052993/ENSFCAG00000040278/…	ENSFCAG00000044498/ENSFCAG00000047792/ENSFCAG00000051680/H1-0/ENSFCAG00000046241/ENSFCAG00000039447/ENSFCAG00000046482/ENSFCAG00000006079/ENSFCAG00000041102/ENSFCAG00000043798/ENSFCAG00000046684/ENSFCAG00000041602/ENSFCAG00000045581/ENSFCAG00000044374/ENSFCAG00000048216/ENSFCAG00000044530/ENSFCAG00000043173/ENSFCAG00000045523/ENSFCAG00000045408/ENSFCAG00000052993/ENSFCAG00000040278/ENSFCAG0000004…	50	47	ENSFCAG00000047792/ENSFCAG00000051680/ENSFCAG00000046241/ENSFCAG00000039447/ENSFCAG00000046482/ENSFCAG00000006079/ENSFCAG00000041102/ENSFCAG00000043798/ENSFCAG00000046684/ENSFCAG00000041602/ENSFCAG00000045581/ENSFCAG00000044374/ENSFCAG00000048216/ENSFCAG00000044530/ENSFCAG00000043173/ENSFCAG00000045523/ENSFCAG00000045408/ENSFCAG00000052993/ENSFCAG00000040278/ENSFCAG00000043388/ENSFCAG00000043341/…	3	ENSFCAG00000044498/ENSFCAG00000004277/ENSFCAG00000018221
MF	GO:0046983	protein dimerization activity	74/959	205/7888	2.35e-19	3.28e-17	ENSFCAG00000042282/ENSFCAG00000047792/ENSFCAG00000051680/ENSFCAG00000004581/ENSFCAG00000046241/ENSFCAG00000045832/ENSFCAG00000039447/ENSFCAG00000046482/ENSFCAG00000041102/ENSFCAG00000043798/ENSFCAG00000046684/ENSFCAG00000041602/ENSFCAG00000045581/ENSFCAG00000044374/ENSFCAG00000048216/ENSFCAG00000009735/ENSFCAG00000044530/ENSFCAG00000043173/ENSFCAG00000011595/ENSFCAG00000045523/ENSFCAG00000045635/…	HES1/ENSFCAG00000047792/ENSFCAG00000051680/ID1/ENSFCAG00000046241/ID3/ENSFCAG00000039447/ENSFCAG00000046482/ENSFCAG00000041102/ENSFCAG00000043798/ENSFCAG00000046684/ENSFCAG00000041602/ENSFCAG00000045581/ENSFCAG00000044374/ENSFCAG00000048216/POLR1C/ENSFCAG00000044530/ENSFCAG00000043173/MEF2C/ENSFCAG00000045523/ENSFCAG00000045635/ENSFCAG00000045408/ENSFCAG00000046199/ENSFCAG00000052993/ENSFCAG00000…	74	58	ENSFCAG00000047792/ENSFCAG00000051680/ENSFCAG00000046241/ENSFCAG00000039447/ENSFCAG00000046482/ENSFCAG00000041102/ENSFCAG00000043798/ENSFCAG00000046684/ENSFCAG00000041602/ENSFCAG00000045581/ENSFCAG00000044374/ENSFCAG00000048216/ENSFCAG00000009735/ENSFCAG00000044530/ENSFCAG00000043173/ENSFCAG00000045523/ENSFCAG00000045635/ENSFCAG00000045408/ENSFCAG00000046199/ENSFCAG00000052993/ENSFCAG00000040278/…	16	ENSFCAG00000042282/ENSFCAG00000004581/ENSFCAG00000045832/ENSFCAG00000011595/ENSFCAG00000039287/ENSFCAG00000004882/ENSFCAG00000009577/ENSFCAG00000025542/ENSFCAG00000010453/ENSFCAG00000000386/ENSFCAG00000046121/ENSFCAG00000046395/ENSFCAG00000008973/ENSFCAG00000018914/ENSFCAG00000004749/ENSFCAG00000043356
CC	GO:0005694	chromosome	50/364	115/2935	1.49e-17	2.24e-16	ENSFCAG00000044498/ENSFCAG00000047792/ENSFCAG00000051680/ENSFCAG00000004277/ENSFCAG00000046241/ENSFCAG00000039447/ENSFCAG00000046482/ENSFCAG00000006079/ENSFCAG00000041102/ENSFCAG00000043798/ENSFCAG00000046684/ENSFCAG00000041602/ENSFCAG00000045581/ENSFCAG00000044374/ENSFCAG00000048216/ENSFCAG00000044530/ENSFCAG00000043173/ENSFCAG00000045523/ENSFCAG00000045408/ENSFCAG00000052993/ENSFCAG00000040278/…	ENSFCAG00000044498/ENSFCAG00000047792/ENSFCAG00000051680/H1-0/ENSFCAG00000046241/ENSFCAG00000039447/ENSFCAG00000046482/ENSFCAG00000006079/ENSFCAG00000041102/ENSFCAG00000043798/ENSFCAG00000046684/ENSFCAG00000041602/ENSFCAG00000045581/ENSFCAG00000044374/ENSFCAG00000048216/ENSFCAG00000044530/ENSFCAG00000043173/ENSFCAG00000045523/ENSFCAG00000045408/ENSFCAG00000052993/ENSFCAG00000040278/ENSFCAG0000004…	50	47	ENSFCAG00000047792/ENSFCAG00000051680/ENSFCAG00000046241/ENSFCAG00000039447/ENSFCAG00000046482/ENSFCAG00000006079/ENSFCAG00000041102/ENSFCAG00000043798/ENSFCAG00000046684/ENSFCAG00000041602/ENSFCAG00000045581/ENSFCAG00000044374/ENSFCAG00000048216/ENSFCAG00000044530/ENSFCAG00000043173/ENSFCAG00000045523/ENSFCAG00000045408/ENSFCAG00000052993/ENSFCAG00000040278/ENSFCAG00000043388/ENSFCAG00000043341/…	3	ENSFCAG00000044498/ENSFCAG00000004277/ENSFCAG00000018221
CC	GO:0043228	non-membrane-bounded organelle	73/364	350/2935	1.18e-06	1.33e-05	ENSFCAG00000044498/ENSFCAG00000047792/ENSFCAG00000051680/ENSFCAG00000004277/ENSFCAG00000046241/ENSFCAG00000000321/ENSFCAG00000009283/ENSFCAG00000039447/ENSFCAG00000046482/ENSFCAG00000006079/ENSFCAG00000041102/ENSFCAG00000008625/ENSFCAG00000043798/ENSFCAG00000007752/ENSFCAG00000046684/ENSFCAG00000041602/ENSFCAG00000045581/ENSFCAG00000044374/ENSFCAG00000048216/ENSFCAG00000044530/ENSFCAG00000043173/…	ENSFCAG00000044498/ENSFCAG00000047792/ENSFCAG00000051680/H1-0/ENSFCAG00000046241/MYH14/EPB41L2/ENSFCAG00000039447/ENSFCAG00000046482/ENSFCAG00000006079/ENSFCAG00000041102/CDK5RAP2/ENSFCAG00000043798/EPB41/ENSFCAG00000046684/ENSFCAG00000041602/ENSFCAG00000045581/ENSFCAG00000044374/ENSFCAG00000048216/ENSFCAG00000044530/ENSFCAG00000043173/ENSFCAG00000045523/ENSFCAG00000045408/ENSFCAG00000052993/ENSF…	73	55	ENSFCAG00000047792/ENSFCAG00000051680/ENSFCAG00000046241/ENSFCAG00000039447/ENSFCAG00000046482/ENSFCAG00000006079/ENSFCAG00000041102/ENSFCAG00000043798/ENSFCAG00000046684/ENSFCAG00000041602/ENSFCAG00000045581/ENSFCAG00000044374/ENSFCAG00000048216/ENSFCAG00000044530/ENSFCAG00000043173/ENSFCAG00000045523/ENSFCAG00000045408/ENSFCAG00000052993/ENSFCAG00000040278/ENSFCAG00000043388/ENSFCAG00000043341/…	18	ENSFCAG00000044498/ENSFCAG00000004277/ENSFCAG00000000321/ENSFCAG00000009283/ENSFCAG00000008625/ENSFCAG00000007752/ENSFCAG00000007689/ENSFCAG00000005628/ENSFCAG00000015163/ENSFCAG00000005749/ENSFCAG00000009091/ENSFCAG00000010022/ENSFCAG00000014446/ENSFCAG00000011737/ENSFCAG00000005468/ENSFCAG00000004874/ENSFCAG00000025885/ENSFCAG00000018221
CC	GO:0043232	intracellular non-membrane-bounded organelle	73/364	350/2935	1.18e-06	1.33e-05	ENSFCAG00000044498/ENSFCAG00000047792/ENSFCAG00000051680/ENSFCAG00000004277/ENSFCAG00000046241/ENSFCAG00000000321/ENSFCAG00000009283/ENSFCAG00000039447/ENSFCAG00000046482/ENSFCAG00000006079/ENSFCAG00000041102/ENSFCAG00000008625/ENSFCAG00000043798/ENSFCAG00000007752/ENSFCAG00000046684/ENSFCAG00000041602/ENSFCAG00000045581/ENSFCAG00000044374/ENSFCAG00000048216/ENSFCAG00000044530/ENSFCAG00000043173/…	ENSFCAG00000044498/ENSFCAG00000047792/ENSFCAG00000051680/H1-0/ENSFCAG00000046241/MYH14/EPB41L2/ENSFCAG00000039447/ENSFCAG00000046482/ENSFCAG00000006079/ENSFCAG00000041102/CDK5RAP2/ENSFCAG00000043798/EPB41/ENSFCAG00000046684/ENSFCAG00000041602/ENSFCAG00000045581/ENSFCAG00000044374/ENSFCAG00000048216/ENSFCAG00000044530/ENSFCAG00000043173/ENSFCAG00000045523/ENSFCAG00000045408/ENSFCAG00000052993/ENSF…	73	55	ENSFCAG00000047792/ENSFCAG00000051680/ENSFCAG00000046241/ENSFCAG00000039447/ENSFCAG00000046482/ENSFCAG00000006079/ENSFCAG00000041102/ENSFCAG00000043798/ENSFCAG00000046684/ENSFCAG00000041602/ENSFCAG00000045581/ENSFCAG00000044374/ENSFCAG00000048216/ENSFCAG00000044530/ENSFCAG00000043173/ENSFCAG00000045523/ENSFCAG00000045408/ENSFCAG00000052993/ENSFCAG00000040278/ENSFCAG00000043388/ENSFCAG00000043341/…	18	ENSFCAG00000044498/ENSFCAG00000004277/ENSFCAG00000000321/ENSFCAG00000009283/ENSFCAG00000008625/ENSFCAG00000007752/ENSFCAG00000007689/ENSFCAG00000005628/ENSFCAG00000015163/ENSFCAG00000005749/ENSFCAG00000009091/ENSFCAG00000010022/ENSFCAG00000014446/ENSFCAG00000011737/ENSFCAG00000005468/ENSFCAG00000004874/ENSFCAG00000025885/ENSFCAG00000018221
CC	GO:0005576	extracellular region	37/364	185/2935	0.00159172	0.0159171	ENSFCAG00000004666/ENSFCAG00000015791/ENSFCAG00000014014/ENSFCAG00000035915/ENSFCAG00000030696/ENSFCAG00000010982/ENSFCAG00000011449/ENSFCAG00000031977/ENSFCAG00000026611/ENSFCAG00000010482/ENSFCAG00000014841/ENSFCAG00000045824/ENSFCAG00000043651/ENSFCAG00000015792/ENSFCAG00000030007/ENSFCAG00000046627/ENSFCAG00000031116/ENSFCAG00000000072/ENSFCAG00000045734/ENSFCAG00000038488/ENSFCAG00000002694/…	CXCL8/MMP1/MMP9/ENSFCAG00000035915/CCN3/MMP12/THBS1/ESM1/STC1/CRIM1/EDN1/CCN2/WNT6/ENSFCAG00000015792/WNT10B/STC2/NTS/ENSFCAG00000000072/ENSFCAG00000045734/ENSFCAG00000038488/MMP15/CSF2/ENSFCAG00000036713/IGFBP5/COMP/CHIT1/WNT10A/MMP10/ANOS1/CRH/MMP16/IGF2/WNT1/ENSFCAG00000029354/ENSFCAG00000023751/ENSFCAG00000009821/ENSFCAG00000030909	37	25	ENSFCAG00000004666/ENSFCAG00000015791/ENSFCAG00000014014/ENSFCAG00000035915/ENSFCAG00000030696/ENSFCAG00000010982/ENSFCAG00000011449/ENSFCAG00000031977/ENSFCAG00000026611/ENSFCAG00000010482/ENSFCAG00000014841/ENSFCAG00000045824/ENSFCAG00000015792/ENSFCAG00000030007/ENSFCAG00000046627/ENSFCAG00000031116/ENSFCAG00000000072/ENSFCAG00000038488/ENSFCAG00000003852/ENSFCAG00000036713/ENSFCAG00000013111/…	12	ENSFCAG00000043651/ENSFCAG00000045734/ENSFCAG00000002694/ENSFCAG00000021980/ENSFCAG00000009754/ENSFCAG00000044254/ENSFCAG00000004854/ENSFCAG00000001763/ENSFCAG00000027771/ENSFCAG00000032546/ENSFCAG00000023751/ENSFCAG00000009821
CC	GO:0044446	intracellular organelle part	69/364	416/2935	0.00419957	0.0377961	ENSFCAG00000044498/ENSFCAG00000047792/ENSFCAG00000051680/ENSFCAG00000004277/ENSFCAG00000046241/ENSFCAG00000022561/ENSFCAG00000000321/ENSFCAG00000039447/ENSFCAG00000046482/ENSFCAG00000006079/ENSFCAG00000041102/ENSFCAG00000008625/ENSFCAG00000043798/ENSFCAG00000046684/ENSFCAG00000041602/ENSFCAG00000045581/ENSFCAG00000044374/ENSFCAG00000048216/ENSFCAG00000044530/ENSFCAG00000043173/ENSFCAG00000045523/…	ENSFCAG00000044498/ENSFCAG00000047792/ENSFCAG00000051680/H1-0/ENSFCAG00000046241/MGAT2/MYH14/ENSFCAG00000039447/ENSFCAG00000046482/ENSFCAG00000006079/ENSFCAG00000041102/CDK5RAP2/ENSFCAG00000043798/ENSFCAG00000046684/ENSFCAG00000041602/ENSFCAG00000045581/ENSFCAG00000044374/ENSFCAG00000048216/ENSFCAG00000044530/ENSFCAG00000043173/ENSFCAG00000045523/ENSFCAG00000045408/ENSFCAG00000052993/ENSFCAG00000…	69	52	ENSFCAG00000047792/ENSFCAG00000051680/ENSFCAG00000046241/ENSFCAG00000022561/ENSFCAG00000039447/ENSFCAG00000046482/ENSFCAG00000006079/ENSFCAG00000041102/ENSFCAG00000043798/ENSFCAG00000046684/ENSFCAG00000041602/ENSFCAG00000045581/ENSFCAG00000044374/ENSFCAG00000048216/ENSFCAG00000044530/ENSFCAG00000043173/ENSFCAG00000045523/ENSFCAG00000045408/ENSFCAG00000052993/ENSFCAG00000040278/ENSFCAG00000043388/…	17	ENSFCAG00000044498/ENSFCAG00000004277/ENSFCAG00000000321/ENSFCAG00000008625/ENSFCAG00000041839/ENSFCAG00000007689/ENSFCAG00000007580/ENSFCAG00000005628/ENSFCAG00000015163/ENSFCAG00000005749/ENSFCAG00000009091/ENSFCAG00000014446/ENSFCAG00000005468/ENSFCAG00000028267/ENSFCAG00000004874/ENSFCAG00000025885/ENSFCAG00000018221
CC	GO:0044422	organelle part	69/364	419/2935	0.00504685	0.0412924	ENSFCAG00000044498/ENSFCAG00000047792/ENSFCAG00000051680/ENSFCAG00000004277/ENSFCAG00000046241/ENSFCAG00000022561/ENSFCAG00000000321/ENSFCAG00000039447/ENSFCAG00000046482/ENSFCAG00000006079/ENSFCAG00000041102/ENSFCAG00000008625/ENSFCAG00000043798/ENSFCAG00000046684/ENSFCAG00000041602/ENSFCAG00000045581/ENSFCAG00000044374/ENSFCAG00000048216/ENSFCAG00000044530/ENSFCAG00000043173/ENSFCAG00000045523/…	ENSFCAG00000044498/ENSFCAG00000047792/ENSFCAG00000051680/H1-0/ENSFCAG00000046241/MGAT2/MYH14/ENSFCAG00000039447/ENSFCAG00000046482/ENSFCAG00000006079/ENSFCAG00000041102/CDK5RAP2/ENSFCAG00000043798/ENSFCAG00000046684/ENSFCAG00000041602/ENSFCAG00000045581/ENSFCAG00000044374/ENSFCAG00000048216/ENSFCAG00000044530/ENSFCAG00000043173/ENSFCAG00000045523/ENSFCAG00000045408/ENSFCAG00000052993/ENSFCAG00000…	69	52	ENSFCAG00000047792/ENSFCAG00000051680/ENSFCAG00000046241/ENSFCAG00000022561/ENSFCAG00000039447/ENSFCAG00000046482/ENSFCAG00000006079/ENSFCAG00000041102/ENSFCAG00000043798/ENSFCAG00000046684/ENSFCAG00000041602/ENSFCAG00000045581/ENSFCAG00000044374/ENSFCAG00000048216/ENSFCAG00000044530/ENSFCAG00000043173/ENSFCAG00000045523/ENSFCAG00000045408/ENSFCAG00000052993/ENSFCAG00000040278/ENSFCAG00000043388/…	17	ENSFCAG00000044498/ENSFCAG00000004277/ENSFCAG00000000321/ENSFCAG00000008625/ENSFCAG00000041839/ENSFCAG00000007689/ENSFCAG00000007580/ENSFCAG00000005628/ENSFCAG00000015163/ENSFCAG00000005749/ENSFCAG00000009091/ENSFCAG00000014446/ENSFCAG00000005468/ENSFCAG00000028267/ENSFCAG00000004874/ENSFCAG00000025885/ENSFCAG00000018221
MF	GO:0098772	molecular function regulator	61/959	348/7888	0.0017625	0.163912	ENSFCAG00000008190/ENSFCAG00000034191/ENSFCAG00000004666/ENSFCAG00000026611/ENSFCAG00000010482/ENSFCAG00000010344/ENSFCAG00000014886/ENSFCAG00000031568/ENSFCAG00000002050/ENSFCAG00000012641/ENSFCAG00000046627/ENSFCAG00000004772/ENSFCAG00000000657/ENSFCAG00000042626/ENSFCAG00000036744/ENSFCAG00000031116/ENSFCAG00000010866/ENSFCAG00000003569/ENSFCAG00000006259/ENSFCAG00000040124/ENSFCAG00000007257/…	TIMP1/ENSFCAG00000034191/CXCL8/STC1/CRIM1/ITSN1/ARHGEF40/FGF7/BCR/RGL1/STC2/BMP4/PLEKHG5/ENSFCAG00000042626/PKIA/NTS/INHBA/ARHGEF3/PLCE1/CSF3/IQSEC2/RASGRP2/ITIH4/PLEKHG6/FGF11/RAPGEF3/ENSFCAG00000000072/ENSFCAG00000045734/RAPGEFL1/CDKN1C/ENSFCAG00000038488/SH2D3C/ARHGEF16/ASAP3/-/ENSFCAG00000011761/CAMK2N1/FGD3/HEXIM2/AGAP2/KALRN/ENSFCAG00000004351/ENSFCAG00000032760/CSF2/CST6/ENSFCAG00000036713…	61	23	ENSFCAG00000008190/ENSFCAG00000034191/ENSFCAG00000004666/ENSFCAG00000026611/ENSFCAG00000010482/ENSFCAG00000046627/ENSFCAG00000042626/ENSFCAG00000031116/ENSFCAG00000010866/ENSFCAG00000040124/ENSFCAG00000015724/ENSFCAG00000000072/ENSFCAG00000038488/novel.776/ENSFCAG00000032760/ENSFCAG00000003852/ENSFCAG00000013281/ENSFCAG00000036713/ENSFCAG00000030874/ENSFCAG00000008030/ENSFCAG00000037811/ENSFCAG00…	38	ENSFCAG00000010344/ENSFCAG00000014886/ENSFCAG00000031568/ENSFCAG00000002050/ENSFCAG00000012641/ENSFCAG00000004772/ENSFCAG00000000657/ENSFCAG00000036744/ENSFCAG00000003569/ENSFCAG00000006259/ENSFCAG00000007257/ENSFCAG00000046237/ENSFCAG00000006865/ENSFCAG00000029958/ENSFCAG00000013996/ENSFCAG00000045734/ENSFCAG00000014999/ENSFCAG00000044319/ENSFCAG00000001486/ENSFCAG00000013482/ENSFCAG00000011649/…
CC	GO:0031012	extracellular matrix	7/364	24/2935	0.0224621	0.168466	ENSFCAG00000015791/ENSFCAG00000014014/ENSFCAG00000010982/ENSFCAG00000015792/ENSFCAG00000002694/ENSFCAG00000015796/ENSFCAG00000027771	MMP1/MMP9/MMP12/ENSFCAG00000015792/MMP15/MMP10/MMP16	7	5	ENSFCAG00000015791/ENSFCAG00000014014/ENSFCAG00000010982/ENSFCAG00000015792/ENSFCAG00000015796	2	ENSFCAG00000002694/ENSFCAG00000027771
MF	GO:0003700	DNA-binding transcription factor activity	51/959	288/7888	0.00328375	0.224169	ENSFCAG00000040821/ENSFCAG00000002154/ENSFCAG00000005602/ENSFCAG00000037701/ENSFCAG00000030886/ENSFCAG00000012023/ENSFCAG00000029278/ENSFCAG00000013725/ENSFCAG00000042678/ENSFCAG00000025370/ENSFCAG00000039110/ENSFCAG00000023658/ENSFCAG00000032491/ENSFCAG00000018849/ENSFCAG00000001900/ENSFCAG00000031493/ENSFCAG00000011627/ENSFCAG00000014996/ENSFCAG00000010756/ENSFCAG00000013683/ENSFCAG00000008473/…	ENSFCAG00000040821/STAT3/NFATC4/FOSL1/ENSFCAG00000030886/STAT2/ETV1/STAT1/CREBZF/FOS/FOSL2/ZNF496/ENSFCAG00000032491/IRF9/FOXS1/FOXO4/TP73/NR1D1/E2F7/MYRF/NFIB/JDP2/NFIX/FOSB/FOXP2/TBX20/ERG/IRF7/TAF4B/NR4A2/PBX1/NFIA/REL/POU3F1/AR/NFATC2/ESRRA/HSF4/ENSFCAG00000051334/NR4A3/ENSFCAG00000044742/RUNX1T1/FOXJ1/RORC/ENSFCAG00000045890/RORB/ENSFCAG00000041336/HLF/SPI1/ENSFCAG00000028538/ENSFCAG00000041…	51	11	ENSFCAG00000037701/ENSFCAG00000042678/ENSFCAG00000007485/ENSFCAG00000011715/ENSFCAG00000008018/ENSFCAG00000046375/ENSFCAG00000030862/ENSFCAG00000005772/ENSFCAG00000002531/ENSFCAG00000028538/ENSFCAG00000041174	40	ENSFCAG00000040821/ENSFCAG00000002154/ENSFCAG00000005602/ENSFCAG00000030886/ENSFCAG00000012023/ENSFCAG00000029278/ENSFCAG00000013725/ENSFCAG00000025370/ENSFCAG00000039110/ENSFCAG00000023658/ENSFCAG00000032491/ENSFCAG00000018849/ENSFCAG00000001900/ENSFCAG00000031493/ENSFCAG00000011627/ENSFCAG00000014996/ENSFCAG00000010756/ENSFCAG00000013683/ENSFCAG00000008473/ENSFCAG00000029464/ENSFCAG00000000481/…
MF	GO:0019887	protein kinase regulator activity	6/959	14/7888	0.00401737	0.224169	ENSFCAG00000036744/ENSFCAG00000044319/ENSFCAG00000035899/ENSFCAG00000026386/ENSFCAG00000032760/ENSFCAG00000043220	PKIA/CDKN1C/CAMK2N1/HEXIM2/ENSFCAG00000032760/CDK5R2	6	1	ENSFCAG00000032760	5	ENSFCAG00000036744/ENSFCAG00000044319/ENSFCAG00000035899/ENSFCAG00000026386/ENSFCAG00000043220
CC	GO:0016459	myosin complex	7/364	27/2935	0.0416144	0.270809	ENSFCAG00000000321/ENSFCAG00000018538/ENSFCAG00000005749/ENSFCAG00000009091/ENSFCAG00000014446/ENSFCAG00000004874/ENSFCAG00000025595	MYH14/CGNL1/ENSFCAG00000005749/ENSFCAG00000009091/MYO7A/MYH15/MYO1H	7	2	ENSFCAG00000018538/ENSFCAG00000025595	5	ENSFCAG00000000321/ENSFCAG00000005749/ENSFCAG00000009091/ENSFCAG00000014446/ENSFCAG00000004874
CC	GO:0099080	supramolecular complex	5/364	17/2935	0.0498578	0.270809	ENSFCAG00000007689/ENSFCAG00000005628/ENSFCAG00000029288/ENSFCAG00000005468/ENSFCAG00000025885	ATAT1/ENSFCAG00000005628/NEFM/GFAP/INA	5	1	ENSFCAG00000029288	4	ENSFCAG00000007689/ENSFCAG00000005628/ENSFCAG00000005468/ENSFCAG00000025885
CC	GO:0099081	supramolecular polymer	5/364	17/2935	0.0498578	0.270809	ENSFCAG00000007689/ENSFCAG00000005628/ENSFCAG00000029288/ENSFCAG00000005468/ENSFCAG00000025885	ATAT1/ENSFCAG00000005628/NEFM/GFAP/INA	5	1	ENSFCAG00000029288	4	ENSFCAG00000007689/ENSFCAG00000005628/ENSFCAG00000005468/ENSFCAG00000025885
CC	GO:0099512	supramolecular fiber	5/364	17/2935	0.0498578	0.270809	ENSFCAG00000007689/ENSFCAG00000005628/ENSFCAG00000029288/ENSFCAG00000005468/ENSFCAG00000025885	ATAT1/ENSFCAG00000005628/NEFM/GFAP/INA	5	1	ENSFCAG00000029288	4	ENSFCAG00000007689/ENSFCAG00000005628/ENSFCAG00000005468/ENSFCAG00000025885
CC	GO:0099513	polymeric cytoskeletal fiber	4/364	12/2935	0.0511528	0.270809	ENSFCAG00000007689/ENSFCAG00000029288/ENSFCAG00000005468/ENSFCAG00000025885	ATAT1/NEFM/GFAP/INA	4	1	ENSFCAG00000029288	3	ENSFCAG00000007689/ENSFCAG00000005468/ENSFCAG00000025885
MF	GO:0019207	kinase regulator activity	6/959	15/7888	0.00601552	0.278877	ENSFCAG00000036744/ENSFCAG00000044319/ENSFCAG00000035899/ENSFCAG00000026386/ENSFCAG00000032760/ENSFCAG00000043220	PKIA/CDKN1C/CAMK2N1/HEXIM2/ENSFCAG00000032760/CDK5R2	6	1	ENSFCAG00000032760	5	ENSFCAG00000036744/ENSFCAG00000044319/ENSFCAG00000035899/ENSFCAG00000026386/ENSFCAG00000043220
MF	GO:0051082	unfolded protein binding	8/959	25/7888	0.00749647	0.278877	ENSFCAG00000014077/ENSFCAG00000000479/ENSFCAG00000008729/ENSFCAG00000046037/ENSFCAG00000033187/ENSFCAG00000028199/ENSFCAG00000039871/ENSFCAG00000034149	HSP90B1/CALR/DNAJA1/ENSFCAG00000046037/ENSFCAG00000033187/ENSFCAG00000028199/ENSFCAG00000039871/ENSFCAG00000034149	8	8	ENSFCAG00000014077/ENSFCAG00000000479/ENSFCAG00000008729/ENSFCAG00000046037/ENSFCAG00000033187/ENSFCAG00000028199/ENSFCAG00000039871/ENSFCAG00000034149	0
MF	GO:0005102	signaling receptor binding	32/959	171/7888	0.00799647	0.278877	ENSFCAG00000004666/ENSFCAG00000035915/ENSFCAG00000026611/ENSFCAG00000043651/ENSFCAG00000031568/ENSFCAG00000030007/ENSFCAG00000046627/ENSFCAG00000004772/ENSFCAG00000042626/ENSFCAG00000031116/ENSFCAG00000010866/ENSFCAG00000045820/ENSFCAG00000040124/ENSFCAG00000029958/ENSFCAG00000000072/ENSFCAG00000045734/ENSFCAG00000038488/ENSFCAG00000045697/ENSFCAG00000032760/ENSFCAG00000004499/ENSFCAG00000003852/…	CXCL8/ENSFCAG00000035915/STC1/WNT6/FGF7/WNT10B/STC2/BMP4/ENSFCAG00000042626/NTS/INHBA/ENSFCAG00000045820/CSF3/FGF11/ENSFCAG00000000072/ENSFCAG00000045734/ENSFCAG00000038488/TNFSF10/ENSFCAG00000032760/TNF/CSF2/ENSFCAG00000036713/FGF9/NRTN/WNT10A/CRH/IGF2/WNT1/GDF5/ENSFCAG00000029354/ENSFCAG00000044521/TNFSF14	32	21	ENSFCAG00000004666/ENSFCAG00000035915/ENSFCAG00000026611/ENSFCAG00000030007/ENSFCAG00000046627/ENSFCAG00000042626/ENSFCAG00000031116/ENSFCAG00000010866/ENSFCAG00000045820/ENSFCAG00000040124/ENSFCAG00000000072/ENSFCAG00000038488/ENSFCAG00000032760/ENSFCAG00000004499/ENSFCAG00000003852/ENSFCAG00000036713/ENSFCAG00000030874/ENSFCAG00000000089/ENSFCAG00000037811/ENSFCAG00000029354/ENSFCAG00000005040	11	ENSFCAG00000043651/ENSFCAG00000031568/ENSFCAG00000004772/ENSFCAG00000029958/ENSFCAG00000045734/ENSFCAG00000045697/ENSFCAG00000045492/ENSFCAG00000044254/ENSFCAG00000001763/ENSFCAG00000032546/ENSFCAG00000044521
MF	GO:0005520	insulin-like growth factor binding	5/959	12/7888	0.00997963	0.309369	ENSFCAG00000030696/ENSFCAG00000031977/ENSFCAG00000010482/ENSFCAG00000045824/ENSFCAG00000021980	CCN3/ESM1/CRIM1/CCN2/IGFBP5	5	4	ENSFCAG00000030696/ENSFCAG00000031977/ENSFCAG00000010482/ENSFCAG00000045824	1	ENSFCAG00000021980
MF	GO:0019838	growth factor binding	5/959	13/7888	0.0146194	0.385503	ENSFCAG00000030696/ENSFCAG00000031977/ENSFCAG00000010482/ENSFCAG00000045824/ENSFCAG00000021980	CCN3/ESM1/CRIM1/CCN2/IGFBP5	5	4	ENSFCAG00000030696/ENSFCAG00000031977/ENSFCAG00000010482/ENSFCAG00000045824	1	ENSFCAG00000021980
MF	GO:0005179	hormone activity	8/959	28/7888	0.015493	0.385503	ENSFCAG00000026611/ENSFCAG00000046627/ENSFCAG00000031116/ENSFCAG00000000072/ENSFCAG00000045734/ENSFCAG00000001763/ENSFCAG00000032546/ENSFCAG00000029354	STC1/STC2/NTS/ENSFCAG00000000072/ENSFCAG00000045734/CRH/IGF2/ENSFCAG00000029354	8	5	ENSFCAG00000026611/ENSFCAG00000046627/ENSFCAG00000031116/ENSFCAG00000000072/ENSFCAG00000029354	3	ENSFCAG00000045734/ENSFCAG00000001763/ENSFCAG00000032546
MF	GO:0030545	receptor regulator activity	22/959	114/7888	0.0179625	0.385503	ENSFCAG00000004666/ENSFCAG00000026611/ENSFCAG00000031568/ENSFCAG00000046627/ENSFCAG00000004772/ENSFCAG00000042626/ENSFCAG00000031116/ENSFCAG00000010866/ENSFCAG00000040124/ENSFCAG00000029958/ENSFCAG00000000072/ENSFCAG00000045734/ENSFCAG00000038488/ENSFCAG00000003852/ENSFCAG00000036713/ENSFCAG00000030874/ENSFCAG00000045492/ENSFCAG00000001763/ENSFCAG00000032546/ENSFCAG00000037811/ENSFCAG00000029354/…	CXCL8/STC1/FGF7/STC2/BMP4/ENSFCAG00000042626/NTS/INHBA/CSF3/FGF11/ENSFCAG00000000072/ENSFCAG00000045734/ENSFCAG00000038488/CSF2/ENSFCAG00000036713/FGF9/NRTN/CRH/IGF2/GDF5/ENSFCAG00000029354/ENSFCAG00000044521	22	14	ENSFCAG00000004666/ENSFCAG00000026611/ENSFCAG00000046627/ENSFCAG00000042626/ENSFCAG00000031116/ENSFCAG00000010866/ENSFCAG00000040124/ENSFCAG00000000072/ENSFCAG00000038488/ENSFCAG00000003852/ENSFCAG00000036713/ENSFCAG00000030874/ENSFCAG00000037811/ENSFCAG00000029354	8	ENSFCAG00000031568/ENSFCAG00000004772/ENSFCAG00000029958/ENSFCAG00000045734/ENSFCAG00000045492/ENSFCAG00000001763/ENSFCAG00000032546/ENSFCAG00000044521
MF	GO:0048018	receptor ligand activity	22/959	114/7888	0.0179625	0.385503	ENSFCAG00000004666/ENSFCAG00000026611/ENSFCAG00000031568/ENSFCAG00000046627/ENSFCAG00000004772/ENSFCAG00000042626/ENSFCAG00000031116/ENSFCAG00000010866/ENSFCAG00000040124/ENSFCAG00000029958/ENSFCAG00000000072/ENSFCAG00000045734/ENSFCAG00000038488/ENSFCAG00000003852/ENSFCAG00000036713/ENSFCAG00000030874/ENSFCAG00000045492/ENSFCAG00000001763/ENSFCAG00000032546/ENSFCAG00000037811/ENSFCAG00000029354/…	CXCL8/STC1/FGF7/STC2/BMP4/ENSFCAG00000042626/NTS/INHBA/CSF3/FGF11/ENSFCAG00000000072/ENSFCAG00000045734/ENSFCAG00000038488/CSF2/ENSFCAG00000036713/FGF9/NRTN/CRH/IGF2/GDF5/ENSFCAG00000029354/ENSFCAG00000044521	22	14	ENSFCAG00000004666/ENSFCAG00000026611/ENSFCAG00000046627/ENSFCAG00000042626/ENSFCAG00000031116/ENSFCAG00000010866/ENSFCAG00000040124/ENSFCAG00000000072/ENSFCAG00000038488/ENSFCAG00000003852/ENSFCAG00000036713/ENSFCAG00000030874/ENSFCAG00000037811/ENSFCAG00000029354	8	ENSFCAG00000031568/ENSFCAG00000004772/ENSFCAG00000029958/ENSFCAG00000045734/ENSFCAG00000045492/ENSFCAG00000001763/ENSFCAG00000032546/ENSFCAG00000044521
CC	GO:0005856	cytoskeleton	17/364	99/2935	0.098633	0.478702	ENSFCAG00000000321/ENSFCAG00000009283/ENSFCAG00000008625/ENSFCAG00000007752/ENSFCAG00000007689/ENSFCAG00000018538/ENSFCAG00000005628/ENSFCAG00000029288/ENSFCAG00000015163/ENSFCAG00000005749/ENSFCAG00000009091/ENSFCAG00000010022/ENSFCAG00000014446/ENSFCAG00000005468/ENSFCAG00000004874/ENSFCAG00000025595/ENSFCAG00000025885	MYH14/EPB41L2/CDK5RAP2/EPB41/ATAT1/CGNL1/ENSFCAG00000005628/NEFM/DNAH3/ENSFCAG00000005749/ENSFCAG00000009091/DSP/MYO7A/GFAP/MYH15/MYO1H/INA	17	3	ENSFCAG00000018538/ENSFCAG00000029288/ENSFCAG00000025595	14	ENSFCAG00000000321/ENSFCAG00000009283/ENSFCAG00000008625/ENSFCAG00000007752/ENSFCAG00000007689/ENSFCAG00000005628/ENSFCAG00000015163/ENSFCAG00000005749/ENSFCAG00000009091/ENSFCAG00000010022/ENSFCAG00000014446/ENSFCAG00000005468/ENSFCAG00000004874/ENSFCAG00000025885
CC	GO:0044430	cytoskeletal part	14/364	80/2935	0.112126	0.478702	ENSFCAG00000000321/ENSFCAG00000008625/ENSFCAG00000007689/ENSFCAG00000018538/ENSFCAG00000005628/ENSFCAG00000029288/ENSFCAG00000015163/ENSFCAG00000005749/ENSFCAG00000009091/ENSFCAG00000014446/ENSFCAG00000005468/ENSFCAG00000004874/ENSFCAG00000025595/ENSFCAG00000025885	MYH14/CDK5RAP2/ATAT1/CGNL1/ENSFCAG00000005628/NEFM/DNAH3/ENSFCAG00000005749/ENSFCAG00000009091/MYO7A/GFAP/MYH15/MYO1H/INA	14	3	ENSFCAG00000018538/ENSFCAG00000029288/ENSFCAG00000025595	11	ENSFCAG00000000321/ENSFCAG00000008625/ENSFCAG00000007689/ENSFCAG00000005628/ENSFCAG00000015163/ENSFCAG00000005749/ENSFCAG00000009091/ENSFCAG00000014446/ENSFCAG00000005468/ENSFCAG00000004874/ENSFCAG00000025885
CC	GO:0015629	actin cytoskeleton	8/364	40/2935	0.113615	0.478702	ENSFCAG00000000321/ENSFCAG00000018538/ENSFCAG00000005628/ENSFCAG00000005749/ENSFCAG00000009091/ENSFCAG00000014446/ENSFCAG00000004874/ENSFCAG00000025595	MYH14/CGNL1/ENSFCAG00000005628/ENSFCAG00000005749/ENSFCAG00000009091/MYO7A/MYH15/MYO1H	8	2	ENSFCAG00000018538/ENSFCAG00000025595	6	ENSFCAG00000000321/ENSFCAG00000005628/ENSFCAG00000005749/ENSFCAG00000009091/ENSFCAG00000014446/ENSFCAG00000004874
CC	GO:0005882	intermediate filament	3/364	10/2935	0.117016	0.478702	ENSFCAG00000029288/ENSFCAG00000005468/ENSFCAG00000025885	NEFM/GFAP/INA	3	1	ENSFCAG00000029288	2	ENSFCAG00000005468/ENSFCAG00000025885
CC	GO:0045111	intermediate filament cytoskeleton	3/364	10/2935	0.117016	0.478702	ENSFCAG00000029288/ENSFCAG00000005468/ENSFCAG00000025885	NEFM/GFAP/INA	3	1	ENSFCAG00000029288	2	ENSFCAG00000005468/ENSFCAG00000025885
MF	GO:0005085	guanyl-nucleotide exchange factor activity	20/959	105/7888	0.0265474	0.529052	ENSFCAG00000010344/ENSFCAG00000014886/ENSFCAG00000002050/ENSFCAG00000012641/ENSFCAG00000000657/ENSFCAG00000003569/ENSFCAG00000006259/ENSFCAG00000007257/ENSFCAG00000046237/ENSFCAG00000006865/ENSFCAG00000013996/ENSFCAG00000014999/ENSFCAG00000001486/ENSFCAG00000013482/ENSFCAG00000015134/ENSFCAG00000033791/ENSFCAG00000004351/ENSFCAG00000045315/ENSFCAG00000008030/novel.279	ITSN1/ARHGEF40/BCR/RGL1/PLEKHG5/ARHGEF3/PLCE1/IQSEC2/RASGRP2/PLEKHG6/RAPGEF3/RAPGEFL1/SH2D3C/ARHGEF16/FGD3/KALRN/ENSFCAG00000004351/ENSFCAG00000045315/PLEKHG4B/-	20	1	ENSFCAG00000008030	19	ENSFCAG00000010344/ENSFCAG00000014886/ENSFCAG00000002050/ENSFCAG00000012641/ENSFCAG00000000657/ENSFCAG00000003569/ENSFCAG00000006259/ENSFCAG00000007257/ENSFCAG00000046237/ENSFCAG00000006865/ENSFCAG00000013996/ENSFCAG00000014999/ENSFCAG00000001486/ENSFCAG00000013482/ENSFCAG00000015134/ENSFCAG00000033791/ENSFCAG00000004351/ENSFCAG00000045315/novel.279
MF	GO:0140110	transcription regulator activity	51/959	325/7888	0.0315436	0.566789	ENSFCAG00000040821/ENSFCAG00000002154/ENSFCAG00000005602/ENSFCAG00000037701/ENSFCAG00000030886/ENSFCAG00000012023/ENSFCAG00000029278/ENSFCAG00000013725/ENSFCAG00000042678/ENSFCAG00000025370/ENSFCAG00000039110/ENSFCAG00000023658/ENSFCAG00000032491/ENSFCAG00000018849/ENSFCAG00000001900/ENSFCAG00000031493/ENSFCAG00000011627/ENSFCAG00000014996/ENSFCAG00000010756/ENSFCAG00000013683/ENSFCAG00000008473/…	ENSFCAG00000040821/STAT3/NFATC4/FOSL1/ENSFCAG00000030886/STAT2/ETV1/STAT1/CREBZF/FOS/FOSL2/ZNF496/ENSFCAG00000032491/IRF9/FOXS1/FOXO4/TP73/NR1D1/E2F7/MYRF/NFIB/JDP2/NFIX/FOSB/FOXP2/TBX20/ERG/IRF7/TAF4B/NR4A2/PBX1/NFIA/REL/POU3F1/AR/NFATC2/ESRRA/HSF4/ENSFCAG00000051334/NR4A3/ENSFCAG00000044742/RUNX1T1/FOXJ1/RORC/ENSFCAG00000045890/RORB/ENSFCAG00000041336/HLF/SPI1/ENSFCAG00000028538/ENSFCAG00000041…	51	11	ENSFCAG00000037701/ENSFCAG00000042678/ENSFCAG00000007485/ENSFCAG00000011715/ENSFCAG00000008018/ENSFCAG00000046375/ENSFCAG00000030862/ENSFCAG00000005772/ENSFCAG00000002531/ENSFCAG00000028538/ENSFCAG00000041174	40	ENSFCAG00000040821/ENSFCAG00000002154/ENSFCAG00000005602/ENSFCAG00000030886/ENSFCAG00000012023/ENSFCAG00000029278/ENSFCAG00000013725/ENSFCAG00000025370/ENSFCAG00000039110/ENSFCAG00000023658/ENSFCAG00000032491/ENSFCAG00000018849/ENSFCAG00000001900/ENSFCAG00000031493/ENSFCAG00000011627/ENSFCAG00000014996/ENSFCAG00000010756/ENSFCAG00000013683/ENSFCAG00000008473/ENSFCAG00000029464/ENSFCAG00000000481/…
MF	GO:0003779	actin binding	12/959	56/7888	0.0341238	0.566789	ENSFCAG00000015569/ENSFCAG00000009283/ENSFCAG00000007306/ENSFCAG00000007752/ENSFCAG00000014400/ENSFCAG00000009639/ENSFCAG00000043376/ENSFCAG00000003622/ENSFCAG00000012976/ENSFCAG00000006415/ENSFCAG00000024481/ENSFCAG00000000797	VCL/EPB41L2/TLN2/EPB41/WIPF1/SVIL/ENSFCAG00000043376/ABLIM3/DMTN/DAAM2/XIRP2/FMNL1	12	2	ENSFCAG00000015569/ENSFCAG00000024481	10	ENSFCAG00000009283/ENSFCAG00000007306/ENSFCAG00000007752/ENSFCAG00000014400/ENSFCAG00000009639/ENSFCAG00000043376/ENSFCAG00000003622/ENSFCAG00000012976/ENSFCAG00000006415/ENSFCAG00000000797
MF	GO:0004114	3',5'-cyclic-nucleotide phosphodiesterase activity	6/959	21/7888	0.0345355	0.566789	ENSFCAG00000027730/ENSFCAG00000030002/ENSFCAG00000004881/ENSFCAG00000012867/ENSFCAG00000010158/ENSFCAG00000029239	PDE4D/PDE4B/PDE4A/PDE10A/PDE1B/PDE7B	6	0		6	ENSFCAG00000027730/ENSFCAG00000030002/ENSFCAG00000004881/ENSFCAG00000012867/ENSFCAG00000010158/ENSFCAG00000029239
MF	GO:0004112	cyclic-nucleotide phosphodiesterase activity	6/959	22/7888	0.0427638	0.586009	ENSFCAG00000027730/ENSFCAG00000030002/ENSFCAG00000004881/ENSFCAG00000012867/ENSFCAG00000010158/ENSFCAG00000029239	PDE4D/PDE4B/PDE4A/PDE10A/PDE1B/PDE7B	6	0		6	ENSFCAG00000027730/ENSFCAG00000030002/ENSFCAG00000004881/ENSFCAG00000012867/ENSFCAG00000010158/ENSFCAG00000029239
MF	GO:0020037	heme binding	12/959	58/7888	0.0435356	0.586009	ENSFCAG00000036552/ENSFCAG00000002452/novel.975/ENSFCAG00000043102/ENSFCAG00000002016/ENSFCAG00000013094/ENSFCAG00000028597/ENSFCAG00000011052/ENSFCAG00000026110/ENSFCAG00000001352/ENSFCAG00000014701/ENSFCAG00000028583	ENSFCAG00000036552/CYP24A1/-/CYP1B1/CYP1A1/CYP2S1/ENSFCAG00000028597/CYP39A1/CYP2D6/CYP46A1/CYP27B1/CYP8B1	12	6	ENSFCAG00000036552/ENSFCAG00000002452/novel.975/ENSFCAG00000002016/ENSFCAG00000028597/ENSFCAG00000014701	6	ENSFCAG00000043102/ENSFCAG00000013094/ENSFCAG00000011052/ENSFCAG00000026110/ENSFCAG00000001352/ENSFCAG00000028583
MF	GO:0004857	enzyme inhibitor activity	13/959	65/7888	0.0466738	0.586009	ENSFCAG00000008190/ENSFCAG00000034191/ENSFCAG00000010482/ENSFCAG00000036744/ENSFCAG00000015724/ENSFCAG00000044319/ENSFCAG00000035899/ENSFCAG00000026386/ENSFCAG00000013281/ENSFCAG00000004854/ENSFCAG00000023751/ENSFCAG00000009821/ENSFCAG00000030909	TIMP1/ENSFCAG00000034191/CRIM1/PKIA/ITIH4/CDKN1C/CAMK2N1/HEXIM2/CST6/ANOS1/ENSFCAG00000023751/ENSFCAG00000009821/ENSFCAG00000030909	13	6	ENSFCAG00000008190/ENSFCAG00000034191/ENSFCAG00000010482/ENSFCAG00000015724/ENSFCAG00000013281/ENSFCAG00000030909	7	ENSFCAG00000036744/ENSFCAG00000044319/ENSFCAG00000035899/ENSFCAG00000026386/ENSFCAG00000004854/ENSFCAG00000023751/ENSFCAG00000009821
MF	GO:0019239	deaminase activity	4/959	12/7888	0.0482446	0.586009	ENSFCAG00000002474/ENSFCAG00000009665/ENSFCAG00000010509/ENSFCAG00000000420	ADA/ADARB1/AMPD1/ZBP1	4	1	ENSFCAG00000010509	3	ENSFCAG00000002474/ENSFCAG00000009665/ENSFCAG00000000420
MF	GO:0004222	metalloendopeptidase activity	14/959	72/7888	0.049256	0.586009	ENSFCAG00000015791/ENSFCAG00000014014/ENSFCAG00000010982/ENSFCAG00000015792/ENSFCAG00000000494/ENSFCAG00000013323/ENSFCAG00000013188/ENSFCAG00000002694/ENSFCAG00000019013/ENSFCAG00000006341/ENSFCAG00000026549/ENSFCAG00000015796/ENSFCAG00000043793/ENSFCAG00000027771	MMP1/MMP9/MMP12/ENSFCAG00000015792/ADAMTS4/ADAMTS1/TLL1/MMP15/ADAMTS2/ADAM33/ADAMTS13/MMP10/ENSFCAG00000043793/MMP16	14	9	ENSFCAG00000015791/ENSFCAG00000014014/ENSFCAG00000010982/ENSFCAG00000015792/ENSFCAG00000000494/ENSFCAG00000013323/ENSFCAG00000013188/ENSFCAG00000015796/ENSFCAG00000043793	5	ENSFCAG00000002694/ENSFCAG00000019013/ENSFCAG00000006341/ENSFCAG00000026549/ENSFCAG00000027771
MF	GO:0043565	sequence-specific DNA binding	22/959	127/7888	0.053592	0.586009	ENSFCAG00000008124/ENSFCAG00000029278/ENSFCAG00000001900/ENSFCAG00000031493/ENSFCAG00000014996/ENSFCAG00000006921/ENSFCAG00000007485/ENSFCAG00000011696/ENSFCAG00000042993/ENSFCAG00000007325/ENSFCAG00000015036/ENSFCAG00000027402/ENSFCAG00000014099/ENSFCAG00000030862/ENSFCAG00000005772/ENSFCAG00000018105/ENSFCAG00000045890/ENSFCAG00000011421/ENSFCAG00000041336/ENSFCAG00000002531/ENSFCAG00000001058/…	RERE/ETV1/FOXS1/FOXO4/NR1D1/FOXP2/ERG/NR4A2/ENSFCAG00000042993/AR/GATA4/ESRRA/HSF4/NR4A3/FOXJ1/RORC/ENSFCAG00000045890/RORB/ENSFCAG00000041336/SPI1/GATA5/ENSFCAG00000028538	22	5	ENSFCAG00000007485/ENSFCAG00000030862/ENSFCAG00000005772/ENSFCAG00000002531/ENSFCAG00000028538	17	ENSFCAG00000008124/ENSFCAG00000029278/ENSFCAG00000001900/ENSFCAG00000031493/ENSFCAG00000014996/ENSFCAG00000006921/ENSFCAG00000011696/ENSFCAG00000042993/ENSFCAG00000007325/ENSFCAG00000015036/ENSFCAG00000027402/ENSFCAG00000014099/ENSFCAG00000018105/ENSFCAG00000045890/ENSFCAG00000011421/ENSFCAG00000041336/ENSFCAG00000001058
MF	GO:0051020	GTPase binding	22/959	127/7888	0.053592	0.586009	ENSFCAG00000010344/ENSFCAG00000014886/ENSFCAG00000002050/ENSFCAG00000012641/ENSFCAG00000000657/ENSFCAG00000003569/ENSFCAG00000006259/ENSFCAG00000007257/ENSFCAG00000046237/ENSFCAG00000006865/ENSFCAG00000013996/ENSFCAG00000014999/ENSFCAG00000001486/ENSFCAG00000013482/ENSFCAG00000015134/ENSFCAG00000033791/ENSFCAG00000004351/ENSFCAG00000006415/ENSFCAG00000045315/ENSFCAG00000008030/ENSFCAG00000000797/…	ITSN1/ARHGEF40/BCR/RGL1/PLEKHG5/ARHGEF3/PLCE1/IQSEC2/RASGRP2/PLEKHG6/RAPGEF3/RAPGEFL1/SH2D3C/ARHGEF16/FGD3/KALRN/ENSFCAG00000004351/DAAM2/ENSFCAG00000045315/PLEKHG4B/FMNL1/-	22	1	ENSFCAG00000008030	21	ENSFCAG00000010344/ENSFCAG00000014886/ENSFCAG00000002050/ENSFCAG00000012641/ENSFCAG00000000657/ENSFCAG00000003569/ENSFCAG00000006259/ENSFCAG00000007257/ENSFCAG00000046237/ENSFCAG00000006865/ENSFCAG00000013996/ENSFCAG00000014999/ENSFCAG00000001486/ENSFCAG00000013482/ENSFCAG00000015134/ENSFCAG00000033791/ENSFCAG00000004351/ENSFCAG00000006415/ENSFCAG00000045315/ENSFCAG00000000797/novel.279
MF	GO:0017048	Rho GTPase binding	14/959	73/7888	0.0544239	0.586009	ENSFCAG00000010344/ENSFCAG00000014886/ENSFCAG00000002050/ENSFCAG00000000657/ENSFCAG00000003569/ENSFCAG00000006865/ENSFCAG00000013482/ENSFCAG00000015134/ENSFCAG00000033791/ENSFCAG00000004351/ENSFCAG00000006415/ENSFCAG00000045315/ENSFCAG00000008030/ENSFCAG00000000797	ITSN1/ARHGEF40/BCR/PLEKHG5/ARHGEF3/PLEKHG6/ARHGEF16/FGD3/KALRN/ENSFCAG00000004351/DAAM2/ENSFCAG00000045315/PLEKHG4B/FMNL1	14	1	ENSFCAG00000008030	13	ENSFCAG00000010344/ENSFCAG00000014886/ENSFCAG00000002050/ENSFCAG00000000657/ENSFCAG00000003569/ENSFCAG00000006865/ENSFCAG00000013482/ENSFCAG00000015134/ENSFCAG00000033791/ENSFCAG00000004351/ENSFCAG00000006415/ENSFCAG00000045315/ENSFCAG00000000797
MF	GO:0046906	tetrapyrrole binding	12/959	60/7888	0.0546101	0.586009	ENSFCAG00000036552/ENSFCAG00000002452/novel.975/ENSFCAG00000043102/ENSFCAG00000002016/ENSFCAG00000013094/ENSFCAG00000028597/ENSFCAG00000011052/ENSFCAG00000026110/ENSFCAG00000001352/ENSFCAG00000014701/ENSFCAG00000028583	ENSFCAG00000036552/CYP24A1/-/CYP1B1/CYP1A1/CYP2S1/ENSFCAG00000028597/CYP39A1/CYP2D6/CYP46A1/CYP27B1/CYP8B1	12	6	ENSFCAG00000036552/ENSFCAG00000002452/novel.975/ENSFCAG00000002016/ENSFCAG00000028597/ENSFCAG00000014701	6	ENSFCAG00000043102/ENSFCAG00000013094/ENSFCAG00000011052/ENSFCAG00000026110/ENSFCAG00000001352/ENSFCAG00000028583
MF	GO:0008083	growth factor activity	11/959	55/7888	0.0640302	0.649841	ENSFCAG00000031568/ENSFCAG00000004772/ENSFCAG00000042626/ENSFCAG00000010866/ENSFCAG00000029958/ENSFCAG00000003852/ENSFCAG00000036713/ENSFCAG00000030874/ENSFCAG00000045492/ENSFCAG00000037811/ENSFCAG00000044521	FGF7/BMP4/ENSFCAG00000042626/INHBA/FGF11/CSF2/ENSFCAG00000036713/FGF9/NRTN/GDF5/ENSFCAG00000044521	11	6	ENSFCAG00000042626/ENSFCAG00000010866/ENSFCAG00000003852/ENSFCAG00000036713/ENSFCAG00000030874/ENSFCAG00000037811	5	ENSFCAG00000031568/ENSFCAG00000004772/ENSFCAG00000029958/ENSFCAG00000045492/ENSFCAG00000044521
MF	GO:0019899	enzyme binding	24/959	144/7888	0.0659468	0.649841	ENSFCAG00000010344/ENSFCAG00000014886/ENSFCAG00000009721/ENSFCAG00000002050/ENSFCAG00000012641/ENSFCAG00000000657/ENSFCAG00000003569/ENSFCAG00000006259/ENSFCAG00000007257/ENSFCAG00000046237/ENSFCAG00000006865/ENSFCAG00000013996/ENSFCAG00000014999/ENSFCAG00000001486/ENSFCAG00000013482/ENSFCAG00000015134/ENSFCAG00000033791/ENSFCAG00000004351/ENSFCAG00000032760/ENSFCAG00000006415/ENSFCAG00000045315/…	ITSN1/ARHGEF40/CUL9/BCR/RGL1/PLEKHG5/ARHGEF3/PLCE1/IQSEC2/RASGRP2/PLEKHG6/RAPGEF3/RAPGEFL1/SH2D3C/ARHGEF16/FGD3/KALRN/ENSFCAG00000004351/ENSFCAG00000032760/DAAM2/ENSFCAG00000045315/PLEKHG4B/FMNL1/-	24	2	ENSFCAG00000032760/ENSFCAG00000008030	22	ENSFCAG00000010344/ENSFCAG00000014886/ENSFCAG00000009721/ENSFCAG00000002050/ENSFCAG00000012641/ENSFCAG00000000657/ENSFCAG00000003569/ENSFCAG00000006259/ENSFCAG00000007257/ENSFCAG00000046237/ENSFCAG00000006865/ENSFCAG00000013996/ENSFCAG00000014999/ENSFCAG00000001486/ENSFCAG00000013482/ENSFCAG00000015134/ENSFCAG00000033791/ENSFCAG00000004351/ENSFCAG00000006415/ENSFCAG00000045315/ENSFCAG00000000797/…
MF	GO:0005506	iron ion binding	11/959	56/7888	0.0713406	0.649841	ENSFCAG00000002452/ENSFCAG00000043102/ENSFCAG00000002016/ENSFCAG00000013094/ENSFCAG00000001947/ENSFCAG00000011052/ENSFCAG00000026110/ENSFCAG00000018846/ENSFCAG00000001352/ENSFCAG00000014701/ENSFCAG00000028583	CYP24A1/CYP1B1/CYP1A1/CYP2S1/ENSFCAG00000001947/CYP39A1/CYP2D6/AGMO/CYP46A1/CYP27B1/CYP8B1	11	4	ENSFCAG00000002452/ENSFCAG00000002016/ENSFCAG00000001947/ENSFCAG00000014701	7	ENSFCAG00000043102/ENSFCAG00000013094/ENSFCAG00000011052/ENSFCAG00000026110/ENSFCAG00000018846/ENSFCAG00000001352/ENSFCAG00000028583
MF	GO:0016810	hydrolase activity, acting on carbon-nitrogen (but not peptide) bonds	6/959	25/7888	0.0742966	0.649841	ENSFCAG00000005404/ENSFCAG00000036113/ENSFCAG00000040566/ENSFCAG00000009665/ENSFCAG00000000420/ENSFCAG00000001652	AMDHD1/PADI4/ACER1/ADARB1/ZBP1/DPYSL5	6	1	ENSFCAG00000040566	5	ENSFCAG00000005404/ENSFCAG00000036113/ENSFCAG00000009665/ENSFCAG00000000420/ENSFCAG00000001652
MF	GO:0005088	Ras guanyl-nucleotide exchange factor activity	12/959	63/7888	0.0745337	0.649841	ENSFCAG00000010344/ENSFCAG00000014886/ENSFCAG00000002050/ENSFCAG00000000657/ENSFCAG00000003569/ENSFCAG00000006865/ENSFCAG00000013482/ENSFCAG00000015134/ENSFCAG00000033791/ENSFCAG00000004351/ENSFCAG00000045315/ENSFCAG00000008030	ITSN1/ARHGEF40/BCR/PLEKHG5/ARHGEF3/PLEKHG6/ARHGEF16/FGD3/KALRN/ENSFCAG00000004351/ENSFCAG00000045315/PLEKHG4B	12	1	ENSFCAG00000008030	11	ENSFCAG00000010344/ENSFCAG00000014886/ENSFCAG00000002050/ENSFCAG00000000657/ENSFCAG00000003569/ENSFCAG00000006865/ENSFCAG00000013482/ENSFCAG00000015134/ENSFCAG00000033791/ENSFCAG00000004351/ENSFCAG00000045315
MF	GO:0005089	Rho guanyl-nucleotide exchange factor activity	12/959	63/7888	0.0745337	0.649841	ENSFCAG00000010344/ENSFCAG00000014886/ENSFCAG00000002050/ENSFCAG00000000657/ENSFCAG00000003569/ENSFCAG00000006865/ENSFCAG00000013482/ENSFCAG00000015134/ENSFCAG00000033791/ENSFCAG00000004351/ENSFCAG00000045315/ENSFCAG00000008030	ITSN1/ARHGEF40/BCR/PLEKHG5/ARHGEF3/PLEKHG6/ARHGEF16/FGD3/KALRN/ENSFCAG00000004351/ENSFCAG00000045315/PLEKHG4B	12	1	ENSFCAG00000008030	11	ENSFCAG00000010344/ENSFCAG00000014886/ENSFCAG00000002050/ENSFCAG00000000657/ENSFCAG00000003569/ENSFCAG00000006865/ENSFCAG00000013482/ENSFCAG00000015134/ENSFCAG00000033791/ENSFCAG00000004351/ENSFCAG00000045315
MF	GO:0008237	metallopeptidase activity	17/959	99/7888	0.0878221	0.742496	ENSFCAG00000015791/ENSFCAG00000014014/ENSFCAG00000010982/ENSFCAG00000015792/ENSFCAG00000000494/ENSFCAG00000013323/ENSFCAG00000013188/ENSFCAG00000002694/ENSFCAG00000019013/ENSFCAG00000006341/ENSFCAG00000026549/ENSFCAG00000002078/ENSFCAG00000015796/ENSFCAG00000043793/ENSFCAG00000009330/ENSFCAG00000011845/ENSFCAG00000027771	MMP1/MMP9/MMP12/ENSFCAG00000015792/ADAMTS4/ADAMTS1/TLL1/MMP15/ADAMTS2/ADAM33/ADAMTS13/ACE/MMP10/ENSFCAG00000043793/CPA5/AGBL1/MMP16	17	10	ENSFCAG00000015791/ENSFCAG00000014014/ENSFCAG00000010982/ENSFCAG00000015792/ENSFCAG00000000494/ENSFCAG00000013323/ENSFCAG00000013188/ENSFCAG00000015796/ENSFCAG00000043793/ENSFCAG00000009330	7	ENSFCAG00000002694/ENSFCAG00000019013/ENSFCAG00000006341/ENSFCAG00000026549/ENSFCAG00000002078/ENSFCAG00000011845/ENSFCAG00000027771
CC	GO:0044421	extracellular region part	8/364	46/2935	0.203326	0.795623	ENSFCAG00000015791/ENSFCAG00000014014/ENSFCAG00000010982/ENSFCAG00000015792/ENSFCAG00000002694/ENSFCAG00000015796/ENSFCAG00000027771/ENSFCAG00000030909	MMP1/MMP9/MMP12/ENSFCAG00000015792/MMP15/MMP10/MMP16/ENSFCAG00000030909	8	6	ENSFCAG00000015791/ENSFCAG00000014014/ENSFCAG00000010982/ENSFCAG00000015792/ENSFCAG00000015796/ENSFCAG00000030909	2	ENSFCAG00000002694/ENSFCAG00000027771
BP	GO:0006334	nucleosome assembly	7/555	23/4817	0.0121847	0.799693	ENSFCAG00000044498/ENSFCAG00000004277/ENSFCAG00000006079/ENSFCAG00000005962/ENSFCAG00000005970/ENSFCAG00000051764/ENSFCAG00000053543	ENSFCAG00000044498/H1-0/ENSFCAG00000006079/ENSFCAG00000005962/ENSFCAG00000005970/ENSFCAG00000051764/ENSFCAG00000053543	7	4	ENSFCAG00000006079/ENSFCAG00000005962/ENSFCAG00000005970/ENSFCAG00000051764	3	ENSFCAG00000044498/ENSFCAG00000004277/ENSFCAG00000053543
BP	GO:0031497	chromatin assembly	7/555	23/4817	0.0121847	0.799693	ENSFCAG00000044498/ENSFCAG00000004277/ENSFCAG00000006079/ENSFCAG00000005962/ENSFCAG00000005970/ENSFCAG00000051764/ENSFCAG00000053543	ENSFCAG00000044498/H1-0/ENSFCAG00000006079/ENSFCAG00000005962/ENSFCAG00000005970/ENSFCAG00000051764/ENSFCAG00000053543	7	4	ENSFCAG00000006079/ENSFCAG00000005962/ENSFCAG00000005970/ENSFCAG00000051764	3	ENSFCAG00000044498/ENSFCAG00000004277/ENSFCAG00000053543
BP	GO:0006323	DNA packaging	7/555	24/4817	0.0155381	0.799693	ENSFCAG00000044498/ENSFCAG00000004277/ENSFCAG00000006079/ENSFCAG00000005962/ENSFCAG00000005970/ENSFCAG00000051764/ENSFCAG00000053543	ENSFCAG00000044498/H1-0/ENSFCAG00000006079/ENSFCAG00000005962/ENSFCAG00000005970/ENSFCAG00000051764/ENSFCAG00000053543	7	4	ENSFCAG00000006079/ENSFCAG00000005962/ENSFCAG00000005970/ENSFCAG00000051764	3	ENSFCAG00000044498/ENSFCAG00000004277/ENSFCAG00000053543
BP	GO:0006333	chromatin assembly or disassembly	7/555	24/4817	0.0155381	0.799693	ENSFCAG00000044498/ENSFCAG00000004277/ENSFCAG00000006079/ENSFCAG00000005962/ENSFCAG00000005970/ENSFCAG00000051764/ENSFCAG00000053543	ENSFCAG00000044498/H1-0/ENSFCAG00000006079/ENSFCAG00000005962/ENSFCAG00000005970/ENSFCAG00000051764/ENSFCAG00000053543	7	4	ENSFCAG00000006079/ENSFCAG00000005962/ENSFCAG00000005970/ENSFCAG00000051764	3	ENSFCAG00000044498/ENSFCAG00000004277/ENSFCAG00000053543
BP	GO:0034728	nucleosome organization	7/555	24/4817	0.0155381	0.799693	ENSFCAG00000044498/ENSFCAG00000004277/ENSFCAG00000006079/ENSFCAG00000005962/ENSFCAG00000005970/ENSFCAG00000051764/ENSFCAG00000053543	ENSFCAG00000044498/H1-0/ENSFCAG00000006079/ENSFCAG00000005962/ENSFCAG00000005970/ENSFCAG00000051764/ENSFCAG00000053543	7	4	ENSFCAG00000006079/ENSFCAG00000005962/ENSFCAG00000005970/ENSFCAG00000051764	3	ENSFCAG00000044498/ENSFCAG00000004277/ENSFCAG00000053543
BP	GO:0042254	ribosome biogenesis	7/555	24/4817	0.0155381	0.799693	ENSFCAG00000011220/ENSFCAG00000014332/ENSFCAG00000008771/ENSFCAG00000013983/ENSFCAG00000006313/ENSFCAG00000024947/ENSFCAG00000043818	BMS1/RRS1/MRTO4/FTSJ3/TSR1/RRP15/ENSFCAG00000043818	7	7	ENSFCAG00000011220/ENSFCAG00000014332/ENSFCAG00000008771/ENSFCAG00000013983/ENSFCAG00000006313/ENSFCAG00000024947/ENSFCAG00000043818	0
BP	GO:0006457	protein folding	8/555	31/4817	0.0210143	0.799693	ENSFCAG00000014077/ENSFCAG00000000479/ENSFCAG00000008729/ENSFCAG00000046037/ENSFCAG00000033187/ENSFCAG00000028199/ENSFCAG00000039871/ENSFCAG00000034149	HSP90B1/CALR/DNAJA1/ENSFCAG00000046037/ENSFCAG00000033187/ENSFCAG00000028199/ENSFCAG00000039871/ENSFCAG00000034149	8	8	ENSFCAG00000014077/ENSFCAG00000000479/ENSFCAG00000008729/ENSFCAG00000046037/ENSFCAG00000033187/ENSFCAG00000028199/ENSFCAG00000039871/ENSFCAG00000034149	0
BP	GO:0016055	Wnt signaling pathway	6/555	21/4817	0.0271623	0.799693	ENSFCAG00000035915/ENSFCAG00000043651/ENSFCAG00000030007/ENSFCAG00000045299/ENSFCAG00000044254/ENSFCAG00000000089	ENSFCAG00000035915/WNT6/WNT10B/ENSFCAG00000045299/WNT10A/WNT1	6	4	ENSFCAG00000035915/ENSFCAG00000030007/ENSFCAG00000045299/ENSFCAG00000000089	2	ENSFCAG00000043651/ENSFCAG00000044254
BP	GO:0198738	cell-cell signaling by wnt	6/555	21/4817	0.0271623	0.799693	ENSFCAG00000035915/ENSFCAG00000043651/ENSFCAG00000030007/ENSFCAG00000045299/ENSFCAG00000044254/ENSFCAG00000000089	ENSFCAG00000035915/WNT6/WNT10B/ENSFCAG00000045299/WNT10A/WNT1	6	4	ENSFCAG00000035915/ENSFCAG00000030007/ENSFCAG00000045299/ENSFCAG00000000089	2	ENSFCAG00000043651/ENSFCAG00000044254
BP	GO:1905114	cell surface receptor signaling pathway involved in cell-cell signaling	6/555	21/4817	0.0271623	0.799693	ENSFCAG00000035915/ENSFCAG00000043651/ENSFCAG00000030007/ENSFCAG00000045299/ENSFCAG00000044254/ENSFCAG00000000089	ENSFCAG00000035915/WNT6/WNT10B/ENSFCAG00000045299/WNT10A/WNT1	6	4	ENSFCAG00000035915/ENSFCAG00000030007/ENSFCAG00000045299/ENSFCAG00000000089	2	ENSFCAG00000043651/ENSFCAG00000044254
BP	GO:0007264	small GTPase mediated signal transduction	20/555	115/4817	0.0377207	0.799693	ENSFCAG00000010344/ENSFCAG00000014886/ENSFCAG00000002050/ENSFCAG00000012641/ENSFCAG00000000657/ENSFCAG00000003569/ENSFCAG00000006259/ENSFCAG00000007257/ENSFCAG00000046237/ENSFCAG00000006865/ENSFCAG00000013996/ENSFCAG00000014999/ENSFCAG00000001486/ENSFCAG00000013482/ENSFCAG00000015134/ENSFCAG00000033791/ENSFCAG00000004351/ENSFCAG00000045315/ENSFCAG00000008030/novel.279	ITSN1/ARHGEF40/BCR/RGL1/PLEKHG5/ARHGEF3/PLCE1/IQSEC2/RASGRP2/PLEKHG6/RAPGEF3/RAPGEFL1/SH2D3C/ARHGEF16/FGD3/KALRN/ENSFCAG00000004351/ENSFCAG00000045315/PLEKHG4B/-	20	1	ENSFCAG00000008030	19	ENSFCAG00000010344/ENSFCAG00000014886/ENSFCAG00000002050/ENSFCAG00000012641/ENSFCAG00000000657/ENSFCAG00000003569/ENSFCAG00000006259/ENSFCAG00000007257/ENSFCAG00000046237/ENSFCAG00000006865/ENSFCAG00000013996/ENSFCAG00000014999/ENSFCAG00000001486/ENSFCAG00000013482/ENSFCAG00000015134/ENSFCAG00000033791/ENSFCAG00000004351/ENSFCAG00000045315/novel.279
BP	GO:0007166	cell surface receptor signaling pathway	12/555	60/4817	0.0381505	0.799693	ENSFCAG00000035915/ENSFCAG00000043651/ENSFCAG00000012609/ENSFCAG00000002195/ENSFCAG00000030007/ENSFCAG00000014721/ENSFCAG00000029299/ENSFCAG00000003813/ENSFCAG00000037566/ENSFCAG00000045299/ENSFCAG00000044254/ENSFCAG00000000089	ENSFCAG00000035915/WNT6/FZD7/JAG1/WNT10B/DLL4/FZD8/SMAD9/FZD5/ENSFCAG00000045299/WNT10A/WNT1	12	9	ENSFCAG00000035915/ENSFCAG00000012609/ENSFCAG00000002195/ENSFCAG00000030007/ENSFCAG00000014721/ENSFCAG00000029299/ENSFCAG00000037566/ENSFCAG00000045299/ENSFCAG00000000089	3	ENSFCAG00000043651/ENSFCAG00000003813/ENSFCAG00000044254
BP	GO:0019220	regulation of phosphate metabolic process	4/555	12/4817	0.0405456	0.799693	ENSFCAG00000030667/ENSFCAG00000036744/ENSFCAG00000034702/ENSFCAG00000035894	PPP1R14B/PKIA/ENSFCAG00000034702/PPP1R14C	4	2	ENSFCAG00000030667/ENSFCAG00000035894	2	ENSFCAG00000036744/ENSFCAG00000034702
BP	GO:0051174	regulation of phosphorus metabolic process	4/555	12/4817	0.0405456	0.799693	ENSFCAG00000030667/ENSFCAG00000036744/ENSFCAG00000034702/ENSFCAG00000035894	PPP1R14B/PKIA/ENSFCAG00000034702/PPP1R14C	4	2	ENSFCAG00000030667/ENSFCAG00000035894	2	ENSFCAG00000036744/ENSFCAG00000034702
BP	GO:0065004	protein-DNA complex assembly	7/555	29/4817	0.0422931	0.799693	ENSFCAG00000044498/ENSFCAG00000004277/ENSFCAG00000006079/ENSFCAG00000005962/ENSFCAG00000005970/ENSFCAG00000051764/ENSFCAG00000053543	ENSFCAG00000044498/H1-0/ENSFCAG00000006079/ENSFCAG00000005962/ENSFCAG00000005970/ENSFCAG00000051764/ENSFCAG00000053543	7	4	ENSFCAG00000006079/ENSFCAG00000005962/ENSFCAG00000005970/ENSFCAG00000051764	3	ENSFCAG00000044498/ENSFCAG00000004277/ENSFCAG00000053543
BP	GO:0022613	ribonucleoprotein complex biogenesis	7/555	30/4817	0.0499059	0.799693	ENSFCAG00000011220/ENSFCAG00000014332/ENSFCAG00000008771/ENSFCAG00000013983/ENSFCAG00000006313/ENSFCAG00000024947/ENSFCAG00000043818	BMS1/RRS1/MRTO4/FTSJ3/TSR1/RRP15/ENSFCAG00000043818	7	7	ENSFCAG00000011220/ENSFCAG00000014332/ENSFCAG00000008771/ENSFCAG00000013983/ENSFCAG00000006313/ENSFCAG00000024947/ENSFCAG00000043818	0
BP	GO:0071103	DNA conformation change	7/555	30/4817	0.0499059	0.799693	ENSFCAG00000044498/ENSFCAG00000004277/ENSFCAG00000006079/ENSFCAG00000005962/ENSFCAG00000005970/ENSFCAG00000051764/ENSFCAG00000053543	ENSFCAG00000044498/H1-0/ENSFCAG00000006079/ENSFCAG00000005962/ENSFCAG00000005970/ENSFCAG00000051764/ENSFCAG00000053543	7	4	ENSFCAG00000006079/ENSFCAG00000005962/ENSFCAG00000005970/ENSFCAG00000051764	3	ENSFCAG00000044498/ENSFCAG00000004277/ENSFCAG00000053543
BP	GO:0071824	protein-DNA complex subunit organization	7/555	30/4817	0.0499059	0.799693	ENSFCAG00000044498/ENSFCAG00000004277/ENSFCAG00000006079/ENSFCAG00000005962/ENSFCAG00000005970/ENSFCAG00000051764/ENSFCAG00000053543	ENSFCAG00000044498/H1-0/ENSFCAG00000006079/ENSFCAG00000005962/ENSFCAG00000005970/ENSFCAG00000051764/ENSFCAG00000053543	7	4	ENSFCAG00000006079/ENSFCAG00000005962/ENSFCAG00000005970/ENSFCAG00000051764	3	ENSFCAG00000044498/ENSFCAG00000004277/ENSFCAG00000053543
BP	GO:0007155	cell adhesion	19/555	112/4817	0.0523532	0.799693	ENSFCAG00000015569/ENSFCAG00000023191/ENSFCAG00000011449/ENSFCAG00000007306/ENSFCAG00000029544/ENSFCAG00000015393/ENSFCAG00000013764/ENSFCAG00000024808/ENSFCAG00000011031/ENSFCAG00000025770/ENSFCAG00000052661/ENSFCAG00000010132/ENSFCAG00000001062/ENSFCAG00000009754/ENSFCAG00000008376/ENSFCAG00000006557/ENSFCAG00000024165/ENSFCAG00000004387/ENSFCAG00000019316	VCL/VCAN/THBS1/TLN2/FAT4/ENSFCAG00000015393/PCDH9/PCDH10/VCAM1/PCDH18/ENSFCAG00000052661/PCDH8/CDH3/COMP/NCAN/BCAN/PCDH20/ENSFCAG00000004387/CDH19	19	8	ENSFCAG00000015569/ENSFCAG00000023191/ENSFCAG00000011449/ENSFCAG00000013764/ENSFCAG00000024808/ENSFCAG00000025770/ENSFCAG00000010132/ENSFCAG00000024165	11	ENSFCAG00000007306/ENSFCAG00000029544/ENSFCAG00000015393/ENSFCAG00000011031/ENSFCAG00000052661/ENSFCAG00000001062/ENSFCAG00000009754/ENSFCAG00000008376/ENSFCAG00000006557/ENSFCAG00000004387/ENSFCAG00000019316
BP	GO:0022610	biological adhesion	19/555	112/4817	0.0523532	0.799693	ENSFCAG00000015569/ENSFCAG00000023191/ENSFCAG00000011449/ENSFCAG00000007306/ENSFCAG00000029544/ENSFCAG00000015393/ENSFCAG00000013764/ENSFCAG00000024808/ENSFCAG00000011031/ENSFCAG00000025770/ENSFCAG00000052661/ENSFCAG00000010132/ENSFCAG00000001062/ENSFCAG00000009754/ENSFCAG00000008376/ENSFCAG00000006557/ENSFCAG00000024165/ENSFCAG00000004387/ENSFCAG00000019316	VCL/VCAN/THBS1/TLN2/FAT4/ENSFCAG00000015393/PCDH9/PCDH10/VCAM1/PCDH18/ENSFCAG00000052661/PCDH8/CDH3/COMP/NCAN/BCAN/PCDH20/ENSFCAG00000004387/CDH19	19	8	ENSFCAG00000015569/ENSFCAG00000023191/ENSFCAG00000011449/ENSFCAG00000013764/ENSFCAG00000024808/ENSFCAG00000025770/ENSFCAG00000010132/ENSFCAG00000024165	11	ENSFCAG00000007306/ENSFCAG00000029544/ENSFCAG00000015393/ENSFCAG00000011031/ENSFCAG00000052661/ENSFCAG00000001062/ENSFCAG00000009754/ENSFCAG00000008376/ENSFCAG00000006557/ENSFCAG00000004387/ENSFCAG00000019316
BP	GO:0007010	cytoskeleton organization	12/555	63/4817	0.0530321	0.799693	ENSFCAG00000009283/ENSFCAG00000007306/ENSFCAG00000007752/ENSFCAG00000009639/ENSFCAG00000003622/ENSFCAG00000046712/ENSFCAG00000012976/ENSFCAG00000006415/ENSFCAG00000031508/ENSFCAG00000024481/ENSFCAG00000000797/ENSFCAG00000005561	EPB41L2/TLN2/EPB41/SVIL/ABLIM3/RFLNB/DMTN/DAAM2/STMN3/XIRP2/FMNL1/TMOD4	12	2	ENSFCAG00000024481/ENSFCAG00000005561	10	ENSFCAG00000009283/ENSFCAG00000007306/ENSFCAG00000007752/ENSFCAG00000009639/ENSFCAG00000003622/ENSFCAG00000046712/ENSFCAG00000012976/ENSFCAG00000006415/ENSFCAG00000031508/ENSFCAG00000000797
BP	GO:0007266	Rho protein signal transduction	12/555	63/4817	0.0530321	0.799693	ENSFCAG00000010344/ENSFCAG00000014886/ENSFCAG00000002050/ENSFCAG00000000657/ENSFCAG00000003569/ENSFCAG00000006865/ENSFCAG00000013482/ENSFCAG00000015134/ENSFCAG00000033791/ENSFCAG00000004351/ENSFCAG00000045315/ENSFCAG00000008030	ITSN1/ARHGEF40/BCR/PLEKHG5/ARHGEF3/PLEKHG6/ARHGEF16/FGD3/KALRN/ENSFCAG00000004351/ENSFCAG00000045315/PLEKHG4B	12	1	ENSFCAG00000008030	11	ENSFCAG00000010344/ENSFCAG00000014886/ENSFCAG00000002050/ENSFCAG00000000657/ENSFCAG00000003569/ENSFCAG00000006865/ENSFCAG00000013482/ENSFCAG00000015134/ENSFCAG00000033791/ENSFCAG00000004351/ENSFCAG00000045315
BP	GO:0035023	regulation of Rho protein signal transduction	12/555	63/4817	0.0530321	0.799693	ENSFCAG00000010344/ENSFCAG00000014886/ENSFCAG00000002050/ENSFCAG00000000657/ENSFCAG00000003569/ENSFCAG00000006865/ENSFCAG00000013482/ENSFCAG00000015134/ENSFCAG00000033791/ENSFCAG00000004351/ENSFCAG00000045315/ENSFCAG00000008030	ITSN1/ARHGEF40/BCR/PLEKHG5/ARHGEF3/PLEKHG6/ARHGEF16/FGD3/KALRN/ENSFCAG00000004351/ENSFCAG00000045315/PLEKHG4B	12	1	ENSFCAG00000008030	11	ENSFCAG00000010344/ENSFCAG00000014886/ENSFCAG00000002050/ENSFCAG00000000657/ENSFCAG00000003569/ENSFCAG00000006865/ENSFCAG00000013482/ENSFCAG00000015134/ENSFCAG00000033791/ENSFCAG00000004351/ENSFCAG00000045315
BP	GO:0007265	Ras protein signal transduction	14/555	77/4817	0.054327	0.799693	ENSFCAG00000010344/ENSFCAG00000014886/ENSFCAG00000002050/ENSFCAG00000000657/ENSFCAG00000003569/ENSFCAG00000007257/ENSFCAG00000006865/ENSFCAG00000013482/ENSFCAG00000015134/ENSFCAG00000033791/ENSFCAG00000004351/ENSFCAG00000045315/ENSFCAG00000008030/novel.279	ITSN1/ARHGEF40/BCR/PLEKHG5/ARHGEF3/IQSEC2/PLEKHG6/ARHGEF16/FGD3/KALRN/ENSFCAG00000004351/ENSFCAG00000045315/PLEKHG4B/-	14	1	ENSFCAG00000008030	13	ENSFCAG00000010344/ENSFCAG00000014886/ENSFCAG00000002050/ENSFCAG00000000657/ENSFCAG00000003569/ENSFCAG00000007257/ENSFCAG00000006865/ENSFCAG00000013482/ENSFCAG00000015134/ENSFCAG00000033791/ENSFCAG00000004351/ENSFCAG00000045315/novel.279
BP	GO:0046578	regulation of Ras protein signal transduction	14/555	77/4817	0.054327	0.799693	ENSFCAG00000010344/ENSFCAG00000014886/ENSFCAG00000002050/ENSFCAG00000000657/ENSFCAG00000003569/ENSFCAG00000007257/ENSFCAG00000006865/ENSFCAG00000013482/ENSFCAG00000015134/ENSFCAG00000033791/ENSFCAG00000004351/ENSFCAG00000045315/ENSFCAG00000008030/novel.279	ITSN1/ARHGEF40/BCR/PLEKHG5/ARHGEF3/IQSEC2/PLEKHG6/ARHGEF16/FGD3/KALRN/ENSFCAG00000004351/ENSFCAG00000045315/PLEKHG4B/-	14	1	ENSFCAG00000008030	13	ENSFCAG00000010344/ENSFCAG00000014886/ENSFCAG00000002050/ENSFCAG00000000657/ENSFCAG00000003569/ENSFCAG00000007257/ENSFCAG00000006865/ENSFCAG00000013482/ENSFCAG00000015134/ENSFCAG00000033791/ENSFCAG00000004351/ENSFCAG00000045315/novel.279
MF	GO:0008081	phosphoric diester hydrolase activity	9/959	46/7888	0.099039	0.802933	ENSFCAG00000027730/ENSFCAG00000005949/ENSFCAG00000030002/ENSFCAG00000011943/ENSFCAG00000006259/ENSFCAG00000004881/ENSFCAG00000012867/ENSFCAG00000010158/ENSFCAG00000029239	PDE4D/PLCB4/PDE4B/GDPD5/PLCE1/PDE4A/PDE10A/PDE1B/PDE7B	9	0		9	ENSFCAG00000027730/ENSFCAG00000005949/ENSFCAG00000030002/ENSFCAG00000011943/ENSFCAG00000006259/ENSFCAG00000004881/ENSFCAG00000012867/ENSFCAG00000010158/ENSFCAG00000029239
MF	GO:0009055	electron transfer activity	6/959	27/7888	0.101054	0.802933	ENSFCAG00000036552/novel.975/ENSFCAG00000028597/ENSFCAG00000018569/ENSFCAG00000014664/ENSFCAG00000053237	ENSFCAG00000036552/-/ENSFCAG00000028597/GRXCR1/COX4I2/ENSFCAG00000053237	6	4	ENSFCAG00000036552/novel.975/ENSFCAG00000028597/ENSFCAG00000053237	2	ENSFCAG00000018569/ENSFCAG00000014664
MF	GO:0008092	cytoskeletal protein binding	22/959	137/7888	0.103604	0.802933	ENSFCAG00000015569/ENSFCAG00000008782/ENSFCAG00000009283/ENSFCAG00000007306/ENSFCAG00000007752/ENSFCAG00000024249/ENSFCAG00000014400/ENSFCAG00000005470/ENSFCAG00000004923/ENSFCAG00000009639/ENSFCAG00000043376/ENSFCAG00000028169/ENSFCAG00000003622/ENSFCAG00000046712/ENSFCAG00000012976/ENSFCAG00000006415/ENSFCAG00000006712/ENSFCAG00000002087/ENSFCAG00000024481/ENSFCAG00000033324/ENSFCAG00000000797/…	VCL/MAP4/EPB41L2/TLN2/EPB41/MAP2/WIPF1/KIF18B/KIF13B/SVIL/ENSFCAG00000043376/KIF26A/ABLIM3/RFLNB/DMTN/DAAM2/MAPT/KIF5A/XIRP2/ENSFCAG00000033324/FMNL1/TMOD4	22	4	ENSFCAG00000015569/ENSFCAG00000024481/ENSFCAG00000033324/ENSFCAG00000005561	18	ENSFCAG00000008782/ENSFCAG00000009283/ENSFCAG00000007306/ENSFCAG00000007752/ENSFCAG00000024249/ENSFCAG00000014400/ENSFCAG00000005470/ENSFCAG00000004923/ENSFCAG00000009639/ENSFCAG00000043376/ENSFCAG00000028169/ENSFCAG00000003622/ENSFCAG00000046712/ENSFCAG00000012976/ENSFCAG00000006415/ENSFCAG00000006712/ENSFCAG00000002087/ENSFCAG00000000797
BP	GO:0007267	cell-cell signaling	6/555	25/4817	0.0597774	0.84608	ENSFCAG00000035915/ENSFCAG00000043651/ENSFCAG00000030007/ENSFCAG00000045299/ENSFCAG00000044254/ENSFCAG00000000089	ENSFCAG00000035915/WNT6/WNT10B/ENSFCAG00000045299/WNT10A/WNT1	6	4	ENSFCAG00000035915/ENSFCAG00000030007/ENSFCAG00000045299/ENSFCAG00000000089	2	ENSFCAG00000043651/ENSFCAG00000044254
BP	GO:0030029	actin filament-based process	7/555	32/4817	0.0675854	0.888265	ENSFCAG00000009283/ENSFCAG00000007752/ENSFCAG00000046712/ENSFCAG00000006415/ENSFCAG00000024481/ENSFCAG00000000797/ENSFCAG00000005561	EPB41L2/EPB41/RFLNB/DAAM2/XIRP2/FMNL1/TMOD4	7	2	ENSFCAG00000024481/ENSFCAG00000005561	5	ENSFCAG00000009283/ENSFCAG00000007752/ENSFCAG00000046712/ENSFCAG00000006415/ENSFCAG00000000797
BP	GO:0030036	actin cytoskeleton organization	7/555	32/4817	0.0675854	0.888265	ENSFCAG00000009283/ENSFCAG00000007752/ENSFCAG00000046712/ENSFCAG00000006415/ENSFCAG00000024481/ENSFCAG00000000797/ENSFCAG00000005561	EPB41L2/EPB41/RFLNB/DAAM2/XIRP2/FMNL1/TMOD4	7	2	ENSFCAG00000024481/ENSFCAG00000005561	5	ENSFCAG00000009283/ENSFCAG00000007752/ENSFCAG00000046712/ENSFCAG00000006415/ENSFCAG00000000797
MF	GO:0030414	peptidase inhibitor activity	9/959	48/7888	0.121621	0.892952	ENSFCAG00000008190/ENSFCAG00000034191/ENSFCAG00000010482/ENSFCAG00000015724/ENSFCAG00000013281/ENSFCAG00000004854/ENSFCAG00000023751/ENSFCAG00000009821/ENSFCAG00000030909	TIMP1/ENSFCAG00000034191/CRIM1/ITIH4/CST6/ANOS1/ENSFCAG00000023751/ENSFCAG00000009821/ENSFCAG00000030909	9	6	ENSFCAG00000008190/ENSFCAG00000034191/ENSFCAG00000010482/ENSFCAG00000015724/ENSFCAG00000013281/ENSFCAG00000030909	3	ENSFCAG00000004854/ENSFCAG00000023751/ENSFCAG00000009821
MF	GO:0061134	peptidase regulator activity	9/959	48/7888	0.121621	0.892952	ENSFCAG00000008190/ENSFCAG00000034191/ENSFCAG00000010482/ENSFCAG00000015724/ENSFCAG00000013281/ENSFCAG00000004854/ENSFCAG00000023751/ENSFCAG00000009821/ENSFCAG00000030909	TIMP1/ENSFCAG00000034191/CRIM1/ITIH4/CST6/ANOS1/ENSFCAG00000023751/ENSFCAG00000009821/ENSFCAG00000030909	9	6	ENSFCAG00000008190/ENSFCAG00000034191/ENSFCAG00000010482/ENSFCAG00000015724/ENSFCAG00000013281/ENSFCAG00000030909	3	ENSFCAG00000004854/ENSFCAG00000023751/ENSFCAG00000009821
MF	GO:0017016	Ras GTPase binding	14/959	85/7888	0.145751	0.993375	ENSFCAG00000010344/ENSFCAG00000014886/ENSFCAG00000002050/ENSFCAG00000000657/ENSFCAG00000003569/ENSFCAG00000006865/ENSFCAG00000013482/ENSFCAG00000015134/ENSFCAG00000033791/ENSFCAG00000004351/ENSFCAG00000006415/ENSFCAG00000045315/ENSFCAG00000008030/ENSFCAG00000000797	ITSN1/ARHGEF40/BCR/PLEKHG5/ARHGEF3/PLEKHG6/ARHGEF16/FGD3/KALRN/ENSFCAG00000004351/DAAM2/ENSFCAG00000045315/PLEKHG4B/FMNL1	14	1	ENSFCAG00000008030	13	ENSFCAG00000010344/ENSFCAG00000014886/ENSFCAG00000002050/ENSFCAG00000000657/ENSFCAG00000003569/ENSFCAG00000006865/ENSFCAG00000013482/ENSFCAG00000015134/ENSFCAG00000033791/ENSFCAG00000004351/ENSFCAG00000006415/ENSFCAG00000045315/ENSFCAG00000000797
MF	GO:0031267	small GTPase binding	14/959	85/7888	0.145751	0.993375	ENSFCAG00000010344/ENSFCAG00000014886/ENSFCAG00000002050/ENSFCAG00000000657/ENSFCAG00000003569/ENSFCAG00000006865/ENSFCAG00000013482/ENSFCAG00000015134/ENSFCAG00000033791/ENSFCAG00000004351/ENSFCAG00000006415/ENSFCAG00000045315/ENSFCAG00000008030/ENSFCAG00000000797	ITSN1/ARHGEF40/BCR/PLEKHG5/ARHGEF3/PLEKHG6/ARHGEF16/FGD3/KALRN/ENSFCAG00000004351/DAAM2/ENSFCAG00000045315/PLEKHG4B/FMNL1	14	1	ENSFCAG00000008030	13	ENSFCAG00000010344/ENSFCAG00000014886/ENSFCAG00000002050/ENSFCAG00000000657/ENSFCAG00000003569/ENSFCAG00000006865/ENSFCAG00000013482/ENSFCAG00000015134/ENSFCAG00000033791/ENSFCAG00000004351/ENSFCAG00000006415/ENSFCAG00000045315/ENSFCAG00000000797
MF	GO:0005540	hyaluronic acid binding	3/959	12/7888	0.171365	0.993375	ENSFCAG00000023191/ENSFCAG00000008376/ENSFCAG00000006557	VCAN/NCAN/BCAN	3	1	ENSFCAG00000023191	2	ENSFCAG00000008376/ENSFCAG00000006557
MF	GO:0051015	actin filament binding	3/959	12/7888	0.171365	0.993375	ENSFCAG00000015569/ENSFCAG00000007306/ENSFCAG00000043376	VCL/TLN2/ENSFCAG00000043376	3	1	ENSFCAG00000015569	2	ENSFCAG00000007306/ENSFCAG00000043376
MF	GO:0008324	cation transmembrane transporter activity	21/959	139/7888	0.171669	0.993375	ENSFCAG00000001452/ENSFCAG00000007466/ENSFCAG00000011033/ENSFCAG00000043708/novel.975/ENSFCAG00000002067/ENSFCAG00000041380/ENSFCAG00000024691/ENSFCAG00000023883/ENSFCAG00000011811/ENSFCAG00000009513/ENSFCAG00000006984/ENSFCAG00000000742/ENSFCAG00000012789/ENSFCAG00000044428/ENSFCAG00000014664/ENSFCAG00000012415/ENSFCAG00000005173/ENSFCAG00000007609/ENSFCAG00000002581/ENSFCAG00000015311	SLC39A14/SLC40A1/SLC30A7/SLC30A1/-/NIPAL3/NIPAL4/TMEM38A/SLC30A3/KCNE4/KCNB1/ENSFCAG00000006984/RYR3/ENSFCAG00000012789/ENSFCAG00000044428/COX4I2/TMEM37/SCNN1B/SCNN1D/SLC6A3/SLC9C2	21	10	ENSFCAG00000001452/ENSFCAG00000011033/ENSFCAG00000043708/novel.975/ENSFCAG00000041380/ENSFCAG00000011811/ENSFCAG00000006984/ENSFCAG00000000742/ENSFCAG00000012789/ENSFCAG00000044428	11	ENSFCAG00000007466/ENSFCAG00000002067/ENSFCAG00000024691/ENSFCAG00000023883/ENSFCAG00000009513/ENSFCAG00000014664/ENSFCAG00000012415/ENSFCAG00000005173/ENSFCAG00000007609/ENSFCAG00000002581/ENSFCAG00000015311
MF	GO:0030246	carbohydrate binding	7/959	38/7888	0.171718	0.993375	ENSFCAG00000041666/ENSFCAG00000003727/ENSFCAG00000009411/ENSFCAG00000002897/ENSFCAG00000043117/ENSFCAG00000031884/ENSFCAG00000003181	LGALS3/ADGRL1/SUSD2/GANC/ENSFCAG00000043117/GALM/LGALS4	7	2	ENSFCAG00000041666/ENSFCAG00000003181	5	ENSFCAG00000003727/ENSFCAG00000009411/ENSFCAG00000002897/ENSFCAG00000043117/ENSFCAG00000031884
MF	GO:0003684	damaged DNA binding	3/959	13/7888	0.203817	0.993375	ENSFCAG00000011357/ENSFCAG00000004956/ENSFCAG00000045745	NEIL1/NEIL3/NEIL2	3	0		3	ENSFCAG00000011357/ENSFCAG00000004956/ENSFCAG00000045745
MF	GO:0004866	endopeptidase inhibitor activity	7/959	40/7888	0.206632	0.993375	ENSFCAG00000008190/ENSFCAG00000034191/ENSFCAG00000010482/ENSFCAG00000015724/ENSFCAG00000013281/ENSFCAG00000009821/ENSFCAG00000030909	TIMP1/ENSFCAG00000034191/CRIM1/ITIH4/CST6/ENSFCAG00000009821/ENSFCAG00000030909	7	6	ENSFCAG00000008190/ENSFCAG00000034191/ENSFCAG00000010482/ENSFCAG00000015724/ENSFCAG00000013281/ENSFCAG00000030909	1	ENSFCAG00000009821
MF	GO:0005126	cytokine receptor binding	7/959	40/7888	0.206632	0.993375	ENSFCAG00000004666/ENSFCAG00000038488/ENSFCAG00000045697/ENSFCAG00000004499/ENSFCAG00000003852/ENSFCAG00000036713/ENSFCAG00000005040	CXCL8/ENSFCAG00000038488/TNFSF10/TNF/CSF2/ENSFCAG00000036713/TNFSF14	7	6	ENSFCAG00000004666/ENSFCAG00000038488/ENSFCAG00000004499/ENSFCAG00000003852/ENSFCAG00000036713/ENSFCAG00000005040	1	ENSFCAG00000045697
MF	GO:0061135	endopeptidase regulator activity	7/959	40/7888	0.206632	0.993375	ENSFCAG00000008190/ENSFCAG00000034191/ENSFCAG00000010482/ENSFCAG00000015724/ENSFCAG00000013281/ENSFCAG00000009821/ENSFCAG00000030909	TIMP1/ENSFCAG00000034191/CRIM1/ITIH4/CST6/ENSFCAG00000009821/ENSFCAG00000030909	7	6	ENSFCAG00000008190/ENSFCAG00000034191/ENSFCAG00000010482/ENSFCAG00000015724/ENSFCAG00000013281/ENSFCAG00000030909	1	ENSFCAG00000009821
MF	GO:0005244	voltage-gated ion channel activity	4/959	20/7888	0.219334	0.993375	ENSFCAG00000007631/ENSFCAG00000011811/ENSFCAG00000009513/ENSFCAG00000012415	CLCN4/KCNE4/KCNB1/TMEM37	4	1	ENSFCAG00000011811	3	ENSFCAG00000007631/ENSFCAG00000009513/ENSFCAG00000012415
MF	GO:0022832	voltage-gated channel activity	4/959	20/7888	0.219334	0.993375	ENSFCAG00000007631/ENSFCAG00000011811/ENSFCAG00000009513/ENSFCAG00000012415	CLCN4/KCNE4/KCNB1/TMEM37	4	1	ENSFCAG00000011811	3	ENSFCAG00000007631/ENSFCAG00000009513/ENSFCAG00000012415
MF	GO:0016705	oxidoreductase activity, acting on paired donors, with incorporation or reduction of molecular oxygen	9/959	55/7888	0.219423	0.993375	ENSFCAG00000002452/ENSFCAG00000043102/ENSFCAG00000002016/ENSFCAG00000013094/ENSFCAG00000011052/ENSFCAG00000026110/ENSFCAG00000001352/ENSFCAG00000014701/ENSFCAG00000028583	CYP24A1/CYP1B1/CYP1A1/CYP2S1/CYP39A1/CYP2D6/CYP46A1/CYP27B1/CYP8B1	9	3	ENSFCAG00000002452/ENSFCAG00000002016/ENSFCAG00000014701	6	ENSFCAG00000043102/ENSFCAG00000013094/ENSFCAG00000011052/ENSFCAG00000026110/ENSFCAG00000001352/ENSFCAG00000028583
MF	GO:0022857	transmembrane transporter activity	52/959	387/7888	0.236135	0.993375	ENSFCAG00000003321/ENSFCAG00000007711/ENSFCAG00000001452/ENSFCAG00000012523/ENSFCAG00000007466/ENSFCAG00000027959/ENSFCAG00000008093/ENSFCAG00000012040/ENSFCAG00000007631/ENSFCAG00000011033/ENSFCAG00000043708/ENSFCAG00000012730/ENSFCAG00000040642/novel.975/ENSFCAG00000002067/ENSFCAG00000041380/ENSFCAG00000013872/ENSFCAG00000022972/ENSFCAG00000030328/ENSFCAG00000010104/ENSFCAG00000033842/ENSFCAG00…	SV2C/SLC19A2/SLC39A14/ABCC9/SLC40A1/ABCB1/SLC20A1/SLC7A5/CLCN4/SLC30A7/SLC30A1/GRIK5/ENSFCAG00000040642/-/NIPAL3/NIPAL4/SLC2A12/SLC34A3/KCNA3/SV2A/AQP3/KCNH2/TMEM38A/SLC2A10/SLC30A3/KCNE4/SFXN4/KCNB1/ENSFCAG00000006984/RYR3/TRPV1/SLC4A4/ENSFCAG00000012789/ENSFCAG00000050373/ENSFCAG00000044428/ENSFCAG00000042806/ENSFCAG00000052828/SLC26A3/COX4I2/CHRNG/SLC22A17/TMEM37/CACNA1I/SCNN1B/SCNN1D/ENSFCAG0…	52	25	ENSFCAG00000003321/ENSFCAG00000007711/ENSFCAG00000001452/ENSFCAG00000012523/ENSFCAG00000027959/ENSFCAG00000008093/ENSFCAG00000012040/ENSFCAG00000011033/ENSFCAG00000043708/novel.975/ENSFCAG00000041380/ENSFCAG00000030328/ENSFCAG00000010104/ENSFCAG00000033842/ENSFCAG00000011811/ENSFCAG00000010658/ENSFCAG00000006984/ENSFCAG00000000742/ENSFCAG00000011640/ENSFCAG00000012789/ENSFCAG00000044428/ENSFCAG00…	27	ENSFCAG00000007466/ENSFCAG00000007631/ENSFCAG00000012730/ENSFCAG00000040642/ENSFCAG00000002067/ENSFCAG00000013872/ENSFCAG00000022972/ENSFCAG00000013799/ENSFCAG00000024691/ENSFCAG00000011347/ENSFCAG00000023883/ENSFCAG00000009513/ENSFCAG00000007921/ENSFCAG00000050373/ENSFCAG00000052828/ENSFCAG00000014664/ENSFCAG00000009086/ENSFCAG00000012415/ENSFCAG00000013500/ENSFCAG00000005173/ENSFCAG00000007609/…
MF	GO:0008378	galactosyltransferase activity	3/959	14/7888	0.237515	0.993375	ENSFCAG00000004015/ENSFCAG00000012542/ENSFCAG00000012111	B3GALT4/B3GNT7/B3GNT4	3	2	ENSFCAG00000004015/ENSFCAG00000012111	1	ENSFCAG00000012542
MF	GO:0031406	carboxylic acid binding	3/959	14/7888	0.237515	0.993375	ENSFCAG00000023191/ENSFCAG00000008376/ENSFCAG00000006557	VCAN/NCAN/BCAN	3	1	ENSFCAG00000023191	2	ENSFCAG00000008376/ENSFCAG00000006557
MF	GO:0043177	organic acid binding	3/959	14/7888	0.237515	0.993375	ENSFCAG00000023191/ENSFCAG00000008376/ENSFCAG00000006557	VCAN/NCAN/BCAN	3	1	ENSFCAG00000023191	2	ENSFCAG00000008376/ENSFCAG00000006557
MF	GO:0030234	enzyme regulator activity	19/959	131/7888	0.238554	0.993375	ENSFCAG00000008190/ENSFCAG00000034191/ENSFCAG00000010482/ENSFCAG00000002050/ENSFCAG00000036744/ENSFCAG00000015724/ENSFCAG00000044319/ENSFCAG00000011649/novel.776/ENSFCAG00000035899/ENSFCAG00000026386/ENSFCAG00000014695/ENSFCAG00000032760/ENSFCAG00000013281/ENSFCAG00000043220/ENSFCAG00000004854/ENSFCAG00000023751/ENSFCAG00000009821/ENSFCAG00000030909	TIMP1/ENSFCAG00000034191/CRIM1/BCR/PKIA/ITIH4/CDKN1C/ASAP3/-/CAMK2N1/HEXIM2/AGAP2/ENSFCAG00000032760/CST6/CDK5R2/ANOS1/ENSFCAG00000023751/ENSFCAG00000009821/ENSFCAG00000030909	19	8	ENSFCAG00000008190/ENSFCAG00000034191/ENSFCAG00000010482/ENSFCAG00000015724/novel.776/ENSFCAG00000032760/ENSFCAG00000013281/ENSFCAG00000030909	11	ENSFCAG00000002050/ENSFCAG00000036744/ENSFCAG00000044319/ENSFCAG00000011649/ENSFCAG00000035899/ENSFCAG00000026386/ENSFCAG00000014695/ENSFCAG00000043220/ENSFCAG00000004854/ENSFCAG00000023751/ENSFCAG00000009821
MF	GO:0016798	hydrolase activity, acting on glycosyl bonds	8/959	49/7888	0.239915	0.993375	ENSFCAG00000006928/ENSFCAG00000011357/ENSFCAG00000038099/ENSFCAG00000002897/ENSFCAG00000004956/ENSFCAG00000026771/ENSFCAG00000045745/ENSFCAG00000003064	GUSB/NEIL1/ENSFCAG00000038099/GANC/NEIL3/KLB/NEIL2/GALC	8	4	ENSFCAG00000006928/ENSFCAG00000038099/ENSFCAG00000026771/ENSFCAG00000003064	4	ENSFCAG00000011357/ENSFCAG00000002897/ENSFCAG00000004956/ENSFCAG00000045745
MF	GO:0005261	cation channel activity	7/959	42/7888	0.243944	0.993375	ENSFCAG00000024691/ENSFCAG00000011811/ENSFCAG00000009513/ENSFCAG00000000742/ENSFCAG00000012415/ENSFCAG00000005173/ENSFCAG00000007609	TMEM38A/KCNE4/KCNB1/RYR3/TMEM37/SCNN1B/SCNN1D	7	2	ENSFCAG00000011811/ENSFCAG00000000742	5	ENSFCAG00000024691/ENSFCAG00000009513/ENSFCAG00000012415/ENSFCAG00000005173/ENSFCAG00000007609
MF	GO:0005044	scavenger receptor activity	4/959	21/7888	0.246851	0.993375	ENSFCAG00000009411/ENSFCAG00000000105/ENSFCAG00000018493/ENSFCAG00000031961	SUSD2/CFI/SSC4D/SCARA5	4	1	ENSFCAG00000018493	3	ENSFCAG00000009411/ENSFCAG00000000105/ENSFCAG00000031961
MF	GO:0038024	cargo receptor activity	4/959	21/7888	0.246851	0.993375	ENSFCAG00000009411/ENSFCAG00000000105/ENSFCAG00000018493/ENSFCAG00000031961	SUSD2/CFI/SSC4D/SCARA5	4	1	ENSFCAG00000018493	3	ENSFCAG00000009411/ENSFCAG00000000105/ENSFCAG00000031961
MF	GO:0046873	metal ion transmembrane transporter activity	12/959	80/7888	0.262188	0.993375	ENSFCAG00000001452/ENSFCAG00000007466/ENSFCAG00000002067/ENSFCAG00000041380/ENSFCAG00000011811/ENSFCAG00000009513/ENSFCAG00000006984/ENSFCAG00000000742/ENSFCAG00000012415/ENSFCAG00000005173/ENSFCAG00000007609/ENSFCAG00000002581	SLC39A14/SLC40A1/NIPAL3/NIPAL4/KCNE4/KCNB1/ENSFCAG00000006984/RYR3/TMEM37/SCNN1B/SCNN1D/SLC6A3	12	5	ENSFCAG00000001452/ENSFCAG00000041380/ENSFCAG00000011811/ENSFCAG00000006984/ENSFCAG00000000742	7	ENSFCAG00000007466/ENSFCAG00000002067/ENSFCAG00000009513/ENSFCAG00000012415/ENSFCAG00000005173/ENSFCAG00000007609/ENSFCAG00000002581
MF	GO:0003774	motor activity	13/959	88/7888	0.268585	0.993375	ENSFCAG00000000321/ENSFCAG00000005470/ENSFCAG00000004923/ENSFCAG00000028169/ENSFCAG00000018538/ENSFCAG00000015163/ENSFCAG00000005749/ENSFCAG00000009091/ENSFCAG00000014446/ENSFCAG00000002087/ENSFCAG00000004874/ENSFCAG00000025595/ENSFCAG00000033324	MYH14/KIF18B/KIF13B/KIF26A/CGNL1/DNAH3/ENSFCAG00000005749/ENSFCAG00000009091/MYO7A/KIF5A/MYH15/MYO1H/ENSFCAG00000033324	13	3	ENSFCAG00000018538/ENSFCAG00000025595/ENSFCAG00000033324	10	ENSFCAG00000000321/ENSFCAG00000005470/ENSFCAG00000004923/ENSFCAG00000028169/ENSFCAG00000015163/ENSFCAG00000005749/ENSFCAG00000009091/ENSFCAG00000014446/ENSFCAG00000002087/ENSFCAG00000004874
MF	GO:0001067	regulatory region nucleic acid binding	3/959	15/7888	0.272055	0.993375	ENSFCAG00000018849/ENSFCAG00000011627/ENSFCAG00000031821	IRF9/TP73/IRF7	3	0		3	ENSFCAG00000018849/ENSFCAG00000011627/ENSFCAG00000031821
MF	GO:0044212	transcription regulatory region DNA binding	3/959	15/7888	0.272055	0.993375	ENSFCAG00000018849/ENSFCAG00000011627/ENSFCAG00000031821	IRF9/TP73/IRF7	3	0		3	ENSFCAG00000018849/ENSFCAG00000011627/ENSFCAG00000031821
MF	GO:0004674	protein serine/threonine kinase activity	9/959	60/7888	0.30302	0.993375	ENSFCAG00000007334/ENSFCAG00000012813/ENSFCAG00000002050/ENSFCAG00000010779/ENSFCAG00000007523/ENSFCAG00000010710/ENSFCAG00000005851/ENSFCAG00000000475/ENSFCAG00000026039	DMPK/RPS6KA1/BCR/ULK1/MAST3/ALPK1/PKN3/MAST1/WNK4	9	0		9	ENSFCAG00000007334/ENSFCAG00000012813/ENSFCAG00000002050/ENSFCAG00000010779/ENSFCAG00000007523/ENSFCAG00000010710/ENSFCAG00000005851/ENSFCAG00000000475/ENSFCAG00000026039
MF	GO:0140097	catalytic activity, acting on DNA	6/959	38/7888	0.312799	0.993375	ENSFCAG00000002498/ENSFCAG00000011357/ENSFCAG00000022846/ENSFCAG00000004956/ENSFCAG00000022064/ENSFCAG00000045745	POLE/NEIL1/POLB/NEIL3/THAP9/NEIL2	6	2	ENSFCAG00000022846/ENSFCAG00000022064	4	ENSFCAG00000002498/ENSFCAG00000011357/ENSFCAG00000004956/ENSFCAG00000045745
MF	GO:0005539	glycosaminoglycan binding	3/959	17/7888	0.342227	0.993375	ENSFCAG00000023191/ENSFCAG00000008376/ENSFCAG00000006557	VCAN/NCAN/BCAN	3	1	ENSFCAG00000023191	2	ENSFCAG00000008376/ENSFCAG00000006557
MF	GO:0004198	calcium-dependent cysteine-type endopeptidase activity	2/959	10/7888	0.34787	0.993375	ENSFCAG00000022331/ENSFCAG00000014444	ADGB/CAPN5	2	1	ENSFCAG00000022331	1	ENSFCAG00000014444
MF	GO:0046914	transition metal ion binding	52/959	404/7888	0.349168	0.993375	ENSFCAG00000015791/ENSFCAG00000014014/ENSFCAG00000031143/ENSFCAG00000042197/ENSFCAG00000010982/ENSFCAG00000003098/ENSFCAG00000011546/ENSFCAG00000008124/ENSFCAG00000002498/ENSFCAG00000002568/ENSFCAG00000015792/ENSFCAG00000011357/ENSFCAG00000010268/ENSFCAG00000002452/ENSFCAG00000031235/ENSFCAG00000022506/ENSFCAG00000014996/ENSFCAG00000043102/ENSFCAG00000002016/ENSFCAG00000013094/ENSFCAG00000023325/…	MMP1/MMP9/SRSF7/CNBP/MMP12/PML/LOXL1/RERE/POLE/HDAC6/ENSFCAG00000015792/NEIL1/ZMIZ2/CYP24A1/TRIM2/MIB2/NR1D1/CYP1B1/CYP1A1/CYP2S1/TRIM14/NEIL3/NR4A2/ENSFCAG00000042993/CPHL1/NEIL2/MMP15/TET1/ENSFCAG00000001947/AR/GATA4/ESRRA/CYP39A1/CYP2D6/DRP2/NR4A3/MMP10/TRIM63/AGMO/ENSFCAG00000008521/CPA5/RORC/AGBL1/MMP16/ENSFCAG00000022242/TRIM50/RORB/CYP46A1/GATA5/ENSFCAG00000028538/CYP27B1/CYP8B1	52	18	ENSFCAG00000015791/ENSFCAG00000014014/ENSFCAG00000031143/ENSFCAG00000042197/ENSFCAG00000010982/ENSFCAG00000015792/ENSFCAG00000002452/ENSFCAG00000002016/ENSFCAG00000036951/ENSFCAG00000001947/ENSFCAG00000030862/ENSFCAG00000015796/ENSFCAG00000012801/ENSFCAG00000008521/ENSFCAG00000009330/ENSFCAG00000022242/ENSFCAG00000028538/ENSFCAG00000014701	34	ENSFCAG00000003098/ENSFCAG00000011546/ENSFCAG00000008124/ENSFCAG00000002498/ENSFCAG00000002568/ENSFCAG00000011357/ENSFCAG00000010268/ENSFCAG00000031235/ENSFCAG00000022506/ENSFCAG00000014996/ENSFCAG00000043102/ENSFCAG00000013094/ENSFCAG00000023325/ENSFCAG00000004956/ENSFCAG00000011696/ENSFCAG00000042993/ENSFCAG00000045745/ENSFCAG00000002694/ENSFCAG00000012673/ENSFCAG00000007325/ENSFCAG00000015036/…
MF	GO:0016866	intramolecular transferase activity	3/959	18/7888	0.377232	0.993375	ENSFCAG00000006577/ENSFCAG00000040796/ENSFCAG00000007942	DKC1/RPUSD2/PGM2L1	3	2	ENSFCAG00000006577/ENSFCAG00000040796	1	ENSFCAG00000007942
MF	GO:0005215	transporter activity	54/959	425/7888	0.384007	0.993375	ENSFCAG00000003321/ENSFCAG00000007711/ENSFCAG00000001452/ENSFCAG00000012523/ENSFCAG00000007466/ENSFCAG00000027959/ENSFCAG00000008093/ENSFCAG00000012040/ENSFCAG00000007631/ENSFCAG00000038354/ENSFCAG00000011033/ENSFCAG00000043708/ENSFCAG00000012730/ENSFCAG00000040642/novel.975/ENSFCAG00000002067/ENSFCAG00000041380/ENSFCAG00000013872/ENSFCAG00000022972/ENSFCAG00000030328/ENSFCAG00000010104/ENSFCAG00…	SV2C/SLC19A2/SLC39A14/ABCC9/SLC40A1/ABCB1/SLC20A1/SLC7A5/CLCN4/SLC12A2/SLC30A7/SLC30A1/GRIK5/ENSFCAG00000040642/-/NIPAL3/NIPAL4/SLC2A12/SLC34A3/KCNA3/SV2A/AQP3/KCNH2/TMEM38A/SLC2A10/SLC30A3/KCNE4/SFXN4/KCNB1/ENSFCAG00000006984/RYR3/TRPV1/SLC4A4/ENSFCAG00000012789/ENSFCAG00000050373/ENSFCAG00000044428/ENSFCAG00000042806/ENSFCAG00000052828/SLC26A3/COX4I2/CHRNG/SLC22A17/TMEM37/CACNA1I/SCNN1B/SCNN1D/…	54	27	ENSFCAG00000003321/ENSFCAG00000007711/ENSFCAG00000001452/ENSFCAG00000012523/ENSFCAG00000027959/ENSFCAG00000008093/ENSFCAG00000012040/ENSFCAG00000038354/ENSFCAG00000011033/ENSFCAG00000043708/novel.975/ENSFCAG00000041380/ENSFCAG00000030328/ENSFCAG00000010104/ENSFCAG00000033842/ENSFCAG00000011811/ENSFCAG00000010658/ENSFCAG00000006984/ENSFCAG00000000742/ENSFCAG00000011640/ENSFCAG00000012789/ENSFCAG00…	27	ENSFCAG00000007466/ENSFCAG00000007631/ENSFCAG00000012730/ENSFCAG00000040642/ENSFCAG00000002067/ENSFCAG00000013872/ENSFCAG00000022972/ENSFCAG00000013799/ENSFCAG00000024691/ENSFCAG00000011347/ENSFCAG00000023883/ENSFCAG00000009513/ENSFCAG00000007921/ENSFCAG00000050373/ENSFCAG00000052828/ENSFCAG00000014664/ENSFCAG00000009086/ENSFCAG00000012415/ENSFCAG00000013500/ENSFCAG00000005173/ENSFCAG00000007609/…
MF	GO:0004672	protein kinase activity	53/959	418/7888	0.391806	0.993375	ENSFCAG00000030283/ENSFCAG00000004420/ENSFCAG00000007334/ENSFCAG00000012813/ENSFCAG00000013299/ENSFCAG00000003021/ENSFCAG00000027782/ENSFCAG00000002050/ENSFCAG00000015373/ENSFCAG00000023566/ENSFCAG00000000924/ENSFCAG00000003692/ENSFCAG00000030349/ENSFCAG00000010779/ENSFCAG00000005098/ENSFCAG00000002671/ENSFCAG00000007523/ENSFCAG00000007712/ENSFCAG00000010710/ENSFCAG00000005851/ENSFCAG00000024554/…	CLK1/MAP2K5/DMPK/RPS6KA1/FLT1/DYRK1B/MAPK14/BCR/FASTKD2/WEE1/CIT/FGFR2/CLK4/ULK1/DAPK1/MARK4/MAST3/EPHA4/ALPK1/PKN3/RNASEL/PRKD2/MAST1/LRRK1/TEX14/MAP4K2/FASTKD3/PLK3/KSR1/WNK4/MAP3K21/PRAG1/KSR2/ENSFCAG00000041165/ENSFCAG00000045410/EPHB3/KALRN/TSSK3/HUNK/MAP3K8/STK32C/ENSFCAG00000011506/MYLK3/MAP2K6/CDK18/SPEG/ITK/ENSFCAG00000045315/STYK1/ENSFCAG00000046559/MERTK/EPHA10/EPHA7	53	16	ENSFCAG00000030283/ENSFCAG00000013299/ENSFCAG00000015373/ENSFCAG00000023566/ENSFCAG00000003692/ENSFCAG00000030349/ENSFCAG00000007712/ENSFCAG00000008913/ENSFCAG00000015104/ENSFCAG00000009969/ENSFCAG00000004397/ENSFCAG00000009952/ENSFCAG00000008388/ENSFCAG00000046559/ENSFCAG00000008085/ENSFCAG00000018481	37	ENSFCAG00000004420/ENSFCAG00000007334/ENSFCAG00000012813/ENSFCAG00000003021/ENSFCAG00000027782/ENSFCAG00000002050/ENSFCAG00000000924/ENSFCAG00000010779/ENSFCAG00000005098/ENSFCAG00000002671/ENSFCAG00000007523/ENSFCAG00000010710/ENSFCAG00000005851/ENSFCAG00000024554/ENSFCAG00000010311/ENSFCAG00000000475/ENSFCAG00000001973/ENSFCAG00000012234/ENSFCAG00000009211/ENSFCAG00000026039/ENSFCAG00000009652/…
MF	GO:0005262	calcium channel activity	2/959	11/7888	0.393933	0.993375	ENSFCAG00000000742/ENSFCAG00000012415	RYR3/TMEM37	2	1	ENSFCAG00000000742	1	ENSFCAG00000012415
MF	GO:0022843	voltage-gated cation channel activity	2/959	11/7888	0.393933	0.993375	ENSFCAG00000011811/ENSFCAG00000009513	KCNE4/KCNB1	2	1	ENSFCAG00000011811	1	ENSFCAG00000009513
MF	GO:0034061	DNA polymerase activity	2/959	11/7888	0.393933	0.993375	ENSFCAG00000002498/ENSFCAG00000022846	POLE/POLB	2	1	ENSFCAG00000022846	1	ENSFCAG00000002498
MF	GO:0048037	cofactor binding	24/959	185/7888	0.399219	0.993375	ENSFCAG00000002140/ENSFCAG00000036552/ENSFCAG00000003989/ENSFCAG00000014296/ENSFCAG00000002452/novel.975/ENSFCAG00000005659/ENSFCAG00000043102/ENSFCAG00000002016/ENSFCAG00000005622/ENSFCAG00000005474/ENSFCAG00000013094/ENSFCAG00000028597/ENSFCAG00000012450/ENSFCAG00000012193/ENSFCAG00000035139/ENSFCAG00000011052/ENSFCAG00000026110/ENSFCAG00000025934/ENSFCAG00000005862/ENSFCAG00000001352/ENSFCAG00…	ACLY/ENSFCAG00000036552/DHCR24/SPTLC3/CYP24A1/-/ME2/CYP1B1/CYP1A1/CHDH/ACBD4/CYP2S1/ENSFCAG00000028597/CTH/LDHD/RSAD2/CYP39A1/CYP2D6/SIRT4/KYAT1/CYP46A1/CYP27B1/D2HGDH/CYP8B1	24	8	ENSFCAG00000036552/ENSFCAG00000002452/novel.975/ENSFCAG00000005659/ENSFCAG00000002016/ENSFCAG00000028597/ENSFCAG00000012450/ENSFCAG00000014701	16	ENSFCAG00000002140/ENSFCAG00000003989/ENSFCAG00000014296/ENSFCAG00000043102/ENSFCAG00000005622/ENSFCAG00000005474/ENSFCAG00000013094/ENSFCAG00000012193/ENSFCAG00000035139/ENSFCAG00000011052/ENSFCAG00000026110/ENSFCAG00000025934/ENSFCAG00000005862/ENSFCAG00000001352/ENSFCAG00000014284/ENSFCAG00000028583
MF	GO:0004867	serine-type endopeptidase inhibitor activity	3/959	19/7888	0.411829	0.993375	ENSFCAG00000010482/ENSFCAG00000015724/ENSFCAG00000009821	CRIM1/ITIH4/ENSFCAG00000009821	3	2	ENSFCAG00000010482/ENSFCAG00000015724	1	ENSFCAG00000009821
MF	GO:0022890	inorganic cation transmembrane transporter activity	16/959	123/7888	0.426591	0.993375	ENSFCAG00000001452/ENSFCAG00000007466/novel.975/ENSFCAG00000002067/ENSFCAG00000041380/ENSFCAG00000024691/ENSFCAG00000011811/ENSFCAG00000009513/ENSFCAG00000006984/ENSFCAG00000000742/ENSFCAG00000014664/ENSFCAG00000012415/ENSFCAG00000005173/ENSFCAG00000007609/ENSFCAG00000002581/ENSFCAG00000015311	SLC39A14/SLC40A1/-/NIPAL3/NIPAL4/TMEM38A/KCNE4/KCNB1/ENSFCAG00000006984/RYR3/COX4I2/TMEM37/SCNN1B/SCNN1D/SLC6A3/SLC9C2	16	6	ENSFCAG00000001452/novel.975/ENSFCAG00000041380/ENSFCAG00000011811/ENSFCAG00000006984/ENSFCAG00000000742	10	ENSFCAG00000007466/ENSFCAG00000002067/ENSFCAG00000024691/ENSFCAG00000009513/ENSFCAG00000014664/ENSFCAG00000012415/ENSFCAG00000005173/ENSFCAG00000007609/ENSFCAG00000002581/ENSFCAG00000015311
MF	GO:0004197	cysteine-type endopeptidase activity	2/959	12/7888	0.438447	0.993375	ENSFCAG00000022331/ENSFCAG00000014444	ADGB/CAPN5	2	1	ENSFCAG00000022331	1	ENSFCAG00000014444
MF	GO:0009982	pseudouridine synthase activity	2/959	12/7888	0.438447	0.993375	ENSFCAG00000006577/ENSFCAG00000040796	DKC1/RPUSD2	2	2	ENSFCAG00000006577/ENSFCAG00000040796	0
MF	GO:0015075	ion transmembrane transporter activity	35/959	278/7888	0.439356	0.993375	ENSFCAG00000001452/ENSFCAG00000007466/ENSFCAG00000007631/ENSFCAG00000011033/ENSFCAG00000043708/ENSFCAG00000012730/novel.975/ENSFCAG00000002067/ENSFCAG00000041380/ENSFCAG00000022972/ENSFCAG00000030328/ENSFCAG00000013799/ENSFCAG00000024691/ENSFCAG00000023883/ENSFCAG00000011811/ENSFCAG00000010658/ENSFCAG00000009513/ENSFCAG00000006984/ENSFCAG00000000742/ENSFCAG00000007921/ENSFCAG00000011640/ENSFCAG00…	SLC39A14/SLC40A1/CLCN4/SLC30A7/SLC30A1/GRIK5/-/NIPAL3/NIPAL4/SLC34A3/KCNA3/KCNH2/TMEM38A/SLC30A3/KCNE4/SFXN4/KCNB1/ENSFCAG00000006984/RYR3/TRPV1/SLC4A4/ENSFCAG00000012789/ENSFCAG00000044428/SLC26A3/COX4I2/CHRNG/TMEM37/CACNA1I/SCNN1B/SCNN1D/ENSFCAG00000036300/SLC6A3/KCND1/SLC9C2/TMEM266	35	16	ENSFCAG00000001452/ENSFCAG00000011033/ENSFCAG00000043708/novel.975/ENSFCAG00000041380/ENSFCAG00000030328/ENSFCAG00000011811/ENSFCAG00000010658/ENSFCAG00000006984/ENSFCAG00000000742/ENSFCAG00000011640/ENSFCAG00000012789/ENSFCAG00000044428/ENSFCAG00000004476/ENSFCAG00000005681/ENSFCAG00000036300	19	ENSFCAG00000007466/ENSFCAG00000007631/ENSFCAG00000012730/ENSFCAG00000002067/ENSFCAG00000022972/ENSFCAG00000013799/ENSFCAG00000024691/ENSFCAG00000023883/ENSFCAG00000009513/ENSFCAG00000007921/ENSFCAG00000014664/ENSFCAG00000012415/ENSFCAG00000013500/ENSFCAG00000005173/ENSFCAG00000007609/ENSFCAG00000002581/ENSFCAG00000002579/ENSFCAG00000015311/ENSFCAG00000014963
MF	GO:0015103	inorganic anion transmembrane transporter activity	3/959	20/7888	0.445799	0.993375	ENSFCAG00000007631/ENSFCAG00000022972/ENSFCAG00000004476	CLCN4/SLC34A3/SLC26A3	3	1	ENSFCAG00000004476	2	ENSFCAG00000007631/ENSFCAG00000022972
MF	GO:0008194	UDP-glycosyltransferase activity	4/959	28/7888	0.448298	0.993375	ENSFCAG00000022561/ENSFCAG00000001264/ENSFCAG00000007580/ENSFCAG00000005550	MGAT2/UGGT1/B4GALNT4/GCNT7	4	3	ENSFCAG00000022561/ENSFCAG00000001264/ENSFCAG00000005550	1	ENSFCAG00000007580
MF	GO:0016491	oxidoreductase activity	38/959	305/7888	0.461928	0.993375	ENSFCAG00000036552/ENSFCAG00000003989/ENSFCAG00000011546/ENSFCAG00000008610/ENSFCAG00000032075/ENSFCAG00000002452/novel.975/ENSFCAG00000005659/ENSFCAG00000043102/ENSFCAG00000002016/ENSFCAG00000005622/ENSFCAG00000012864/ENSFCAG00000022153/ENSFCAG00000013094/ENSFCAG00000028597/ENSFCAG00000012193/ENSFCAG00000018569/ENSFCAG00000006369/ENSFCAG00000036951/ENSFCAG00000030486/ENSFCAG00000001947/ENSFCAG00…	ENSFCAG00000036552/DHCR24/LOXL1/MTHFD2/MT-ND6/CYP24A1/-/ME2/CYP1B1/CYP1A1/CHDH/DHTKD1/ENSFCAG00000022153/CYP2S1/ENSFCAG00000028597/LDHD/GRXCR1/GAPDHS/CPHL1/DIO1/ENSFCAG00000001947/CYP39A1/CYP2D6/AASS/ALOX15B/COX4I2/ENSFCAG00000053237/ENSFCAG00000049116/AGMO/ACOX2/ALDH1B1/ENSFCAG00000044495/ALOXE3/CYP46A1/CYB5R2/CYP27B1/D2HGDH/CYP8B1	38	16	ENSFCAG00000036552/ENSFCAG00000008610/ENSFCAG00000032075/ENSFCAG00000002452/novel.975/ENSFCAG00000005659/ENSFCAG00000002016/ENSFCAG00000028597/ENSFCAG00000006369/ENSFCAG00000036951/ENSFCAG00000001947/ENSFCAG00000053237/ENSFCAG00000049116/ENSFCAG00000044495/ENSFCAG00000015186/ENSFCAG00000014701	22	ENSFCAG00000003989/ENSFCAG00000011546/ENSFCAG00000043102/ENSFCAG00000005622/ENSFCAG00000012864/ENSFCAG00000022153/ENSFCAG00000013094/ENSFCAG00000012193/ENSFCAG00000018569/ENSFCAG00000030486/ENSFCAG00000011052/ENSFCAG00000026110/ENSFCAG00000029895/ENSFCAG00000015182/ENSFCAG00000014664/ENSFCAG00000018846/ENSFCAG00000002210/ENSFCAG00000002741/ENSFCAG00000001352/ENSFCAG00000006443/ENSFCAG00000014284/…
MF	GO:0004930	G-protein-coupled receptor activity	29/959	232/7888	0.466467	0.993375	ENSFCAG00000007954/ENSFCAG00000036856/ENSFCAG00000008799/ENSFCAG00000015677/ENSFCAG00000016311/ENSFCAG00000003727/ENSFCAG00000027943/ENSFCAG00000006777/ENSFCAG00000011146/ENSFCAG00000011411/ENSFCAG00000031459/ENSFCAG00000027945/ENSFCAG00000015575/ENSFCAG00000015473/ENSFCAG00000004210/ENSFCAG00000025875/ENSFCAG00000000221/ENSFCAG00000006878/ENSFCAG00000001011/ENSFCAG00000010306/ENSFCAG00000028092/…	ADRB2/ENSFCAG00000036856/LPAR3/ADGRB2/ENSFCAG00000016311/ADGRL1/C3AR1/ENSFCAG00000006777/ADRA1B/GPR146/NPY2R/GPR15/CXCR4/PTH1R/S1PR3/UTS2R/SUCNR1/LPAR5/ENSFCAG00000001011/GPR3/GPR63/ADGRG6/CCR7/GPRC5D/SSTR3/CHRM1/GPR37/GCGR/TAS1R3	29	15	ENSFCAG00000007954/ENSFCAG00000016311/ENSFCAG00000027943/ENSFCAG00000006777/ENSFCAG00000027945/ENSFCAG00000015575/ENSFCAG00000000221/ENSFCAG00000006878/ENSFCAG00000010306/ENSFCAG00000033714/ENSFCAG00000013992/ENSFCAG00000013748/ENSFCAG00000000336/ENSFCAG00000036887/ENSFCAG00000007625	14	ENSFCAG00000036856/ENSFCAG00000008799/ENSFCAG00000015677/ENSFCAG00000003727/ENSFCAG00000011146/ENSFCAG00000011411/ENSFCAG00000031459/ENSFCAG00000015473/ENSFCAG00000004210/ENSFCAG00000025875/ENSFCAG00000001011/ENSFCAG00000028092/ENSFCAG00000024629/ENSFCAG00000016364
MF	GO:0042578	phosphoric ester hydrolase activity	18/959	143/7888	0.475632	0.993375	ENSFCAG00000027730/ENSFCAG00000005949/ENSFCAG00000030002/ENSFCAG00000011943/ENSFCAG00000006259/ENSFCAG00000038613/ENSFCAG00000004881/ENSFCAG00000046381/ENSFCAG00000008785/ENSFCAG00000012867/ENSFCAG00000028649/ENSFCAG00000010158/ENSFCAG00000029239/ENSFCAG00000023900/ENSFCAG00000051093/ENSFCAG00000006025/ENSFCAG00000009238/ENSFCAG00000037118	PDE4D/PLCB4/PDE4B/GDPD5/PLCE1/PTP4A3/PDE4A/DUSP8/CDC25A/PDE10A/DUSP4/PDE1B/PDE7B/ENSFCAG00000023900/PTPRV/NT5C1A/PTPN22/ENSFCAG00000037118	18	4	ENSFCAG00000046381/ENSFCAG00000008785/ENSFCAG00000028649/ENSFCAG00000009238	14	ENSFCAG00000027730/ENSFCAG00000005949/ENSFCAG00000030002/ENSFCAG00000011943/ENSFCAG00000006259/ENSFCAG00000038613/ENSFCAG00000004881/ENSFCAG00000012867/ENSFCAG00000010158/ENSFCAG00000029239/ENSFCAG00000023900/ENSFCAG00000051093/ENSFCAG00000006025/ENSFCAG00000037118
MF	GO:0004435	phosphatidylinositol phospholipase C activity	2/959	13/7888	0.481107	0.993375	ENSFCAG00000005949/ENSFCAG00000006259	PLCB4/PLCE1	2	0		2	ENSFCAG00000005949/ENSFCAG00000006259
MF	GO:0004629	phospholipase C activity	2/959	13/7888	0.481107	0.993375	ENSFCAG00000005949/ENSFCAG00000006259	PLCB4/PLCE1	2	0		2	ENSFCAG00000005949/ENSFCAG00000006259
MF	GO:0016702	oxidoreductase activity, acting on single donors with incorporation of molecular oxygen, incorporation of two atoms of oxygen	2/959	13/7888	0.481107	0.993375	ENSFCAG00000015182/ENSFCAG00000015186	ALOX15B/ALOXE3	2	1	ENSFCAG00000015186	1	ENSFCAG00000015182
MF	GO:0005272	sodium channel activity	2/959	14/7888	0.521705	0.993375	ENSFCAG00000005173/ENSFCAG00000007609	SCNN1B/SCNN1D	2	0		2	ENSFCAG00000005173/ENSFCAG00000007609
MF	GO:0008375	acetylglucosaminyltransferase activity	2/959	14/7888	0.521705	0.993375	ENSFCAG00000022561/ENSFCAG00000005550	MGAT2/GCNT7	2	2	ENSFCAG00000022561/ENSFCAG00000005550	0
MF	GO:0015297	antiporter activity	2/959	14/7888	0.521705	0.993375	ENSFCAG00000005181/ENSFCAG00000015311	ENSFCAG00000005181/SLC9C2	2	0		2	ENSFCAG00000005181/ENSFCAG00000015311
MF	GO:0016701	oxidoreductase activity, acting on single donors with incorporation of molecular oxygen	2/959	14/7888	0.521705	0.993375	ENSFCAG00000015182/ENSFCAG00000015186	ALOX15B/ALOXE3	2	1	ENSFCAG00000015186	1	ENSFCAG00000015182
MF	GO:0031683	G-protein beta/gamma-subunit complex binding	2/959	14/7888	0.521705	0.993375	ENSFCAG00000002047/ENSFCAG00000047801	GNAZ/ENSFCAG00000047801	2	1	ENSFCAG00000047801	1	ENSFCAG00000002047
MF	GO:0051213	dioxygenase activity	2/959	14/7888	0.521705	0.993375	ENSFCAG00000015182/ENSFCAG00000015186	ALOX15B/ALOXE3	2	1	ENSFCAG00000015186	1	ENSFCAG00000015182
MF	GO:0004553	hydrolase activity, hydrolyzing O-glycosyl compounds	5/959	39/7888	0.522203	0.993375	ENSFCAG00000006928/ENSFCAG00000038099/ENSFCAG00000002897/ENSFCAG00000026771/ENSFCAG00000003064	GUSB/ENSFCAG00000038099/GANC/KLB/GALC	5	4	ENSFCAG00000006928/ENSFCAG00000038099/ENSFCAG00000026771/ENSFCAG00000003064	1	ENSFCAG00000002897
MF	GO:0008270	zinc ion binding	39/959	321/7888	0.528537	0.993375	ENSFCAG00000015791/ENSFCAG00000014014/ENSFCAG00000031143/ENSFCAG00000042197/ENSFCAG00000010982/ENSFCAG00000003098/ENSFCAG00000008124/ENSFCAG00000002498/ENSFCAG00000002568/ENSFCAG00000015792/ENSFCAG00000011357/ENSFCAG00000010268/ENSFCAG00000031235/ENSFCAG00000022506/ENSFCAG00000014996/ENSFCAG00000023325/ENSFCAG00000004956/ENSFCAG00000011696/ENSFCAG00000042993/ENSFCAG00000045745/ENSFCAG00000002694/…	MMP1/MMP9/SRSF7/CNBP/MMP12/PML/RERE/POLE/HDAC6/ENSFCAG00000015792/NEIL1/ZMIZ2/TRIM2/MIB2/NR1D1/TRIM14/NEIL3/NR4A2/ENSFCAG00000042993/NEIL2/MMP15/TET1/AR/GATA4/ESRRA/DRP2/NR4A3/MMP10/TRIM63/ENSFCAG00000008521/CPA5/RORC/AGBL1/MMP16/ENSFCAG00000022242/TRIM50/RORB/GATA5/ENSFCAG00000028538	39	13	ENSFCAG00000015791/ENSFCAG00000014014/ENSFCAG00000031143/ENSFCAG00000042197/ENSFCAG00000010982/ENSFCAG00000015792/ENSFCAG00000030862/ENSFCAG00000015796/ENSFCAG00000012801/ENSFCAG00000008521/ENSFCAG00000009330/ENSFCAG00000022242/ENSFCAG00000028538	26	ENSFCAG00000003098/ENSFCAG00000008124/ENSFCAG00000002498/ENSFCAG00000002568/ENSFCAG00000011357/ENSFCAG00000010268/ENSFCAG00000031235/ENSFCAG00000022506/ENSFCAG00000014996/ENSFCAG00000023325/ENSFCAG00000004956/ENSFCAG00000011696/ENSFCAG00000042993/ENSFCAG00000045745/ENSFCAG00000002694/ENSFCAG00000012673/ENSFCAG00000007325/ENSFCAG00000015036/ENSFCAG00000027402/ENSFCAG00000015391/ENSFCAG00000018105/…
MF	GO:0008509	anion transmembrane transporter activity	4/959	31/7888	0.530706	0.993375	ENSFCAG00000007631/ENSFCAG00000022972/ENSFCAG00000011640/ENSFCAG00000004476	CLCN4/SLC34A3/SLC4A4/SLC26A3	4	2	ENSFCAG00000011640/ENSFCAG00000004476	2	ENSFCAG00000007631/ENSFCAG00000022972
MF	GO:0000287	magnesium ion binding	3/959	23/7888	0.542262	0.993375	ENSFCAG00000007523/ENSFCAG00000000475/ENSFCAG00000006025	MAST3/MAST1/NT5C1A	3	0		3	ENSFCAG00000007523/ENSFCAG00000000475/ENSFCAG00000006025
MF	GO:0005267	potassium channel activity	2/959	15/7888	0.560113	0.993375	ENSFCAG00000011811/ENSFCAG00000009513	KCNE4/KCNB1	2	1	ENSFCAG00000011811	1	ENSFCAG00000009513
MF	GO:0005507	copper ion binding	2/959	15/7888	0.560113	0.993375	ENSFCAG00000011546/ENSFCAG00000036951	LOXL1/CPHL1	2	1	ENSFCAG00000036951	1	ENSFCAG00000011546
MF	GO:0008373	sialyltransferase activity	2/959	15/7888	0.560113	0.993375	ENSFCAG00000028053/ENSFCAG00000026742	ST8SIA2/ST6GAL2	2	1	ENSFCAG00000028053	1	ENSFCAG00000026742
MF	GO:0015079	potassium ion transmembrane transporter activity	2/959	15/7888	0.560113	0.993375	ENSFCAG00000011811/ENSFCAG00000009513	KCNE4/KCNB1	2	1	ENSFCAG00000011811	1	ENSFCAG00000009513
MF	GO:0015085	calcium ion transmembrane transporter activity	2/959	15/7888	0.560113	0.993375	ENSFCAG00000000742/ENSFCAG00000012415	RYR3/TMEM37	2	1	ENSFCAG00000000742	1	ENSFCAG00000012415
MF	GO:0016879	ligase activity, forming carbon-nitrogen bonds	2/959	15/7888	0.560113	0.993375	ENSFCAG00000002423/ENSFCAG00000005111	CTPS1/ASS1	2	1	ENSFCAG00000002423	1	ENSFCAG00000005111
MF	GO:0030170	pyridoxal phosphate binding	3/959	24/7888	0.572194	0.993375	ENSFCAG00000014296/ENSFCAG00000012450/ENSFCAG00000005862	SPTLC3/CTH/KYAT1	3	1	ENSFCAG00000012450	2	ENSFCAG00000014296/ENSFCAG00000005862
MF	GO:0070279	vitamin B6 binding	3/959	24/7888	0.572194	0.993375	ENSFCAG00000014296/ENSFCAG00000012450/ENSFCAG00000005862	SPTLC3/CTH/KYAT1	3	1	ENSFCAG00000012450	2	ENSFCAG00000014296/ENSFCAG00000005862
MF	GO:0008238	exopeptidase activity	4/959	33/7888	0.582117	0.993375	ENSFCAG00000037639/ENSFCAG00000002078/ENSFCAG00000009330/ENSFCAG00000011845	SCRN1/ACE/CPA5/AGBL1	4	1	ENSFCAG00000009330	3	ENSFCAG00000037639/ENSFCAG00000002078/ENSFCAG00000011845
MF	GO:0003743	translation initiation factor activity	2/959	16/7888	0.596262	0.993375	ENSFCAG00000031891/ENSFCAG00000009949	EIF2S1/EIF4E	2	2	ENSFCAG00000031891/ENSFCAG00000009949	0
MF	GO:0004181	metallocarboxypeptidase activity	2/959	16/7888	0.596262	0.993375	ENSFCAG00000009330/ENSFCAG00000011845	CPA5/AGBL1	2	1	ENSFCAG00000009330	1	ENSFCAG00000011845
MF	GO:0008235	metalloexopeptidase activity	2/959	16/7888	0.596262	0.993375	ENSFCAG00000009330/ENSFCAG00000011845	CPA5/AGBL1	2	1	ENSFCAG00000009330	1	ENSFCAG00000011845
MF	GO:0016298	lipase activity	3/959	25/7888	0.600877	0.993375	ENSFCAG00000005949/ENSFCAG00000022678/ENSFCAG00000006259	PLCB4/LIPE/PLCE1	3	0		3	ENSFCAG00000005949/ENSFCAG00000022678/ENSFCAG00000006259
MF	GO:0008138	protein tyrosine/serine/threonine phosphatase activity	4/959	34/7888	0.606568	0.993375	ENSFCAG00000038613/ENSFCAG00000046381/ENSFCAG00000028649/ENSFCAG00000037118	PTP4A3/DUSP8/DUSP4/ENSFCAG00000037118	4	2	ENSFCAG00000046381/ENSFCAG00000028649	2	ENSFCAG00000038613/ENSFCAG00000037118
MF	GO:0015291	secondary active transmembrane transporter activity	4/959	34/7888	0.606568	0.993375	ENSFCAG00000008093/ENSFCAG00000005181/ENSFCAG00000002581/ENSFCAG00000015311	SLC20A1/ENSFCAG00000005181/SLC6A3/SLC9C2	4	1	ENSFCAG00000008093	3	ENSFCAG00000005181/ENSFCAG00000002581/ENSFCAG00000015311
MF	GO:0008047	enzyme activator activity	5/959	43/7888	0.612453	0.993375	ENSFCAG00000002050/ENSFCAG00000011649/ENSFCAG00000014695/ENSFCAG00000032760/ENSFCAG00000043220	BCR/ASAP3/AGAP2/ENSFCAG00000032760/CDK5R2	5	1	ENSFCAG00000032760	4	ENSFCAG00000002050/ENSFCAG00000011649/ENSFCAG00000014695/ENSFCAG00000043220
MF	GO:0044877	protein-containing complex binding	5/959	43/7888	0.612453	0.993375	ENSFCAG00000015569/ENSFCAG00000007306/ENSFCAG00000043376/ENSFCAG00000002047/ENSFCAG00000047801	VCL/TLN2/ENSFCAG00000043376/GNAZ/ENSFCAG00000047801	5	2	ENSFCAG00000015569/ENSFCAG00000047801	3	ENSFCAG00000007306/ENSFCAG00000043376/ENSFCAG00000002047
MF	GO:0016874	ligase activity	8/959	69/7888	0.612652	0.993375	ENSFCAG00000009792/ENSFCAG00000010680/ENSFCAG00000002423/ENSFCAG00000009491/ENSFCAG00000005178/ENSFCAG00000008350/ENSFCAG00000005111/ENSFCAG00000053317	MOCS3/UBA7/CTPS1/MARS2/EARS2/ACACB/ASS1/ENSFCAG00000053317	8	5	ENSFCAG00000009792/ENSFCAG00000002423/ENSFCAG00000009491/ENSFCAG00000005178/ENSFCAG00000053317	3	ENSFCAG00000010680/ENSFCAG00000008350/ENSFCAG00000005111
MF	GO:0022836	gated channel activity	8/959	69/7888	0.612652	0.993375	ENSFCAG00000007631/ENSFCAG00000012730/ENSFCAG00000011811/ENSFCAG00000009513/ENSFCAG00000000742/ENSFCAG00000005681/ENSFCAG00000012415/ENSFCAG00000036300	CLCN4/GRIK5/KCNE4/KCNB1/RYR3/CHRNG/TMEM37/ENSFCAG00000036300	8	4	ENSFCAG00000011811/ENSFCAG00000000742/ENSFCAG00000005681/ENSFCAG00000036300	4	ENSFCAG00000007631/ENSFCAG00000012730/ENSFCAG00000009513/ENSFCAG00000012415
MF	GO:0022839	ion gated channel activity	8/959	69/7888	0.612652	0.993375	ENSFCAG00000007631/ENSFCAG00000012730/ENSFCAG00000011811/ENSFCAG00000009513/ENSFCAG00000000742/ENSFCAG00000005681/ENSFCAG00000012415/ENSFCAG00000036300	CLCN4/GRIK5/KCNE4/KCNB1/RYR3/CHRNG/TMEM37/ENSFCAG00000036300	8	4	ENSFCAG00000011811/ENSFCAG00000000742/ENSFCAG00000005681/ENSFCAG00000036300	4	ENSFCAG00000007631/ENSFCAG00000012730/ENSFCAG00000009513/ENSFCAG00000012415
MF	GO:0015318	inorganic molecular entity transmembrane transporter activity	29/959	248/7888	0.619733	0.993375	ENSFCAG00000001452/ENSFCAG00000007466/ENSFCAG00000008093/ENSFCAG00000007631/ENSFCAG00000012730/novel.975/ENSFCAG00000002067/ENSFCAG00000041380/ENSFCAG00000022972/ENSFCAG00000030328/ENSFCAG00000013799/ENSFCAG00000024691/ENSFCAG00000011811/ENSFCAG00000009513/ENSFCAG00000006984/ENSFCAG00000000742/ENSFCAG00000007921/ENSFCAG00000004476/ENSFCAG00000014664/ENSFCAG00000005681/ENSFCAG00000012415/ENSFCAG00…	SLC39A14/SLC40A1/SLC20A1/CLCN4/GRIK5/-/NIPAL3/NIPAL4/SLC34A3/KCNA3/KCNH2/TMEM38A/KCNE4/KCNB1/ENSFCAG00000006984/RYR3/TRPV1/SLC26A3/COX4I2/CHRNG/TMEM37/CACNA1I/SCNN1B/SCNN1D/ENSFCAG00000036300/SLC6A3/KCND1/SLC9C2/TMEM266	29	11	ENSFCAG00000001452/ENSFCAG00000008093/novel.975/ENSFCAG00000041380/ENSFCAG00000030328/ENSFCAG00000011811/ENSFCAG00000006984/ENSFCAG00000000742/ENSFCAG00000004476/ENSFCAG00000005681/ENSFCAG00000036300	18	ENSFCAG00000007466/ENSFCAG00000007631/ENSFCAG00000012730/ENSFCAG00000002067/ENSFCAG00000022972/ENSFCAG00000013799/ENSFCAG00000024691/ENSFCAG00000009513/ENSFCAG00000007921/ENSFCAG00000014664/ENSFCAG00000012415/ENSFCAG00000013500/ENSFCAG00000005173/ENSFCAG00000007609/ENSFCAG00000002581/ENSFCAG00000002579/ENSFCAG00000015311/ENSFCAG00000014963
MF	GO:0015631	tubulin binding	8/959	70/7888	0.629371	0.993375	ENSFCAG00000008782/ENSFCAG00000024249/ENSFCAG00000005470/ENSFCAG00000004923/ENSFCAG00000028169/ENSFCAG00000006712/ENSFCAG00000002087/ENSFCAG00000033324	MAP4/MAP2/KIF18B/KIF13B/KIF26A/MAPT/KIF5A/ENSFCAG00000033324	8	1	ENSFCAG00000033324	7	ENSFCAG00000008782/ENSFCAG00000024249/ENSFCAG00000005470/ENSFCAG00000004923/ENSFCAG00000028169/ENSFCAG00000006712/ENSFCAG00000002087
MF	GO:0005201	extracellular matrix structural constituent	2/959	17/7888	0.630133	0.993375	ENSFCAG00000014740/ENSFCAG00000030892	COL3A1/COL1A2	2	0		2	ENSFCAG00000014740/ENSFCAG00000030892
MF	GO:0008009	chemokine activity	2/959	17/7888	0.630133	0.993375	ENSFCAG00000004666/ENSFCAG00000038488	CXCL8/ENSFCAG00000038488	2	2	ENSFCAG00000004666/ENSFCAG00000038488	0
MF	GO:0042379	chemokine receptor binding	2/959	17/7888	0.630133	0.993375	ENSFCAG00000004666/ENSFCAG00000038488	CXCL8/ENSFCAG00000038488	2	2	ENSFCAG00000004666/ENSFCAG00000038488	0
MF	GO:0051287	NAD binding	2/959	17/7888	0.630133	0.993375	ENSFCAG00000005659/ENSFCAG00000025934	ME2/SIRT4	2	1	ENSFCAG00000005659	1	ENSFCAG00000025934
MF	GO:0005216	ion channel activity	18/959	156/7888	0.631602	0.993375	ENSFCAG00000007631/ENSFCAG00000012730/ENSFCAG00000030328/ENSFCAG00000013799/ENSFCAG00000024691/ENSFCAG00000011811/ENSFCAG00000009513/ENSFCAG00000000742/ENSFCAG00000007921/ENSFCAG00000005681/ENSFCAG00000012415/ENSFCAG00000013500/ENSFCAG00000005173/ENSFCAG00000007609/ENSFCAG00000036300/ENSFCAG00000002579/ENSFCAG00000015311/ENSFCAG00000014963	CLCN4/GRIK5/KCNA3/KCNH2/TMEM38A/KCNE4/KCNB1/RYR3/TRPV1/CHRNG/TMEM37/CACNA1I/SCNN1B/SCNN1D/ENSFCAG00000036300/KCND1/SLC9C2/TMEM266	18	5	ENSFCAG00000030328/ENSFCAG00000011811/ENSFCAG00000000742/ENSFCAG00000005681/ENSFCAG00000036300	13	ENSFCAG00000007631/ENSFCAG00000012730/ENSFCAG00000013799/ENSFCAG00000024691/ENSFCAG00000009513/ENSFCAG00000007921/ENSFCAG00000012415/ENSFCAG00000013500/ENSFCAG00000005173/ENSFCAG00000007609/ENSFCAG00000002579/ENSFCAG00000015311/ENSFCAG00000014963
MF	GO:0022838	substrate-specific channel activity	18/959	156/7888	0.631602	0.993375	ENSFCAG00000007631/ENSFCAG00000012730/ENSFCAG00000030328/ENSFCAG00000013799/ENSFCAG00000024691/ENSFCAG00000011811/ENSFCAG00000009513/ENSFCAG00000000742/ENSFCAG00000007921/ENSFCAG00000005681/ENSFCAG00000012415/ENSFCAG00000013500/ENSFCAG00000005173/ENSFCAG00000007609/ENSFCAG00000036300/ENSFCAG00000002579/ENSFCAG00000015311/ENSFCAG00000014963	CLCN4/GRIK5/KCNA3/KCNH2/TMEM38A/KCNE4/KCNB1/RYR3/TRPV1/CHRNG/TMEM37/CACNA1I/SCNN1B/SCNN1D/ENSFCAG00000036300/KCND1/SLC9C2/TMEM266	18	5	ENSFCAG00000030328/ENSFCAG00000011811/ENSFCAG00000000742/ENSFCAG00000005681/ENSFCAG00000036300	13	ENSFCAG00000007631/ENSFCAG00000012730/ENSFCAG00000013799/ENSFCAG00000024691/ENSFCAG00000009513/ENSFCAG00000007921/ENSFCAG00000012415/ENSFCAG00000013500/ENSFCAG00000005173/ENSFCAG00000007609/ENSFCAG00000002579/ENSFCAG00000015311/ENSFCAG00000014963
MF	GO:0015267	channel activity	19/959	165/7888	0.636841	0.993375	ENSFCAG00000007631/ENSFCAG00000012730/ENSFCAG00000030328/ENSFCAG00000033842/ENSFCAG00000013799/ENSFCAG00000024691/ENSFCAG00000011811/ENSFCAG00000009513/ENSFCAG00000000742/ENSFCAG00000007921/ENSFCAG00000005681/ENSFCAG00000012415/ENSFCAG00000013500/ENSFCAG00000005173/ENSFCAG00000007609/ENSFCAG00000036300/ENSFCAG00000002579/ENSFCAG00000015311/ENSFCAG00000014963	CLCN4/GRIK5/KCNA3/AQP3/KCNH2/TMEM38A/KCNE4/KCNB1/RYR3/TRPV1/CHRNG/TMEM37/CACNA1I/SCNN1B/SCNN1D/ENSFCAG00000036300/KCND1/SLC9C2/TMEM266	19	6	ENSFCAG00000030328/ENSFCAG00000033842/ENSFCAG00000011811/ENSFCAG00000000742/ENSFCAG00000005681/ENSFCAG00000036300	13	ENSFCAG00000007631/ENSFCAG00000012730/ENSFCAG00000013799/ENSFCAG00000024691/ENSFCAG00000009513/ENSFCAG00000007921/ENSFCAG00000012415/ENSFCAG00000013500/ENSFCAG00000005173/ENSFCAG00000007609/ENSFCAG00000002579/ENSFCAG00000015311/ENSFCAG00000014963
MF	GO:0022803	passive transmembrane transporter activity	19/959	165/7888	0.636841	0.993375	ENSFCAG00000007631/ENSFCAG00000012730/ENSFCAG00000030328/ENSFCAG00000033842/ENSFCAG00000013799/ENSFCAG00000024691/ENSFCAG00000011811/ENSFCAG00000009513/ENSFCAG00000000742/ENSFCAG00000007921/ENSFCAG00000005681/ENSFCAG00000012415/ENSFCAG00000013500/ENSFCAG00000005173/ENSFCAG00000007609/ENSFCAG00000036300/ENSFCAG00000002579/ENSFCAG00000015311/ENSFCAG00000014963	CLCN4/GRIK5/KCNA3/AQP3/KCNH2/TMEM38A/KCNE4/KCNB1/RYR3/TRPV1/CHRNG/TMEM37/CACNA1I/SCNN1B/SCNN1D/ENSFCAG00000036300/KCND1/SLC9C2/TMEM266	19	6	ENSFCAG00000030328/ENSFCAG00000033842/ENSFCAG00000011811/ENSFCAG00000000742/ENSFCAG00000005681/ENSFCAG00000036300	13	ENSFCAG00000007631/ENSFCAG00000012730/ENSFCAG00000013799/ENSFCAG00000024691/ENSFCAG00000009513/ENSFCAG00000007921/ENSFCAG00000012415/ENSFCAG00000013500/ENSFCAG00000005173/ENSFCAG00000007609/ENSFCAG00000002579/ENSFCAG00000015311/ENSFCAG00000014963
MF	GO:0016757	transferase activity, transferring glycosyl groups	15/959	132/7888	0.65097	0.993375	ENSFCAG00000022561/ENSFCAG00000001264/ENSFCAG00000008558/ENSFCAG00000029578/ENSFCAG00000000930/ENSFCAG00000027207/ENSFCAG00000007580/ENSFCAG00000000541/ENSFCAG00000028053/ENSFCAG00000011005/ENSFCAG00000004015/ENSFCAG00000012542/ENSFCAG00000026742/ENSFCAG00000012111/ENSFCAG00000005550	MGAT2/UGGT1/LFNG/GLT8D2/PARP14/QTRT2/B4GALNT4/ENSFCAG00000000541/ST8SIA2/GXYLT2/B3GALT4/B3GNT7/ST6GAL2/B3GNT4/GCNT7	15	8	ENSFCAG00000022561/ENSFCAG00000001264/ENSFCAG00000008558/ENSFCAG00000027207/ENSFCAG00000028053/ENSFCAG00000004015/ENSFCAG00000012111/ENSFCAG00000005550	7	ENSFCAG00000029578/ENSFCAG00000000930/ENSFCAG00000007580/ENSFCAG00000000541/ENSFCAG00000011005/ENSFCAG00000012542/ENSFCAG00000026742
MF	GO:0050660	flavin adenine dinucleotide binding	4/959	36/7888	0.652756	0.993375	ENSFCAG00000003989/ENSFCAG00000005622/ENSFCAG00000012193/ENSFCAG00000014284	DHCR24/CHDH/LDHD/D2HGDH	4	0		4	ENSFCAG00000003989/ENSFCAG00000005622/ENSFCAG00000012193/ENSFCAG00000014284
MF	GO:0016849	phosphorus-oxygen lyase activity	2/959	18/7888	0.661746	0.993375	ENSFCAG00000000939/ENSFCAG00000006436	ADCY5/ADCY8	2	1	ENSFCAG00000006436	1	ENSFCAG00000000939
MF	GO:0016773	phosphotransferase activity, alcohol group as acceptor	54/959	466/7888	0.672946	0.993375	ENSFCAG00000030283/ENSFCAG00000004420/ENSFCAG00000007334/ENSFCAG00000012813/ENSFCAG00000013299/ENSFCAG00000003021/ENSFCAG00000027782/ENSFCAG00000002050/ENSFCAG00000015373/ENSFCAG00000023566/ENSFCAG00000000924/ENSFCAG00000003692/ENSFCAG00000030349/ENSFCAG00000010779/ENSFCAG00000005098/ENSFCAG00000002671/ENSFCAG00000007523/ENSFCAG00000007712/ENSFCAG00000010710/ENSFCAG00000005851/ENSFCAG00000024554/…	CLK1/MAP2K5/DMPK/RPS6KA1/FLT1/DYRK1B/MAPK14/BCR/FASTKD2/WEE1/CIT/FGFR2/CLK4/ULK1/DAPK1/MARK4/MAST3/EPHA4/ALPK1/PKN3/RNASEL/PRKD2/MAST1/LRRK1/TEX14/MAP4K2/FASTKD3/PLK3/KSR1/WNK4/MAP3K21/PRAG1/KSR2/ENSFCAG00000041165/ENSFCAG00000045410/ENSFCAG00000007922/EPHB3/KALRN/TSSK3/HUNK/MAP3K8/STK32C/ENSFCAG00000011506/MYLK3/MAP2K6/CDK18/SPEG/ITK/ENSFCAG00000045315/STYK1/ENSFCAG00000046559/MERTK/EPHA10/EPHA7	54	16	ENSFCAG00000030283/ENSFCAG00000013299/ENSFCAG00000015373/ENSFCAG00000023566/ENSFCAG00000003692/ENSFCAG00000030349/ENSFCAG00000007712/ENSFCAG00000008913/ENSFCAG00000015104/ENSFCAG00000009969/ENSFCAG00000004397/ENSFCAG00000009952/ENSFCAG00000008388/ENSFCAG00000046559/ENSFCAG00000008085/ENSFCAG00000018481	38	ENSFCAG00000004420/ENSFCAG00000007334/ENSFCAG00000012813/ENSFCAG00000003021/ENSFCAG00000027782/ENSFCAG00000002050/ENSFCAG00000000924/ENSFCAG00000010779/ENSFCAG00000005098/ENSFCAG00000002671/ENSFCAG00000007523/ENSFCAG00000010710/ENSFCAG00000005851/ENSFCAG00000024554/ENSFCAG00000010311/ENSFCAG00000000475/ENSFCAG00000001973/ENSFCAG00000012234/ENSFCAG00000009211/ENSFCAG00000026039/ENSFCAG00000009652/…
MF	GO:0015081	sodium ion transmembrane transporter activity	3/959	28/7888	0.679048	0.993375	ENSFCAG00000005173/ENSFCAG00000007609/ENSFCAG00000002581	SCNN1B/SCNN1D/SLC6A3	3	0		3	ENSFCAG00000005173/ENSFCAG00000007609/ENSFCAG00000002581
MF	GO:0003682	chromatin binding	2/959	19/7888	0.691148	0.993375	ENSFCAG00000001949/ENSFCAG00000008124	TNRC18/RERE	2	0		2	ENSFCAG00000001949/ENSFCAG00000008124
MF	GO:0004180	carboxypeptidase activity	2/959	19/7888	0.691148	0.993375	ENSFCAG00000009330/ENSFCAG00000011845	CPA5/AGBL1	2	1	ENSFCAG00000009330	1	ENSFCAG00000011845
MF	GO:0004725	protein tyrosine phosphatase activity	4/959	39/7888	0.714939	0.993375	ENSFCAG00000008785/ENSFCAG00000023900/ENSFCAG00000051093/ENSFCAG00000009238	CDC25A/ENSFCAG00000023900/PTPRV/PTPN22	4	2	ENSFCAG00000008785/ENSFCAG00000009238	2	ENSFCAG00000023900/ENSFCAG00000051093
MF	GO:0001664	G protein-coupled receptor binding	2/959	20/7888	0.718409	0.993375	ENSFCAG00000004666/ENSFCAG00000038488	CXCL8/ENSFCAG00000038488	2	2	ENSFCAG00000004666/ENSFCAG00000038488	0
MF	GO:0016779	nucleotidyltransferase activity	6/959	58/7888	0.723519	0.993375	ENSFCAG00000002498/ENSFCAG00000022846/ENSFCAG00000037187/ENSFCAG00000009735/ENSFCAG00000000318/ENSFCAG00000000320	POLE/POLB/TENT5A/POLR1C/OAS1/OAS3	6	3	ENSFCAG00000022846/ENSFCAG00000037187/ENSFCAG00000009735	3	ENSFCAG00000002498/ENSFCAG00000000318/ENSFCAG00000000320
MF	GO:0004540	ribonuclease activity	3/959	30/7888	0.724498	0.993375	novel.647/ENSFCAG00000024554/ENSFCAG00000008926	-/RNASEL/HELZ2	3	0		3	novel.647/ENSFCAG00000024554/ENSFCAG00000008926
MF	GO:0008146	sulfotransferase activity	3/959	30/7888	0.724498	0.993375	ENSFCAG00000022945/ENSFCAG00000044418/ENSFCAG00000031868	CHST2/ENSFCAG00000044418/CHST8	3	3	ENSFCAG00000022945/ENSFCAG00000044418/ENSFCAG00000031868	0
MF	GO:0019842	vitamin binding	3/959	30/7888	0.724498	0.993375	ENSFCAG00000014296/ENSFCAG00000012450/ENSFCAG00000005862	SPTLC3/CTH/KYAT1	3	1	ENSFCAG00000012450	2	ENSFCAG00000014296/ENSFCAG00000005862
MF	GO:0004523	RNA-DNA hybrid ribonuclease activity	1/959	10/7888	0.726666	0.993375	novel.647	-	1	0		1	novel.647
MF	GO:0005516	calmodulin binding	1/959	10/7888	0.726666	0.993375	ENSFCAG00000042952	MARCKS	1	0		1	ENSFCAG00000042952
MF	GO:0008080	N-acetyltransferase activity	1/959	10/7888	0.726666	0.993375	ENSFCAG00000007689	ATAT1	1	0		1	ENSFCAG00000007689
MF	GO:0008137	NADH dehydrogenase (ubiquinone) activity	1/959	10/7888	0.726666	0.993375	ENSFCAG00000032075	MT-ND6	1	1	ENSFCAG00000032075	0
MF	GO:0008173	RNA methyltransferase activity	1/959	10/7888	0.726666	0.993375	ENSFCAG00000032363	ENSFCAG00000032363	1	1	ENSFCAG00000032363	0
MF	GO:0016655	oxidoreductase activity, acting on NAD(P)H, quinone or similar compound as acceptor	1/959	10/7888	0.726666	0.993375	ENSFCAG00000032075	MT-ND6	1	1	ENSFCAG00000032075	0
MF	GO:0034212	peptide N-acetyltransferase activity	1/959	10/7888	0.726666	0.993375	ENSFCAG00000007689	ATAT1	1	0		1	ENSFCAG00000007689
MF	GO:0050136	NADH dehydrogenase (quinone) activity	1/959	10/7888	0.726666	0.993375	ENSFCAG00000032075	MT-ND6	1	1	ENSFCAG00000032075	0
MF	GO:0061733	peptide-lysine-N-acetyltransferase activity	1/959	10/7888	0.726666	0.993375	ENSFCAG00000007689	ATAT1	1	0		1	ENSFCAG00000007689
MF	GO:1901682	sulfur compound transmembrane transporter activity	1/959	10/7888	0.726666	0.993375	ENSFCAG00000004476	SLC26A3	1	1	ENSFCAG00000004476	0
MF	GO:0016829	lyase activity	5/959	49/7888	0.727219	0.993375	ENSFCAG00000028033/ENSFCAG00000012985/ENSFCAG00000000939/ENSFCAG00000024226/ENSFCAG00000006436	ENSFCAG00000028033/CHAC1/ADCY5/THA1/ADCY8	5	3	ENSFCAG00000028033/ENSFCAG00000012985/ENSFCAG00000006436	2	ENSFCAG00000000939/ENSFCAG00000024226
MF	GO:0003924	GTPase activity	19/959	175/7888	0.736532	0.993375	ENSFCAG00000011849/ENSFCAG00000015511/ENSFCAG00000042388/ENSFCAG00000008068/ENSFCAG00000005700/ENSFCAG00000042800/ENSFCAG00000015553/ENSFCAG00000002047/ENSFCAG00000005837/ENSFCAG00000023276/ENSFCAG00000014695/ENSFCAG00000002316/ENSFCAG00000045712/ENSFCAG00000040897/ENSFCAG00000047801/ENSFCAG00000000096/ENSFCAG00000032091/ENSFCAG00000025776/ENSFCAG00000004244	ENSFCAG00000011849/GEM/RAB3D/MX1/RASD1/ENSFCAG00000042800/RHOBTB1/GNAZ/DNM1/RND2/AGAP2/RAB40B/ENSFCAG00000045712/ENSFCAG00000040897/ENSFCAG00000047801/RHEBL1/ENSFCAG00000032091/RAC2/RASL10A	19	8	ENSFCAG00000011849/ENSFCAG00000015511/ENSFCAG00000005700/ENSFCAG00000045712/ENSFCAG00000047801/ENSFCAG00000000096/ENSFCAG00000032091/ENSFCAG00000025776	11	ENSFCAG00000042388/ENSFCAG00000008068/ENSFCAG00000042800/ENSFCAG00000015553/ENSFCAG00000002047/ENSFCAG00000005837/ENSFCAG00000023276/ENSFCAG00000014695/ENSFCAG00000002316/ENSFCAG00000040897/ENSFCAG00000004244
MF	GO:0008757	S-adenosylmethionine-dependent methyltransferase activity	2/959	21/7888	0.743614	0.993375	ENSFCAG00000032363/ENSFCAG00000013131	ENSFCAG00000032363/EZH1	2	1	ENSFCAG00000032363	1	ENSFCAG00000013131
MF	GO:0004721	phosphoprotein phosphatase activity	8/959	78/7888	0.747632	0.993375	ENSFCAG00000038613/ENSFCAG00000046381/ENSFCAG00000008785/ENSFCAG00000028649/ENSFCAG00000023900/ENSFCAG00000051093/ENSFCAG00000009238/ENSFCAG00000037118	PTP4A3/DUSP8/CDC25A/DUSP4/ENSFCAG00000023900/PTPRV/PTPN22/ENSFCAG00000037118	8	4	ENSFCAG00000046381/ENSFCAG00000008785/ENSFCAG00000028649/ENSFCAG00000009238	4	ENSFCAG00000038613/ENSFCAG00000023900/ENSFCAG00000051093/ENSFCAG00000037118
MF	GO:0004175	endopeptidase activity	23/959	212/7888	0.753114	0.993375	ENSFCAG00000015791/ENSFCAG00000014014/ENSFCAG00000010982/ENSFCAG00000022331/ENSFCAG00000015792/ENSFCAG00000014444/ENSFCAG00000000494/ENSFCAG00000013323/ENSFCAG00000024961/ENSFCAG00000013188/ENSFCAG00000002694/ENSFCAG00000019013/ENSFCAG00000000105/ENSFCAG00000006327/ENSFCAG00000042231/ENSFCAG00000006341/ENSFCAG00000026549/ENSFCAG00000015796/ENSFCAG00000012853/ENSFCAG00000043793/ENSFCAG00000027771/…	MMP1/MMP9/MMP12/ADGB/ENSFCAG00000015792/CAPN5/ADAMTS4/ADAMTS1/ENSFCAG00000024961/TLL1/MMP15/ADAMTS2/CFI/PCSK1/PCSK4/ADAM33/ADAMTS13/MMP10/CTRL/ENSFCAG00000043793/MMP16/DDI1/ENSFCAG00000015471	23	13	ENSFCAG00000015791/ENSFCAG00000014014/ENSFCAG00000010982/ENSFCAG00000022331/ENSFCAG00000015792/ENSFCAG00000000494/ENSFCAG00000013323/ENSFCAG00000024961/ENSFCAG00000013188/ENSFCAG00000006327/ENSFCAG00000015796/ENSFCAG00000043793/ENSFCAG00000043639	10	ENSFCAG00000014444/ENSFCAG00000002694/ENSFCAG00000019013/ENSFCAG00000000105/ENSFCAG00000042231/ENSFCAG00000006341/ENSFCAG00000026549/ENSFCAG00000012853/ENSFCAG00000027771/ENSFCAG00000015471
MF	GO:0001871	pattern binding	1/959	11/7888	0.759939	0.993375	ENSFCAG00000009411	SUSD2	1	0		1	ENSFCAG00000009411
MF	GO:0003954	NADH dehydrogenase activity	1/959	11/7888	0.759939	0.993375	ENSFCAG00000032075	MT-ND6	1	1	ENSFCAG00000032075	0
MF	GO:0004190	aspartic-type endopeptidase activity	1/959	11/7888	0.759939	0.993375	ENSFCAG00000043639	DDI1	1	1	ENSFCAG00000043639	0
MF	GO:0015298	solute:cation antiporter activity	1/959	11/7888	0.759939	0.993375	ENSFCAG00000015311	SLC9C2	1	0		1	ENSFCAG00000015311
MF	GO:0015299	solute:proton antiporter activity	1/959	11/7888	0.759939	0.993375	ENSFCAG00000015311	SLC9C2	1	0		1	ENSFCAG00000015311
MF	GO:0016407	acetyltransferase activity	1/959	11/7888	0.759939	0.993375	ENSFCAG00000007689	ATAT1	1	0		1	ENSFCAG00000007689
MF	GO:0016765	transferase activity, transferring alkyl or aryl (other than methyl) groups	1/959	11/7888	0.759939	0.993375	ENSFCAG00000011965	MAT2A	1	1	ENSFCAG00000011965	0
MF	GO:0030247	polysaccharide binding	1/959	11/7888	0.759939	0.993375	ENSFCAG00000009411	SUSD2	1	0		1	ENSFCAG00000009411
MF	GO:0070001	aspartic-type peptidase activity	1/959	11/7888	0.759939	0.993375	ENSFCAG00000043639	DDI1	1	1	ENSFCAG00000043639	0
MF	GO:0022804	active transmembrane transporter activity	7/959	70/7888	0.763361	0.993375	ENSFCAG00000012523/ENSFCAG00000027959/ENSFCAG00000008093/ENSFCAG00000042806/ENSFCAG00000005181/ENSFCAG00000002581/ENSFCAG00000015311	ABCC9/ABCB1/SLC20A1/ENSFCAG00000042806/ENSFCAG00000005181/SLC6A3/SLC9C2	7	4	ENSFCAG00000012523/ENSFCAG00000027959/ENSFCAG00000008093/ENSFCAG00000042806	3	ENSFCAG00000005181/ENSFCAG00000002581/ENSFCAG00000015311
MF	GO:0005125	cytokine activity	3/959	32/7888	0.764756	0.993375	ENSFCAG00000004666/ENSFCAG00000040124/ENSFCAG00000038488	CXCL8/CSF3/ENSFCAG00000038488	3	3	ENSFCAG00000004666/ENSFCAG00000040124/ENSFCAG00000038488	0
MF	GO:0016782	transferase activity, transferring sulfur-containing groups	3/959	32/7888	0.764756	0.993375	ENSFCAG00000022945/ENSFCAG00000044418/ENSFCAG00000031868	CHST2/ENSFCAG00000044418/CHST8	3	3	ENSFCAG00000022945/ENSFCAG00000044418/ENSFCAG00000031868	0
MF	GO:0016763	transferase activity, transferring pentosyl groups	2/959	22/7888	0.766861	0.993375	ENSFCAG00000000930/ENSFCAG00000027207	PARP14/QTRT2	2	1	ENSFCAG00000027207	1	ENSFCAG00000000930
MF	GO:0003777	microtubule motor activity	6/959	61/7888	0.767854	0.993375	ENSFCAG00000005470/ENSFCAG00000004923/ENSFCAG00000028169/ENSFCAG00000015163/ENSFCAG00000002087/ENSFCAG00000033324	KIF18B/KIF13B/KIF26A/DNAH3/KIF5A/ENSFCAG00000033324	6	1	ENSFCAG00000033324	5	ENSFCAG00000005470/ENSFCAG00000004923/ENSFCAG00000028169/ENSFCAG00000015163/ENSFCAG00000002087
MF	GO:0015276	ligand-gated ion channel activity	4/959	42/7888	0.768534	0.993375	ENSFCAG00000012730/ENSFCAG00000000742/ENSFCAG00000005681/ENSFCAG00000036300	GRIK5/RYR3/CHRNG/ENSFCAG00000036300	4	3	ENSFCAG00000000742/ENSFCAG00000005681/ENSFCAG00000036300	1	ENSFCAG00000012730
MF	GO:0022834	ligand-gated channel activity	4/959	42/7888	0.768534	0.993375	ENSFCAG00000012730/ENSFCAG00000000742/ENSFCAG00000005681/ENSFCAG00000036300	GRIK5/RYR3/CHRNG/ENSFCAG00000036300	4	3	ENSFCAG00000000742/ENSFCAG00000005681/ENSFCAG00000036300	1	ENSFCAG00000012730
MF	GO:0016301	kinase activity	53/959	477/7888	0.784647	0.993375	ENSFCAG00000030283/ENSFCAG00000004420/ENSFCAG00000007334/ENSFCAG00000012813/ENSFCAG00000013299/ENSFCAG00000003021/ENSFCAG00000027782/ENSFCAG00000002050/ENSFCAG00000015373/ENSFCAG00000023566/ENSFCAG00000000924/ENSFCAG00000003692/ENSFCAG00000030349/ENSFCAG00000010779/ENSFCAG00000005098/ENSFCAG00000002671/ENSFCAG00000007523/ENSFCAG00000007712/ENSFCAG00000010710/ENSFCAG00000005851/ENSFCAG00000024554/…	CLK1/MAP2K5/DMPK/RPS6KA1/FLT1/DYRK1B/MAPK14/BCR/FASTKD2/WEE1/CIT/FGFR2/CLK4/ULK1/DAPK1/MARK4/MAST3/EPHA4/ALPK1/PKN3/RNASEL/PRKD2/MAST1/LRRK1/TEX14/MAP4K2/FASTKD3/PLK3/KSR1/WNK4/MAP3K21/PRAG1/KSR2/ENSFCAG00000041165/ENSFCAG00000045410/EPHB3/KALRN/TSSK3/HUNK/MAP3K8/STK32C/ENSFCAG00000011506/MYLK3/MAP2K6/CDK18/SPEG/ITK/ENSFCAG00000045315/STYK1/ENSFCAG00000046559/MERTK/EPHA10/EPHA7	53	16	ENSFCAG00000030283/ENSFCAG00000013299/ENSFCAG00000015373/ENSFCAG00000023566/ENSFCAG00000003692/ENSFCAG00000030349/ENSFCAG00000007712/ENSFCAG00000008913/ENSFCAG00000015104/ENSFCAG00000009969/ENSFCAG00000004397/ENSFCAG00000009952/ENSFCAG00000008388/ENSFCAG00000046559/ENSFCAG00000008085/ENSFCAG00000018481	37	ENSFCAG00000004420/ENSFCAG00000007334/ENSFCAG00000012813/ENSFCAG00000003021/ENSFCAG00000027782/ENSFCAG00000002050/ENSFCAG00000000924/ENSFCAG00000010779/ENSFCAG00000005098/ENSFCAG00000002671/ENSFCAG00000007523/ENSFCAG00000010710/ENSFCAG00000005851/ENSFCAG00000024554/ENSFCAG00000010311/ENSFCAG00000000475/ENSFCAG00000001973/ENSFCAG00000012234/ENSFCAG00000009211/ENSFCAG00000026039/ENSFCAG00000009652/…
MF	GO:0016758	transferase activity, transferring hexosyl groups	7/959	72/7888	0.788579	0.993375	ENSFCAG00000022561/ENSFCAG00000001264/ENSFCAG00000007580/ENSFCAG00000004015/ENSFCAG00000012542/ENSFCAG00000012111/ENSFCAG00000005550	MGAT2/UGGT1/B4GALNT4/B3GALT4/B3GNT7/B3GNT4/GCNT7	7	5	ENSFCAG00000022561/ENSFCAG00000001264/ENSFCAG00000004015/ENSFCAG00000012111/ENSFCAG00000005550	2	ENSFCAG00000007580/ENSFCAG00000012542
MF	GO:0004518	nuclease activity	5/959	53/7888	0.788821	0.993375	novel.647/ENSFCAG00000024554/ENSFCAG00000003579/ENSFCAG00000008926/ENSFCAG00000028533	-/RNASEL/EXD3/HELZ2/EXD1	5	0		5	novel.647/ENSFCAG00000024554/ENSFCAG00000003579/ENSFCAG00000008926/ENSFCAG00000028533
MF	GO:1901681	sulfur compound binding	1/959	12/7888	0.789166	0.993375	ENSFCAG00000005474	ACBD4	1	0		1	ENSFCAG00000005474
MF	GO:0050662	coenzyme binding	10/959	100/7888	0.789909	0.993375	ENSFCAG00000003989/ENSFCAG00000014296/ENSFCAG00000005659/ENSFCAG00000005622/ENSFCAG00000005474/ENSFCAG00000012450/ENSFCAG00000012193/ENSFCAG00000025934/ENSFCAG00000005862/ENSFCAG00000014284	DHCR24/SPTLC3/ME2/CHDH/ACBD4/CTH/LDHD/SIRT4/KYAT1/D2HGDH	10	2	ENSFCAG00000005659/ENSFCAG00000012450	8	ENSFCAG00000003989/ENSFCAG00000014296/ENSFCAG00000005622/ENSFCAG00000005474/ENSFCAG00000012193/ENSFCAG00000025934/ENSFCAG00000005862/ENSFCAG00000014284
MF	GO:0005096	GTPase activator activity	3/959	34/7888	0.800096	0.993375	ENSFCAG00000002050/ENSFCAG00000011649/ENSFCAG00000014695	BCR/ASAP3/AGAP2	3	0		3	ENSFCAG00000002050/ENSFCAG00000011649/ENSFCAG00000014695
MF	GO:0016791	phosphatase activity	9/959	92/7888	0.802892	0.993375	ENSFCAG00000038613/ENSFCAG00000046381/ENSFCAG00000008785/ENSFCAG00000028649/ENSFCAG00000023900/ENSFCAG00000051093/ENSFCAG00000006025/ENSFCAG00000009238/ENSFCAG00000037118	PTP4A3/DUSP8/CDC25A/DUSP4/ENSFCAG00000023900/PTPRV/NT5C1A/PTPN22/ENSFCAG00000037118	9	4	ENSFCAG00000046381/ENSFCAG00000008785/ENSFCAG00000028649/ENSFCAG00000009238	5	ENSFCAG00000038613/ENSFCAG00000023900/ENSFCAG00000051093/ENSFCAG00000006025/ENSFCAG00000037118
MF	GO:0004620	phospholipase activity	2/959	24/7888	0.807893	0.993375	ENSFCAG00000005949/ENSFCAG00000006259	PLCB4/PLCE1	2	0		2	ENSFCAG00000005949/ENSFCAG00000006259
MF	GO:0017111	nucleoside-triphosphatase activity	39/959	361/7888	0.811862	0.993375	ENSFCAG00000012523/ENSFCAG00000027959/ENSFCAG00000000321/ENSFCAG00000011849/ENSFCAG00000002109/ENSFCAG00000015511/ENSFCAG00000042388/ENSFCAG00000008068/ENSFCAG00000005700/ENSFCAG00000042800/ENSFCAG00000005470/ENSFCAG00000004923/ENSFCAG00000015553/ENSFCAG00000002047/ENSFCAG00000005837/ENSFCAG00000028169/ENSFCAG00000002841/ENSFCAG00000023276/ENSFCAG00000018538/ENSFCAG00000014695/ENSFCAG00000002316/…	ABCC9/ABCB1/MYH14/ENSFCAG00000011849/ENSFCAG00000002109/GEM/RAB3D/MX1/RASD1/ENSFCAG00000042800/KIF18B/KIF13B/RHOBTB1/GNAZ/DNM1/KIF26A/ABCG2/RND2/CGNL1/AGAP2/RAB40B/DNAH3/ENSFCAG00000005749/ENSFCAG00000045712/ENSFCAG00000040897/ENSFCAG00000009091/ENSFCAG00000042806/ABCA9/ENSFCAG00000047801/MYO7A/KIF5A/RHEBL1/MYH15/ENSFCAG00000045700/ENSFCAG00000032091/RAC2/MYO1H/ENSFCAG00000033324/RASL10A	39	15	ENSFCAG00000012523/ENSFCAG00000027959/ENSFCAG00000011849/ENSFCAG00000002109/ENSFCAG00000015511/ENSFCAG00000005700/ENSFCAG00000018538/ENSFCAG00000045712/ENSFCAG00000042806/ENSFCAG00000047801/ENSFCAG00000000096/ENSFCAG00000032091/ENSFCAG00000025776/ENSFCAG00000025595/ENSFCAG00000033324	24	ENSFCAG00000000321/ENSFCAG00000042388/ENSFCAG00000008068/ENSFCAG00000042800/ENSFCAG00000005470/ENSFCAG00000004923/ENSFCAG00000015553/ENSFCAG00000002047/ENSFCAG00000005837/ENSFCAG00000028169/ENSFCAG00000002841/ENSFCAG00000023276/ENSFCAG00000014695/ENSFCAG00000002316/ENSFCAG00000015163/ENSFCAG00000005749/ENSFCAG00000040897/ENSFCAG00000009091/ENSFCAG00000015675/ENSFCAG00000014446/ENSFCAG00000002087/…
MF	GO:0004970	ionotropic glutamate receptor activity	1/959	13/7888	0.814838	0.993375	ENSFCAG00000012730	GRIK5	1	0		1	ENSFCAG00000012730
MF	GO:0005086	ARF guanyl-nucleotide exchange factor activity	1/959	13/7888	0.814838	0.993375	ENSFCAG00000007257	IQSEC2	1	0		1	ENSFCAG00000007257
MF	GO:0005319	lipid transporter activity	1/959	13/7888	0.814838	0.993375	ENSFCAG00000043164	GLTPD2	1	1	ENSFCAG00000043164	0
MF	GO:0008066	glutamate receptor activity	1/959	13/7888	0.814838	0.993375	ENSFCAG00000012730	GRIK5	1	0		1	ENSFCAG00000012730
MF	GO:0016278	lysine N-methyltransferase activity	1/959	13/7888	0.814838	0.993375	ENSFCAG00000013131	EZH1	1	0		1	ENSFCAG00000013131
MF	GO:0016279	protein-lysine N-methyltransferase activity	1/959	13/7888	0.814838	0.993375	ENSFCAG00000013131	EZH1	1	0		1	ENSFCAG00000013131
MF	GO:0016410	N-acyltransferase activity	1/959	13/7888	0.814838	0.993375	ENSFCAG00000007689	ATAT1	1	0		1	ENSFCAG00000007689
MF	GO:0016651	oxidoreductase activity, acting on NAD(P)H	1/959	13/7888	0.814838	0.993375	ENSFCAG00000032075	MT-ND6	1	1	ENSFCAG00000032075	0
MF	GO:0016831	carboxy-lyase activity	1/959	13/7888	0.814838	0.993375	ENSFCAG00000028033	ENSFCAG00000028033	1	1	ENSFCAG00000028033	0
MF	GO:0018024	histone-lysine N-methyltransferase activity	1/959	13/7888	0.814838	0.993375	ENSFCAG00000013131	EZH1	1	0		1	ENSFCAG00000013131
MF	GO:0022824	transmitter-gated ion channel activity	1/959	13/7888	0.814838	0.993375	ENSFCAG00000012730	GRIK5	1	0		1	ENSFCAG00000012730
MF	GO:0022835	transmitter-gated channel activity	1/959	13/7888	0.814838	0.993375	ENSFCAG00000012730	GRIK5	1	0		1	ENSFCAG00000012730
MF	GO:0030594	neurotransmitter receptor activity	1/959	13/7888	0.814838	0.993375	ENSFCAG00000012730	GRIK5	1	0		1	ENSFCAG00000012730
MF	GO:0042054	histone methyltransferase activity	1/959	13/7888	0.814838	0.993375	ENSFCAG00000013131	EZH1	1	0		1	ENSFCAG00000013131
MF	GO:0016614	oxidoreductase activity, acting on CH-OH group of donors	3/959	35/7888	0.816031	0.993375	ENSFCAG00000005659/ENSFCAG00000005622/ENSFCAG00000049116	ME2/CHDH/ENSFCAG00000049116	3	2	ENSFCAG00000005659/ENSFCAG00000049116	1	ENSFCAG00000005622
MF	GO:0015077	monovalent inorganic cation transmembrane transporter activity	8/959	84/7888	0.817138	0.993375	novel.975/ENSFCAG00000011811/ENSFCAG00000009513/ENSFCAG00000014664/ENSFCAG00000005173/ENSFCAG00000007609/ENSFCAG00000002581/ENSFCAG00000015311	-/KCNE4/KCNB1/COX4I2/SCNN1B/SCNN1D/SLC6A3/SLC9C2	8	2	novel.975/ENSFCAG00000011811	6	ENSFCAG00000009513/ENSFCAG00000014664/ENSFCAG00000005173/ENSFCAG00000007609/ENSFCAG00000002581/ENSFCAG00000015311
MF	GO:0016788	hydrolase activity, acting on ester bonds	26/959	249/7888	0.82596	0.993375	ENSFCAG00000027730/novel.647/ENSFCAG00000005949/ENSFCAG00000030002/ENSFCAG00000011943/ENSFCAG00000022678/ENSFCAG00000002229/ENSFCAG00000006259/ENSFCAG00000038613/ENSFCAG00000024554/ENSFCAG00000004881/ENSFCAG00000046381/ENSFCAG00000008785/ENSFCAG00000012867/ENSFCAG00000028649/ENSFCAG00000003579/ENSFCAG00000010158/ENSFCAG00000029239/ENSFCAG00000005165/ENSFCAG00000023900/ENSFCAG00000008926/ENSFCAG00…	PDE4D/-/PLCB4/PDE4B/GDPD5/LIPE/DBR1/PLCE1/PTP4A3/RNASEL/PDE4A/DUSP8/CDC25A/PDE10A/DUSP4/EXD3/PDE1B/PDE7B/PLB1/ENSFCAG00000023900/HELZ2/PTPRV/NT5C1A/PTPN22/ENSFCAG00000037118/EXD1	26	6	ENSFCAG00000002229/ENSFCAG00000046381/ENSFCAG00000008785/ENSFCAG00000028649/ENSFCAG00000005165/ENSFCAG00000009238	20	ENSFCAG00000027730/novel.647/ENSFCAG00000005949/ENSFCAG00000030002/ENSFCAG00000011943/ENSFCAG00000022678/ENSFCAG00000006259/ENSFCAG00000038613/ENSFCAG00000024554/ENSFCAG00000004881/ENSFCAG00000012867/ENSFCAG00000003579/ENSFCAG00000010158/ENSFCAG00000029239/ENSFCAG00000023900/ENSFCAG00000008926/ENSFCAG00000051093/ENSFCAG00000006025/ENSFCAG00000037118/ENSFCAG00000028533
MF	GO:0016853	isomerase activity	5/959	56/7888	0.82748	0.993375	ENSFCAG00000006577/ENSFCAG00000040796/ENSFCAG00000005373/ENSFCAG00000031884/ENSFCAG00000007942	DKC1/RPUSD2/PPIL3/GALM/PGM2L1	5	3	ENSFCAG00000006577/ENSFCAG00000040796/ENSFCAG00000005373	2	ENSFCAG00000031884/ENSFCAG00000007942
MF	GO:0019001	guanyl nucleotide binding	23/959	223/7888	0.830796	0.993375	ENSFCAG00000011849/ENSFCAG00000015511/ENSFCAG00000026213/ENSFCAG00000042388/ENSFCAG00000008068/ENSFCAG00000015719/ENSFCAG00000052104/ENSFCAG00000005700/ENSFCAG00000042800/ENSFCAG00000015553/ENSFCAG00000002047/ENSFCAG00000005837/ENSFCAG00000004488/ENSFCAG00000023276/ENSFCAG00000014695/ENSFCAG00000002316/ENSFCAG00000040897/ENSFCAG00000047801/ENSFCAG00000045027/ENSFCAG00000000096/ENSFCAG00000032091/…	ENSFCAG00000011849/GEM/GTPBP4/RAB3D/MX1/GNL3/ENSFCAG00000052104/RASD1/ENSFCAG00000042800/RHOBTB1/GNAZ/DNM1/ENSFCAG00000004488/RND2/AGAP2/RAB40B/ENSFCAG00000040897/ENSFCAG00000047801/ENSFCAG00000045027/RHEBL1/ENSFCAG00000032091/RAC2/RASL10A	23	11	ENSFCAG00000011849/ENSFCAG00000015511/ENSFCAG00000026213/ENSFCAG00000015719/ENSFCAG00000052104/ENSFCAG00000005700/ENSFCAG00000047801/ENSFCAG00000045027/ENSFCAG00000000096/ENSFCAG00000032091/ENSFCAG00000025776	12	ENSFCAG00000042388/ENSFCAG00000008068/ENSFCAG00000042800/ENSFCAG00000015553/ENSFCAG00000002047/ENSFCAG00000005837/ENSFCAG00000004488/ENSFCAG00000023276/ENSFCAG00000014695/ENSFCAG00000002316/ENSFCAG00000040897/ENSFCAG00000004244
MF	GO:0015399	primary active transmembrane transporter activity	3/959	36/7888	0.830874	0.993375	ENSFCAG00000012523/ENSFCAG00000027959/ENSFCAG00000042806	ABCC9/ABCB1/ENSFCAG00000042806	3	3	ENSFCAG00000012523/ENSFCAG00000027959/ENSFCAG00000042806	0
MF	GO:0015405	P-P-bond-hydrolysis-driven transmembrane transporter activity	3/959	36/7888	0.830874	0.993375	ENSFCAG00000012523/ENSFCAG00000027959/ENSFCAG00000042806	ABCC9/ABCB1/ENSFCAG00000042806	3	3	ENSFCAG00000012523/ENSFCAG00000027959/ENSFCAG00000042806	0
MF	GO:0042626	ATPase activity, coupled to transmembrane movement of substances	3/959	36/7888	0.830874	0.993375	ENSFCAG00000012523/ENSFCAG00000027959/ENSFCAG00000042806	ABCC9/ABCB1/ENSFCAG00000042806	3	3	ENSFCAG00000012523/ENSFCAG00000027959/ENSFCAG00000042806	0
MF	GO:0043492	ATPase activity, coupled to movement of substances	3/959	36/7888	0.830874	0.993375	ENSFCAG00000012523/ENSFCAG00000027959/ENSFCAG00000042806	ABCC9/ABCB1/ENSFCAG00000042806	3	3	ENSFCAG00000012523/ENSFCAG00000027959/ENSFCAG00000042806	0
MF	GO:0003690	double-stranded DNA binding	1/959	14/7888	0.837386	0.993375	ENSFCAG00000028511	MTERF3	1	1	ENSFCAG00000028511	0
MF	GO:0003950	NAD+ ADP-ribosyltransferase activity	1/959	14/7888	0.837386	0.993375	ENSFCAG00000000930	PARP14	1	0		1	ENSFCAG00000000930
MF	GO:0005326	neurotransmitter transporter activity	1/959	14/7888	0.837386	0.993375	ENSFCAG00000002581	SLC6A3	1	0		1	ENSFCAG00000002581
MF	GO:0005328	neurotransmitter:sodium symporter activity	1/959	14/7888	0.837386	0.993375	ENSFCAG00000002581	SLC6A3	1	0		1	ENSFCAG00000002581
MF	GO:0008276	protein methyltransferase activity	1/959	14/7888	0.837386	0.993375	ENSFCAG00000013131	EZH1	1	0		1	ENSFCAG00000013131
MF	GO:0015294	solute:cation symporter activity	1/959	14/7888	0.837386	0.993375	ENSFCAG00000002581	SLC6A3	1	0		1	ENSFCAG00000002581
MF	GO:0015370	solute:sodium symporter activity	1/959	14/7888	0.837386	0.993375	ENSFCAG00000002581	SLC6A3	1	0		1	ENSFCAG00000002581
MF	GO:0016891	endoribonuclease activity, producing 5'-phosphomonoesters	1/959	14/7888	0.837386	0.993375	novel.647	-	1	0		1	novel.647
MF	GO:0016893	endonuclease activity, active with either ribo- or deoxyribonucleic acids and producing 5'-phosphomonoesters	1/959	14/7888	0.837386	0.993375	novel.647	-	1	0		1	novel.647
MF	GO:0008135	translation factor activity, RNA binding	2/959	26/7888	0.842363	0.993375	ENSFCAG00000031891/ENSFCAG00000009949	EIF2S1/EIF4E	2	2	ENSFCAG00000031891/ENSFCAG00000009949	0
MF	GO:0001883	purine nucleoside binding	21/959	208/7888	0.84902	0.993375	ENSFCAG00000011849/ENSFCAG00000015511/ENSFCAG00000026213/ENSFCAG00000042388/ENSFCAG00000008068/ENSFCAG00000015719/ENSFCAG00000052104/ENSFCAG00000005700/ENSFCAG00000042800/ENSFCAG00000015553/ENSFCAG00000005837/ENSFCAG00000004488/ENSFCAG00000023276/ENSFCAG00000014695/ENSFCAG00000002316/ENSFCAG00000040897/ENSFCAG00000045027/ENSFCAG00000000096/ENSFCAG00000032091/ENSFCAG00000025776/ENSFCAG00000004244	ENSFCAG00000011849/GEM/GTPBP4/RAB3D/MX1/GNL3/ENSFCAG00000052104/RASD1/ENSFCAG00000042800/RHOBTB1/DNM1/ENSFCAG00000004488/RND2/AGAP2/RAB40B/ENSFCAG00000040897/ENSFCAG00000045027/RHEBL1/ENSFCAG00000032091/RAC2/RASL10A	21	10	ENSFCAG00000011849/ENSFCAG00000015511/ENSFCAG00000026213/ENSFCAG00000015719/ENSFCAG00000052104/ENSFCAG00000005700/ENSFCAG00000045027/ENSFCAG00000000096/ENSFCAG00000032091/ENSFCAG00000025776	11	ENSFCAG00000042388/ENSFCAG00000008068/ENSFCAG00000042800/ENSFCAG00000015553/ENSFCAG00000005837/ENSFCAG00000004488/ENSFCAG00000023276/ENSFCAG00000014695/ENSFCAG00000002316/ENSFCAG00000040897/ENSFCAG00000004244
MF	GO:0005525	GTP binding	21/959	208/7888	0.84902	0.993375	ENSFCAG00000011849/ENSFCAG00000015511/ENSFCAG00000026213/ENSFCAG00000042388/ENSFCAG00000008068/ENSFCAG00000015719/ENSFCAG00000052104/ENSFCAG00000005700/ENSFCAG00000042800/ENSFCAG00000015553/ENSFCAG00000005837/ENSFCAG00000004488/ENSFCAG00000023276/ENSFCAG00000014695/ENSFCAG00000002316/ENSFCAG00000040897/ENSFCAG00000045027/ENSFCAG00000000096/ENSFCAG00000032091/ENSFCAG00000025776/ENSFCAG00000004244	ENSFCAG00000011849/GEM/GTPBP4/RAB3D/MX1/GNL3/ENSFCAG00000052104/RASD1/ENSFCAG00000042800/RHOBTB1/DNM1/ENSFCAG00000004488/RND2/AGAP2/RAB40B/ENSFCAG00000040897/ENSFCAG00000045027/RHEBL1/ENSFCAG00000032091/RAC2/RASL10A	21	10	ENSFCAG00000011849/ENSFCAG00000015511/ENSFCAG00000026213/ENSFCAG00000015719/ENSFCAG00000052104/ENSFCAG00000005700/ENSFCAG00000045027/ENSFCAG00000000096/ENSFCAG00000032091/ENSFCAG00000025776	11	ENSFCAG00000042388/ENSFCAG00000008068/ENSFCAG00000042800/ENSFCAG00000015553/ENSFCAG00000005837/ENSFCAG00000004488/ENSFCAG00000023276/ENSFCAG00000014695/ENSFCAG00000002316/ENSFCAG00000040897/ENSFCAG00000004244
MF	GO:0032549	ribonucleoside binding	21/959	208/7888	0.84902	0.993375	ENSFCAG00000011849/ENSFCAG00000015511/ENSFCAG00000026213/ENSFCAG00000042388/ENSFCAG00000008068/ENSFCAG00000015719/ENSFCAG00000052104/ENSFCAG00000005700/ENSFCAG00000042800/ENSFCAG00000015553/ENSFCAG00000005837/ENSFCAG00000004488/ENSFCAG00000023276/ENSFCAG00000014695/ENSFCAG00000002316/ENSFCAG00000040897/ENSFCAG00000045027/ENSFCAG00000000096/ENSFCAG00000032091/ENSFCAG00000025776/ENSFCAG00000004244	ENSFCAG00000011849/GEM/GTPBP4/RAB3D/MX1/GNL3/ENSFCAG00000052104/RASD1/ENSFCAG00000042800/RHOBTB1/DNM1/ENSFCAG00000004488/RND2/AGAP2/RAB40B/ENSFCAG00000040897/ENSFCAG00000045027/RHEBL1/ENSFCAG00000032091/RAC2/RASL10A	21	10	ENSFCAG00000011849/ENSFCAG00000015511/ENSFCAG00000026213/ENSFCAG00000015719/ENSFCAG00000052104/ENSFCAG00000005700/ENSFCAG00000045027/ENSFCAG00000000096/ENSFCAG00000032091/ENSFCAG00000025776	11	ENSFCAG00000042388/ENSFCAG00000008068/ENSFCAG00000042800/ENSFCAG00000015553/ENSFCAG00000005837/ENSFCAG00000004488/ENSFCAG00000023276/ENSFCAG00000014695/ENSFCAG00000002316/ENSFCAG00000040897/ENSFCAG00000004244
MF	GO:0032550	purine ribonucleoside binding	21/959	208/7888	0.84902	0.993375	ENSFCAG00000011849/ENSFCAG00000015511/ENSFCAG00000026213/ENSFCAG00000042388/ENSFCAG00000008068/ENSFCAG00000015719/ENSFCAG00000052104/ENSFCAG00000005700/ENSFCAG00000042800/ENSFCAG00000015553/ENSFCAG00000005837/ENSFCAG00000004488/ENSFCAG00000023276/ENSFCAG00000014695/ENSFCAG00000002316/ENSFCAG00000040897/ENSFCAG00000045027/ENSFCAG00000000096/ENSFCAG00000032091/ENSFCAG00000025776/ENSFCAG00000004244	ENSFCAG00000011849/GEM/GTPBP4/RAB3D/MX1/GNL3/ENSFCAG00000052104/RASD1/ENSFCAG00000042800/RHOBTB1/DNM1/ENSFCAG00000004488/RND2/AGAP2/RAB40B/ENSFCAG00000040897/ENSFCAG00000045027/RHEBL1/ENSFCAG00000032091/RAC2/RASL10A	21	10	ENSFCAG00000011849/ENSFCAG00000015511/ENSFCAG00000026213/ENSFCAG00000015719/ENSFCAG00000052104/ENSFCAG00000005700/ENSFCAG00000045027/ENSFCAG00000000096/ENSFCAG00000032091/ENSFCAG00000025776	11	ENSFCAG00000042388/ENSFCAG00000008068/ENSFCAG00000042800/ENSFCAG00000015553/ENSFCAG00000005837/ENSFCAG00000004488/ENSFCAG00000023276/ENSFCAG00000014695/ENSFCAG00000002316/ENSFCAG00000040897/ENSFCAG00000004244
MF	GO:0016462	pyrophosphatase activity	39/959	369/7888	0.850851	0.993375	ENSFCAG00000012523/ENSFCAG00000027959/ENSFCAG00000000321/ENSFCAG00000011849/ENSFCAG00000002109/ENSFCAG00000015511/ENSFCAG00000042388/ENSFCAG00000008068/ENSFCAG00000005700/ENSFCAG00000042800/ENSFCAG00000005470/ENSFCAG00000004923/ENSFCAG00000015553/ENSFCAG00000002047/ENSFCAG00000005837/ENSFCAG00000028169/ENSFCAG00000002841/ENSFCAG00000023276/ENSFCAG00000018538/ENSFCAG00000014695/ENSFCAG00000002316/…	ABCC9/ABCB1/MYH14/ENSFCAG00000011849/ENSFCAG00000002109/GEM/RAB3D/MX1/RASD1/ENSFCAG00000042800/KIF18B/KIF13B/RHOBTB1/GNAZ/DNM1/KIF26A/ABCG2/RND2/CGNL1/AGAP2/RAB40B/DNAH3/ENSFCAG00000005749/ENSFCAG00000045712/ENSFCAG00000040897/ENSFCAG00000009091/ENSFCAG00000042806/ABCA9/ENSFCAG00000047801/MYO7A/KIF5A/RHEBL1/MYH15/ENSFCAG00000045700/ENSFCAG00000032091/RAC2/MYO1H/ENSFCAG00000033324/RASL10A	39	15	ENSFCAG00000012523/ENSFCAG00000027959/ENSFCAG00000011849/ENSFCAG00000002109/ENSFCAG00000015511/ENSFCAG00000005700/ENSFCAG00000018538/ENSFCAG00000045712/ENSFCAG00000042806/ENSFCAG00000047801/ENSFCAG00000000096/ENSFCAG00000032091/ENSFCAG00000025776/ENSFCAG00000025595/ENSFCAG00000033324	24	ENSFCAG00000000321/ENSFCAG00000042388/ENSFCAG00000008068/ENSFCAG00000042800/ENSFCAG00000005470/ENSFCAG00000004923/ENSFCAG00000015553/ENSFCAG00000002047/ENSFCAG00000005837/ENSFCAG00000028169/ENSFCAG00000002841/ENSFCAG00000023276/ENSFCAG00000014695/ENSFCAG00000002316/ENSFCAG00000015163/ENSFCAG00000005749/ENSFCAG00000040897/ENSFCAG00000009091/ENSFCAG00000015675/ENSFCAG00000014446/ENSFCAG00000002087/…
MF	GO:0001882	nucleoside binding	21/959	209/7888	0.85482	0.993375	ENSFCAG00000011849/ENSFCAG00000015511/ENSFCAG00000026213/ENSFCAG00000042388/ENSFCAG00000008068/ENSFCAG00000015719/ENSFCAG00000052104/ENSFCAG00000005700/ENSFCAG00000042800/ENSFCAG00000015553/ENSFCAG00000005837/ENSFCAG00000004488/ENSFCAG00000023276/ENSFCAG00000014695/ENSFCAG00000002316/ENSFCAG00000040897/ENSFCAG00000045027/ENSFCAG00000000096/ENSFCAG00000032091/ENSFCAG00000025776/ENSFCAG00000004244	ENSFCAG00000011849/GEM/GTPBP4/RAB3D/MX1/GNL3/ENSFCAG00000052104/RASD1/ENSFCAG00000042800/RHOBTB1/DNM1/ENSFCAG00000004488/RND2/AGAP2/RAB40B/ENSFCAG00000040897/ENSFCAG00000045027/RHEBL1/ENSFCAG00000032091/RAC2/RASL10A	21	10	ENSFCAG00000011849/ENSFCAG00000015511/ENSFCAG00000026213/ENSFCAG00000015719/ENSFCAG00000052104/ENSFCAG00000005700/ENSFCAG00000045027/ENSFCAG00000000096/ENSFCAG00000032091/ENSFCAG00000025776	11	ENSFCAG00000042388/ENSFCAG00000008068/ENSFCAG00000042800/ENSFCAG00000015553/ENSFCAG00000005837/ENSFCAG00000004488/ENSFCAG00000023276/ENSFCAG00000014695/ENSFCAG00000002316/ENSFCAG00000040897/ENSFCAG00000004244
MF	GO:0032561	guanyl ribonucleotide binding	21/959	209/7888	0.85482	0.993375	ENSFCAG00000011849/ENSFCAG00000015511/ENSFCAG00000026213/ENSFCAG00000042388/ENSFCAG00000008068/ENSFCAG00000015719/ENSFCAG00000052104/ENSFCAG00000005700/ENSFCAG00000042800/ENSFCAG00000015553/ENSFCAG00000005837/ENSFCAG00000004488/ENSFCAG00000023276/ENSFCAG00000014695/ENSFCAG00000002316/ENSFCAG00000040897/ENSFCAG00000045027/ENSFCAG00000000096/ENSFCAG00000032091/ENSFCAG00000025776/ENSFCAG00000004244	ENSFCAG00000011849/GEM/GTPBP4/RAB3D/MX1/GNL3/ENSFCAG00000052104/RASD1/ENSFCAG00000042800/RHOBTB1/DNM1/ENSFCAG00000004488/RND2/AGAP2/RAB40B/ENSFCAG00000040897/ENSFCAG00000045027/RHEBL1/ENSFCAG00000032091/RAC2/RASL10A	21	10	ENSFCAG00000011849/ENSFCAG00000015511/ENSFCAG00000026213/ENSFCAG00000015719/ENSFCAG00000052104/ENSFCAG00000005700/ENSFCAG00000045027/ENSFCAG00000000096/ENSFCAG00000032091/ENSFCAG00000025776	11	ENSFCAG00000042388/ENSFCAG00000008068/ENSFCAG00000042800/ENSFCAG00000015553/ENSFCAG00000005837/ENSFCAG00000004488/ENSFCAG00000023276/ENSFCAG00000014695/ENSFCAG00000002316/ENSFCAG00000040897/ENSFCAG00000004244
MF	GO:0004843	thiol-dependent ubiquitin-specific protease activity	1/959	15/7888	0.857192	0.993375	ENSFCAG00000009660	MINDY1	1	0		1	ENSFCAG00000009660
MF	GO:0008170	N-methyltransferase activity	1/959	15/7888	0.857192	0.993375	ENSFCAG00000013131	EZH1	1	0		1	ENSFCAG00000013131
MF	GO:0016830	carbon-carbon lyase activity	1/959	15/7888	0.857192	0.993375	ENSFCAG00000028033	ENSFCAG00000028033	1	1	ENSFCAG00000028033	0
MF	GO:0004812	aminoacyl-tRNA ligase activity	3/959	38/7888	0.857491	0.993375	ENSFCAG00000009491/ENSFCAG00000005178/ENSFCAG00000053317	MARS2/EARS2/ENSFCAG00000053317	3	3	ENSFCAG00000009491/ENSFCAG00000005178/ENSFCAG00000053317	0
MF	GO:0005230	extracellular ligand-gated ion channel activity	3/959	38/7888	0.857491	0.993375	ENSFCAG00000012730/ENSFCAG00000005681/ENSFCAG00000036300	GRIK5/CHRNG/ENSFCAG00000036300	3	2	ENSFCAG00000005681/ENSFCAG00000036300	1	ENSFCAG00000012730
MF	GO:0016875	ligase activity, forming carbon-oxygen bonds	3/959	38/7888	0.857491	0.993375	ENSFCAG00000009491/ENSFCAG00000005178/ENSFCAG00000053317	MARS2/EARS2/ENSFCAG00000053317	3	3	ENSFCAG00000009491/ENSFCAG00000005178/ENSFCAG00000053317	0
MF	GO:0016818	hydrolase activity, acting on acid anhydrides, in phosphorus-containing anhydrides	39/959	371/7888	0.85961	0.993375	ENSFCAG00000012523/ENSFCAG00000027959/ENSFCAG00000000321/ENSFCAG00000011849/ENSFCAG00000002109/ENSFCAG00000015511/ENSFCAG00000042388/ENSFCAG00000008068/ENSFCAG00000005700/ENSFCAG00000042800/ENSFCAG00000005470/ENSFCAG00000004923/ENSFCAG00000015553/ENSFCAG00000002047/ENSFCAG00000005837/ENSFCAG00000028169/ENSFCAG00000002841/ENSFCAG00000023276/ENSFCAG00000018538/ENSFCAG00000014695/ENSFCAG00000002316/…	ABCC9/ABCB1/MYH14/ENSFCAG00000011849/ENSFCAG00000002109/GEM/RAB3D/MX1/RASD1/ENSFCAG00000042800/KIF18B/KIF13B/RHOBTB1/GNAZ/DNM1/KIF26A/ABCG2/RND2/CGNL1/AGAP2/RAB40B/DNAH3/ENSFCAG00000005749/ENSFCAG00000045712/ENSFCAG00000040897/ENSFCAG00000009091/ENSFCAG00000042806/ABCA9/ENSFCAG00000047801/MYO7A/KIF5A/RHEBL1/MYH15/ENSFCAG00000045700/ENSFCAG00000032091/RAC2/MYO1H/ENSFCAG00000033324/RASL10A	39	15	ENSFCAG00000012523/ENSFCAG00000027959/ENSFCAG00000011849/ENSFCAG00000002109/ENSFCAG00000015511/ENSFCAG00000005700/ENSFCAG00000018538/ENSFCAG00000045712/ENSFCAG00000042806/ENSFCAG00000047801/ENSFCAG00000000096/ENSFCAG00000032091/ENSFCAG00000025776/ENSFCAG00000025595/ENSFCAG00000033324	24	ENSFCAG00000000321/ENSFCAG00000042388/ENSFCAG00000008068/ENSFCAG00000042800/ENSFCAG00000005470/ENSFCAG00000004923/ENSFCAG00000015553/ENSFCAG00000002047/ENSFCAG00000005837/ENSFCAG00000028169/ENSFCAG00000002841/ENSFCAG00000023276/ENSFCAG00000014695/ENSFCAG00000002316/ENSFCAG00000015163/ENSFCAG00000005749/ENSFCAG00000040897/ENSFCAG00000009091/ENSFCAG00000015675/ENSFCAG00000014446/ENSFCAG00000002087/…
MF	GO:0008234	cysteine-type peptidase activity	8/959	89/7888	0.862976	0.993375	ENSFCAG00000039404/ENSFCAG00000008445/ENSFCAG00000022331/ENSFCAG00000014444/ENSFCAG00000009660/ENSFCAG00000030232/ENSFCAG00000004976/ENSFCAG00000015664	ENSFCAG00000039404/CTSC/ADGB/CAPN5/MINDY1/ENSFCAG00000030232/USP28/TINAGL1	8	4	ENSFCAG00000039404/ENSFCAG00000008445/ENSFCAG00000022331/ENSFCAG00000015664	4	ENSFCAG00000014444/ENSFCAG00000009660/ENSFCAG00000030232/ENSFCAG00000004976
MF	GO:0008017	microtubule binding	5/959	60/7888	0.869871	0.993375	ENSFCAG00000005470/ENSFCAG00000004923/ENSFCAG00000028169/ENSFCAG00000002087/ENSFCAG00000033324	KIF18B/KIF13B/KIF26A/KIF5A/ENSFCAG00000033324	5	1	ENSFCAG00000033324	4	ENSFCAG00000005470/ENSFCAG00000004923/ENSFCAG00000028169/ENSFCAG00000002087
MF	GO:0016817	hydrolase activity, acting on acid anhydrides	39/959	377/7888	0.883602	0.993375	ENSFCAG00000012523/ENSFCAG00000027959/ENSFCAG00000000321/ENSFCAG00000011849/ENSFCAG00000002109/ENSFCAG00000015511/ENSFCAG00000042388/ENSFCAG00000008068/ENSFCAG00000005700/ENSFCAG00000042800/ENSFCAG00000005470/ENSFCAG00000004923/ENSFCAG00000015553/ENSFCAG00000002047/ENSFCAG00000005837/ENSFCAG00000028169/ENSFCAG00000002841/ENSFCAG00000023276/ENSFCAG00000018538/ENSFCAG00000014695/ENSFCAG00000002316/…	ABCC9/ABCB1/MYH14/ENSFCAG00000011849/ENSFCAG00000002109/GEM/RAB3D/MX1/RASD1/ENSFCAG00000042800/KIF18B/KIF13B/RHOBTB1/GNAZ/DNM1/KIF26A/ABCG2/RND2/CGNL1/AGAP2/RAB40B/DNAH3/ENSFCAG00000005749/ENSFCAG00000045712/ENSFCAG00000040897/ENSFCAG00000009091/ENSFCAG00000042806/ABCA9/ENSFCAG00000047801/MYO7A/KIF5A/RHEBL1/MYH15/ENSFCAG00000045700/ENSFCAG00000032091/RAC2/MYO1H/ENSFCAG00000033324/RASL10A	39	15	ENSFCAG00000012523/ENSFCAG00000027959/ENSFCAG00000011849/ENSFCAG00000002109/ENSFCAG00000015511/ENSFCAG00000005700/ENSFCAG00000018538/ENSFCAG00000045712/ENSFCAG00000042806/ENSFCAG00000047801/ENSFCAG00000000096/ENSFCAG00000032091/ENSFCAG00000025776/ENSFCAG00000025595/ENSFCAG00000033324	24	ENSFCAG00000000321/ENSFCAG00000042388/ENSFCAG00000008068/ENSFCAG00000042800/ENSFCAG00000005470/ENSFCAG00000004923/ENSFCAG00000015553/ENSFCAG00000002047/ENSFCAG00000005837/ENSFCAG00000028169/ENSFCAG00000002841/ENSFCAG00000023276/ENSFCAG00000014695/ENSFCAG00000002316/ENSFCAG00000015163/ENSFCAG00000005749/ENSFCAG00000040897/ENSFCAG00000009091/ENSFCAG00000015675/ENSFCAG00000014446/ENSFCAG00000002087/…
MF	GO:0008168	methyltransferase activity	6/959	72/7888	0.885589	0.993375	ENSFCAG00000006876/ENSFCAG00000004288/ENSFCAG00000013983/ENSFCAG00000032363/ENSFCAG00000013131/ENSFCAG00000007779	NOP2/EMG1/FTSJ3/ENSFCAG00000032363/EZH1/DNMT3B	6	4	ENSFCAG00000006876/ENSFCAG00000004288/ENSFCAG00000013983/ENSFCAG00000032363	2	ENSFCAG00000013131/ENSFCAG00000007779
MF	GO:0016746	transferase activity, transferring acyl groups	5/959	62/7888	0.887539	0.993375	ENSFCAG00000002140/ENSFCAG00000027346/ENSFCAG00000026395/ENSFCAG00000007689/ENSFCAG00000038638	ACLY/LPCAT2/PIGW/ATAT1/MOGAT1	5	3	ENSFCAG00000027346/ENSFCAG00000026395/ENSFCAG00000038638	2	ENSFCAG00000002140/ENSFCAG00000007689
MF	GO:0015078	proton transmembrane transporter activity	3/959	41/7888	0.890532	0.993375	novel.975/ENSFCAG00000014664/ENSFCAG00000015311	-/COX4I2/SLC9C2	3	1	novel.975	2	ENSFCAG00000014664/ENSFCAG00000015311
MF	GO:0004871	signal transducer activity	38/959	371/7888	0.894172	0.993375	ENSFCAG00000007954/ENSFCAG00000022772/ENSFCAG00000036856/ENSFCAG00000008799/ENSFCAG00000015677/ENSFCAG00000016311/ENSFCAG00000012730/ENSFCAG00000003727/ENSFCAG00000027943/ENSFCAG00000006777/ENSFCAG00000011146/ENSFCAG00000011411/ENSFCAG00000031459/ENSFCAG00000027945/ENSFCAG00000015575/ENSFCAG00000015473/ENSFCAG00000004210/ENSFCAG00000025875/ENSFCAG00000000221/ENSFCAG00000006878/ENSFCAG00000046513/…	ADRB2/ATP6AP2/ENSFCAG00000036856/LPAR3/ADGRB2/ENSFCAG00000016311/GRIK5/ADGRL1/C3AR1/ENSFCAG00000006777/ADRA1B/GPR146/NPY2R/GPR15/CXCR4/PTH1R/S1PR3/UTS2R/SUCNR1/LPAR5/ENSFCAG00000046513/ENSFCAG00000001011/RYR3/AR/GPR3/GPR63/ADGRG6/CCR7/GPRC5D/ENSFCAG00000046141/SSTR3/CHRM1/GPR37/GCGR/ENSFCAG00000048944/ENSFCAG00000042469/ENSFCAG00000032871/TAS1R3	38	20	ENSFCAG00000007954/ENSFCAG00000022772/ENSFCAG00000016311/ENSFCAG00000027943/ENSFCAG00000006777/ENSFCAG00000027945/ENSFCAG00000015575/ENSFCAG00000000221/ENSFCAG00000006878/ENSFCAG00000000742/ENSFCAG00000010306/ENSFCAG00000033714/ENSFCAG00000013992/ENSFCAG00000013748/ENSFCAG00000000336/ENSFCAG00000036887/ENSFCAG00000048944/ENSFCAG00000042469/ENSFCAG00000032871/ENSFCAG00000007625	18	ENSFCAG00000036856/ENSFCAG00000008799/ENSFCAG00000015677/ENSFCAG00000012730/ENSFCAG00000003727/ENSFCAG00000011146/ENSFCAG00000011411/ENSFCAG00000031459/ENSFCAG00000015473/ENSFCAG00000004210/ENSFCAG00000025875/ENSFCAG00000046513/ENSFCAG00000001011/ENSFCAG00000007325/ENSFCAG00000028092/ENSFCAG00000024629/ENSFCAG00000046141/ENSFCAG00000016364
MF	GO:0016747	transferase activity, transferring acyl groups other than amino-acyl groups	2/959	30/7888	0.894988	0.993375	ENSFCAG00000007689/ENSFCAG00000038638	ATAT1/MOGAT1	2	1	ENSFCAG00000038638	1	ENSFCAG00000007689
MF	GO:0016887	ATPase activity	6/959	74/7888	0.900408	0.993375	ENSFCAG00000012523/ENSFCAG00000027959/ENSFCAG00000002841/ENSFCAG00000042806/ENSFCAG00000015675/ENSFCAG00000045700	ABCC9/ABCB1/ABCG2/ENSFCAG00000042806/ABCA9/ENSFCAG00000045700	6	3	ENSFCAG00000012523/ENSFCAG00000027959/ENSFCAG00000042806	3	ENSFCAG00000002841/ENSFCAG00000015675/ENSFCAG00000045700
MF	GO:0070011	peptidase activity, acting on L-amino acid peptides	34/959	337/7888	0.900945	0.993375	ENSFCAG00000015791/ENSFCAG00000014014/ENSFCAG00000039404/ENSFCAG00000008445/ENSFCAG00000010982/ENSFCAG00000022331/ENSFCAG00000015792/ENSFCAG00000014444/ENSFCAG00000037639/ENSFCAG00000009660/ENSFCAG00000030232/ENSFCAG00000004976/ENSFCAG00000000494/ENSFCAG00000013323/ENSFCAG00000024961/ENSFCAG00000013188/ENSFCAG00000015664/ENSFCAG00000002694/ENSFCAG00000008374/ENSFCAG00000019013/ENSFCAG00000000105/…	MMP1/MMP9/ENSFCAG00000039404/CTSC/MMP12/ADGB/ENSFCAG00000015792/CAPN5/SCRN1/MINDY1/ENSFCAG00000030232/USP28/ADAMTS4/ADAMTS1/ENSFCAG00000024961/TLL1/TINAGL1/MMP15/DPP6/ADAMTS2/CFI/PCSK1/PCSK4/ADAM33/ADAMTS13/ACE/MMP10/CTRL/ENSFCAG00000043793/CPA5/AGBL1/MMP16/DDI1/ENSFCAG00000015471	34	17	ENSFCAG00000015791/ENSFCAG00000014014/ENSFCAG00000039404/ENSFCAG00000008445/ENSFCAG00000010982/ENSFCAG00000022331/ENSFCAG00000015792/ENSFCAG00000000494/ENSFCAG00000013323/ENSFCAG00000024961/ENSFCAG00000013188/ENSFCAG00000015664/ENSFCAG00000006327/ENSFCAG00000015796/ENSFCAG00000043793/ENSFCAG00000009330/ENSFCAG00000043639	17	ENSFCAG00000014444/ENSFCAG00000037639/ENSFCAG00000009660/ENSFCAG00000030232/ENSFCAG00000004976/ENSFCAG00000002694/ENSFCAG00000008374/ENSFCAG00000019013/ENSFCAG00000000105/ENSFCAG00000042231/ENSFCAG00000006341/ENSFCAG00000026549/ENSFCAG00000002078/ENSFCAG00000012853/ENSFCAG00000011845/ENSFCAG00000027771/ENSFCAG00000015471
MF	GO:0015293	symporter activity	1/959	18/7888	0.903284	0.993375	ENSFCAG00000002581	SLC6A3	1	0		1	ENSFCAG00000002581
MF	GO:0016667	oxidoreductase activity, acting on a sulfur group of donors	1/959	18/7888	0.903284	0.993375	ENSFCAG00000018569	GRXCR1	1	0		1	ENSFCAG00000018569
MF	GO:0016741	transferase activity, transferring one-carbon groups	6/959	76/7888	0.913549	0.993375	ENSFCAG00000006876/ENSFCAG00000004288/ENSFCAG00000013983/ENSFCAG00000032363/ENSFCAG00000013131/ENSFCAG00000007779	NOP2/EMG1/FTSJ3/ENSFCAG00000032363/EZH1/DNMT3B	6	4	ENSFCAG00000006876/ENSFCAG00000004288/ENSFCAG00000013983/ENSFCAG00000032363	2	ENSFCAG00000013131/ENSFCAG00000007779
MF	GO:0004521	endoribonuclease activity	1/959	19/7888	0.915069	0.993375	novel.647	-	1	0		1	novel.647
MF	GO:0003723	RNA binding	17/959	185/7888	0.918124	0.993375	ENSFCAG00000031891/ENSFCAG00000041028/ENSFCAG00000002109/ENSFCAG00000009949/ENSFCAG00000006577/ENSFCAG00000040796/ENSFCAG00000014812/ENSFCAG00000025788/ENSFCAG00000013236/ENSFCAG00000005178/ENSFCAG00000024784/ENSFCAG00000045696/ENSFCAG00000026386/ENSFCAG00000009665/ENSFCAG00000008926/ENSFCAG00000000420/ENSFCAG00000053317	EIF2S1/ENSFCAG00000041028/ENSFCAG00000002109/EIF4E/DKC1/RPUSD2/PCBP3/KRR1/PNPT1/EARS2/NOVA2/ENSFCAG00000045696/HEXIM2/ADARB1/HELZ2/ZBP1/ENSFCAG00000053317	17	11	ENSFCAG00000031891/ENSFCAG00000041028/ENSFCAG00000002109/ENSFCAG00000009949/ENSFCAG00000006577/ENSFCAG00000040796/ENSFCAG00000025788/ENSFCAG00000013236/ENSFCAG00000005178/ENSFCAG00000045696/ENSFCAG00000053317	6	ENSFCAG00000014812/ENSFCAG00000024784/ENSFCAG00000026386/ENSFCAG00000009665/ENSFCAG00000008926/ENSFCAG00000000420
MF	GO:0140101	catalytic activity, acting on a tRNA	4/959	56/7888	0.922094	0.993375	ENSFCAG00000032363/ENSFCAG00000009491/ENSFCAG00000005178/ENSFCAG00000053317	ENSFCAG00000032363/MARS2/EARS2/ENSFCAG00000053317	4	4	ENSFCAG00000032363/ENSFCAG00000009491/ENSFCAG00000005178/ENSFCAG00000053317	0
MF	GO:0004842	ubiquitin-protein transferase activity	3/959	45/7888	0.92387	0.993375	ENSFCAG00000014587/ENSFCAG00000023528/ENSFCAG00000022506	UBE4B/HECTD4/MIB2	3	0		3	ENSFCAG00000014587/ENSFCAG00000023528/ENSFCAG00000022506
MF	GO:0019787	ubiquitin-like protein transferase activity	3/959	45/7888	0.92387	0.993375	ENSFCAG00000014587/ENSFCAG00000023528/ENSFCAG00000022506	UBE4B/HECTD4/MIB2	3	0		3	ENSFCAG00000014587/ENSFCAG00000023528/ENSFCAG00000022506
MF	GO:0030695	GTPase regulator activity	3/959	45/7888	0.92387	0.993375	ENSFCAG00000002050/ENSFCAG00000011649/ENSFCAG00000014695	BCR/ASAP3/AGAP2	3	0		3	ENSFCAG00000002050/ENSFCAG00000011649/ENSFCAG00000014695
MF	GO:0016616	oxidoreductase activity, acting on the CH-OH group of donors, NAD or NADP as acceptor	2/959	34/7888	0.930871	0.993375	ENSFCAG00000005659/ENSFCAG00000049116	ME2/ENSFCAG00000049116	2	2	ENSFCAG00000005659/ENSFCAG00000049116	0
MF	GO:0038023	signaling receptor activity	36/959	366/7888	0.933026	0.993375	ENSFCAG00000007954/ENSFCAG00000022772/ENSFCAG00000036856/ENSFCAG00000008799/ENSFCAG00000015677/ENSFCAG00000016311/ENSFCAG00000012730/ENSFCAG00000003727/ENSFCAG00000027943/ENSFCAG00000006777/ENSFCAG00000011146/ENSFCAG00000011411/ENSFCAG00000031459/ENSFCAG00000027945/ENSFCAG00000015575/ENSFCAG00000015473/ENSFCAG00000004210/ENSFCAG00000025875/ENSFCAG00000000221/ENSFCAG00000006878/ENSFCAG00000046513/…	ADRB2/ATP6AP2/ENSFCAG00000036856/LPAR3/ADGRB2/ENSFCAG00000016311/GRIK5/ADGRL1/C3AR1/ENSFCAG00000006777/ADRA1B/GPR146/NPY2R/GPR15/CXCR4/PTH1R/S1PR3/UTS2R/SUCNR1/LPAR5/ENSFCAG00000046513/ENSFCAG00000001011/GPR3/GPR63/ADGRG6/CCR7/GPRC5D/ENSFCAG00000046141/SSTR3/CHRM1/GPR37/GCGR/ENSFCAG00000048944/ENSFCAG00000042469/ENSFCAG00000032871/TAS1R3	36	19	ENSFCAG00000007954/ENSFCAG00000022772/ENSFCAG00000016311/ENSFCAG00000027943/ENSFCAG00000006777/ENSFCAG00000027945/ENSFCAG00000015575/ENSFCAG00000000221/ENSFCAG00000006878/ENSFCAG00000010306/ENSFCAG00000033714/ENSFCAG00000013992/ENSFCAG00000013748/ENSFCAG00000000336/ENSFCAG00000036887/ENSFCAG00000048944/ENSFCAG00000042469/ENSFCAG00000032871/ENSFCAG00000007625	17	ENSFCAG00000036856/ENSFCAG00000008799/ENSFCAG00000015677/ENSFCAG00000012730/ENSFCAG00000003727/ENSFCAG00000011146/ENSFCAG00000011411/ENSFCAG00000031459/ENSFCAG00000015473/ENSFCAG00000004210/ENSFCAG00000025875/ENSFCAG00000046513/ENSFCAG00000001011/ENSFCAG00000028092/ENSFCAG00000024629/ENSFCAG00000046141/ENSFCAG00000016364
MF	GO:0060089	molecular transducer activity	36/959	366/7888	0.933026	0.993375	ENSFCAG00000007954/ENSFCAG00000022772/ENSFCAG00000036856/ENSFCAG00000008799/ENSFCAG00000015677/ENSFCAG00000016311/ENSFCAG00000012730/ENSFCAG00000003727/ENSFCAG00000027943/ENSFCAG00000006777/ENSFCAG00000011146/ENSFCAG00000011411/ENSFCAG00000031459/ENSFCAG00000027945/ENSFCAG00000015575/ENSFCAG00000015473/ENSFCAG00000004210/ENSFCAG00000025875/ENSFCAG00000000221/ENSFCAG00000006878/ENSFCAG00000046513/…	ADRB2/ATP6AP2/ENSFCAG00000036856/LPAR3/ADGRB2/ENSFCAG00000016311/GRIK5/ADGRL1/C3AR1/ENSFCAG00000006777/ADRA1B/GPR146/NPY2R/GPR15/CXCR4/PTH1R/S1PR3/UTS2R/SUCNR1/LPAR5/ENSFCAG00000046513/ENSFCAG00000001011/GPR3/GPR63/ADGRG6/CCR7/GPRC5D/ENSFCAG00000046141/SSTR3/CHRM1/GPR37/GCGR/ENSFCAG00000048944/ENSFCAG00000042469/ENSFCAG00000032871/TAS1R3	36	19	ENSFCAG00000007954/ENSFCAG00000022772/ENSFCAG00000016311/ENSFCAG00000027943/ENSFCAG00000006777/ENSFCAG00000027945/ENSFCAG00000015575/ENSFCAG00000000221/ENSFCAG00000006878/ENSFCAG00000010306/ENSFCAG00000033714/ENSFCAG00000013992/ENSFCAG00000013748/ENSFCAG00000000336/ENSFCAG00000036887/ENSFCAG00000048944/ENSFCAG00000042469/ENSFCAG00000032871/ENSFCAG00000007625	17	ENSFCAG00000036856/ENSFCAG00000008799/ENSFCAG00000015677/ENSFCAG00000012730/ENSFCAG00000003727/ENSFCAG00000011146/ENSFCAG00000011411/ENSFCAG00000031459/ENSFCAG00000015473/ENSFCAG00000004210/ENSFCAG00000025875/ENSFCAG00000046513/ENSFCAG00000001011/ENSFCAG00000028092/ENSFCAG00000024629/ENSFCAG00000046141/ENSFCAG00000016364
MF	GO:0004888	transmembrane signaling receptor activity	35/959	357/7888	0.933348	0.993375	ENSFCAG00000007954/ENSFCAG00000036856/ENSFCAG00000008799/ENSFCAG00000015677/ENSFCAG00000016311/ENSFCAG00000012730/ENSFCAG00000003727/ENSFCAG00000027943/ENSFCAG00000006777/ENSFCAG00000011146/ENSFCAG00000011411/ENSFCAG00000031459/ENSFCAG00000027945/ENSFCAG00000015575/ENSFCAG00000015473/ENSFCAG00000004210/ENSFCAG00000025875/ENSFCAG00000000221/ENSFCAG00000006878/ENSFCAG00000046513/ENSFCAG00000001011/…	ADRB2/ENSFCAG00000036856/LPAR3/ADGRB2/ENSFCAG00000016311/GRIK5/ADGRL1/C3AR1/ENSFCAG00000006777/ADRA1B/GPR146/NPY2R/GPR15/CXCR4/PTH1R/S1PR3/UTS2R/SUCNR1/LPAR5/ENSFCAG00000046513/ENSFCAG00000001011/GPR3/GPR63/ADGRG6/CCR7/GPRC5D/ENSFCAG00000046141/SSTR3/CHRM1/GPR37/GCGR/ENSFCAG00000048944/ENSFCAG00000042469/ENSFCAG00000032871/TAS1R3	35	18	ENSFCAG00000007954/ENSFCAG00000016311/ENSFCAG00000027943/ENSFCAG00000006777/ENSFCAG00000027945/ENSFCAG00000015575/ENSFCAG00000000221/ENSFCAG00000006878/ENSFCAG00000010306/ENSFCAG00000033714/ENSFCAG00000013992/ENSFCAG00000013748/ENSFCAG00000000336/ENSFCAG00000036887/ENSFCAG00000048944/ENSFCAG00000042469/ENSFCAG00000032871/ENSFCAG00000007625	17	ENSFCAG00000036856/ENSFCAG00000008799/ENSFCAG00000015677/ENSFCAG00000012730/ENSFCAG00000003727/ENSFCAG00000011146/ENSFCAG00000011411/ENSFCAG00000031459/ENSFCAG00000015473/ENSFCAG00000004210/ENSFCAG00000025875/ENSFCAG00000046513/ENSFCAG00000001011/ENSFCAG00000028092/ENSFCAG00000024629/ENSFCAG00000046141/ENSFCAG00000016364
MF	GO:0003899	DNA-directed 5'-3' RNA polymerase activity	1/959	21/7888	0.93451	0.993375	ENSFCAG00000009735	POLR1C	1	1	ENSFCAG00000009735	0
MF	GO:0034062	5'-3' RNA polymerase activity	1/959	21/7888	0.93451	0.993375	ENSFCAG00000009735	POLR1C	1	1	ENSFCAG00000009735	0
MF	GO:0097747	RNA polymerase activity	1/959	21/7888	0.93451	0.993375	ENSFCAG00000009735	POLR1C	1	1	ENSFCAG00000009735	0
MF	GO:0008233	peptidase activity	34/959	349/7888	0.936189	0.993375	ENSFCAG00000015791/ENSFCAG00000014014/ENSFCAG00000039404/ENSFCAG00000008445/ENSFCAG00000010982/ENSFCAG00000022331/ENSFCAG00000015792/ENSFCAG00000014444/ENSFCAG00000037639/ENSFCAG00000009660/ENSFCAG00000030232/ENSFCAG00000004976/ENSFCAG00000000494/ENSFCAG00000013323/ENSFCAG00000024961/ENSFCAG00000013188/ENSFCAG00000015664/ENSFCAG00000002694/ENSFCAG00000008374/ENSFCAG00000019013/ENSFCAG00000000105/…	MMP1/MMP9/ENSFCAG00000039404/CTSC/MMP12/ADGB/ENSFCAG00000015792/CAPN5/SCRN1/MINDY1/ENSFCAG00000030232/USP28/ADAMTS4/ADAMTS1/ENSFCAG00000024961/TLL1/TINAGL1/MMP15/DPP6/ADAMTS2/CFI/PCSK1/PCSK4/ADAM33/ADAMTS13/ACE/MMP10/CTRL/ENSFCAG00000043793/CPA5/AGBL1/MMP16/DDI1/ENSFCAG00000015471	34	17	ENSFCAG00000015791/ENSFCAG00000014014/ENSFCAG00000039404/ENSFCAG00000008445/ENSFCAG00000010982/ENSFCAG00000022331/ENSFCAG00000015792/ENSFCAG00000000494/ENSFCAG00000013323/ENSFCAG00000024961/ENSFCAG00000013188/ENSFCAG00000015664/ENSFCAG00000006327/ENSFCAG00000015796/ENSFCAG00000043793/ENSFCAG00000009330/ENSFCAG00000043639	17	ENSFCAG00000014444/ENSFCAG00000037639/ENSFCAG00000009660/ENSFCAG00000030232/ENSFCAG00000004976/ENSFCAG00000002694/ENSFCAG00000008374/ENSFCAG00000019013/ENSFCAG00000000105/ENSFCAG00000042231/ENSFCAG00000006341/ENSFCAG00000026549/ENSFCAG00000002078/ENSFCAG00000012853/ENSFCAG00000011845/ENSFCAG00000027771/ENSFCAG00000015471
MF	GO:0003755	peptidyl-prolyl cis-trans isomerase activity	1/959	22/7888	0.942494	0.993375	ENSFCAG00000005373	PPIL3	1	1	ENSFCAG00000005373	0
MF	GO:0016859	cis-trans isomerase activity	1/959	22/7888	0.942494	0.993375	ENSFCAG00000005373	PPIL3	1	1	ENSFCAG00000005373	0
MF	GO:0042623	ATPase activity, coupled	3/959	50/7888	0.952418	0.993375	ENSFCAG00000012523/ENSFCAG00000027959/ENSFCAG00000042806	ABCC9/ABCB1/ENSFCAG00000042806	3	3	ENSFCAG00000012523/ENSFCAG00000027959/ENSFCAG00000042806	0
MF	GO:0060589	nucleoside-triphosphatase regulator activity	3/959	50/7888	0.952418	0.993375	ENSFCAG00000002050/ENSFCAG00000011649/ENSFCAG00000014695	BCR/ASAP3/AGAP2	3	0		3	ENSFCAG00000002050/ENSFCAG00000011649/ENSFCAG00000014695
MF	GO:0004519	endonuclease activity	1/959	24/7888	0.955662	0.993375	novel.647	-	1	0		1	novel.647
MF	GO:0008289	lipid binding	7/959	97/7888	0.959411	0.993375	ENSFCAG00000029123/ENSFCAG00000006388/ENSFCAG00000026356/ENSFCAG00000009827/ENSFCAG00000007325/ENSFCAG00000013062/ENSFCAG00000015185	PICALM/ARHGAP33/STARD10/ACOT12/AR/ARHGAP32/BPIFB4	7	3	ENSFCAG00000029123/ENSFCAG00000009827/ENSFCAG00000015185	4	ENSFCAG00000006388/ENSFCAG00000026356/ENSFCAG00000007325/ENSFCAG00000013062
MF	GO:0140098	catalytic activity, acting on RNA	8/959	110/7888	0.965591	0.993375	novel.647/ENSFCAG00000009735/ENSFCAG00000032363/ENSFCAG00000024554/ENSFCAG00000009491/ENSFCAG00000005178/ENSFCAG00000008926/ENSFCAG00000053317	-/POLR1C/ENSFCAG00000032363/RNASEL/MARS2/EARS2/HELZ2/ENSFCAG00000053317	8	5	ENSFCAG00000009735/ENSFCAG00000032363/ENSFCAG00000009491/ENSFCAG00000005178/ENSFCAG00000053317	3	novel.647/ENSFCAG00000024554/ENSFCAG00000008926
MF	GO:0051536	iron-sulfur cluster binding	1/959	26/7888	0.965817	0.993375	ENSFCAG00000035139	RSAD2	1	0		1	ENSFCAG00000035139
MF	GO:0051540	metal cluster binding	1/959	26/7888	0.965817	0.993375	ENSFCAG00000035139	RSAD2	1	0		1	ENSFCAG00000035139
MF	GO:0005509	calcium ion binding	23/959	262/7888	0.968443	0.993375	ENSFCAG00000000479/ENSFCAG00000027346/ENSFCAG00000011449/ENSFCAG00000027573/ENSFCAG00000029544/ENSFCAG00000001495/ENSFCAG00000013560/ENSFCAG00000015393/ENSFCAG00000013764/ENSFCAG00000024808/ENSFCAG00000046237/ENSFCAG00000025770/ENSFCAG00000052661/ENSFCAG00000036113/ENSFCAG00000010132/ENSFCAG00000013188/ENSFCAG00000001062/ENSFCAG00000009754/ENSFCAG00000018358/ENSFCAG00000010689/ENSFCAG00000024165/…	CALR/LPCAT2/THBS1/LTBP1/FAT4/SLC25A25/CUBN/ENSFCAG00000015393/PCDH9/PCDH10/RASGRP2/PCDH18/ENSFCAG00000052661/PADI4/PCDH8/TLL1/CDH3/COMP/NELL2/KCNIP3/PCDH20/ENSFCAG00000004387/CDH19	23	12	ENSFCAG00000000479/ENSFCAG00000027346/ENSFCAG00000011449/ENSFCAG00000027573/ENSFCAG00000001495/ENSFCAG00000013560/ENSFCAG00000013764/ENSFCAG00000024808/ENSFCAG00000025770/ENSFCAG00000010132/ENSFCAG00000013188/ENSFCAG00000024165	11	ENSFCAG00000029544/ENSFCAG00000015393/ENSFCAG00000046237/ENSFCAG00000052661/ENSFCAG00000036113/ENSFCAG00000001062/ENSFCAG00000009754/ENSFCAG00000018358/ENSFCAG00000010689/ENSFCAG00000004387/ENSFCAG00000019316
MF	GO:0016627	oxidoreductase activity, acting on the CH-CH group of donors	1/959	28/7888	0.973648	0.993375	ENSFCAG00000002210	ACOX2	1	0		1	ENSFCAG00000002210
MF	GO:0036459	thiol-dependent ubiquitinyl hydrolase activity	3/959	57/7888	0.975966	0.993375	ENSFCAG00000009660/ENSFCAG00000030232/ENSFCAG00000004976	MINDY1/ENSFCAG00000030232/USP28	3	0		3	ENSFCAG00000009660/ENSFCAG00000030232/ENSFCAG00000004976
MF	GO:0101005	ubiquitinyl hydrolase activity	3/959	57/7888	0.975966	0.993375	ENSFCAG00000009660/ENSFCAG00000030232/ENSFCAG00000004976	MINDY1/ENSFCAG00000030232/USP28	3	0		3	ENSFCAG00000009660/ENSFCAG00000030232/ENSFCAG00000004976
MF	GO:0019783	ubiquitin-like protein-specific protease activity	3/959	58/7888	0.978246	0.993375	ENSFCAG00000009660/ENSFCAG00000030232/ENSFCAG00000004976	MINDY1/ENSFCAG00000030232/USP28	3	0		3	ENSFCAG00000009660/ENSFCAG00000030232/ENSFCAG00000004976
MF	GO:0005198	structural molecule activity	13/959	171/7888	0.980491	0.993375	ENSFCAG00000014740/ENSFCAG00000030892/ENSFCAG00000006386/ENSFCAG00000009283/ENSFCAG00000007306/ENSFCAG00000007752/ENSFCAG00000022178/ENSFCAG00000026407/ENSFCAG00000045696/ENSFCAG00000030023/ENSFCAG00000046288/ENSFCAG00000011737/ENSFCAG00000028267	COL3A1/COL1A2/ENSFCAG00000006386/EPB41L2/TLN2/EPB41/ENSFCAG00000022178/ENSFCAG00000026407/ENSFCAG00000045696/ENSFCAG00000030023/ENSFCAG00000046288/RPL3L/COPG2	13	5	ENSFCAG00000022178/ENSFCAG00000026407/ENSFCAG00000045696/ENSFCAG00000030023/ENSFCAG00000046288	8	ENSFCAG00000014740/ENSFCAG00000030892/ENSFCAG00000006386/ENSFCAG00000009283/ENSFCAG00000007306/ENSFCAG00000007752/ENSFCAG00000011737/ENSFCAG00000028267
MF	GO:0004252	serine-type endopeptidase activity	6/959	96/7888	0.981595	0.993375	ENSFCAG00000024961/ENSFCAG00000000105/ENSFCAG00000006327/ENSFCAG00000042231/ENSFCAG00000012853/ENSFCAG00000015471	ENSFCAG00000024961/CFI/PCSK1/PCSK4/CTRL/ENSFCAG00000015471	6	2	ENSFCAG00000024961/ENSFCAG00000006327	4	ENSFCAG00000000105/ENSFCAG00000042231/ENSFCAG00000012853/ENSFCAG00000015471
MF	GO:0008236	serine-type peptidase activity	7/959	108/7888	0.982487	0.993375	ENSFCAG00000024961/ENSFCAG00000008374/ENSFCAG00000000105/ENSFCAG00000006327/ENSFCAG00000042231/ENSFCAG00000012853/ENSFCAG00000015471	ENSFCAG00000024961/DPP6/CFI/PCSK1/PCSK4/CTRL/ENSFCAG00000015471	7	2	ENSFCAG00000024961/ENSFCAG00000006327	5	ENSFCAG00000008374/ENSFCAG00000000105/ENSFCAG00000042231/ENSFCAG00000012853/ENSFCAG00000015471
MF	GO:0017171	serine hydrolase activity	7/959	108/7888	0.982487	0.993375	ENSFCAG00000024961/ENSFCAG00000008374/ENSFCAG00000000105/ENSFCAG00000006327/ENSFCAG00000042231/ENSFCAG00000012853/ENSFCAG00000015471	ENSFCAG00000024961/DPP6/CFI/PCSK1/PCSK4/CTRL/ENSFCAG00000015471	7	2	ENSFCAG00000024961/ENSFCAG00000006327	5	ENSFCAG00000008374/ENSFCAG00000000105/ENSFCAG00000042231/ENSFCAG00000012853/ENSFCAG00000015471
MF	GO:0035091	phosphatidylinositol binding	2/959	47/7888	0.983264	0.993375	ENSFCAG00000006388/ENSFCAG00000013062	ARHGAP33/ARHGAP32	2	0		2	ENSFCAG00000006388/ENSFCAG00000013062
MF	GO:0005543	phospholipid binding	3/959	62/7888	0.985464	0.993375	ENSFCAG00000029123/ENSFCAG00000006388/ENSFCAG00000013062	PICALM/ARHGAP33/ARHGAP32	3	1	ENSFCAG00000029123	2	ENSFCAG00000006388/ENSFCAG00000013062
MF	GO:0004386	helicase activity	1/959	33/7888	0.986254	0.993375	ENSFCAG00000002109	ENSFCAG00000002109	1	1	ENSFCAG00000002109	0
MF	GO:0004984	olfactory receptor activity	5/959	94/7888	0.992241	0.99581	ENSFCAG00000046513/ENSFCAG00000046141/ENSFCAG00000048944/ENSFCAG00000042469/ENSFCAG00000032871	ENSFCAG00000046513/ENSFCAG00000046141/ENSFCAG00000048944/ENSFCAG00000042469/ENSFCAG00000032871	5	3	ENSFCAG00000048944/ENSFCAG00000042469/ENSFCAG00000032871	2	ENSFCAG00000046513/ENSFCAG00000046141
MF	GO:0003735	structural constituent of ribosome	6/959	129/7888	0.999025	0.999025	ENSFCAG00000022178/ENSFCAG00000026407/ENSFCAG00000045696/ENSFCAG00000030023/ENSFCAG00000046288/ENSFCAG00000011737	ENSFCAG00000022178/ENSFCAG00000026407/ENSFCAG00000045696/ENSFCAG00000030023/ENSFCAG00000046288/RPL3L	6	5	ENSFCAG00000022178/ENSFCAG00000026407/ENSFCAG00000045696/ENSFCAG00000030023/ENSFCAG00000046288	1	ENSFCAG00000011737
BP	GO:0032502	developmental process	12/555	71/4817	0.110289	0.999968	ENSFCAG00000035915/ENSFCAG00000043651/ENSFCAG00000002195/ENSFCAG00000030007/ENSFCAG00000019136/ENSFCAG00000040124/ENSFCAG00000014721/ENSFCAG00000046712/ENSFCAG00000003929/ENSFCAG00000044742/ENSFCAG00000044254/ENSFCAG00000000089	ENSFCAG00000035915/WNT6/JAG1/WNT10B/CCHCR1/CSF3/DLL4/RFLNB/VANGL2/ENSFCAG00000044742/WNT10A/WNT1	12	6	ENSFCAG00000035915/ENSFCAG00000002195/ENSFCAG00000030007/ENSFCAG00000040124/ENSFCAG00000014721/ENSFCAG00000000089	6	ENSFCAG00000043651/ENSFCAG00000019136/ENSFCAG00000046712/ENSFCAG00000003929/ENSFCAG00000044742/ENSFCAG00000044254
BP	GO:0007275	multicellular organism development	11/555	64/4817	0.112293	0.999968	ENSFCAG00000035915/ENSFCAG00000043651/ENSFCAG00000002195/ENSFCAG00000030007/ENSFCAG00000040124/ENSFCAG00000014721/ENSFCAG00000046712/ENSFCAG00000003929/ENSFCAG00000044742/ENSFCAG00000044254/ENSFCAG00000000089	ENSFCAG00000035915/WNT6/JAG1/WNT10B/CSF3/DLL4/RFLNB/VANGL2/ENSFCAG00000044742/WNT10A/WNT1	11	6	ENSFCAG00000035915/ENSFCAG00000002195/ENSFCAG00000030007/ENSFCAG00000040124/ENSFCAG00000014721/ENSFCAG00000000089	5	ENSFCAG00000043651/ENSFCAG00000046712/ENSFCAG00000003929/ENSFCAG00000044742/ENSFCAG00000044254
BP	GO:0051056	regulation of small GTPase mediated signal transduction	14/555	87/4817	0.121682	0.999968	ENSFCAG00000010344/ENSFCAG00000014886/ENSFCAG00000002050/ENSFCAG00000000657/ENSFCAG00000003569/ENSFCAG00000007257/ENSFCAG00000006865/ENSFCAG00000013482/ENSFCAG00000015134/ENSFCAG00000033791/ENSFCAG00000004351/ENSFCAG00000045315/ENSFCAG00000008030/novel.279	ITSN1/ARHGEF40/BCR/PLEKHG5/ARHGEF3/IQSEC2/PLEKHG6/ARHGEF16/FGD3/KALRN/ENSFCAG00000004351/ENSFCAG00000045315/PLEKHG4B/-	14	1	ENSFCAG00000008030	13	ENSFCAG00000010344/ENSFCAG00000014886/ENSFCAG00000002050/ENSFCAG00000000657/ENSFCAG00000003569/ENSFCAG00000007257/ENSFCAG00000006865/ENSFCAG00000013482/ENSFCAG00000015134/ENSFCAG00000033791/ENSFCAG00000004351/ENSFCAG00000045315/novel.279
BP	GO:0006643	membrane lipid metabolic process	4/555	18/4817	0.144917	0.999968	ENSFCAG00000010727/ENSFCAG00000026395/ENSFCAG00000040566/ENSFCAG00000003064	PIGA/PIGW/ACER1/GALC	4	4	ENSFCAG00000010727/ENSFCAG00000026395/ENSFCAG00000040566/ENSFCAG00000003064	0
BP	GO:0051239	regulation of multicellular organismal process	4/555	18/4817	0.144917	0.999968	ENSFCAG00000014841/ENSFCAG00000040124/ENSFCAG00000046712/ENSFCAG00000023233	EDN1/CSF3/RFLNB/ENSFCAG00000023233	4	3	ENSFCAG00000014841/ENSFCAG00000040124/ENSFCAG00000023233	1	ENSFCAG00000046712
BP	GO:0007156	homophilic cell adhesion via plasma membrane adhesion molecules	11/555	68/4817	0.153581	0.999968	ENSFCAG00000029544/ENSFCAG00000015393/ENSFCAG00000013764/ENSFCAG00000024808/ENSFCAG00000025770/ENSFCAG00000052661/ENSFCAG00000010132/ENSFCAG00000001062/ENSFCAG00000024165/ENSFCAG00000004387/ENSFCAG00000019316	FAT4/ENSFCAG00000015393/PCDH9/PCDH10/PCDH18/ENSFCAG00000052661/PCDH8/CDH3/PCDH20/ENSFCAG00000004387/CDH19	11	5	ENSFCAG00000013764/ENSFCAG00000024808/ENSFCAG00000025770/ENSFCAG00000010132/ENSFCAG00000024165	6	ENSFCAG00000029544/ENSFCAG00000015393/ENSFCAG00000052661/ENSFCAG00000001062/ENSFCAG00000004387/ENSFCAG00000019316
BP	GO:0098742	cell-cell adhesion via plasma-membrane adhesion molecules	11/555	68/4817	0.153581	0.999968	ENSFCAG00000029544/ENSFCAG00000015393/ENSFCAG00000013764/ENSFCAG00000024808/ENSFCAG00000025770/ENSFCAG00000052661/ENSFCAG00000010132/ENSFCAG00000001062/ENSFCAG00000024165/ENSFCAG00000004387/ENSFCAG00000019316	FAT4/ENSFCAG00000015393/PCDH9/PCDH10/PCDH18/ENSFCAG00000052661/PCDH8/CDH3/PCDH20/ENSFCAG00000004387/CDH19	11	5	ENSFCAG00000013764/ENSFCAG00000024808/ENSFCAG00000025770/ENSFCAG00000010132/ENSFCAG00000024165	6	ENSFCAG00000029544/ENSFCAG00000015393/ENSFCAG00000052661/ENSFCAG00000001062/ENSFCAG00000004387/ENSFCAG00000019316
BP	GO:0048522	positive regulation of cellular process	7/555	39/4817	0.155049	0.999968	ENSFCAG00000040124/ENSFCAG00000000241/ENSFCAG00000008785/ENSFCAG00000015036/ENSFCAG00000045299/ENSFCAG00000023233/ENSFCAG00000001058	CSF3/HNF1B/CDC25A/GATA4/ENSFCAG00000045299/ENSFCAG00000023233/GATA5	7	4	ENSFCAG00000040124/ENSFCAG00000008785/ENSFCAG00000045299/ENSFCAG00000023233	3	ENSFCAG00000000241/ENSFCAG00000015036/ENSFCAG00000001058
BP	GO:0048856	anatomical structure development	11/555	69/4817	0.164976	0.999968	ENSFCAG00000035915/ENSFCAG00000043651/ENSFCAG00000002195/ENSFCAG00000030007/ENSFCAG00000040124/ENSFCAG00000014721/ENSFCAG00000046712/ENSFCAG00000003929/ENSFCAG00000044742/ENSFCAG00000044254/ENSFCAG00000000089	ENSFCAG00000035915/WNT6/JAG1/WNT10B/CSF3/DLL4/RFLNB/VANGL2/ENSFCAG00000044742/WNT10A/WNT1	11	6	ENSFCAG00000035915/ENSFCAG00000002195/ENSFCAG00000030007/ENSFCAG00000040124/ENSFCAG00000014721/ENSFCAG00000000089	5	ENSFCAG00000043651/ENSFCAG00000046712/ENSFCAG00000003929/ENSFCAG00000044742/ENSFCAG00000044254
BP	GO:0098609	cell-cell adhesion	11/555	69/4817	0.164976	0.999968	ENSFCAG00000029544/ENSFCAG00000015393/ENSFCAG00000013764/ENSFCAG00000024808/ENSFCAG00000025770/ENSFCAG00000052661/ENSFCAG00000010132/ENSFCAG00000001062/ENSFCAG00000024165/ENSFCAG00000004387/ENSFCAG00000019316	FAT4/ENSFCAG00000015393/PCDH9/PCDH10/PCDH18/ENSFCAG00000052661/PCDH8/CDH3/PCDH20/ENSFCAG00000004387/CDH19	11	5	ENSFCAG00000013764/ENSFCAG00000024808/ENSFCAG00000025770/ENSFCAG00000010132/ENSFCAG00000024165	6	ENSFCAG00000029544/ENSFCAG00000015393/ENSFCAG00000052661/ENSFCAG00000001062/ENSFCAG00000004387/ENSFCAG00000019316
BP	GO:0044085	cellular component biogenesis	23/555	163/4817	0.17531	0.999968	ENSFCAG00000044498/ENSFCAG00000011220/ENSFCAG00000004277/ENSFCAG00000014332/ENSFCAG00000008771/ENSFCAG00000006079/ENSFCAG00000013983/ENSFCAG00000006313/ENSFCAG00000011627/ENSFCAG00000024947/ENSFCAG00000043818/ENSFCAG00000005962/ENSFCAG00000005970/ENSFCAG00000030328/ENSFCAG00000051764/ENSFCAG00000009513/ENSFCAG00000053543/ENSFCAG00000005561/ENSFCAG00000018221/ENSFCAG00000007569/ENSFCAG00000002579/…	ENSFCAG00000044498/BMS1/H1-0/RRS1/MRTO4/ENSFCAG00000006079/FTSJ3/TSR1/TP73/RRP15/ENSFCAG00000043818/ENSFCAG00000005962/ENSFCAG00000005970/KCNA3/ENSFCAG00000051764/KCNB1/ENSFCAG00000053543/TMOD4/SYCE1L/KCTD12/KCND1/PRND/KCNRG	23	16	ENSFCAG00000011220/ENSFCAG00000014332/ENSFCAG00000008771/ENSFCAG00000006079/ENSFCAG00000013983/ENSFCAG00000006313/ENSFCAG00000024947/ENSFCAG00000043818/ENSFCAG00000005962/ENSFCAG00000005970/ENSFCAG00000030328/ENSFCAG00000051764/ENSFCAG00000005561/ENSFCAG00000007569/ENSFCAG00000001473/ENSFCAG00000031784	7	ENSFCAG00000044498/ENSFCAG00000004277/ENSFCAG00000011627/ENSFCAG00000009513/ENSFCAG00000053543/ENSFCAG00000018221/ENSFCAG00000002579
BP	GO:1902531	regulation of intracellular signal transduction	14/555	93/4817	0.178372	0.999968	ENSFCAG00000010344/ENSFCAG00000014886/ENSFCAG00000002050/ENSFCAG00000000657/ENSFCAG00000003569/ENSFCAG00000007257/ENSFCAG00000006865/ENSFCAG00000013482/ENSFCAG00000015134/ENSFCAG00000033791/ENSFCAG00000004351/ENSFCAG00000045315/ENSFCAG00000008030/novel.279	ITSN1/ARHGEF40/BCR/PLEKHG5/ARHGEF3/IQSEC2/PLEKHG6/ARHGEF16/FGD3/KALRN/ENSFCAG00000004351/ENSFCAG00000045315/PLEKHG4B/-	14	1	ENSFCAG00000008030	13	ENSFCAG00000010344/ENSFCAG00000014886/ENSFCAG00000002050/ENSFCAG00000000657/ENSFCAG00000003569/ENSFCAG00000007257/ENSFCAG00000006865/ENSFCAG00000013482/ENSFCAG00000015134/ENSFCAG00000033791/ENSFCAG00000004351/ENSFCAG00000045315/novel.279
BP	GO:0035556	intracellular signal transduction	33/555	246/4817	0.195199	0.999968	ENSFCAG00000010344/ENSFCAG00000005949/ENSFCAG00000007717/ENSFCAG00000014886/ENSFCAG00000002050/ENSFCAG00000012641/ENSFCAG00000026013/ENSFCAG00000000657/ENSFCAG00000039893/ENSFCAG00000003569/ENSFCAG00000006259/ENSFCAG00000041934/ENSFCAG00000007257/ENSFCAG00000010311/ENSFCAG00000046237/ENSFCAG00000006865/ENSFCAG00000031600/ENSFCAG00000013996/ENSFCAG00000000939/ENSFCAG00000014999/ENSFCAG00000001486/…	ITSN1/PLCB4/TNS3/ARHGEF40/BCR/RGL1/DCDC2/PLEKHG5/CHN1/ARHGEF3/PLCE1/ENSFCAG00000041934/IQSEC2/PRKD2/RASGRP2/PLEKHG6/RGS11/RAPGEF3/ADCY5/RAPGEFL1/SH2D3C/ARHGEF16/FGD3/KALRN/ENSFCAG00000004351/RAB40B/ITK/ENSFCAG00000045315/PLEKHG4B/UNC13A/ASB5/-/ADCY8	33	5	ENSFCAG00000041934/ENSFCAG00000009952/ENSFCAG00000008030/ENSFCAG00000002494/ENSFCAG00000006436	28	ENSFCAG00000010344/ENSFCAG00000005949/ENSFCAG00000007717/ENSFCAG00000014886/ENSFCAG00000002050/ENSFCAG00000012641/ENSFCAG00000026013/ENSFCAG00000000657/ENSFCAG00000039893/ENSFCAG00000003569/ENSFCAG00000006259/ENSFCAG00000007257/ENSFCAG00000010311/ENSFCAG00000046237/ENSFCAG00000006865/ENSFCAG00000031600/ENSFCAG00000013996/ENSFCAG00000000939/ENSFCAG00000014999/ENSFCAG00000001486/ENSFCAG00000013482/…
BP	GO:0048518	positive regulation of biological process	7/555	42/4817	0.203383	0.999968	ENSFCAG00000040124/ENSFCAG00000000241/ENSFCAG00000008785/ENSFCAG00000015036/ENSFCAG00000045299/ENSFCAG00000023233/ENSFCAG00000001058	CSF3/HNF1B/CDC25A/GATA4/ENSFCAG00000045299/ENSFCAG00000023233/GATA5	7	4	ENSFCAG00000040124/ENSFCAG00000008785/ENSFCAG00000045299/ENSFCAG00000023233	3	ENSFCAG00000000241/ENSFCAG00000015036/ENSFCAG00000001058
BP	GO:0006400	tRNA modification	3/555	14/4817	0.213083	0.999968	ENSFCAG00000003102/ENSFCAG00000032363/ENSFCAG00000027207	TRMT6/ENSFCAG00000032363/QTRT2	3	3	ENSFCAG00000003102/ENSFCAG00000032363/ENSFCAG00000027207	0
BP	GO:0016042	lipid catabolic process	3/555	14/4817	0.213083	0.999968	ENSFCAG00000022678/ENSFCAG00000003064/ENSFCAG00000002210	LIPE/GALC/ACOX2	3	1	ENSFCAG00000003064	2	ENSFCAG00000022678/ENSFCAG00000002210
BP	GO:0045893	positive regulation of transcription, DNA-templated	3/555	14/4817	0.213083	0.999968	ENSFCAG00000000241/ENSFCAG00000015036/ENSFCAG00000001058	HNF1B/GATA4/GATA5	3	0		3	ENSFCAG00000000241/ENSFCAG00000015036/ENSFCAG00000001058
BP	GO:0045935	positive regulation of nucleobase-containing compound metabolic process	3/555	14/4817	0.213083	0.999968	ENSFCAG00000000241/ENSFCAG00000015036/ENSFCAG00000001058	HNF1B/GATA4/GATA5	3	0		3	ENSFCAG00000000241/ENSFCAG00000015036/ENSFCAG00000001058
BP	GO:0051254	positive regulation of RNA metabolic process	3/555	14/4817	0.213083	0.999968	ENSFCAG00000000241/ENSFCAG00000015036/ENSFCAG00000001058	HNF1B/GATA4/GATA5	3	0		3	ENSFCAG00000000241/ENSFCAG00000015036/ENSFCAG00000001058
BP	GO:1902680	positive regulation of RNA biosynthetic process	3/555	14/4817	0.213083	0.999968	ENSFCAG00000000241/ENSFCAG00000015036/ENSFCAG00000001058	HNF1B/GATA4/GATA5	3	0		3	ENSFCAG00000000241/ENSFCAG00000015036/ENSFCAG00000001058
BP	GO:1903508	positive regulation of nucleic acid-templated transcription	3/555	14/4817	0.213083	0.999968	ENSFCAG00000000241/ENSFCAG00000015036/ENSFCAG00000001058	HNF1B/GATA4/GATA5	3	0		3	ENSFCAG00000000241/ENSFCAG00000015036/ENSFCAG00000001058
BP	GO:0016310	phosphorylation	56/555	442/4817	0.234833	0.999968	ENSFCAG00000030283/ENSFCAG00000004420/ENSFCAG00000007334/ENSFCAG00000012813/ENSFCAG00000013299/ENSFCAG00000003021/ENSFCAG00000027782/ENSFCAG00000002050/ENSFCAG00000030667/ENSFCAG00000023566/ENSFCAG00000000924/ENSFCAG00000003692/ENSFCAG00000030349/ENSFCAG00000010779/ENSFCAG00000005098/ENSFCAG00000002671/ENSFCAG00000036744/ENSFCAG00000045768/ENSFCAG00000007523/ENSFCAG00000034702/ENSFCAG00000007712/…	CLK1/MAP2K5/DMPK/RPS6KA1/FLT1/DYRK1B/MAPK14/BCR/PPP1R14B/WEE1/CIT/FGFR2/CLK4/ULK1/DAPK1/MARK4/PKIA/ENSFCAG00000045768/MAST3/ENSFCAG00000034702/EPHA4/ALPK1/PKN3/RNASEL/PRKD2/MAST1/LRRK1/TEX14/MAP4K2/PLK3/KSR1/WNK4/MAP3K21/PRAG1/KSR2/ENSFCAG00000041165/ENSFCAG00000045410/EPHB3/KALRN/TSSK3/HUNK/MAP3K8/STK32C/ENSFCAG00000011506/MYLK3/MAP2K6/CDK18/SPEG/ITK/ENSFCAG00000045315/STYK1/ENSFCAG00000046559/P…	56	16	ENSFCAG00000030283/ENSFCAG00000013299/ENSFCAG00000030667/ENSFCAG00000023566/ENSFCAG00000003692/ENSFCAG00000030349/ENSFCAG00000007712/ENSFCAG00000008913/ENSFCAG00000009969/ENSFCAG00000004397/ENSFCAG00000009952/ENSFCAG00000008388/ENSFCAG00000046559/ENSFCAG00000035894/ENSFCAG00000008085/ENSFCAG00000018481	40	ENSFCAG00000004420/ENSFCAG00000007334/ENSFCAG00000012813/ENSFCAG00000003021/ENSFCAG00000027782/ENSFCAG00000002050/ENSFCAG00000000924/ENSFCAG00000010779/ENSFCAG00000005098/ENSFCAG00000002671/ENSFCAG00000036744/ENSFCAG00000045768/ENSFCAG00000007523/ENSFCAG00000034702/ENSFCAG00000010710/ENSFCAG00000005851/ENSFCAG00000024554/ENSFCAG00000010311/ENSFCAG00000000475/ENSFCAG00000001973/ENSFCAG00000012234/…
BP	GO:0002376	immune system process	10/555	67/4817	0.238278	0.999968	ENSFCAG00000004666/ENSFCAG00000040124/ENSFCAG00000009411/ENSFCAG00000001009/ENSFCAG00000038488/ENSFCAG00000045697/ENSFCAG00000004499/ENSFCAG00000003852/ENSFCAG00000036713/ENSFCAG00000005040	CXCL8/CSF3/SUSD2/BST2/ENSFCAG00000038488/TNFSF10/TNF/CSF2/ENSFCAG00000036713/TNFSF14	10	7	ENSFCAG00000004666/ENSFCAG00000040124/ENSFCAG00000038488/ENSFCAG00000004499/ENSFCAG00000003852/ENSFCAG00000036713/ENSFCAG00000005040	3	ENSFCAG00000009411/ENSFCAG00000001009/ENSFCAG00000045697
BP	GO:0015698	inorganic anion transport	4/555	22/4817	0.242948	0.999968	ENSFCAG00000008093/ENSFCAG00000007631/ENSFCAG00000022972/ENSFCAG00000004476	SLC20A1/CLCN4/SLC34A3/SLC26A3	4	2	ENSFCAG00000008093/ENSFCAG00000004476	2	ENSFCAG00000007631/ENSFCAG00000022972
BP	GO:0006364	rRNA processing	3/555	15/4817	0.245148	0.999968	ENSFCAG00000013983/ENSFCAG00000024947/ENSFCAG00000043818	FTSJ3/RRP15/ENSFCAG00000043818	3	3	ENSFCAG00000013983/ENSFCAG00000024947/ENSFCAG00000043818	0
BP	GO:0006664	glycolipid metabolic process	3/555	15/4817	0.245148	0.999968	ENSFCAG00000010727/ENSFCAG00000026395/ENSFCAG00000003064	PIGA/PIGW/GALC	3	3	ENSFCAG00000010727/ENSFCAG00000026395/ENSFCAG00000003064	0
BP	GO:0009719	response to endogenous stimulus	3/555	15/4817	0.245148	0.999968	ENSFCAG00000003813/ENSFCAG00000007325/ENSFCAG00000045299	SMAD9/AR/ENSFCAG00000045299	3	1	ENSFCAG00000045299	2	ENSFCAG00000003813/ENSFCAG00000007325
BP	GO:0016072	rRNA metabolic process	3/555	15/4817	0.245148	0.999968	ENSFCAG00000013983/ENSFCAG00000024947/ENSFCAG00000043818	FTSJ3/RRP15/ENSFCAG00000043818	3	3	ENSFCAG00000013983/ENSFCAG00000024947/ENSFCAG00000043818	0
BP	GO:0071495	cellular response to endogenous stimulus	3/555	15/4817	0.245148	0.999968	ENSFCAG00000003813/ENSFCAG00000007325/ENSFCAG00000045299	SMAD9/AR/ENSFCAG00000045299	3	1	ENSFCAG00000045299	2	ENSFCAG00000003813/ENSFCAG00000007325
BP	GO:1903509	liposaccharide metabolic process	3/555	15/4817	0.245148	0.999968	ENSFCAG00000010727/ENSFCAG00000026395/ENSFCAG00000003064	PIGA/PIGW/GALC	3	3	ENSFCAG00000010727/ENSFCAG00000026395/ENSFCAG00000003064	0
BP	GO:0006468	protein phosphorylation	52/555	413/4817	0.260652	0.999968	ENSFCAG00000030283/ENSFCAG00000004420/ENSFCAG00000007334/ENSFCAG00000012813/ENSFCAG00000013299/ENSFCAG00000003021/ENSFCAG00000027782/ENSFCAG00000002050/ENSFCAG00000023566/ENSFCAG00000000924/ENSFCAG00000003692/ENSFCAG00000030349/ENSFCAG00000010779/ENSFCAG00000005098/ENSFCAG00000002671/ENSFCAG00000036744/ENSFCAG00000007523/ENSFCAG00000007712/ENSFCAG00000010710/ENSFCAG00000005851/ENSFCAG00000024554/…	CLK1/MAP2K5/DMPK/RPS6KA1/FLT1/DYRK1B/MAPK14/BCR/WEE1/CIT/FGFR2/CLK4/ULK1/DAPK1/MARK4/PKIA/MAST3/EPHA4/ALPK1/PKN3/RNASEL/PRKD2/MAST1/LRRK1/TEX14/MAP4K2/PLK3/KSR1/WNK4/MAP3K21/PRAG1/KSR2/ENSFCAG00000041165/ENSFCAG00000045410/EPHB3/KALRN/TSSK3/HUNK/MAP3K8/STK32C/ENSFCAG00000011506/MYLK3/MAP2K6/CDK18/SPEG/ITK/ENSFCAG00000045315/STYK1/ENSFCAG00000046559/MERTK/EPHA10/EPHA7	52	14	ENSFCAG00000030283/ENSFCAG00000013299/ENSFCAG00000023566/ENSFCAG00000003692/ENSFCAG00000030349/ENSFCAG00000007712/ENSFCAG00000008913/ENSFCAG00000009969/ENSFCAG00000004397/ENSFCAG00000009952/ENSFCAG00000008388/ENSFCAG00000046559/ENSFCAG00000008085/ENSFCAG00000018481	38	ENSFCAG00000004420/ENSFCAG00000007334/ENSFCAG00000012813/ENSFCAG00000003021/ENSFCAG00000027782/ENSFCAG00000002050/ENSFCAG00000000924/ENSFCAG00000010779/ENSFCAG00000005098/ENSFCAG00000002671/ENSFCAG00000036744/ENSFCAG00000007523/ENSFCAG00000010710/ENSFCAG00000005851/ENSFCAG00000024554/ENSFCAG00000010311/ENSFCAG00000000475/ENSFCAG00000001973/ENSFCAG00000012234/ENSFCAG00000009211/ENSFCAG00000026039/…
BP	GO:0009891	positive regulation of biosynthetic process	3/555	16/4817	0.277893	0.999968	ENSFCAG00000000241/ENSFCAG00000015036/ENSFCAG00000001058	HNF1B/GATA4/GATA5	3	0		3	ENSFCAG00000000241/ENSFCAG00000015036/ENSFCAG00000001058
BP	GO:0010557	positive regulation of macromolecule biosynthetic process	3/555	16/4817	0.277893	0.999968	ENSFCAG00000000241/ENSFCAG00000015036/ENSFCAG00000001058	HNF1B/GATA4/GATA5	3	0		3	ENSFCAG00000000241/ENSFCAG00000015036/ENSFCAG00000001058
BP	GO:0010628	positive regulation of gene expression	3/555	16/4817	0.277893	0.999968	ENSFCAG00000000241/ENSFCAG00000015036/ENSFCAG00000001058	HNF1B/GATA4/GATA5	3	0		3	ENSFCAG00000000241/ENSFCAG00000015036/ENSFCAG00000001058
BP	GO:0030154	cell differentiation	3/555	16/4817	0.277893	0.999968	ENSFCAG00000019136/ENSFCAG00000040124/ENSFCAG00000046712	CCHCR1/CSF3/RFLNB	3	1	ENSFCAG00000040124	2	ENSFCAG00000019136/ENSFCAG00000046712
BP	GO:0031328	positive regulation of cellular biosynthetic process	3/555	16/4817	0.277893	0.999968	ENSFCAG00000000241/ENSFCAG00000015036/ENSFCAG00000001058	HNF1B/GATA4/GATA5	3	0		3	ENSFCAG00000000241/ENSFCAG00000015036/ENSFCAG00000001058
BP	GO:0042221	response to chemical	5/555	31/4817	0.282393	0.999968	ENSFCAG00000005081/ENSFCAG00000003813/ENSFCAG00000007325/ENSFCAG00000045299/ENSFCAG00000005181	SESN3/SMAD9/AR/ENSFCAG00000045299/ENSFCAG00000005181	5	1	ENSFCAG00000045299	4	ENSFCAG00000005081/ENSFCAG00000003813/ENSFCAG00000007325/ENSFCAG00000005181
BP	GO:0023051	regulation of signaling	16/555	119/4817	0.292596	0.999968	ENSFCAG00000010344/ENSFCAG00000014886/ENSFCAG00000002050/ENSFCAG00000000657/ENSFCAG00000003569/ENSFCAG00000007257/ENSFCAG00000006865/ENSFCAG00000013482/ENSFCAG00000015134/ENSFCAG00000033791/ENSFCAG00000004351/ENSFCAG00000045299/ENSFCAG00000045315/ENSFCAG00000008030/novel.279/ENSFCAG00000025027	ITSN1/ARHGEF40/BCR/PLEKHG5/ARHGEF3/IQSEC2/PLEKHG6/ARHGEF16/FGD3/KALRN/ENSFCAG00000004351/ENSFCAG00000045299/ENSFCAG00000045315/PLEKHG4B/-/REP15	16	3	ENSFCAG00000045299/ENSFCAG00000008030/ENSFCAG00000025027	13	ENSFCAG00000010344/ENSFCAG00000014886/ENSFCAG00000002050/ENSFCAG00000000657/ENSFCAG00000003569/ENSFCAG00000007257/ENSFCAG00000006865/ENSFCAG00000013482/ENSFCAG00000015134/ENSFCAG00000033791/ENSFCAG00000004351/ENSFCAG00000045315/novel.279
BP	GO:0006325	chromatin organization	7/555	47/4817	0.294168	0.999968	ENSFCAG00000044498/ENSFCAG00000004277/ENSFCAG00000006079/ENSFCAG00000005962/ENSFCAG00000005970/ENSFCAG00000051764/ENSFCAG00000053543	ENSFCAG00000044498/H1-0/ENSFCAG00000006079/ENSFCAG00000005962/ENSFCAG00000005970/ENSFCAG00000051764/ENSFCAG00000053543	7	4	ENSFCAG00000006079/ENSFCAG00000005962/ENSFCAG00000005970/ENSFCAG00000051764	3	ENSFCAG00000044498/ENSFCAG00000004277/ENSFCAG00000053543
BP	GO:0006812	cation transport	18/555	136/4817	0.300394	0.999968	ENSFCAG00000001452/ENSFCAG00000007466/ENSFCAG00000030431/ENSFCAG00000013451/ENSFCAG00000011033/ENSFCAG00000043708/ENSFCAG00000002067/ENSFCAG00000041380/ENSFCAG00000024691/ENSFCAG00000023883/ENSFCAG00000009513/ENSFCAG00000006984/ENSFCAG00000000742/ENSFCAG00000012789/ENSFCAG00000044428/ENSFCAG00000005173/ENSFCAG00000007609/ENSFCAG00000015311	SLC39A14/SLC40A1/ATP1B3/ATP6V1B1/SLC30A7/SLC30A1/NIPAL3/NIPAL4/TMEM38A/SLC30A3/KCNB1/ENSFCAG00000006984/RYR3/ENSFCAG00000012789/ENSFCAG00000044428/SCNN1B/SCNN1D/SLC9C2	18	9	ENSFCAG00000001452/ENSFCAG00000030431/ENSFCAG00000011033/ENSFCAG00000043708/ENSFCAG00000041380/ENSFCAG00000006984/ENSFCAG00000000742/ENSFCAG00000012789/ENSFCAG00000044428	9	ENSFCAG00000007466/ENSFCAG00000013451/ENSFCAG00000002067/ENSFCAG00000024691/ENSFCAG00000023883/ENSFCAG00000009513/ENSFCAG00000005173/ENSFCAG00000007609/ENSFCAG00000015311
BP	GO:0048869	cellular developmental process	3/555	17/4817	0.311012	0.999968	ENSFCAG00000019136/ENSFCAG00000040124/ENSFCAG00000046712	CCHCR1/CSF3/RFLNB	3	1	ENSFCAG00000040124	2	ENSFCAG00000019136/ENSFCAG00000046712
BP	GO:0070838	divalent metal ion transport	3/555	17/4817	0.311012	0.999968	ENSFCAG00000002067/ENSFCAG00000041380/ENSFCAG00000000742	NIPAL3/NIPAL4/RYR3	3	2	ENSFCAG00000041380/ENSFCAG00000000742	1	ENSFCAG00000002067
BP	GO:0070887	cellular response to chemical stimulus	3/555	17/4817	0.311012	0.999968	ENSFCAG00000003813/ENSFCAG00000007325/ENSFCAG00000045299	SMAD9/AR/ENSFCAG00000045299	3	1	ENSFCAG00000045299	2	ENSFCAG00000003813/ENSFCAG00000007325
BP	GO:0071310	cellular response to organic substance	3/555	17/4817	0.311012	0.999968	ENSFCAG00000003813/ENSFCAG00000007325/ENSFCAG00000045299	SMAD9/AR/ENSFCAG00000045299	3	1	ENSFCAG00000045299	2	ENSFCAG00000003813/ENSFCAG00000007325
BP	GO:0072511	divalent inorganic cation transport	3/555	17/4817	0.311012	0.999968	ENSFCAG00000002067/ENSFCAG00000041380/ENSFCAG00000000742	NIPAL3/NIPAL4/RYR3	3	2	ENSFCAG00000041380/ENSFCAG00000000742	1	ENSFCAG00000002067
BP	GO:0071840	cellular component organization or biogenesis	37/555	296/4817	0.320284	0.999968	ENSFCAG00000044498/ENSFCAG00000011220/ENSFCAG00000004277/ENSFCAG00000014332/ENSFCAG00000009283/ENSFCAG00000007306/ENSFCAG00000008771/ENSFCAG00000006079/ENSFCAG00000013983/ENSFCAG00000007752/ENSFCAG00000006313/ENSFCAG00000011634/ENSFCAG00000011627/ENSFCAG00000024947/ENSFCAG00000030321/ENSFCAG00000043818/ENSFCAG00000009639/ENSFCAG00000005962/ENSFCAG00000003622/ENSFCAG00000005970/ENSFCAG00000030328/…	ENSFCAG00000044498/BMS1/H1-0/RRS1/EPB41L2/TLN2/MRTO4/ENSFCAG00000006079/FTSJ3/EPB41/TSR1/DFFB/TP73/RRP15/MTSS2/ENSFCAG00000043818/SVIL/ENSFCAG00000005962/ABLIM3/ENSFCAG00000005970/KCNA3/ENSFCAG00000051764/RFLNB/KCNB1/DMTN/DAAM2/STMN3/ENSFCAG00000053543/XIRP2/FMNL1/TMOD4/SYCE1L/KCTD12/KCND1/PRND/KCNRG/GLTPD2	37	18	ENSFCAG00000011220/ENSFCAG00000014332/ENSFCAG00000008771/ENSFCAG00000006079/ENSFCAG00000013983/ENSFCAG00000006313/ENSFCAG00000024947/ENSFCAG00000043818/ENSFCAG00000005962/ENSFCAG00000005970/ENSFCAG00000030328/ENSFCAG00000051764/ENSFCAG00000024481/ENSFCAG00000005561/ENSFCAG00000007569/ENSFCAG00000001473/ENSFCAG00000031784/ENSFCAG00000043164	19	ENSFCAG00000044498/ENSFCAG00000004277/ENSFCAG00000009283/ENSFCAG00000007306/ENSFCAG00000007752/ENSFCAG00000011634/ENSFCAG00000011627/ENSFCAG00000030321/ENSFCAG00000009639/ENSFCAG00000003622/ENSFCAG00000046712/ENSFCAG00000009513/ENSFCAG00000012976/ENSFCAG00000006415/ENSFCAG00000031508/ENSFCAG00000053543/ENSFCAG00000000797/ENSFCAG00000018221/ENSFCAG00000002579
BP	GO:0006631	fatty acid metabolic process	2/555	10/4817	0.323134	0.999968	ENSFCAG00000008350/ENSFCAG00000002210	ACACB/ACOX2	2	0		2	ENSFCAG00000008350/ENSFCAG00000002210
BP	GO:0007219	Notch signaling pathway	2/555	10/4817	0.323134	0.999968	ENSFCAG00000002195/ENSFCAG00000014721	JAG1/DLL4	2	2	ENSFCAG00000002195/ENSFCAG00000014721	0
BP	GO:0009451	RNA modification	5/555	33/4817	0.32967	0.999968	ENSFCAG00000006577/ENSFCAG00000040796/ENSFCAG00000003102/ENSFCAG00000032363/ENSFCAG00000027207	DKC1/RPUSD2/TRMT6/ENSFCAG00000032363/QTRT2	5	5	ENSFCAG00000006577/ENSFCAG00000040796/ENSFCAG00000003102/ENSFCAG00000032363/ENSFCAG00000027207	0
BP	GO:0030001	metal ion transport	10/555	73/4817	0.329769	0.999968	ENSFCAG00000001452/ENSFCAG00000007466/ENSFCAG00000030431/ENSFCAG00000002067/ENSFCAG00000041380/ENSFCAG00000009513/ENSFCAG00000006984/ENSFCAG00000000742/ENSFCAG00000005173/ENSFCAG00000007609	SLC39A14/SLC40A1/ATP1B3/NIPAL3/NIPAL4/KCNB1/ENSFCAG00000006984/RYR3/SCNN1B/SCNN1D	10	5	ENSFCAG00000001452/ENSFCAG00000030431/ENSFCAG00000041380/ENSFCAG00000006984/ENSFCAG00000000742	5	ENSFCAG00000007466/ENSFCAG00000002067/ENSFCAG00000009513/ENSFCAG00000005173/ENSFCAG00000007609
BP	GO:0032501	multicellular organismal process	13/555	98/4817	0.337397	0.999968	ENSFCAG00000035915/ENSFCAG00000014841/ENSFCAG00000043651/ENSFCAG00000002195/ENSFCAG00000030007/ENSFCAG00000040124/ENSFCAG00000014721/ENSFCAG00000046712/ENSFCAG00000003929/ENSFCAG00000044742/ENSFCAG00000044254/ENSFCAG00000023233/ENSFCAG00000000089	ENSFCAG00000035915/EDN1/WNT6/JAG1/WNT10B/CSF3/DLL4/RFLNB/VANGL2/ENSFCAG00000044742/WNT10A/ENSFCAG00000023233/WNT1	13	8	ENSFCAG00000035915/ENSFCAG00000014841/ENSFCAG00000002195/ENSFCAG00000030007/ENSFCAG00000040124/ENSFCAG00000014721/ENSFCAG00000023233/ENSFCAG00000000089	5	ENSFCAG00000043651/ENSFCAG00000046712/ENSFCAG00000003929/ENSFCAG00000044742/ENSFCAG00000044254
BP	GO:0009893	positive regulation of metabolic process	3/555	18/4817	0.344232	0.999968	ENSFCAG00000000241/ENSFCAG00000015036/ENSFCAG00000001058	HNF1B/GATA4/GATA5	3	0		3	ENSFCAG00000000241/ENSFCAG00000015036/ENSFCAG00000001058
BP	GO:0010604	positive regulation of macromolecule metabolic process	3/555	18/4817	0.344232	0.999968	ENSFCAG00000000241/ENSFCAG00000015036/ENSFCAG00000001058	HNF1B/GATA4/GATA5	3	0		3	ENSFCAG00000000241/ENSFCAG00000015036/ENSFCAG00000001058
BP	GO:0031325	positive regulation of cellular metabolic process	3/555	18/4817	0.344232	0.999968	ENSFCAG00000000241/ENSFCAG00000015036/ENSFCAG00000001058	HNF1B/GATA4/GATA5	3	0		3	ENSFCAG00000000241/ENSFCAG00000015036/ENSFCAG00000001058
BP	GO:0051173	positive regulation of nitrogen compound metabolic process	3/555	18/4817	0.344232	0.999968	ENSFCAG00000000241/ENSFCAG00000015036/ENSFCAG00000001058	HNF1B/GATA4/GATA5	3	0		3	ENSFCAG00000000241/ENSFCAG00000015036/ENSFCAG00000001058
BP	GO:0006629	lipid metabolic process	17/555	132/4817	0.349754	0.999968	ENSFCAG00000013686/ENSFCAG00000000202/ENSFCAG00000005949/ENSFCAG00000011943/ENSFCAG00000032898/ENSFCAG00000010727/ENSFCAG00000026395/ENSFCAG00000022678/ENSFCAG00000045768/ENSFCAG00000006259/ENSFCAG00000040566/ENSFCAG00000008350/ENSFCAG00000001947/ENSFCAG00000003064/ENSFCAG00000018846/ENSFCAG00000002210/ENSFCAG00000028963	FADS1/DEGS1/PLCB4/GDPD5/SELENOI/PIGA/PIGW/LIPE/ENSFCAG00000045768/PLCE1/ACER1/ACACB/ENSFCAG00000001947/GALC/AGMO/ACOX2/FADS2B	17	8	ENSFCAG00000000202/ENSFCAG00000032898/ENSFCAG00000010727/ENSFCAG00000026395/ENSFCAG00000040566/ENSFCAG00000001947/ENSFCAG00000003064/ENSFCAG00000028963	9	ENSFCAG00000013686/ENSFCAG00000005949/ENSFCAG00000011943/ENSFCAG00000022678/ENSFCAG00000045768/ENSFCAG00000006259/ENSFCAG00000008350/ENSFCAG00000018846/ENSFCAG00000002210
BP	GO:0008610	lipid biosynthetic process	6/555	42/4817	0.353604	0.999968	ENSFCAG00000032898/ENSFCAG00000010727/ENSFCAG00000026395/ENSFCAG00000008350/ENSFCAG00000001947/ENSFCAG00000018846	SELENOI/PIGA/PIGW/ACACB/ENSFCAG00000001947/AGMO	6	4	ENSFCAG00000032898/ENSFCAG00000010727/ENSFCAG00000026395/ENSFCAG00000001947	2	ENSFCAG00000008350/ENSFCAG00000018846
BP	GO:0048583	regulation of response to stimulus	16/555	125/4817	0.365949	0.999968	ENSFCAG00000010344/ENSFCAG00000014886/ENSFCAG00000002050/ENSFCAG00000000657/ENSFCAG00000003569/ENSFCAG00000005081/ENSFCAG00000007257/ENSFCAG00000006865/ENSFCAG00000013482/ENSFCAG00000015134/ENSFCAG00000033791/ENSFCAG00000004351/ENSFCAG00000045299/ENSFCAG00000045315/ENSFCAG00000008030/novel.279	ITSN1/ARHGEF40/BCR/PLEKHG5/ARHGEF3/SESN3/IQSEC2/PLEKHG6/ARHGEF16/FGD3/KALRN/ENSFCAG00000004351/ENSFCAG00000045299/ENSFCAG00000045315/PLEKHG4B/-	16	2	ENSFCAG00000045299/ENSFCAG00000008030	14	ENSFCAG00000010344/ENSFCAG00000014886/ENSFCAG00000002050/ENSFCAG00000000657/ENSFCAG00000003569/ENSFCAG00000005081/ENSFCAG00000007257/ENSFCAG00000006865/ENSFCAG00000013482/ENSFCAG00000015134/ENSFCAG00000033791/ENSFCAG00000004351/ENSFCAG00000045315/novel.279
BP	GO:0030258	lipid modification	2/555	11/4817	0.367299	0.999968	ENSFCAG00000045768/ENSFCAG00000002210	ENSFCAG00000045768/ACOX2	2	0		2	ENSFCAG00000045768/ENSFCAG00000002210
BP	GO:2000026	regulation of multicellular organismal development	2/555	11/4817	0.367299	0.999968	ENSFCAG00000040124/ENSFCAG00000046712	CSF3/RFLNB	2	1	ENSFCAG00000040124	1	ENSFCAG00000046712
BP	GO:0009966	regulation of signal transduction	15/555	118/4817	0.383232	0.999968	ENSFCAG00000010344/ENSFCAG00000014886/ENSFCAG00000002050/ENSFCAG00000000657/ENSFCAG00000003569/ENSFCAG00000007257/ENSFCAG00000006865/ENSFCAG00000013482/ENSFCAG00000015134/ENSFCAG00000033791/ENSFCAG00000004351/ENSFCAG00000045299/ENSFCAG00000045315/ENSFCAG00000008030/novel.279	ITSN1/ARHGEF40/BCR/PLEKHG5/ARHGEF3/IQSEC2/PLEKHG6/ARHGEF16/FGD3/KALRN/ENSFCAG00000004351/ENSFCAG00000045299/ENSFCAG00000045315/PLEKHG4B/-	15	2	ENSFCAG00000045299/ENSFCAG00000008030	13	ENSFCAG00000010344/ENSFCAG00000014886/ENSFCAG00000002050/ENSFCAG00000000657/ENSFCAG00000003569/ENSFCAG00000007257/ENSFCAG00000006865/ENSFCAG00000013482/ENSFCAG00000015134/ENSFCAG00000033791/ENSFCAG00000004351/ENSFCAG00000045315/novel.279
BP	GO:0010646	regulation of cell communication	15/555	118/4817	0.383232	0.999968	ENSFCAG00000010344/ENSFCAG00000014886/ENSFCAG00000002050/ENSFCAG00000000657/ENSFCAG00000003569/ENSFCAG00000007257/ENSFCAG00000006865/ENSFCAG00000013482/ENSFCAG00000015134/ENSFCAG00000033791/ENSFCAG00000004351/ENSFCAG00000045299/ENSFCAG00000045315/ENSFCAG00000008030/novel.279	ITSN1/ARHGEF40/BCR/PLEKHG5/ARHGEF3/IQSEC2/PLEKHG6/ARHGEF16/FGD3/KALRN/ENSFCAG00000004351/ENSFCAG00000045299/ENSFCAG00000045315/PLEKHG4B/-	15	2	ENSFCAG00000045299/ENSFCAG00000008030	13	ENSFCAG00000010344/ENSFCAG00000014886/ENSFCAG00000002050/ENSFCAG00000000657/ENSFCAG00000003569/ENSFCAG00000007257/ENSFCAG00000006865/ENSFCAG00000013482/ENSFCAG00000015134/ENSFCAG00000033791/ENSFCAG00000004351/ENSFCAG00000045315/novel.279
BP	GO:0010033	response to organic substance	3/555	20/4817	0.410016	0.999968	ENSFCAG00000003813/ENSFCAG00000007325/ENSFCAG00000045299	SMAD9/AR/ENSFCAG00000045299	3	1	ENSFCAG00000045299	2	ENSFCAG00000003813/ENSFCAG00000007325
BP	GO:0006497	protein lipidation	2/555	12/4817	0.41029	0.999968	ENSFCAG00000010727/ENSFCAG00000026395	PIGA/PIGW	2	2	ENSFCAG00000010727/ENSFCAG00000026395	0
BP	GO:0006505	GPI anchor metabolic process	2/555	12/4817	0.41029	0.999968	ENSFCAG00000010727/ENSFCAG00000026395	PIGA/PIGW	2	2	ENSFCAG00000010727/ENSFCAG00000026395	0
BP	GO:0006506	GPI anchor biosynthetic process	2/555	12/4817	0.41029	0.999968	ENSFCAG00000010727/ENSFCAG00000026395	PIGA/PIGW	2	2	ENSFCAG00000010727/ENSFCAG00000026395	0
BP	GO:0006661	phosphatidylinositol biosynthetic process	2/555	12/4817	0.41029	0.999968	ENSFCAG00000010727/ENSFCAG00000026395	PIGA/PIGW	2	2	ENSFCAG00000010727/ENSFCAG00000026395	0
BP	GO:0032879	regulation of localization	2/555	12/4817	0.41029	0.999968	ENSFCAG00000011761/ENSFCAG00000023233	ENSFCAG00000011761/ENSFCAG00000023233	2	1	ENSFCAG00000023233	1	ENSFCAG00000011761
BP	GO:0042158	lipoprotein biosynthetic process	2/555	12/4817	0.41029	0.999968	ENSFCAG00000010727/ENSFCAG00000026395	PIGA/PIGW	2	2	ENSFCAG00000010727/ENSFCAG00000026395	0
BP	GO:0051259	protein complex oligomerization	7/555	53/4817	0.41167	0.999968	ENSFCAG00000011627/ENSFCAG00000030328/ENSFCAG00000009513/ENSFCAG00000007569/ENSFCAG00000002579/ENSFCAG00000001473/ENSFCAG00000031784	TP73/KCNA3/KCNB1/KCTD12/KCND1/PRND/KCNRG	7	4	ENSFCAG00000030328/ENSFCAG00000007569/ENSFCAG00000001473/ENSFCAG00000031784	3	ENSFCAG00000011627/ENSFCAG00000009513/ENSFCAG00000002579
BP	GO:0051260	protein homooligomerization	6/555	45/4817	0.418311	0.999968	ENSFCAG00000030328/ENSFCAG00000009513/ENSFCAG00000007569/ENSFCAG00000002579/ENSFCAG00000001473/ENSFCAG00000031784	KCNA3/KCNB1/KCTD12/KCND1/PRND/KCNRG	6	4	ENSFCAG00000030328/ENSFCAG00000007569/ENSFCAG00000001473/ENSFCAG00000031784	2	ENSFCAG00000009513/ENSFCAG00000002579
BP	GO:0006811	ion transport	35/555	292/4817	0.42751	0.999968	ENSFCAG00000001452/ENSFCAG00000007466/ENSFCAG00000008093/ENSFCAG00000007631/ENSFCAG00000038354/ENSFCAG00000030431/ENSFCAG00000013451/ENSFCAG00000011033/ENSFCAG00000043708/ENSFCAG00000002067/ENSFCAG00000041380/ENSFCAG00000022972/ENSFCAG00000030328/ENSFCAG00000013799/ENSFCAG00000024691/ENSFCAG00000011761/ENSFCAG00000023883/ENSFCAG00000011811/ENSFCAG00000010658/ENSFCAG00000009513/ENSFCAG00000006984/…	SLC39A14/SLC40A1/SLC20A1/CLCN4/SLC12A2/ATP1B3/ATP6V1B1/SLC30A7/SLC30A1/NIPAL3/NIPAL4/SLC34A3/KCNA3/KCNH2/TMEM38A/ENSFCAG00000011761/SLC30A3/KCNE4/SFXN4/KCNB1/ENSFCAG00000006984/RYR3/TRPV1/SLC4A4/ENSFCAG00000012789/ENSFCAG00000044428/SLC26A3/CHRNG/CACNA1I/SCNN1B/SCNN1D/ENSFCAG00000036300/KCND1/SLC9C2/TMEM266	35	18	ENSFCAG00000001452/ENSFCAG00000008093/ENSFCAG00000038354/ENSFCAG00000030431/ENSFCAG00000011033/ENSFCAG00000043708/ENSFCAG00000041380/ENSFCAG00000030328/ENSFCAG00000011811/ENSFCAG00000010658/ENSFCAG00000006984/ENSFCAG00000000742/ENSFCAG00000011640/ENSFCAG00000012789/ENSFCAG00000044428/ENSFCAG00000004476/ENSFCAG00000005681/ENSFCAG00000036300	17	ENSFCAG00000007466/ENSFCAG00000007631/ENSFCAG00000013451/ENSFCAG00000002067/ENSFCAG00000022972/ENSFCAG00000013799/ENSFCAG00000024691/ENSFCAG00000011761/ENSFCAG00000023883/ENSFCAG00000009513/ENSFCAG00000007921/ENSFCAG00000013500/ENSFCAG00000005173/ENSFCAG00000007609/ENSFCAG00000002579/ENSFCAG00000015311/ENSFCAG00000014963
BP	GO:0034470	ncRNA processing	6/555	46/4817	0.439772	0.999968	ENSFCAG00000013983/ENSFCAG00000003102/ENSFCAG00000024947/ENSFCAG00000032363/ENSFCAG00000043818/ENSFCAG00000027207	FTSJ3/TRMT6/RRP15/ENSFCAG00000032363/ENSFCAG00000043818/QTRT2	6	6	ENSFCAG00000013983/ENSFCAG00000003102/ENSFCAG00000024947/ENSFCAG00000032363/ENSFCAG00000043818/ENSFCAG00000027207	0
BP	GO:0006814	sodium ion transport	3/555	21/4817	0.442179	0.999968	ENSFCAG00000030431/ENSFCAG00000005173/ENSFCAG00000007609	ATP1B3/SCNN1B/SCNN1D	3	1	ENSFCAG00000030431	2	ENSFCAG00000005173/ENSFCAG00000007609
BP	GO:0008654	phospholipid biosynthetic process	3/555	21/4817	0.442179	0.999968	ENSFCAG00000032898/ENSFCAG00000010727/ENSFCAG00000026395	SELENOI/PIGA/PIGW	3	3	ENSFCAG00000032898/ENSFCAG00000010727/ENSFCAG00000026395	0
BP	GO:0065003	protein-containing complex assembly	15/555	123/4817	0.448848	0.999968	ENSFCAG00000044498/ENSFCAG00000004277/ENSFCAG00000006079/ENSFCAG00000011627/ENSFCAG00000005962/ENSFCAG00000005970/ENSFCAG00000030328/ENSFCAG00000051764/ENSFCAG00000009513/ENSFCAG00000053543/ENSFCAG00000005561/ENSFCAG00000007569/ENSFCAG00000002579/ENSFCAG00000001473/ENSFCAG00000031784	ENSFCAG00000044498/H1-0/ENSFCAG00000006079/TP73/ENSFCAG00000005962/ENSFCAG00000005970/KCNA3/ENSFCAG00000051764/KCNB1/ENSFCAG00000053543/TMOD4/KCTD12/KCND1/PRND/KCNRG	15	9	ENSFCAG00000006079/ENSFCAG00000005962/ENSFCAG00000005970/ENSFCAG00000030328/ENSFCAG00000051764/ENSFCAG00000005561/ENSFCAG00000007569/ENSFCAG00000001473/ENSFCAG00000031784	6	ENSFCAG00000044498/ENSFCAG00000004277/ENSFCAG00000011627/ENSFCAG00000009513/ENSFCAG00000053543/ENSFCAG00000002579
BP	GO:0006955	immune response	8/555	64/4817	0.460391	0.999968	ENSFCAG00000004666/ENSFCAG00000009411/ENSFCAG00000038488/ENSFCAG00000045697/ENSFCAG00000004499/ENSFCAG00000003852/ENSFCAG00000036713/ENSFCAG00000005040	CXCL8/SUSD2/ENSFCAG00000038488/TNFSF10/TNF/CSF2/ENSFCAG00000036713/TNFSF14	8	6	ENSFCAG00000004666/ENSFCAG00000038488/ENSFCAG00000004499/ENSFCAG00000003852/ENSFCAG00000036713/ENSFCAG00000005040	2	ENSFCAG00000009411/ENSFCAG00000045697
BP	GO:0006486	protein glycosylation	6/555	48/4817	0.482181	0.999968	ENSFCAG00000001264/ENSFCAG00000028053/ENSFCAG00000004015/ENSFCAG00000012542/ENSFCAG00000026742/ENSFCAG00000012111	UGGT1/ST8SIA2/B3GALT4/B3GNT7/ST6GAL2/B3GNT4	6	4	ENSFCAG00000001264/ENSFCAG00000028053/ENSFCAG00000004015/ENSFCAG00000012111	2	ENSFCAG00000012542/ENSFCAG00000026742
BP	GO:0009101	glycoprotein biosynthetic process	6/555	48/4817	0.482181	0.999968	ENSFCAG00000001264/ENSFCAG00000028053/ENSFCAG00000004015/ENSFCAG00000012542/ENSFCAG00000026742/ENSFCAG00000012111	UGGT1/ST8SIA2/B3GALT4/B3GNT7/ST6GAL2/B3GNT4	6	4	ENSFCAG00000001264/ENSFCAG00000028053/ENSFCAG00000004015/ENSFCAG00000012111	2	ENSFCAG00000012542/ENSFCAG00000026742
BP	GO:0043413	macromolecule glycosylation	6/555	48/4817	0.482181	0.999968	ENSFCAG00000001264/ENSFCAG00000028053/ENSFCAG00000004015/ENSFCAG00000012542/ENSFCAG00000026742/ENSFCAG00000012111	UGGT1/ST8SIA2/B3GALT4/B3GNT7/ST6GAL2/B3GNT4	6	4	ENSFCAG00000001264/ENSFCAG00000028053/ENSFCAG00000004015/ENSFCAG00000012111	2	ENSFCAG00000012542/ENSFCAG00000026742
BP	GO:0070085	glycosylation	6/555	48/4817	0.482181	0.999968	ENSFCAG00000001264/ENSFCAG00000028053/ENSFCAG00000004015/ENSFCAG00000012542/ENSFCAG00000026742/ENSFCAG00000012111	UGGT1/ST8SIA2/B3GALT4/B3GNT7/ST6GAL2/B3GNT4	6	4	ENSFCAG00000001264/ENSFCAG00000028053/ENSFCAG00000004015/ENSFCAG00000012111	2	ENSFCAG00000012542/ENSFCAG00000026742
BP	GO:0001522	pseudouridine synthesis	2/555	14/4817	0.491576	0.999968	ENSFCAG00000006577/ENSFCAG00000040796	DKC1/RPUSD2	2	2	ENSFCAG00000006577/ENSFCAG00000040796	0
BP	GO:0007167	enzyme linked receptor protein signaling pathway	2/555	14/4817	0.491576	0.999968	ENSFCAG00000003813/ENSFCAG00000045299	SMAD9/ENSFCAG00000045299	2	1	ENSFCAG00000045299	1	ENSFCAG00000003813
BP	GO:0009247	glycolipid biosynthetic process	2/555	14/4817	0.491576	0.999968	ENSFCAG00000010727/ENSFCAG00000026395	PIGA/PIGW	2	2	ENSFCAG00000010727/ENSFCAG00000026395	0
BP	GO:0032011	ARF protein signal transduction	2/555	14/4817	0.491576	0.999968	ENSFCAG00000007257/novel.279	IQSEC2/-	2	0		2	ENSFCAG00000007257/novel.279
BP	GO:0032012	regulation of ARF protein signal transduction	2/555	14/4817	0.491576	0.999968	ENSFCAG00000007257/novel.279	IQSEC2/-	2	0		2	ENSFCAG00000007257/novel.279
BP	GO:0046467	membrane lipid biosynthetic process	2/555	14/4817	0.491576	0.999968	ENSFCAG00000010727/ENSFCAG00000026395	PIGA/PIGW	2	2	ENSFCAG00000010727/ENSFCAG00000026395	0
BP	GO:0050793	regulation of developmental process	2/555	14/4817	0.491576	0.999968	ENSFCAG00000040124/ENSFCAG00000046712	CSF3/RFLNB	2	1	ENSFCAG00000040124	1	ENSFCAG00000046712
BP	GO:0009100	glycoprotein metabolic process	6/555	49/4817	0.503023	0.999968	ENSFCAG00000001264/ENSFCAG00000028053/ENSFCAG00000004015/ENSFCAG00000012542/ENSFCAG00000026742/ENSFCAG00000012111	UGGT1/ST8SIA2/B3GALT4/B3GNT7/ST6GAL2/B3GNT4	6	4	ENSFCAG00000001264/ENSFCAG00000028053/ENSFCAG00000004015/ENSFCAG00000012111	2	ENSFCAG00000012542/ENSFCAG00000026742
BP	GO:0055085	transmembrane transport	41/555	353/4817	0.504264	0.999968	ENSFCAG00000003321/ENSFCAG00000001452/ENSFCAG00000012523/ENSFCAG00000007466/ENSFCAG00000027959/ENSFCAG00000012040/ENSFCAG00000007631/ENSFCAG00000038354/ENSFCAG00000013451/ENSFCAG00000011033/ENSFCAG00000025464/ENSFCAG00000043708/ENSFCAG00000013872/ENSFCAG00000030328/ENSFCAG00000010104/ENSFCAG00000033842/ENSFCAG00000013799/ENSFCAG00000008075/ENSFCAG00000011347/ENSFCAG00000023883/ENSFCAG00000010658/…	SV2C/SLC39A14/ABCC9/SLC40A1/ABCB1/SLC7A5/CLCN4/SLC12A2/ATP6V1B1/SLC30A7/MFSD1/SLC30A1/SLC2A12/KCNA3/SV2A/AQP3/KCNH2/SLC16A2/SLC2A10/SLC30A3/SFXN4/KCNB1/SLC16A6/ENSFCAG00000006984/RYR3/TRPV1/ENSFCAG00000050373/ENSFCAG00000044428/ENSFCAG00000042806/ENSFCAG00000052828/SLC45A1/SLC22A17/CACNA1I/SLC46A3/ENSFCAG00000018565/SLC16A14/ENSFCAG00000005181/SLC5A5/KCND1/SLC9C2/TMEM266	41	19	ENSFCAG00000003321/ENSFCAG00000001452/ENSFCAG00000012523/ENSFCAG00000027959/ENSFCAG00000012040/ENSFCAG00000038354/ENSFCAG00000011033/ENSFCAG00000025464/ENSFCAG00000043708/ENSFCAG00000030328/ENSFCAG00000010104/ENSFCAG00000033842/ENSFCAG00000010658/ENSFCAG00000002704/ENSFCAG00000006984/ENSFCAG00000000742/ENSFCAG00000044428/ENSFCAG00000042806/ENSFCAG00000008123	22	ENSFCAG00000007466/ENSFCAG00000007631/ENSFCAG00000013451/ENSFCAG00000013872/ENSFCAG00000013799/ENSFCAG00000008075/ENSFCAG00000011347/ENSFCAG00000023883/ENSFCAG00000009513/ENSFCAG00000007921/ENSFCAG00000050373/ENSFCAG00000052828/ENSFCAG00000009086/ENSFCAG00000013500/ENSFCAG00000008236/ENSFCAG00000018565/ENSFCAG00000011044/ENSFCAG00000005181/ENSFCAG00000007519/ENSFCAG00000002579/ENSFCAG00000015311/…
BP	GO:0006996	organelle organization	20/555	171/4817	0.50799	0.999968	ENSFCAG00000044498/ENSFCAG00000004277/ENSFCAG00000009283/ENSFCAG00000007306/ENSFCAG00000006079/ENSFCAG00000007752/ENSFCAG00000009639/ENSFCAG00000005962/ENSFCAG00000003622/ENSFCAG00000005970/ENSFCAG00000051764/ENSFCAG00000046712/ENSFCAG00000012976/ENSFCAG00000006415/ENSFCAG00000031508/ENSFCAG00000053543/ENSFCAG00000024481/ENSFCAG00000000797/ENSFCAG00000005561/ENSFCAG00000018221	ENSFCAG00000044498/H1-0/EPB41L2/TLN2/ENSFCAG00000006079/EPB41/SVIL/ENSFCAG00000005962/ABLIM3/ENSFCAG00000005970/ENSFCAG00000051764/RFLNB/DMTN/DAAM2/STMN3/ENSFCAG00000053543/XIRP2/FMNL1/TMOD4/SYCE1L	20	6	ENSFCAG00000006079/ENSFCAG00000005962/ENSFCAG00000005970/ENSFCAG00000051764/ENSFCAG00000024481/ENSFCAG00000005561	14	ENSFCAG00000044498/ENSFCAG00000004277/ENSFCAG00000009283/ENSFCAG00000007306/ENSFCAG00000007752/ENSFCAG00000009639/ENSFCAG00000003622/ENSFCAG00000046712/ENSFCAG00000012976/ENSFCAG00000006415/ENSFCAG00000031508/ENSFCAG00000053543/ENSFCAG00000000797/ENSFCAG00000018221
BP	GO:0006790	sulfur compound metabolic process	2/555	15/4817	0.529488	0.999968	ENSFCAG00000011965/ENSFCAG00000012985	MAT2A/CHAC1	2	2	ENSFCAG00000011965/ENSFCAG00000012985	0
BP	GO:0022411	cellular component disassembly	2/555	15/4817	0.529488	0.999968	ENSFCAG00000011634/ENSFCAG00000005561	DFFB/TMOD4	2	1	ENSFCAG00000005561	1	ENSFCAG00000011634
BP	GO:0045017	glycerolipid biosynthetic process	2/555	15/4817	0.529488	0.999968	ENSFCAG00000010727/ENSFCAG00000026395	PIGA/PIGW	2	2	ENSFCAG00000010727/ENSFCAG00000026395	0
BP	GO:0046474	glycerophospholipid biosynthetic process	2/555	15/4817	0.529488	0.999968	ENSFCAG00000010727/ENSFCAG00000026395	PIGA/PIGW	2	2	ENSFCAG00000010727/ENSFCAG00000026395	0
BP	GO:0048731	system development	2/555	15/4817	0.529488	0.999968	ENSFCAG00000040124/ENSFCAG00000046712	CSF3/RFLNB	2	1	ENSFCAG00000040124	1	ENSFCAG00000046712
BP	GO:0051726	regulation of cell cycle	3/555	24/4817	0.533931	0.999968	ENSFCAG00000008785/ENSFCAG00000044319/ENSFCAG00000038293	CDC25A/CDKN1C/RGCC	3	2	ENSFCAG00000008785/ENSFCAG00000038293	1	ENSFCAG00000044319
BP	GO:0043933	protein-containing complex subunit organization	15/555	130/4817	0.5396	0.999968	ENSFCAG00000044498/ENSFCAG00000004277/ENSFCAG00000006079/ENSFCAG00000011627/ENSFCAG00000005962/ENSFCAG00000005970/ENSFCAG00000030328/ENSFCAG00000051764/ENSFCAG00000009513/ENSFCAG00000053543/ENSFCAG00000005561/ENSFCAG00000007569/ENSFCAG00000002579/ENSFCAG00000001473/ENSFCAG00000031784	ENSFCAG00000044498/H1-0/ENSFCAG00000006079/TP73/ENSFCAG00000005962/ENSFCAG00000005970/KCNA3/ENSFCAG00000051764/KCNB1/ENSFCAG00000053543/TMOD4/KCTD12/KCND1/PRND/KCNRG	15	9	ENSFCAG00000006079/ENSFCAG00000005962/ENSFCAG00000005970/ENSFCAG00000030328/ENSFCAG00000051764/ENSFCAG00000005561/ENSFCAG00000007569/ENSFCAG00000001473/ENSFCAG00000031784	6	ENSFCAG00000044498/ENSFCAG00000004277/ENSFCAG00000011627/ENSFCAG00000009513/ENSFCAG00000053543/ENSFCAG00000002579
BP	GO:0034622	cellular protein-containing complex assembly	8/555	69/4817	0.549161	0.999968	ENSFCAG00000044498/ENSFCAG00000004277/ENSFCAG00000006079/ENSFCAG00000005962/ENSFCAG00000005970/ENSFCAG00000051764/ENSFCAG00000053543/ENSFCAG00000005561	ENSFCAG00000044498/H1-0/ENSFCAG00000006079/ENSFCAG00000005962/ENSFCAG00000005970/ENSFCAG00000051764/ENSFCAG00000053543/TMOD4	8	5	ENSFCAG00000006079/ENSFCAG00000005962/ENSFCAG00000005970/ENSFCAG00000051764/ENSFCAG00000005561	3	ENSFCAG00000044498/ENSFCAG00000004277/ENSFCAG00000053543
BP	GO:0044255	cellular lipid metabolic process	8/555	69/4817	0.549161	0.999968	ENSFCAG00000032898/ENSFCAG00000010727/ENSFCAG00000026395/ENSFCAG00000045768/ENSFCAG00000040566/ENSFCAG00000008350/ENSFCAG00000003064/ENSFCAG00000002210	SELENOI/PIGA/PIGW/ENSFCAG00000045768/ACER1/ACACB/GALC/ACOX2	8	5	ENSFCAG00000032898/ENSFCAG00000010727/ENSFCAG00000026395/ENSFCAG00000040566/ENSFCAG00000003064	3	ENSFCAG00000045768/ENSFCAG00000008350/ENSFCAG00000002210
BP	GO:0022607	cellular component assembly	16/555	140/4817	0.554587	0.999968	ENSFCAG00000044498/ENSFCAG00000004277/ENSFCAG00000006079/ENSFCAG00000011627/ENSFCAG00000005962/ENSFCAG00000005970/ENSFCAG00000030328/ENSFCAG00000051764/ENSFCAG00000009513/ENSFCAG00000053543/ENSFCAG00000005561/ENSFCAG00000018221/ENSFCAG00000007569/ENSFCAG00000002579/ENSFCAG00000001473/ENSFCAG00000031784	ENSFCAG00000044498/H1-0/ENSFCAG00000006079/TP73/ENSFCAG00000005962/ENSFCAG00000005970/KCNA3/ENSFCAG00000051764/KCNB1/ENSFCAG00000053543/TMOD4/SYCE1L/KCTD12/KCND1/PRND/KCNRG	16	9	ENSFCAG00000006079/ENSFCAG00000005962/ENSFCAG00000005970/ENSFCAG00000030328/ENSFCAG00000051764/ENSFCAG00000005561/ENSFCAG00000007569/ENSFCAG00000001473/ENSFCAG00000031784	7	ENSFCAG00000044498/ENSFCAG00000004277/ENSFCAG00000011627/ENSFCAG00000009513/ENSFCAG00000053543/ENSFCAG00000018221/ENSFCAG00000002579
BP	GO:0006813	potassium ion transport	2/555	16/4817	0.56543	0.999968	ENSFCAG00000030431/ENSFCAG00000009513	ATP1B3/KCNB1	2	1	ENSFCAG00000030431	1	ENSFCAG00000009513
BP	GO:0046488	phosphatidylinositol metabolic process	3/555	26/4817	0.590123	0.999968	ENSFCAG00000010727/ENSFCAG00000026395/ENSFCAG00000045768	PIGA/PIGW/ENSFCAG00000045768	3	2	ENSFCAG00000010727/ENSFCAG00000026395	1	ENSFCAG00000045768
BP	GO:0055114	oxidation-reduction process	33/555	295/4817	0.602736	0.999968	ENSFCAG00000003989/ENSFCAG00000011546/ENSFCAG00000008610/ENSFCAG00000032075/ENSFCAG00000002452/novel.975/ENSFCAG00000005659/ENSFCAG00000043102/ENSFCAG00000002016/ENSFCAG00000005622/ENSFCAG00000022153/ENSFCAG00000013094/ENSFCAG00000012193/ENSFCAG00000006369/ENSFCAG00000036951/ENSFCAG00000030486/ENSFCAG00000029078/ENSFCAG00000001947/ENSFCAG00000011052/ENSFCAG00000026110/ENSFCAG00000029895/ENSFCAG00…	DHCR24/LOXL1/MTHFD2/MT-ND6/CYP24A1/-/ME2/CYP1B1/CYP1A1/CHDH/ENSFCAG00000022153/CYP2S1/LDHD/GAPDHS/CPHL1/DIO1/PRXL2B/ENSFCAG00000001947/CYP39A1/CYP2D6/AASS/ALOX15B/ENSFCAG00000049116/AGMO/ACOX2/ALDH1B1/ENSFCAG00000044495/ALOXE3/CYP46A1/CYB5R2/CYP27B1/D2HGDH/CYP8B1	33	13	ENSFCAG00000008610/ENSFCAG00000032075/ENSFCAG00000002452/novel.975/ENSFCAG00000005659/ENSFCAG00000002016/ENSFCAG00000006369/ENSFCAG00000036951/ENSFCAG00000001947/ENSFCAG00000049116/ENSFCAG00000044495/ENSFCAG00000015186/ENSFCAG00000014701	20	ENSFCAG00000003989/ENSFCAG00000011546/ENSFCAG00000043102/ENSFCAG00000005622/ENSFCAG00000022153/ENSFCAG00000013094/ENSFCAG00000012193/ENSFCAG00000030486/ENSFCAG00000029078/ENSFCAG00000011052/ENSFCAG00000026110/ENSFCAG00000029895/ENSFCAG00000015182/ENSFCAG00000018846/ENSFCAG00000002210/ENSFCAG00000002741/ENSFCAG00000001352/ENSFCAG00000006443/ENSFCAG00000014284/ENSFCAG00000028583
BP	GO:0009190	cyclic nucleotide biosynthetic process	2/555	18/4817	0.631242	0.999968	ENSFCAG00000000939/ENSFCAG00000006436	ADCY5/ADCY8	2	1	ENSFCAG00000006436	1	ENSFCAG00000000939
BP	GO:0042157	lipoprotein metabolic process	2/555	18/4817	0.631242	0.999968	ENSFCAG00000010727/ENSFCAG00000026395	PIGA/PIGW	2	2	ENSFCAG00000010727/ENSFCAG00000026395	0
BP	GO:0051172	negative regulation of nitrogen compound metabolic process	2/555	18/4817	0.631242	0.999968	ENSFCAG00000036744/ENSFCAG00000026386	PKIA/HEXIM2	2	0		2	ENSFCAG00000036744/ENSFCAG00000026386
BP	GO:0061024	membrane organization	2/555	18/4817	0.631242	0.999968	ENSFCAG00000030321/ENSFCAG00000043164	MTSS2/GLTPD2	2	1	ENSFCAG00000043164	1	ENSFCAG00000030321
BP	GO:0090066	regulation of anatomical structure size	2/555	18/4817	0.631242	0.999968	ENSFCAG00000014841/ENSFCAG00000005561	EDN1/TMOD4	2	2	ENSFCAG00000014841/ENSFCAG00000005561	0
BP	GO:0016043	cellular component organization	30/555	273/4817	0.641356	0.999968	ENSFCAG00000044498/ENSFCAG00000004277/ENSFCAG00000009283/ENSFCAG00000007306/ENSFCAG00000006079/ENSFCAG00000007752/ENSFCAG00000011634/ENSFCAG00000011627/ENSFCAG00000030321/ENSFCAG00000009639/ENSFCAG00000005962/ENSFCAG00000003622/ENSFCAG00000005970/ENSFCAG00000030328/ENSFCAG00000051764/ENSFCAG00000046712/ENSFCAG00000009513/ENSFCAG00000012976/ENSFCAG00000006415/ENSFCAG00000031508/ENSFCAG00000053543/…	ENSFCAG00000044498/H1-0/EPB41L2/TLN2/ENSFCAG00000006079/EPB41/DFFB/TP73/MTSS2/SVIL/ENSFCAG00000005962/ABLIM3/ENSFCAG00000005970/KCNA3/ENSFCAG00000051764/RFLNB/KCNB1/DMTN/DAAM2/STMN3/ENSFCAG00000053543/XIRP2/FMNL1/TMOD4/SYCE1L/KCTD12/KCND1/PRND/KCNRG/GLTPD2	30	11	ENSFCAG00000006079/ENSFCAG00000005962/ENSFCAG00000005970/ENSFCAG00000030328/ENSFCAG00000051764/ENSFCAG00000024481/ENSFCAG00000005561/ENSFCAG00000007569/ENSFCAG00000001473/ENSFCAG00000031784/ENSFCAG00000043164	19	ENSFCAG00000044498/ENSFCAG00000004277/ENSFCAG00000009283/ENSFCAG00000007306/ENSFCAG00000007752/ENSFCAG00000011634/ENSFCAG00000011627/ENSFCAG00000030321/ENSFCAG00000009639/ENSFCAG00000003622/ENSFCAG00000046712/ENSFCAG00000009513/ENSFCAG00000012976/ENSFCAG00000006415/ENSFCAG00000031508/ENSFCAG00000053543/ENSFCAG00000000797/ENSFCAG00000018221/ENSFCAG00000002579
BP	GO:1901135	carbohydrate derivative metabolic process	15/555	139/4817	0.64821	0.999968	ENSFCAG00000001264/ENSFCAG00000013451/ENSFCAG00000026916/ENSFCAG00000010727/ENSFCAG00000026395/ENSFCAG00000015724/ENSFCAG00000000939/ENSFCAG00000028053/ENSFCAG00000004015/ENSFCAG00000012542/ENSFCAG00000026742/ENSFCAG00000013111/ENSFCAG00000003064/ENSFCAG00000012111/ENSFCAG00000006436	UGGT1/ATP6V1B1/PPAT/PIGA/PIGW/ITIH4/ADCY5/ST8SIA2/B3GALT4/B3GNT7/ST6GAL2/CHIT1/GALC/B3GNT4/ADCY8	15	11	ENSFCAG00000001264/ENSFCAG00000026916/ENSFCAG00000010727/ENSFCAG00000026395/ENSFCAG00000015724/ENSFCAG00000028053/ENSFCAG00000004015/ENSFCAG00000013111/ENSFCAG00000003064/ENSFCAG00000012111/ENSFCAG00000006436	4	ENSFCAG00000013451/ENSFCAG00000000939/ENSFCAG00000012542/ENSFCAG00000026742
BP	GO:0007015	actin filament organization	2/555	19/4817	0.661117	0.999968	ENSFCAG00000046712/ENSFCAG00000005561	RFLNB/TMOD4	2	1	ENSFCAG00000005561	1	ENSFCAG00000046712
BP	GO:0009187	cyclic nucleotide metabolic process	2/555	19/4817	0.661117	0.999968	ENSFCAG00000000939/ENSFCAG00000006436	ADCY5/ADCY8	2	1	ENSFCAG00000006436	1	ENSFCAG00000000939
BP	GO:0031324	negative regulation of cellular metabolic process	2/555	19/4817	0.661117	0.999968	ENSFCAG00000036744/ENSFCAG00000026386	PKIA/HEXIM2	2	0		2	ENSFCAG00000036744/ENSFCAG00000026386
BP	GO:0051493	regulation of cytoskeleton organization	2/555	19/4817	0.661117	0.999968	ENSFCAG00000031508/ENSFCAG00000005561	STMN3/TMOD4	2	1	ENSFCAG00000005561	1	ENSFCAG00000031508
BP	GO:0006820	anion transport	5/555	48/4817	0.662903	0.999968	ENSFCAG00000008093/ENSFCAG00000007631/ENSFCAG00000022972/ENSFCAG00000011640/ENSFCAG00000004476	SLC20A1/CLCN4/SLC34A3/SLC4A4/SLC26A3	5	3	ENSFCAG00000008093/ENSFCAG00000011640/ENSFCAG00000004476	2	ENSFCAG00000007631/ENSFCAG00000022972
BP	GO:0006650	glycerophospholipid metabolic process	3/555	29/4817	0.6658	0.999968	ENSFCAG00000010727/ENSFCAG00000026395/ENSFCAG00000045768	PIGA/PIGW/ENSFCAG00000045768	3	2	ENSFCAG00000010727/ENSFCAG00000026395	1	ENSFCAG00000045768
BP	GO:0046486	glycerolipid metabolic process	3/555	29/4817	0.6658	0.999968	ENSFCAG00000010727/ENSFCAG00000026395/ENSFCAG00000045768	PIGA/PIGW/ENSFCAG00000045768	3	2	ENSFCAG00000010727/ENSFCAG00000026395	1	ENSFCAG00000045768
BP	GO:0016311	dephosphorylation	8/555	77/4817	0.676558	0.999968	ENSFCAG00000038613/ENSFCAG00000046381/ENSFCAG00000008785/ENSFCAG00000028649/ENSFCAG00000023900/ENSFCAG00000051093/ENSFCAG00000009238/ENSFCAG00000037118	PTP4A3/DUSP8/CDC25A/DUSP4/ENSFCAG00000023900/PTPRV/PTPN22/ENSFCAG00000037118	8	4	ENSFCAG00000046381/ENSFCAG00000008785/ENSFCAG00000028649/ENSFCAG00000009238	4	ENSFCAG00000038613/ENSFCAG00000023900/ENSFCAG00000051093/ENSFCAG00000037118
BP	GO:0008033	tRNA processing	3/555	30/4817	0.688644	0.999968	ENSFCAG00000003102/ENSFCAG00000032363/ENSFCAG00000027207	TRMT6/ENSFCAG00000032363/QTRT2	3	3	ENSFCAG00000003102/ENSFCAG00000032363/ENSFCAG00000027207	0
BP	GO:0016567	protein ubiquitination	2/555	20/4817	0.689017	0.999968	ENSFCAG00000014587/ENSFCAG00000022506	UBE4B/MIB2	2	0		2	ENSFCAG00000014587/ENSFCAG00000022506
BP	GO:0097435	supramolecular fiber organization	2/555	20/4817	0.689017	0.999968	ENSFCAG00000046712/ENSFCAG00000005561	RFLNB/TMOD4	2	1	ENSFCAG00000005561	1	ENSFCAG00000046712
BP	GO:0051276	chromosome organization	8/555	78/4817	0.690832	0.999968	ENSFCAG00000044498/ENSFCAG00000004277/ENSFCAG00000006079/ENSFCAG00000005962/ENSFCAG00000005970/ENSFCAG00000051764/ENSFCAG00000053543/ENSFCAG00000018221	ENSFCAG00000044498/H1-0/ENSFCAG00000006079/ENSFCAG00000005962/ENSFCAG00000005970/ENSFCAG00000051764/ENSFCAG00000053543/SYCE1L	8	4	ENSFCAG00000006079/ENSFCAG00000005962/ENSFCAG00000005970/ENSFCAG00000051764	4	ENSFCAG00000044498/ENSFCAG00000004277/ENSFCAG00000053543/ENSFCAG00000018221
BP	GO:0006470	protein dephosphorylation	4/555	40/4817	0.692797	0.999968	ENSFCAG00000008785/ENSFCAG00000023900/ENSFCAG00000051093/ENSFCAG00000009238	CDC25A/ENSFCAG00000023900/PTPRV/PTPN22	4	2	ENSFCAG00000008785/ENSFCAG00000009238	2	ENSFCAG00000023900/ENSFCAG00000051093
BP	GO:0006473	protein acetylation	1/555	10/4817	0.706344	0.999968	ENSFCAG00000007689	ATAT1	1	0		1	ENSFCAG00000007689
BP	GO:0008202	steroid metabolic process	1/555	10/4817	0.706344	0.999968	ENSFCAG00000022678	LIPE	1	0		1	ENSFCAG00000022678
BP	GO:0015980	energy derivation by oxidation of organic compounds	1/555	10/4817	0.706344	0.999968	novel.975	-	1	1	novel.975	0
BP	GO:0043244	regulation of protein complex disassembly	1/555	10/4817	0.706344	0.999968	ENSFCAG00000005561	TMOD4	1	1	ENSFCAG00000005561	0
BP	GO:0043543	protein acylation	1/555	10/4817	0.706344	0.999968	ENSFCAG00000007689	ATAT1	1	0		1	ENSFCAG00000007689
BP	GO:0048584	positive regulation of response to stimulus	1/555	10/4817	0.706344	0.999968	ENSFCAG00000045299	ENSFCAG00000045299	1	1	ENSFCAG00000045299	0
BP	GO:0051262	protein tetramerization	1/555	10/4817	0.706344	0.999968	ENSFCAG00000011627	TP73	1	0		1	ENSFCAG00000011627
BP	GO:0032446	protein modification by small protein conjugation	2/555	21/4817	0.715	0.999968	ENSFCAG00000014587/ENSFCAG00000022506	UBE4B/MIB2	2	0		2	ENSFCAG00000014587/ENSFCAG00000022506
BP	GO:0003008	system process	1/555	11/4817	0.740249	0.999968	ENSFCAG00000014841	EDN1	1	1	ENSFCAG00000014841	0
BP	GO:0016054	organic acid catabolic process	1/555	11/4817	0.740249	0.999968	ENSFCAG00000002210	ACOX2	1	0		1	ENSFCAG00000002210
BP	GO:0045934	negative regulation of nucleobase-containing compound metabolic process	1/555	11/4817	0.740249	0.999968	ENSFCAG00000026386	HEXIM2	1	0		1	ENSFCAG00000026386
BP	GO:0046395	carboxylic acid catabolic process	1/555	11/4817	0.740249	0.999968	ENSFCAG00000002210	ACOX2	1	0		1	ENSFCAG00000002210
BP	GO:0051494	negative regulation of cytoskeleton organization	1/555	11/4817	0.740249	0.999968	ENSFCAG00000005561	TMOD4	1	1	ENSFCAG00000005561	0
BP	GO:0070588	calcium ion transmembrane transport	1/555	11/4817	0.740249	0.999968	ENSFCAG00000000742	RYR3	1	1	ENSFCAG00000000742	0
BP	GO:0098813	nuclear chromosome segregation	1/555	11/4817	0.740249	0.999968	ENSFCAG00000018221	SYCE1L	1	0		1	ENSFCAG00000018221
BP	GO:0034660	ncRNA metabolic process	8/555	82/4817	0.743852	0.999968	ENSFCAG00000013983/ENSFCAG00000003102/ENSFCAG00000024947/ENSFCAG00000032363/ENSFCAG00000043818/ENSFCAG00000009491/ENSFCAG00000005178/ENSFCAG00000027207	FTSJ3/TRMT6/RRP15/ENSFCAG00000032363/ENSFCAG00000043818/MARS2/EARS2/QTRT2	8	8	ENSFCAG00000013983/ENSFCAG00000003102/ENSFCAG00000024947/ENSFCAG00000032363/ENSFCAG00000043818/ENSFCAG00000009491/ENSFCAG00000005178/ENSFCAG00000027207	0
BP	GO:0006396	RNA processing	11/555	112/4817	0.758625	0.999968	ENSFCAG00000006577/ENSFCAG00000013983/ENSFCAG00000003102/ENSFCAG00000013236/ENSFCAG00000024947/ENSFCAG00000032363/ENSFCAG00000043818/ENSFCAG00000002229/ENSFCAG00000024554/ENSFCAG00000027207/ENSFCAG00000009665	DKC1/FTSJ3/TRMT6/PNPT1/RRP15/ENSFCAG00000032363/ENSFCAG00000043818/DBR1/RNASEL/QTRT2/ADARB1	11	9	ENSFCAG00000006577/ENSFCAG00000013983/ENSFCAG00000003102/ENSFCAG00000013236/ENSFCAG00000024947/ENSFCAG00000032363/ENSFCAG00000043818/ENSFCAG00000002229/ENSFCAG00000027207	2	ENSFCAG00000024554/ENSFCAG00000009665
BP	GO:0016053	organic acid biosynthetic process	2/555	23/4817	0.761506	0.999968	ENSFCAG00000008350/ENSFCAG00000005111	ACACB/ASS1	2	0		2	ENSFCAG00000008350/ENSFCAG00000005111
BP	GO:0046394	carboxylic acid biosynthetic process	2/555	23/4817	0.761506	0.999968	ENSFCAG00000008350/ENSFCAG00000005111	ACACB/ASS1	2	0		2	ENSFCAG00000008350/ENSFCAG00000005111
BP	GO:0048523	negative regulation of cellular process	5/555	54/4817	0.761842	0.999968	ENSFCAG00000036744/ENSFCAG00000044319/ENSFCAG00000026386/ENSFCAG00000045299/ENSFCAG00000005561	PKIA/CDKN1C/HEXIM2/ENSFCAG00000045299/TMOD4	5	2	ENSFCAG00000045299/ENSFCAG00000005561	3	ENSFCAG00000036744/ENSFCAG00000044319/ENSFCAG00000026386
BP	GO:0006310	DNA recombination	1/555	12/4817	0.770245	0.999968	ENSFCAG00000022064	THAP9	1	1	ENSFCAG00000022064	0
BP	GO:0006816	calcium ion transport	1/555	12/4817	0.770245	0.999968	ENSFCAG00000000742	RYR3	1	1	ENSFCAG00000000742	0
BP	GO:0006952	defense response	1/555	12/4817	0.770245	0.999968	ENSFCAG00000001009	BST2	1	0		1	ENSFCAG00000001009
BP	GO:0009890	negative regulation of biosynthetic process	1/555	12/4817	0.770245	0.999968	ENSFCAG00000026386	HEXIM2	1	0		1	ENSFCAG00000026386
BP	GO:0010558	negative regulation of macromolecule biosynthetic process	1/555	12/4817	0.770245	0.999968	ENSFCAG00000026386	HEXIM2	1	0		1	ENSFCAG00000026386
BP	GO:0031327	negative regulation of cellular biosynthetic process	1/555	12/4817	0.770245	0.999968	ENSFCAG00000026386	HEXIM2	1	0		1	ENSFCAG00000026386
BP	GO:0044282	small molecule catabolic process	1/555	12/4817	0.770245	0.999968	ENSFCAG00000002210	ACOX2	1	0		1	ENSFCAG00000002210
BP	GO:1901605	alpha-amino acid metabolic process	1/555	12/4817	0.770245	0.999968	ENSFCAG00000005111	ASS1	1	0		1	ENSFCAG00000005111
BP	GO:2000113	negative regulation of cellular macromolecule biosynthetic process	1/555	12/4817	0.770245	0.999968	ENSFCAG00000026386	HEXIM2	1	0		1	ENSFCAG00000026386
BP	GO:0007186	G-protein-coupled receptor signaling pathway	38/555	364/4817	0.773358	0.999968	ENSFCAG00000007954/ENSFCAG00000036856/ENSFCAG00000008799/ENSFCAG00000015677/ENSFCAG00000016311/ENSFCAG00000003727/ENSFCAG00000027943/ENSFCAG00000006777/ENSFCAG00000011146/ENSFCAG00000011411/ENSFCAG00000031459/ENSFCAG00000002047/ENSFCAG00000027945/ENSFCAG00000031600/ENSFCAG00000015575/ENSFCAG00000015473/ENSFCAG00000004210/ENSFCAG00000025875/ENSFCAG00000000221/ENSFCAG00000006878/ENSFCAG00000046513/…	ADRB2/ENSFCAG00000036856/LPAR3/ADGRB2/ENSFCAG00000016311/ADGRL1/C3AR1/ENSFCAG00000006777/ADRA1B/GPR146/NPY2R/GNAZ/GPR15/RGS11/CXCR4/PTH1R/S1PR3/UTS2R/SUCNR1/LPAR5/ENSFCAG00000046513/ENSFCAG00000045607/ENSFCAG00000001011/GPR3/GPR63/ADGRG6/CCR7/ENSFCAG00000047801/GPRC5D/ENSFCAG00000046141/SSTR3/CHRM1/GPR37/GCGR/ENSFCAG00000048944/ENSFCAG00000042469/ENSFCAG00000032871/TAS1R3	38	19	ENSFCAG00000007954/ENSFCAG00000016311/ENSFCAG00000027943/ENSFCAG00000006777/ENSFCAG00000027945/ENSFCAG00000015575/ENSFCAG00000000221/ENSFCAG00000006878/ENSFCAG00000010306/ENSFCAG00000033714/ENSFCAG00000047801/ENSFCAG00000013992/ENSFCAG00000013748/ENSFCAG00000000336/ENSFCAG00000036887/ENSFCAG00000048944/ENSFCAG00000042469/ENSFCAG00000032871/ENSFCAG00000007625	19	ENSFCAG00000036856/ENSFCAG00000008799/ENSFCAG00000015677/ENSFCAG00000003727/ENSFCAG00000011146/ENSFCAG00000011411/ENSFCAG00000031459/ENSFCAG00000002047/ENSFCAG00000031600/ENSFCAG00000015473/ENSFCAG00000004210/ENSFCAG00000025875/ENSFCAG00000046513/ENSFCAG00000045607/ENSFCAG00000001011/ENSFCAG00000028092/ENSFCAG00000024629/ENSFCAG00000046141/ENSFCAG00000016364
BP	GO:0007018	microtubule-based movement	6/555	65/4817	0.775844	0.999968	ENSFCAG00000005470/ENSFCAG00000004923/ENSFCAG00000028169/ENSFCAG00000015163/ENSFCAG00000002087/ENSFCAG00000033324	KIF18B/KIF13B/KIF26A/DNAH3/KIF5A/ENSFCAG00000033324	6	1	ENSFCAG00000033324	5	ENSFCAG00000005470/ENSFCAG00000004923/ENSFCAG00000028169/ENSFCAG00000015163/ENSFCAG00000002087
BP	GO:0006644	phospholipid metabolic process	4/555	45/4817	0.778519	0.999968	ENSFCAG00000032898/ENSFCAG00000010727/ENSFCAG00000026395/ENSFCAG00000045768	SELENOI/PIGA/PIGW/ENSFCAG00000045768	4	3	ENSFCAG00000032898/ENSFCAG00000010727/ENSFCAG00000026395	1	ENSFCAG00000045768
BP	GO:0033043	regulation of organelle organization	2/555	24/4817	0.782195	0.999968	ENSFCAG00000031508/ENSFCAG00000005561	STMN3/TMOD4	2	1	ENSFCAG00000005561	1	ENSFCAG00000031508
BP	GO:0022402	cell cycle process	3/555	35/4817	0.785395	0.999968	ENSFCAG00000008785/ENSFCAG00000044319/ENSFCAG00000018221	CDC25A/CDKN1C/SYCE1L	3	1	ENSFCAG00000008785	2	ENSFCAG00000044319/ENSFCAG00000018221
BP	GO:1901137	carbohydrate derivative biosynthetic process	10/555	106/4817	0.79485	0.999968	ENSFCAG00000001264/ENSFCAG00000010727/ENSFCAG00000026395/ENSFCAG00000000939/ENSFCAG00000028053/ENSFCAG00000004015/ENSFCAG00000012542/ENSFCAG00000026742/ENSFCAG00000012111/ENSFCAG00000006436	UGGT1/PIGA/PIGW/ADCY5/ST8SIA2/B3GALT4/B3GNT7/ST6GAL2/B3GNT4/ADCY8	10	7	ENSFCAG00000001264/ENSFCAG00000010727/ENSFCAG00000026395/ENSFCAG00000028053/ENSFCAG00000004015/ENSFCAG00000012111/ENSFCAG00000006436	3	ENSFCAG00000000939/ENSFCAG00000012542/ENSFCAG00000026742
BP	GO:0000280	nuclear division	1/555	13/4817	0.796783	0.999968	ENSFCAG00000018221	SYCE1L	1	0		1	ENSFCAG00000018221
BP	GO:0006066	alcohol metabolic process	1/555	13/4817	0.796783	0.999968	ENSFCAG00000022678	LIPE	1	0		1	ENSFCAG00000022678
BP	GO:0006873	cellular ion homeostasis	1/555	13/4817	0.796783	0.999968	ENSFCAG00000000742	RYR3	1	1	ENSFCAG00000000742	0
BP	GO:0006875	cellular metal ion homeostasis	1/555	13/4817	0.796783	0.999968	ENSFCAG00000000742	RYR3	1	1	ENSFCAG00000000742	0
BP	GO:0010639	negative regulation of organelle organization	1/555	13/4817	0.796783	0.999968	ENSFCAG00000005561	TMOD4	1	1	ENSFCAG00000005561	0
BP	GO:0030003	cellular cation homeostasis	1/555	13/4817	0.796783	0.999968	ENSFCAG00000000742	RYR3	1	1	ENSFCAG00000000742	0
BP	GO:0032268	regulation of cellular protein metabolic process	1/555	13/4817	0.796783	0.999968	ENSFCAG00000036744	PKIA	1	0		1	ENSFCAG00000036744
BP	GO:0050801	ion homeostasis	1/555	13/4817	0.796783	0.999968	ENSFCAG00000000742	RYR3	1	1	ENSFCAG00000000742	0
BP	GO:0055065	metal ion homeostasis	1/555	13/4817	0.796783	0.999968	ENSFCAG00000000742	RYR3	1	1	ENSFCAG00000000742	0
BP	GO:0055080	cation homeostasis	1/555	13/4817	0.796783	0.999968	ENSFCAG00000000742	RYR3	1	1	ENSFCAG00000000742	0
BP	GO:0055082	cellular chemical homeostasis	1/555	13/4817	0.796783	0.999968	ENSFCAG00000000742	RYR3	1	1	ENSFCAG00000000742	0
BP	GO:0098771	inorganic ion homeostasis	1/555	13/4817	0.796783	0.999968	ENSFCAG00000000742	RYR3	1	1	ENSFCAG00000000742	0
BP	GO:0015672	monovalent inorganic cation transport	6/555	67/4817	0.800343	0.999968	ENSFCAG00000030431/ENSFCAG00000013451/ENSFCAG00000024691/ENSFCAG00000009513/ENSFCAG00000005173/ENSFCAG00000007609	ATP1B3/ATP6V1B1/TMEM38A/KCNB1/SCNN1B/SCNN1D	6	1	ENSFCAG00000030431	5	ENSFCAG00000013451/ENSFCAG00000024691/ENSFCAG00000009513/ENSFCAG00000005173/ENSFCAG00000007609
BP	GO:0010605	negative regulation of macromolecule metabolic process	2/555	25/4817	0.801292	0.999968	ENSFCAG00000036744/ENSFCAG00000026386	PKIA/HEXIM2	2	0		2	ENSFCAG00000036744/ENSFCAG00000026386
BP	GO:0017144	drug metabolic process	4/555	47/4817	0.807047	0.999968	ENSFCAG00000011965/ENSFCAG00000028033/ENSFCAG00000013451/ENSFCAG00000013111	MAT2A/ENSFCAG00000028033/ATP6V1B1/CHIT1	4	3	ENSFCAG00000011965/ENSFCAG00000028033/ENSFCAG00000013111	1	ENSFCAG00000013451
BP	GO:0006508	proteolysis	35/555	343/4817	0.809662	0.999968	ENSFCAG00000015791/ENSFCAG00000014014/ENSFCAG00000039404/ENSFCAG00000008445/ENSFCAG00000010982/ENSFCAG00000022331/ENSFCAG00000015792/ENSFCAG00000014587/ENSFCAG00000009721/ENSFCAG00000014444/ENSFCAG00000037639/ENSFCAG00000030232/ENSFCAG00000004976/ENSFCAG00000000494/ENSFCAG00000013323/ENSFCAG00000024961/ENSFCAG00000013188/ENSFCAG00000015664/ENSFCAG00000002694/ENSFCAG00000008374/ENSFCAG00000019013/…	MMP1/MMP9/ENSFCAG00000039404/CTSC/MMP12/ADGB/ENSFCAG00000015792/UBE4B/CUL9/CAPN5/SCRN1/ENSFCAG00000030232/USP28/ADAMTS4/ADAMTS1/ENSFCAG00000024961/TLL1/TINAGL1/MMP15/DPP6/ADAMTS2/CFI/PCSK1/PCSK4/ADAM33/ADAMTS13/ACE/MMP10/CTRL/ENSFCAG00000043793/CPA5/AGBL1/MMP16/DDI1/ENSFCAG00000015471	35	17	ENSFCAG00000015791/ENSFCAG00000014014/ENSFCAG00000039404/ENSFCAG00000008445/ENSFCAG00000010982/ENSFCAG00000022331/ENSFCAG00000015792/ENSFCAG00000000494/ENSFCAG00000013323/ENSFCAG00000024961/ENSFCAG00000013188/ENSFCAG00000015664/ENSFCAG00000006327/ENSFCAG00000015796/ENSFCAG00000043793/ENSFCAG00000009330/ENSFCAG00000043639	18	ENSFCAG00000014587/ENSFCAG00000009721/ENSFCAG00000014444/ENSFCAG00000037639/ENSFCAG00000030232/ENSFCAG00000004976/ENSFCAG00000002694/ENSFCAG00000008374/ENSFCAG00000019013/ENSFCAG00000000105/ENSFCAG00000042231/ENSFCAG00000006341/ENSFCAG00000026549/ENSFCAG00000002078/ENSFCAG00000012853/ENSFCAG00000011845/ENSFCAG00000027771/ENSFCAG00000015471
BP	GO:0009892	negative regulation of metabolic process	2/555	26/4817	0.81889	0.999968	ENSFCAG00000036744/ENSFCAG00000026386	PKIA/HEXIM2	2	0		2	ENSFCAG00000036744/ENSFCAG00000026386
BP	GO:0032259	methylation	2/555	26/4817	0.81889	0.999968	ENSFCAG00000013983/ENSFCAG00000003102	FTSJ3/TRMT6	2	2	ENSFCAG00000013983/ENSFCAG00000003102	0
BP	GO:0007049	cell cycle	4/555	48/4817	0.820151	0.999968	ENSFCAG00000008785/ENSFCAG00000044319/ENSFCAG00000018221/ENSFCAG00000038293	CDC25A/CDKN1C/SYCE1L/RGCC	4	2	ENSFCAG00000008785/ENSFCAG00000038293	2	ENSFCAG00000044319/ENSFCAG00000018221
BP	GO:0006413	translational initiation	1/555	14/4817	0.82026	0.999968	ENSFCAG00000009949	EIF4E	1	1	ENSFCAG00000009949	0
BP	GO:0032984	protein-containing complex disassembly	1/555	14/4817	0.82026	0.999968	ENSFCAG00000005561	TMOD4	1	1	ENSFCAG00000005561	0
BP	GO:0043087	regulation of GTPase activity	1/555	14/4817	0.82026	0.999968	ENSFCAG00000013656	SYNGAP1	1	0		1	ENSFCAG00000013656
BP	GO:0043624	cellular protein complex disassembly	1/555	14/4817	0.82026	0.999968	ENSFCAG00000005561	TMOD4	1	1	ENSFCAG00000005561	0
BP	GO:0048878	chemical homeostasis	1/555	14/4817	0.82026	0.999968	ENSFCAG00000000742	RYR3	1	1	ENSFCAG00000000742	0
BP	GO:0051129	negative regulation of cellular component organization	1/555	14/4817	0.82026	0.999968	ENSFCAG00000005561	TMOD4	1	1	ENSFCAG00000005561	0
BP	GO:0051246	regulation of protein metabolic process	1/555	14/4817	0.82026	0.999968	ENSFCAG00000036744	PKIA	1	0		1	ENSFCAG00000036744
BP	GO:0005975	carbohydrate metabolic process	10/555	110/4817	0.830783	0.999968	ENSFCAG00000022561/ENSFCAG00000006928/ENSFCAG00000038099/ENSFCAG00000002897/ENSFCAG00000026771/ENSFCAG00000007922/ENSFCAG00000031884/ENSFCAG00000013111/ENSFCAG00000007942/ENSFCAG00000049116	MGAT2/GUSB/ENSFCAG00000038099/GANC/KLB/ENSFCAG00000007922/GALM/CHIT1/PGM2L1/ENSFCAG00000049116	10	6	ENSFCAG00000022561/ENSFCAG00000006928/ENSFCAG00000038099/ENSFCAG00000026771/ENSFCAG00000013111/ENSFCAG00000049116	4	ENSFCAG00000002897/ENSFCAG00000007922/ENSFCAG00000031884/ENSFCAG00000007942
BP	GO:0032787	monocarboxylic acid metabolic process	2/555	27/4817	0.835079	0.999968	ENSFCAG00000008350/ENSFCAG00000002210	ACACB/ACOX2	2	0		2	ENSFCAG00000008350/ENSFCAG00000002210
BP	GO:0051128	regulation of cellular component organization	2/555	27/4817	0.835079	0.999968	ENSFCAG00000031508/ENSFCAG00000005561	STMN3/TMOD4	2	1	ENSFCAG00000005561	1	ENSFCAG00000031508
BP	GO:0006979	response to oxidative stress	1/555	15/4817	0.841029	0.999968	ENSFCAG00000005081	SESN3	1	0		1	ENSFCAG00000005081
BP	GO:0007059	chromosome segregation	1/555	15/4817	0.841029	0.999968	ENSFCAG00000018221	SYCE1L	1	0		1	ENSFCAG00000018221
BP	GO:0008064	regulation of actin polymerization or depolymerization	1/555	15/4817	0.841029	0.999968	ENSFCAG00000005561	TMOD4	1	1	ENSFCAG00000005561	0
BP	GO:0008154	actin polymerization or depolymerization	1/555	15/4817	0.841029	0.999968	ENSFCAG00000005561	TMOD4	1	1	ENSFCAG00000005561	0
BP	GO:0030041	actin filament polymerization	1/555	15/4817	0.841029	0.999968	ENSFCAG00000005561	TMOD4	1	1	ENSFCAG00000005561	0
BP	GO:0030832	regulation of actin filament length	1/555	15/4817	0.841029	0.999968	ENSFCAG00000005561	TMOD4	1	1	ENSFCAG00000005561	0
BP	GO:0030833	regulation of actin filament polymerization	1/555	15/4817	0.841029	0.999968	ENSFCAG00000005561	TMOD4	1	1	ENSFCAG00000005561	0
BP	GO:0032271	regulation of protein polymerization	1/555	15/4817	0.841029	0.999968	ENSFCAG00000005561	TMOD4	1	1	ENSFCAG00000005561	0
BP	GO:0032535	regulation of cellular component size	1/555	15/4817	0.841029	0.999968	ENSFCAG00000005561	TMOD4	1	1	ENSFCAG00000005561	0
BP	GO:0032956	regulation of actin cytoskeleton organization	1/555	15/4817	0.841029	0.999968	ENSFCAG00000005561	TMOD4	1	1	ENSFCAG00000005561	0
BP	GO:0032970	regulation of actin filament-based process	1/555	15/4817	0.841029	0.999968	ENSFCAG00000005561	TMOD4	1	1	ENSFCAG00000005561	0
BP	GO:0043254	regulation of protein complex assembly	1/555	15/4817	0.841029	0.999968	ENSFCAG00000005561	TMOD4	1	1	ENSFCAG00000005561	0
BP	GO:0045786	negative regulation of cell cycle	1/555	15/4817	0.841029	0.999968	ENSFCAG00000044319	CDKN1C	1	0		1	ENSFCAG00000044319
BP	GO:0110053	regulation of actin filament organization	1/555	15/4817	0.841029	0.999968	ENSFCAG00000005561	TMOD4	1	1	ENSFCAG00000005561	0
BP	GO:1902903	regulation of supramolecular fiber organization	1/555	15/4817	0.841029	0.999968	ENSFCAG00000005561	TMOD4	1	1	ENSFCAG00000005561	0
BP	GO:0048519	negative regulation of biological process	5/555	61/4817	0.847643	0.999968	ENSFCAG00000036744/ENSFCAG00000044319/ENSFCAG00000026386/ENSFCAG00000045299/ENSFCAG00000005561	PKIA/CDKN1C/HEXIM2/ENSFCAG00000045299/TMOD4	5	2	ENSFCAG00000045299/ENSFCAG00000005561	3	ENSFCAG00000036744/ENSFCAG00000044319/ENSFCAG00000026386
BP	GO:0006605	protein targeting	1/555	16/4817	0.859403	0.999968	ENSFCAG00000007817	AKAP5	1	0		1	ENSFCAG00000007817
BP	GO:0044087	regulation of cellular component biogenesis	1/555	16/4817	0.859403	0.999968	ENSFCAG00000005561	TMOD4	1	1	ENSFCAG00000005561	0
BP	GO:0048285	organelle fission	1/555	16/4817	0.859403	0.999968	ENSFCAG00000018221	SYCE1L	1	0		1	ENSFCAG00000018221
BP	GO:1901615	organic hydroxy compound metabolic process	1/555	16/4817	0.859403	0.999968	ENSFCAG00000022678	LIPE	1	0		1	ENSFCAG00000022678
BP	GO:0010876	lipid localization	2/555	29/4817	0.86359	0.999968	ENSFCAG00000023233/ENSFCAG00000043164	ENSFCAG00000023233/GLTPD2	2	2	ENSFCAG00000023233/ENSFCAG00000043164	0
BP	GO:0006928	movement of cell or subcellular component	6/555	74/4817	0.87	0.999968	ENSFCAG00000005470/ENSFCAG00000004923/ENSFCAG00000028169/ENSFCAG00000015163/ENSFCAG00000002087/ENSFCAG00000033324	KIF18B/KIF13B/KIF26A/DNAH3/KIF5A/ENSFCAG00000033324	6	1	ENSFCAG00000033324	5	ENSFCAG00000005470/ENSFCAG00000004923/ENSFCAG00000028169/ENSFCAG00000015163/ENSFCAG00000002087
BP	GO:0006520	cellular amino acid metabolic process	4/555	53/4817	0.875081	0.999968	ENSFCAG00000009491/ENSFCAG00000005178/ENSFCAG00000024226/ENSFCAG00000005111	MARS2/EARS2/THA1/ASS1	4	2	ENSFCAG00000009491/ENSFCAG00000005178	2	ENSFCAG00000024226/ENSFCAG00000005111
BP	GO:0018205	peptidyl-lysine modification	1/555	17/4817	0.875656	0.999968	ENSFCAG00000007689	ATAT1	1	0		1	ENSFCAG00000007689
BP	GO:0050790	regulation of catalytic activity	2/555	30/4817	0.876086	0.999968	ENSFCAG00000036744/ENSFCAG00000013656	PKIA/SYNGAP1	2	0		2	ENSFCAG00000036744/ENSFCAG00000013656
BP	GO:0065009	regulation of molecular function	2/555	30/4817	0.876086	0.999968	ENSFCAG00000036744/ENSFCAG00000013656	PKIA/SYNGAP1	2	0		2	ENSFCAG00000036744/ENSFCAG00000013656
BP	GO:0016032	viral process	2/555	31/4817	0.88752	0.999968	novel.647/novel.1223	-/-	2	1	novel.1223	1	novel.647
BP	GO:0019058	viral life cycle	2/555	31/4817	0.88752	0.999968	novel.647/novel.1223	-/-	2	1	novel.1223	1	novel.647
BP	GO:0019068	virion assembly	2/555	31/4817	0.88752	0.999968	novel.647/novel.1223	-/-	2	1	novel.1223	1	novel.647
BP	GO:0044403	symbiont process	2/555	31/4817	0.88752	0.999968	novel.647/novel.1223	-/-	2	1	novel.1223	1	novel.647
BP	GO:0044419	interspecies interaction between organisms	2/555	31/4817	0.88752	0.999968	novel.647/novel.1223	-/-	2	1	novel.1223	1	novel.647
BP	GO:0007017	microtubule-based process	7/555	87/4817	0.888503	0.999968	ENSFCAG00000005470/ENSFCAG00000004923/ENSFCAG00000028169/ENSFCAG00000015163/ENSFCAG00000031508/ENSFCAG00000002087/ENSFCAG00000033324	KIF18B/KIF13B/KIF26A/DNAH3/STMN3/KIF5A/ENSFCAG00000033324	7	1	ENSFCAG00000033324	6	ENSFCAG00000005470/ENSFCAG00000004923/ENSFCAG00000028169/ENSFCAG00000015163/ENSFCAG00000031508/ENSFCAG00000002087
BP	GO:0010629	negative regulation of gene expression	1/555	18/4817	0.890033	0.999968	ENSFCAG00000026386	HEXIM2	1	0		1	ENSFCAG00000026386
BP	GO:0051258	protein polymerization	1/555	18/4817	0.890033	0.999968	ENSFCAG00000005561	TMOD4	1	1	ENSFCAG00000005561	0
BP	GO:0006399	tRNA metabolic process	5/555	66/4817	0.891848	0.999968	ENSFCAG00000003102/ENSFCAG00000032363/ENSFCAG00000009491/ENSFCAG00000005178/ENSFCAG00000027207	TRMT6/ENSFCAG00000032363/MARS2/EARS2/QTRT2	5	5	ENSFCAG00000003102/ENSFCAG00000032363/ENSFCAG00000009491/ENSFCAG00000005178/ENSFCAG00000027207	0
BP	GO:0019752	carboxylic acid metabolic process	7/555	88/4817	0.895204	0.999968	ENSFCAG00000015724/ENSFCAG00000009491/ENSFCAG00000005178/ENSFCAG00000008350/ENSFCAG00000024226/ENSFCAG00000005111/ENSFCAG00000002210	ITIH4/MARS2/EARS2/ACACB/THA1/ASS1/ACOX2	7	3	ENSFCAG00000015724/ENSFCAG00000009491/ENSFCAG00000005178	4	ENSFCAG00000008350/ENSFCAG00000024226/ENSFCAG00000005111/ENSFCAG00000002210
BP	GO:0006082	organic acid metabolic process	7/555	89/4817	0.901562	0.999968	ENSFCAG00000015724/ENSFCAG00000009491/ENSFCAG00000005178/ENSFCAG00000008350/ENSFCAG00000024226/ENSFCAG00000005111/ENSFCAG00000002210	ITIH4/MARS2/EARS2/ACACB/THA1/ASS1/ACOX2	7	3	ENSFCAG00000015724/ENSFCAG00000009491/ENSFCAG00000005178	4	ENSFCAG00000008350/ENSFCAG00000024226/ENSFCAG00000005111/ENSFCAG00000002210
BP	GO:0043436	oxoacid metabolic process	7/555	89/4817	0.901562	0.999968	ENSFCAG00000015724/ENSFCAG00000009491/ENSFCAG00000005178/ENSFCAG00000008350/ENSFCAG00000024226/ENSFCAG00000005111/ENSFCAG00000002210	ITIH4/MARS2/EARS2/ACACB/THA1/ASS1/ACOX2	7	3	ENSFCAG00000015724/ENSFCAG00000009491/ENSFCAG00000005178	4	ENSFCAG00000008350/ENSFCAG00000024226/ENSFCAG00000005111/ENSFCAG00000002210
BP	GO:0000226	microtubule cytoskeleton organization	1/555	19/4817	0.902751	0.999968	ENSFCAG00000031508	STMN3	1	0		1	ENSFCAG00000031508
BP	GO:0043414	macromolecule methylation	1/555	19/4817	0.902751	0.999968	ENSFCAG00000003102	TRMT6	1	1	ENSFCAG00000003102	0
BP	GO:0072330	monocarboxylic acid biosynthetic process	1/555	19/4817	0.902751	0.999968	ENSFCAG00000008350	ACACB	1	0		1	ENSFCAG00000008350
BP	GO:0098655	cation transmembrane transport	3/555	45/4817	0.905237	0.999968	ENSFCAG00000007466/ENSFCAG00000013451/ENSFCAG00000000742	SLC40A1/ATP6V1B1/RYR3	3	1	ENSFCAG00000000742	2	ENSFCAG00000007466/ENSFCAG00000013451
BP	GO:0098660	inorganic ion transmembrane transport	3/555	45/4817	0.905237	0.999968	ENSFCAG00000007466/ENSFCAG00000013451/ENSFCAG00000000742	SLC40A1/ATP6V1B1/RYR3	3	1	ENSFCAG00000000742	2	ENSFCAG00000007466/ENSFCAG00000013451
BP	GO:0098662	inorganic cation transmembrane transport	3/555	45/4817	0.905237	0.999968	ENSFCAG00000007466/ENSFCAG00000013451/ENSFCAG00000000742	SLC40A1/ATP6V1B1/RYR3	3	1	ENSFCAG00000000742	2	ENSFCAG00000007466/ENSFCAG00000013451
BP	GO:0006511	ubiquitin-dependent protein catabolic process	2/555	33/4817	0.90751	0.999968	ENSFCAG00000014587/ENSFCAG00000009721	UBE4B/CUL9	2	0		2	ENSFCAG00000014587/ENSFCAG00000009721
BP	GO:0019941	modification-dependent protein catabolic process	2/555	33/4817	0.90751	0.999968	ENSFCAG00000014587/ENSFCAG00000009721	UBE4B/CUL9	2	0		2	ENSFCAG00000014587/ENSFCAG00000009721
BP	GO:0043632	modification-dependent macromolecule catabolic process	2/555	33/4817	0.90751	0.999968	ENSFCAG00000014587/ENSFCAG00000009721	UBE4B/CUL9	2	0		2	ENSFCAG00000014587/ENSFCAG00000009721
BP	GO:0051704	multi-organism process	3/555	46/4817	0.913055	0.999968	novel.647/ENSFCAG00000001009/novel.1223	-/BST2/-	3	1	novel.1223	2	novel.647/ENSFCAG00000001009
BP	GO:0006397	mRNA processing	2/555	34/4817	0.916211	0.999968	ENSFCAG00000002229/ENSFCAG00000024554	DBR1/RNASEL	2	1	ENSFCAG00000002229	1	ENSFCAG00000024554
BP	GO:0006915	apoptotic process	4/555	59/4817	0.921338	0.999968	ENSFCAG00000011634/ENSFCAG00000012928/ENSFCAG00000028694/ENSFCAG00000008561	DFFB/BCL2A1/BMF/CARD11	4	0		4	ENSFCAG00000011634/ENSFCAG00000012928/ENSFCAG00000028694/ENSFCAG00000008561
BP	GO:0008219	cell death	4/555	59/4817	0.921338	0.999968	ENSFCAG00000011634/ENSFCAG00000012928/ENSFCAG00000028694/ENSFCAG00000008561	DFFB/BCL2A1/BMF/CARD11	4	0		4	ENSFCAG00000011634/ENSFCAG00000012928/ENSFCAG00000028694/ENSFCAG00000008561
BP	GO:0012501	programmed cell death	4/555	59/4817	0.921338	0.999968	ENSFCAG00000011634/ENSFCAG00000012928/ENSFCAG00000028694/ENSFCAG00000008561	DFFB/BCL2A1/BMF/CARD11	4	0		4	ENSFCAG00000011634/ENSFCAG00000012928/ENSFCAG00000028694/ENSFCAG00000008561
BP	GO:0000003	reproduction	1/555	21/4817	0.92395	0.999968	ENSFCAG00000018221	SYCE1L	1	0		1	ENSFCAG00000018221
BP	GO:0000413	protein peptidyl-prolyl isomerization	1/555	21/4817	0.92395	0.999968	ENSFCAG00000005373	PPIL3	1	1	ENSFCAG00000005373	0
BP	GO:0018208	peptidyl-proline modification	1/555	21/4817	0.92395	0.999968	ENSFCAG00000005373	PPIL3	1	1	ENSFCAG00000005373	0
BP	GO:0022414	reproductive process	1/555	21/4817	0.92395	0.999968	ENSFCAG00000018221	SYCE1L	1	0		1	ENSFCAG00000018221
BP	GO:0065008	regulation of biological quality	6/555	83/4817	0.928691	0.999968	ENSFCAG00000014841/ENSFCAG00000007306/ENSFCAG00000018569/ENSFCAG00000000742/ENSFCAG00000023233/ENSFCAG00000005561	EDN1/TLN2/GRXCR1/RYR3/ENSFCAG00000023233/TMOD4	6	4	ENSFCAG00000014841/ENSFCAG00000000742/ENSFCAG00000023233/ENSFCAG00000005561	2	ENSFCAG00000007306/ENSFCAG00000018569
BP	GO:0043038	amino acid activation	2/555	36/4817	0.931357	0.999968	ENSFCAG00000009491/ENSFCAG00000005178	MARS2/EARS2	2	2	ENSFCAG00000009491/ENSFCAG00000005178	0
BP	GO:0043039	tRNA aminoacylation	2/555	36/4817	0.931357	0.999968	ENSFCAG00000009491/ENSFCAG00000005178	MARS2/EARS2	2	2	ENSFCAG00000009491/ENSFCAG00000005178	0
BP	GO:0006352	DNA-templated transcription, initiation	1/555	22/4817	0.932751	0.999968	ENSFCAG00000011715	TAF4B	1	1	ENSFCAG00000011715	0
BP	GO:0051336	regulation of hydrolase activity	1/555	22/4817	0.932751	0.999968	ENSFCAG00000013656	SYNGAP1	1	0		1	ENSFCAG00000013656
BP	GO:0018193	peptidyl-amino acid modification	3/555	49/4817	0.933118	0.999968	ENSFCAG00000005373/ENSFCAG00000036113/ENSFCAG00000007689	PPIL3/PADI4/ATAT1	3	1	ENSFCAG00000005373	2	ENSFCAG00000036113/ENSFCAG00000007689
BP	GO:0034220	ion transmembrane transport	3/555	49/4817	0.933118	0.999968	ENSFCAG00000007466/ENSFCAG00000013451/ENSFCAG00000000742	SLC40A1/ATP6V1B1/RYR3	3	1	ENSFCAG00000000742	2	ENSFCAG00000007466/ENSFCAG00000013451
BP	GO:0009150	purine ribonucleotide metabolic process	3/555	51/4817	0.944026	0.999968	ENSFCAG00000013451/ENSFCAG00000000939/ENSFCAG00000006436	ATP6V1B1/ADCY5/ADCY8	3	1	ENSFCAG00000006436	2	ENSFCAG00000013451/ENSFCAG00000000939
BP	GO:0009259	ribonucleotide metabolic process	3/555	51/4817	0.944026	0.999968	ENSFCAG00000013451/ENSFCAG00000000939/ENSFCAG00000006436	ATP6V1B1/ADCY5/ADCY8	3	1	ENSFCAG00000006436	2	ENSFCAG00000013451/ENSFCAG00000000939
BP	GO:1901565	organonitrogen compound catabolic process	4/555	65/4817	0.951621	0.999968	ENSFCAG00000014587/ENSFCAG00000009721/ENSFCAG00000012985/ENSFCAG00000003064	UBE4B/CUL9/CHAC1/GALC	4	2	ENSFCAG00000012985/ENSFCAG00000003064	2	ENSFCAG00000014587/ENSFCAG00000009721
BP	GO:0019693	ribose phosphate metabolic process	3/555	53/4817	0.953264	0.999968	ENSFCAG00000013451/ENSFCAG00000000939/ENSFCAG00000006436	ATP6V1B1/ADCY5/ADCY8	3	1	ENSFCAG00000006436	2	ENSFCAG00000013451/ENSFCAG00000000939
BP	GO:0006357	regulation of transcription by RNA polymerase II	1/555	25/4817	0.953507	0.999968	ENSFCAG00000026386	HEXIM2	1	0		1	ENSFCAG00000026386
BP	GO:0006163	purine nucleotide metabolic process	3/555	54/4817	0.95733	0.999968	ENSFCAG00000013451/ENSFCAG00000000939/ENSFCAG00000006436	ATP6V1B1/ADCY5/ADCY8	3	1	ENSFCAG00000006436	2	ENSFCAG00000013451/ENSFCAG00000000939
BP	GO:0009152	purine ribonucleotide biosynthetic process	2/555	41/4817	0.958686	0.999968	ENSFCAG00000000939/ENSFCAG00000006436	ADCY5/ADCY8	2	1	ENSFCAG00000006436	1	ENSFCAG00000000939
BP	GO:0009260	ribonucleotide biosynthetic process	2/555	41/4817	0.958686	0.999968	ENSFCAG00000000939/ENSFCAG00000006436	ADCY5/ADCY8	2	1	ENSFCAG00000006436	1	ENSFCAG00000000939
BP	GO:0046390	ribose phosphate biosynthetic process	2/555	41/4817	0.958686	0.999968	ENSFCAG00000000939/ENSFCAG00000006436	ADCY5/ADCY8	2	1	ENSFCAG00000006436	1	ENSFCAG00000000939
BP	GO:0006091	generation of precursor metabolites and energy	1/555	26/4817	0.958892	0.999968	novel.975	-	1	1	novel.975	0
BP	GO:0006869	lipid transport	1/555	26/4817	0.958892	0.999968	ENSFCAG00000043164	GLTPD2	1	1	ENSFCAG00000043164	0
BP	GO:0072521	purine-containing compound metabolic process	3/555	55/4817	0.961064	0.999968	ENSFCAG00000013451/ENSFCAG00000000939/ENSFCAG00000006436	ATP6V1B1/ADCY5/ADCY8	3	1	ENSFCAG00000006436	2	ENSFCAG00000013451/ENSFCAG00000000939
BP	GO:0044265	cellular macromolecule catabolic process	3/555	56/4817	0.964489	0.999968	ENSFCAG00000014587/ENSFCAG00000009721/ENSFCAG00000011634	UBE4B/CUL9/DFFB	3	0		3	ENSFCAG00000014587/ENSFCAG00000009721/ENSFCAG00000011634
BP	GO:0006366	transcription by RNA polymerase II	2/555	43/4817	0.966389	0.999968	ENSFCAG00000009577/ENSFCAG00000026386	SUPT3H/HEXIM2	2	0		2	ENSFCAG00000009577/ENSFCAG00000026386
BP	GO:0016071	mRNA metabolic process	2/555	43/4817	0.966389	0.999968	ENSFCAG00000002229/ENSFCAG00000024554	DBR1/RNASEL	2	1	ENSFCAG00000002229	1	ENSFCAG00000024554
BP	GO:0019725	cellular homeostasis	2/555	43/4817	0.966389	0.999968	ENSFCAG00000018569/ENSFCAG00000000742	GRXCR1/RYR3	2	1	ENSFCAG00000000742	1	ENSFCAG00000018569
BP	GO:0055086	nucleobase-containing small molecule metabolic process	6/555	94/4817	0.96787	0.999968	ENSFCAG00000013451/ENSFCAG00000026916/ENSFCAG00000002423/ENSFCAG00000000939/ENSFCAG00000006025/ENSFCAG00000006436	ATP6V1B1/PPAT/CTPS1/ADCY5/NT5C1A/ADCY8	6	3	ENSFCAG00000026916/ENSFCAG00000002423/ENSFCAG00000006436	3	ENSFCAG00000013451/ENSFCAG00000000939/ENSFCAG00000006025
BP	GO:0006164	purine nucleotide biosynthetic process	2/555	44/4817	0.969704	0.999968	ENSFCAG00000000939/ENSFCAG00000006436	ADCY5/ADCY8	2	1	ENSFCAG00000006436	1	ENSFCAG00000000939
BP	GO:0009117	nucleotide metabolic process	5/555	83/4817	0.970055	0.999968	ENSFCAG00000013451/ENSFCAG00000002423/ENSFCAG00000000939/ENSFCAG00000006025/ENSFCAG00000006436	ATP6V1B1/CTPS1/ADCY5/NT5C1A/ADCY8	5	2	ENSFCAG00000002423/ENSFCAG00000006436	3	ENSFCAG00000013451/ENSFCAG00000000939/ENSFCAG00000006025
BP	GO:0072522	purine-containing compound biosynthetic process	2/555	45/4817	0.972702	0.999968	ENSFCAG00000000939/ENSFCAG00000006436	ADCY5/ADCY8	2	1	ENSFCAG00000006436	1	ENSFCAG00000000939
BP	GO:0044248	cellular catabolic process	7/555	108/4817	0.972976	0.999968	ENSFCAG00000014587/ENSFCAG00000009721/ENSFCAG00000012985/ENSFCAG00000011634/ENSFCAG00000013637/ENSFCAG00000003064/ENSFCAG00000002210	UBE4B/CUL9/CHAC1/DFFB/ATG13/GALC/ACOX2	7	2	ENSFCAG00000012985/ENSFCAG00000003064	5	ENSFCAG00000014587/ENSFCAG00000009721/ENSFCAG00000011634/ENSFCAG00000013637/ENSFCAG00000002210
BP	GO:0070647	protein modification by small protein conjugation or removal	4/555	72/4817	0.973251	0.999968	ENSFCAG00000014587/ENSFCAG00000022506/ENSFCAG00000030232/ENSFCAG00000004976	UBE4B/MIB2/ENSFCAG00000030232/USP28	4	0		4	ENSFCAG00000014587/ENSFCAG00000022506/ENSFCAG00000030232/ENSFCAG00000004976
BP	GO:0009056	catabolic process	8/555	120/4817	0.973921	0.999968	ENSFCAG00000014587/ENSFCAG00000009721/ENSFCAG00000012985/ENSFCAG00000011634/ENSFCAG00000022678/ENSFCAG00000013637/ENSFCAG00000003064/ENSFCAG00000002210	UBE4B/CUL9/CHAC1/DFFB/LIPE/ATG13/GALC/ACOX2	8	2	ENSFCAG00000012985/ENSFCAG00000003064	6	ENSFCAG00000014587/ENSFCAG00000009721/ENSFCAG00000011634/ENSFCAG00000022678/ENSFCAG00000013637/ENSFCAG00000002210
BP	GO:0090407	organophosphate biosynthetic process	6/555	97/4817	0.97442	0.999968	ENSFCAG00000032898/ENSFCAG00000010727/ENSFCAG00000026395/ENSFCAG00000002423/ENSFCAG00000000939/ENSFCAG00000006436	SELENOI/PIGA/PIGW/CTPS1/ADCY5/ADCY8	6	5	ENSFCAG00000032898/ENSFCAG00000010727/ENSFCAG00000026395/ENSFCAG00000002423/ENSFCAG00000006436	1	ENSFCAG00000000939
BP	GO:0006753	nucleoside phosphate metabolic process	5/555	85/4817	0.974516	0.999968	ENSFCAG00000013451/ENSFCAG00000002423/ENSFCAG00000000939/ENSFCAG00000006025/ENSFCAG00000006436	ATP6V1B1/CTPS1/ADCY5/NT5C1A/ADCY8	5	2	ENSFCAG00000002423/ENSFCAG00000006436	3	ENSFCAG00000013451/ENSFCAG00000000939/ENSFCAG00000006025
BP	GO:0045454	cell redox homeostasis	1/555	30/4817	0.974883	0.999968	ENSFCAG00000018569	GRXCR1	1	0		1	ENSFCAG00000018569
BP	GO:0042592	homeostatic process	2/555	46/4817	0.975413	0.999968	ENSFCAG00000018569/ENSFCAG00000000742	GRXCR1/RYR3	2	1	ENSFCAG00000000742	1	ENSFCAG00000018569
BP	GO:0044257	cellular protein catabolic process	2/555	46/4817	0.975413	0.999968	ENSFCAG00000014587/ENSFCAG00000009721	UBE4B/CUL9	2	0		2	ENSFCAG00000014587/ENSFCAG00000009721
BP	GO:0044283	small molecule biosynthetic process	2/555	46/4817	0.975413	0.999968	ENSFCAG00000008350/ENSFCAG00000005111	ACACB/ASS1	2	0		2	ENSFCAG00000008350/ENSFCAG00000005111
BP	GO:0051603	proteolysis involved in cellular protein catabolic process	2/555	46/4817	0.975413	0.999968	ENSFCAG00000014587/ENSFCAG00000009721	UBE4B/CUL9	2	0		2	ENSFCAG00000014587/ENSFCAG00000009721
BP	GO:0006281	DNA repair	3/555	60/4817	0.97555	0.999968	ENSFCAG00000011357/ENSFCAG00000004956/ENSFCAG00000045745	NEIL1/NEIL3/NEIL2	3	0		3	ENSFCAG00000011357/ENSFCAG00000004956/ENSFCAG00000045745
BP	GO:0009057	macromolecule catabolic process	3/555	60/4817	0.97555	0.999968	ENSFCAG00000014587/ENSFCAG00000009721/ENSFCAG00000011634	UBE4B/CUL9/DFFB	3	0		3	ENSFCAG00000014587/ENSFCAG00000009721/ENSFCAG00000011634
BP	GO:0034655	nucleobase-containing compound catabolic process	1/555	31/4817	0.977795	0.999968	ENSFCAG00000011634	DFFB	1	0		1	ENSFCAG00000011634
BP	GO:1902600	proton transmembrane transport	1/555	31/4817	0.977795	0.999968	ENSFCAG00000013451	ATP6V1B1	1	0		1	ENSFCAG00000013451
BP	GO:1901575	organic substance catabolic process	7/555	111/4817	0.978315	0.999968	ENSFCAG00000014587/ENSFCAG00000009721/ENSFCAG00000012985/ENSFCAG00000011634/ENSFCAG00000022678/ENSFCAG00000003064/ENSFCAG00000002210	UBE4B/CUL9/CHAC1/DFFB/LIPE/GALC/ACOX2	7	2	ENSFCAG00000012985/ENSFCAG00000003064	5	ENSFCAG00000014587/ENSFCAG00000009721/ENSFCAG00000011634/ENSFCAG00000022678/ENSFCAG00000002210
BP	GO:0010941	regulation of cell death	2/555	48/4817	0.980077	0.999968	ENSFCAG00000012928/ENSFCAG00000008561	BCL2A1/CARD11	2	0		2	ENSFCAG00000012928/ENSFCAG00000008561
BP	GO:0042981	regulation of apoptotic process	2/555	48/4817	0.980077	0.999968	ENSFCAG00000012928/ENSFCAG00000008561	BCL2A1/CARD11	2	0		2	ENSFCAG00000012928/ENSFCAG00000008561
BP	GO:0043067	regulation of programmed cell death	2/555	48/4817	0.980077	0.999968	ENSFCAG00000012928/ENSFCAG00000008561	BCL2A1/CARD11	2	0		2	ENSFCAG00000012928/ENSFCAG00000008561
BP	GO:0006418	tRNA aminoacylation for protein translation	1/555	32/4817	0.98037	0.999968	ENSFCAG00000009491	MARS2	1	1	ENSFCAG00000009491	0
BP	GO:0046034	ATP metabolic process	1/555	33/4817	0.982647	0.999968	ENSFCAG00000013451	ATP6V1B1	1	0		1	ENSFCAG00000013451
BP	GO:0030163	protein catabolic process	2/555	50/4817	0.983878	0.999968	ENSFCAG00000014587/ENSFCAG00000009721	UBE4B/CUL9	2	0		2	ENSFCAG00000014587/ENSFCAG00000009721
BP	GO:0009108	coenzyme biosynthetic process	1/555	34/4817	0.98466	0.999968	ENSFCAG00000011965	MAT2A	1	1	ENSFCAG00000011965	0
BP	GO:0009144	purine nucleoside triphosphate metabolic process	1/555	34/4817	0.98466	0.999968	ENSFCAG00000013451	ATP6V1B1	1	0		1	ENSFCAG00000013451
BP	GO:0009199	ribonucleoside triphosphate metabolic process	1/555	34/4817	0.98466	0.999968	ENSFCAG00000013451	ATP6V1B1	1	0		1	ENSFCAG00000013451
BP	GO:0009205	purine ribonucleoside triphosphate metabolic process	1/555	34/4817	0.98466	0.999968	ENSFCAG00000013451	ATP6V1B1	1	0		1	ENSFCAG00000013451
BP	GO:0009165	nucleotide biosynthetic process	3/555	65/4817	0.984819	0.999968	ENSFCAG00000002423/ENSFCAG00000000939/ENSFCAG00000006436	CTPS1/ADCY5/ADCY8	3	2	ENSFCAG00000002423/ENSFCAG00000006436	1	ENSFCAG00000000939
BP	GO:1901293	nucleoside phosphate biosynthetic process	3/555	65/4817	0.984819	0.999968	ENSFCAG00000002423/ENSFCAG00000000939/ENSFCAG00000006436	CTPS1/ADCY5/ADCY8	3	2	ENSFCAG00000002423/ENSFCAG00000006436	1	ENSFCAG00000000939
BP	GO:0016579	protein deubiquitination	2/555	51/4817	0.985505	0.999968	ENSFCAG00000030232/ENSFCAG00000004976	ENSFCAG00000030232/USP28	2	0		2	ENSFCAG00000030232/ENSFCAG00000004976
BP	GO:0070646	protein modification by small protein removal	2/555	51/4817	0.985505	0.999968	ENSFCAG00000030232/ENSFCAG00000004976	ENSFCAG00000030232/USP28	2	0		2	ENSFCAG00000030232/ENSFCAG00000004976
BP	GO:0006974	cellular response to DNA damage stimulus	3/555	66/4817	0.986216	0.999968	ENSFCAG00000011357/ENSFCAG00000004956/ENSFCAG00000045745	NEIL1/NEIL3/NEIL2	3	0		3	ENSFCAG00000011357/ENSFCAG00000004956/ENSFCAG00000045745
BP	GO:0033554	cellular response to stress	3/555	66/4817	0.986216	0.999968	ENSFCAG00000011357/ENSFCAG00000004956/ENSFCAG00000045745	NEIL1/NEIL3/NEIL2	3	0		3	ENSFCAG00000011357/ENSFCAG00000004956/ENSFCAG00000045745
BP	GO:0009123	nucleoside monophosphate metabolic process	1/555	35/4817	0.98644	0.999968	ENSFCAG00000013451	ATP6V1B1	1	0		1	ENSFCAG00000013451
BP	GO:0009126	purine nucleoside monophosphate metabolic process	1/555	35/4817	0.98644	0.999968	ENSFCAG00000013451	ATP6V1B1	1	0		1	ENSFCAG00000013451
BP	GO:0009161	ribonucleoside monophosphate metabolic process	1/555	35/4817	0.98644	0.999968	ENSFCAG00000013451	ATP6V1B1	1	0		1	ENSFCAG00000013451
BP	GO:0009167	purine ribonucleoside monophosphate metabolic process	1/555	35/4817	0.98644	0.999968	ENSFCAG00000013451	ATP6V1B1	1	0		1	ENSFCAG00000013451
BP	GO:0019637	organophosphate metabolic process	9/555	142/4817	0.987556	0.999968	ENSFCAG00000013451/ENSFCAG00000032898/ENSFCAG00000010727/ENSFCAG00000026395/ENSFCAG00000002423/ENSFCAG00000045768/ENSFCAG00000000939/ENSFCAG00000006025/ENSFCAG00000006436	ATP6V1B1/SELENOI/PIGA/PIGW/CTPS1/ENSFCAG00000045768/ADCY5/NT5C1A/ADCY8	9	5	ENSFCAG00000032898/ENSFCAG00000010727/ENSFCAG00000026395/ENSFCAG00000002423/ENSFCAG00000006436	4	ENSFCAG00000013451/ENSFCAG00000045768/ENSFCAG00000000939/ENSFCAG00000006025
BP	GO:0009141	nucleoside triphosphate metabolic process	1/555	36/4817	0.988014	0.999968	ENSFCAG00000013451	ATP6V1B1	1	0		1	ENSFCAG00000013451
BP	GO:0044270	cellular nitrogen compound catabolic process	1/555	36/4817	0.988014	0.999968	ENSFCAG00000011634	DFFB	1	0		1	ENSFCAG00000011634
BP	GO:0046700	heterocycle catabolic process	1/555	36/4817	0.988014	0.999968	ENSFCAG00000011634	DFFB	1	0		1	ENSFCAG00000011634
BP	GO:0044281	small molecule metabolic process	14/555	199/4817	0.988051	0.999968	ENSFCAG00000013451/ENSFCAG00000026916/ENSFCAG00000002423/ENSFCAG00000022678/ENSFCAG00000015724/ENSFCAG00000009491/ENSFCAG00000000939/ENSFCAG00000005178/ENSFCAG00000008350/ENSFCAG00000024226/ENSFCAG00000005111/ENSFCAG00000006025/ENSFCAG00000002210/ENSFCAG00000006436	ATP6V1B1/PPAT/CTPS1/LIPE/ITIH4/MARS2/ADCY5/EARS2/ACACB/THA1/ASS1/NT5C1A/ACOX2/ADCY8	14	6	ENSFCAG00000026916/ENSFCAG00000002423/ENSFCAG00000015724/ENSFCAG00000009491/ENSFCAG00000005178/ENSFCAG00000006436	8	ENSFCAG00000013451/ENSFCAG00000022678/ENSFCAG00000000939/ENSFCAG00000008350/ENSFCAG00000024226/ENSFCAG00000005111/ENSFCAG00000006025/ENSFCAG00000002210
BP	GO:0051186	cofactor metabolic process	2/555	55/4817	0.990557	0.999968	ENSFCAG00000011965/ENSFCAG00000012985	MAT2A/CHAC1	2	2	ENSFCAG00000011965/ENSFCAG00000012985	0
BP	GO:0006732	coenzyme metabolic process	1/555	38/4817	0.990635	0.999968	ENSFCAG00000011965	MAT2A	1	1	ENSFCAG00000011965	0
BP	GO:0019439	aromatic compound catabolic process	1/555	38/4817	0.990635	0.999968	ENSFCAG00000011634	DFFB	1	0		1	ENSFCAG00000011634
BP	GO:1901361	organic cyclic compound catabolic process	1/555	38/4817	0.990635	0.999968	ENSFCAG00000011634	DFFB	1	0		1	ENSFCAG00000011634
BP	GO:0006950	response to stress	5/555	100/4817	0.992809	0.999968	ENSFCAG00000011357/ENSFCAG00000005081/ENSFCAG00000004956/ENSFCAG00000001009/ENSFCAG00000045745	NEIL1/SESN3/NEIL3/BST2/NEIL2	5	0		5	ENSFCAG00000011357/ENSFCAG00000005081/ENSFCAG00000004956/ENSFCAG00000001009/ENSFCAG00000045745
BP	GO:0006260	DNA replication	1/555	41/4817	0.993534	0.999968	ENSFCAG00000002498	POLE	1	0		1	ENSFCAG00000002498
BP	GO:0051188	cofactor biosynthetic process	1/555	41/4817	0.993534	0.999968	ENSFCAG00000011965	MAT2A	1	1	ENSFCAG00000011965	0
BP	GO:0016192	vesicle-mediated transport	5/555	104/4817	0.994942	0.999968	ENSFCAG00000053179/ENSFCAG00000037591/ENSFCAG00000028267/ENSFCAG00000007538/ENSFCAG00000002598	VAMP9/STX11/COPG2/STX3/STX1B	5	1	ENSFCAG00000053179	4	ENSFCAG00000037591/ENSFCAG00000028267/ENSFCAG00000007538/ENSFCAG00000002598
BP	GO:0006259	DNA metabolic process	6/555	121/4817	0.996386	0.999968	ENSFCAG00000002498/ENSFCAG00000011357/ENSFCAG00000011634/ENSFCAG00000004956/ENSFCAG00000022064/ENSFCAG00000045745	POLE/NEIL1/DFFB/NEIL3/THAP9/NEIL2	6	1	ENSFCAG00000022064	5	ENSFCAG00000002498/ENSFCAG00000011357/ENSFCAG00000011634/ENSFCAG00000004956/ENSFCAG00000045745
BP	GO:0043603	cellular amide metabolic process	11/555	195/4817	0.998561	0.999968	ENSFCAG00000009949/ENSFCAG00000012985/ENSFCAG00000009491/ENSFCAG00000022178/ENSFCAG00000040566/ENSFCAG00000026407/ENSFCAG00000045696/ENSFCAG00000030023/ENSFCAG00000046288/ENSFCAG00000003064/ENSFCAG00000011737	EIF4E/CHAC1/MARS2/ENSFCAG00000022178/ACER1/ENSFCAG00000026407/ENSFCAG00000045696/ENSFCAG00000030023/ENSFCAG00000046288/GALC/RPL3L	11	10	ENSFCAG00000009949/ENSFCAG00000012985/ENSFCAG00000009491/ENSFCAG00000022178/ENSFCAG00000040566/ENSFCAG00000026407/ENSFCAG00000045696/ENSFCAG00000030023/ENSFCAG00000046288/ENSFCAG00000003064	1	ENSFCAG00000011737
BP	GO:0071705	nitrogen compound transport	5/555	121/4817	0.998929	0.999968	ENSFCAG00000040642/ENSFCAG00000006045/ENSFCAG00000012789/ENSFCAG00000007817/ENSFCAG00000028267	ENSFCAG00000040642/SEC61A2/ENSFCAG00000012789/AKAP5/COPG2	5	2	ENSFCAG00000006045/ENSFCAG00000012789	3	ENSFCAG00000040642/ENSFCAG00000007817/ENSFCAG00000028267
BP	GO:0008104	protein localization	4/555	111/4817	0.999309	0.999968	ENSFCAG00000007306/ENSFCAG00000006045/ENSFCAG00000007817/ENSFCAG00000028267	TLN2/SEC61A2/AKAP5/COPG2	4	1	ENSFCAG00000006045	3	ENSFCAG00000007306/ENSFCAG00000007817/ENSFCAG00000028267
BP	GO:1901566	organonitrogen compound biosynthetic process	21/555	322/4817	0.999326	0.999968	ENSFCAG00000009949/ENSFCAG00000028033/ENSFCAG00000001264/ENSFCAG00000010727/ENSFCAG00000026395/ENSFCAG00000002423/ENSFCAG00000009491/ENSFCAG00000022178/ENSFCAG00000000939/ENSFCAG00000026407/ENSFCAG00000045696/ENSFCAG00000005111/ENSFCAG00000028053/ENSFCAG00000004015/ENSFCAG00000030023/ENSFCAG00000046288/ENSFCAG00000012542/ENSFCAG00000026742/ENSFCAG00000012111/ENSFCAG00000011737/ENSFCAG00000006436	EIF4E/ENSFCAG00000028033/UGGT1/PIGA/PIGW/CTPS1/MARS2/ENSFCAG00000022178/ADCY5/ENSFCAG00000026407/ENSFCAG00000045696/ASS1/ST8SIA2/B3GALT4/ENSFCAG00000030023/ENSFCAG00000046288/B3GNT7/ST6GAL2/B3GNT4/RPL3L/ADCY8	21	16	ENSFCAG00000009949/ENSFCAG00000028033/ENSFCAG00000001264/ENSFCAG00000010727/ENSFCAG00000026395/ENSFCAG00000002423/ENSFCAG00000009491/ENSFCAG00000022178/ENSFCAG00000026407/ENSFCAG00000045696/ENSFCAG00000028053/ENSFCAG00000004015/ENSFCAG00000030023/ENSFCAG00000046288/ENSFCAG00000012111/ENSFCAG00000006436	5	ENSFCAG00000000939/ENSFCAG00000005111/ENSFCAG00000012542/ENSFCAG00000026742/ENSFCAG00000011737
BP	GO:0034613	cellular protein localization	3/555	96/4817	0.999343	0.999968	ENSFCAG00000007306/ENSFCAG00000007817/ENSFCAG00000028267	TLN2/AKAP5/COPG2	3	0		3	ENSFCAG00000007306/ENSFCAG00000007817/ENSFCAG00000028267
BP	GO:0070727	cellular macromolecule localization	3/555	96/4817	0.999343	0.999968	ENSFCAG00000007306/ENSFCAG00000007817/ENSFCAG00000028267	TLN2/AKAP5/COPG2	3	0		3	ENSFCAG00000007306/ENSFCAG00000007817/ENSFCAG00000028267
BP	GO:0033036	macromolecule localization	6/555	142/4817	0.999442	0.999968	ENSFCAG00000007306/ENSFCAG00000006045/ENSFCAG00000007817/ENSFCAG00000028267/ENSFCAG00000023233/ENSFCAG00000043164	TLN2/SEC61A2/AKAP5/COPG2/ENSFCAG00000023233/GLTPD2	6	3	ENSFCAG00000006045/ENSFCAG00000023233/ENSFCAG00000043164	3	ENSFCAG00000007306/ENSFCAG00000007817/ENSFCAG00000028267
BP	GO:0006518	peptide metabolic process	9/555	188/4817	0.999665	0.999968	ENSFCAG00000009949/ENSFCAG00000012985/ENSFCAG00000009491/ENSFCAG00000022178/ENSFCAG00000026407/ENSFCAG00000045696/ENSFCAG00000030023/ENSFCAG00000046288/ENSFCAG00000011737	EIF4E/CHAC1/MARS2/ENSFCAG00000022178/ENSFCAG00000026407/ENSFCAG00000045696/ENSFCAG00000030023/ENSFCAG00000046288/RPL3L	9	8	ENSFCAG00000009949/ENSFCAG00000012985/ENSFCAG00000009491/ENSFCAG00000022178/ENSFCAG00000026407/ENSFCAG00000045696/ENSFCAG00000030023/ENSFCAG00000046288	1	ENSFCAG00000011737
BP	GO:0015031	protein transport	3/555	103/4817	0.999687	0.999968	ENSFCAG00000006045/ENSFCAG00000007817/ENSFCAG00000028267	SEC61A2/AKAP5/COPG2	3	1	ENSFCAG00000006045	2	ENSFCAG00000007817/ENSFCAG00000028267
BP	GO:0015833	peptide transport	3/555	103/4817	0.999687	0.999968	ENSFCAG00000006045/ENSFCAG00000007817/ENSFCAG00000028267	SEC61A2/AKAP5/COPG2	3	1	ENSFCAG00000006045	2	ENSFCAG00000007817/ENSFCAG00000028267
BP	GO:0045184	establishment of protein localization	3/555	104/4817	0.999719	0.999968	ENSFCAG00000006045/ENSFCAG00000007817/ENSFCAG00000028267	SEC61A2/AKAP5/COPG2	3	1	ENSFCAG00000006045	2	ENSFCAG00000007817/ENSFCAG00000028267
BP	GO:0006886	intracellular protein transport	2/555	87/4817	0.999731	0.999968	ENSFCAG00000007817/ENSFCAG00000028267	AKAP5/COPG2	2	0		2	ENSFCAG00000007817/ENSFCAG00000028267
BP	GO:0042886	amide transport	3/555	105/4817	0.999747	0.999968	ENSFCAG00000006045/ENSFCAG00000007817/ENSFCAG00000028267	SEC61A2/AKAP5/COPG2	3	1	ENSFCAG00000006045	2	ENSFCAG00000007817/ENSFCAG00000028267
BP	GO:0006412	translation	8/555	181/4817	0.999805	0.999968	ENSFCAG00000009949/ENSFCAG00000009491/ENSFCAG00000022178/ENSFCAG00000026407/ENSFCAG00000045696/ENSFCAG00000030023/ENSFCAG00000046288/ENSFCAG00000011737	EIF4E/MARS2/ENSFCAG00000022178/ENSFCAG00000026407/ENSFCAG00000045696/ENSFCAG00000030023/ENSFCAG00000046288/RPL3L	8	7	ENSFCAG00000009949/ENSFCAG00000009491/ENSFCAG00000022178/ENSFCAG00000026407/ENSFCAG00000045696/ENSFCAG00000030023/ENSFCAG00000046288	1	ENSFCAG00000011737
BP	GO:0043043	peptide biosynthetic process	8/555	183/4817	0.999837	0.999968	ENSFCAG00000009949/ENSFCAG00000009491/ENSFCAG00000022178/ENSFCAG00000026407/ENSFCAG00000045696/ENSFCAG00000030023/ENSFCAG00000046288/ENSFCAG00000011737	EIF4E/MARS2/ENSFCAG00000022178/ENSFCAG00000026407/ENSFCAG00000045696/ENSFCAG00000030023/ENSFCAG00000046288/RPL3L	8	7	ENSFCAG00000009949/ENSFCAG00000009491/ENSFCAG00000022178/ENSFCAG00000026407/ENSFCAG00000045696/ENSFCAG00000030023/ENSFCAG00000046288	1	ENSFCAG00000011737
BP	GO:0043604	amide biosynthetic process	8/555	186/4817	0.999875	0.999968	ENSFCAG00000009949/ENSFCAG00000009491/ENSFCAG00000022178/ENSFCAG00000026407/ENSFCAG00000045696/ENSFCAG00000030023/ENSFCAG00000046288/ENSFCAG00000011737	EIF4E/MARS2/ENSFCAG00000022178/ENSFCAG00000026407/ENSFCAG00000045696/ENSFCAG00000030023/ENSFCAG00000046288/RPL3L	8	7	ENSFCAG00000009949/ENSFCAG00000009491/ENSFCAG00000022178/ENSFCAG00000026407/ENSFCAG00000045696/ENSFCAG00000030023/ENSFCAG00000046288	1	ENSFCAG00000011737
BP	GO:0071702	organic substance transport	5/555	146/4817	0.999905	0.999968	ENSFCAG00000040642/ENSFCAG00000006045/ENSFCAG00000007817/ENSFCAG00000028267/ENSFCAG00000043164	ENSFCAG00000040642/SEC61A2/AKAP5/COPG2/GLTPD2	5	2	ENSFCAG00000006045/ENSFCAG00000043164	3	ENSFCAG00000040642/ENSFCAG00000007817/ENSFCAG00000028267
BP	GO:0046907	intracellular transport	2/555	102/4817	0.999952	0.999968	ENSFCAG00000007817/ENSFCAG00000028267	AKAP5/COPG2	2	0		2	ENSFCAG00000007817/ENSFCAG00000028267
BP	GO:0051649	establishment of localization in cell	2/555	103/4817	0.999957	0.999968	ENSFCAG00000007817/ENSFCAG00000028267	AKAP5/COPG2	2	0		2	ENSFCAG00000007817/ENSFCAG00000028267
BP	GO:0051641	cellular localization	3/555	124/4817	0.999968	0.999968	ENSFCAG00000007306/ENSFCAG00000007817/ENSFCAG00000028267	TLN2/AKAP5/COPG2	3	0		3	ENSFCAG00000007306/ENSFCAG00000007817/ENSFCAG00000028267
CC	GO:0098791	Golgi subcompartment	2/364	15/2935	0.571961	1	ENSFCAG00000022561/ENSFCAG00000007580	MGAT2/B4GALNT4	2	1	ENSFCAG00000022561	1	ENSFCAG00000007580
CC	GO:0005667	transcription factor complex	2/364	16/2935	0.608201	1	ENSFCAG00000010756/ENSFCAG00000011715	E2F7/TAF4B	2	1	ENSFCAG00000011715	1	ENSFCAG00000010756
CC	GO:0005634	nucleus	52/364	433/2935	0.631226	1	ENSFCAG00000044498/ENSFCAG00000011220/ENSFCAG00000004277/ENSFCAG00000014332/ENSFCAG00000010841/ENSFCAG00000002109/ENSFCAG00000045290/ENSFCAG00000002498/ENSFCAG00000029278/ENSFCAG00000029595/ENSFCAG00000006079/ENSFCAG00000013983/ENSFCAG00000022846/ENSFCAG00000006313/ENSFCAG00000045340/ENSFCAG00000011634/ENSFCAG00000014996/ENSFCAG00000042412/ENSFCAG00000005081/ENSFCAG00000000241/ENSFCAG00000008473/…	ENSFCAG00000044498/BMS1/H1-0/RRS1/MAFB/ENSFCAG00000002109/CITED4/POLE/ETV1/CITED2/ENSFCAG00000006079/FTSJ3/POLB/TSR1/HJURP/DFFB/NR1D1/ENSFCAG00000042412/SESN3/HNF1B/NFIB/ENSFCAG00000005962/ENSFCAG00000005970/CCNJ/ENSFCAG00000051764/NFIX/TBX20/ERG/CDKN1C/TAF4B/NR4A2/PBX1/NFIA/HEXIM2/ENSFCAG00000042273/CITED1/AR/GATA4/ESRRA/HSF4/NR4A3/ENSFCAG00000044742/VGLL2/ENSFCAG00000053543/BACH2/CCNA1/RORC/ROR…	52	20	ENSFCAG00000011220/ENSFCAG00000014332/ENSFCAG00000010841/ENSFCAG00000002109/ENSFCAG00000029595/ENSFCAG00000006079/ENSFCAG00000013983/ENSFCAG00000022846/ENSFCAG00000006313/ENSFCAG00000042412/ENSFCAG00000005962/ENSFCAG00000005970/ENSFCAG00000028842/ENSFCAG00000051764/ENSFCAG00000007485/ENSFCAG00000011715/ENSFCAG00000042273/ENSFCAG00000030862/ENSFCAG00000043286/ENSFCAG00000028538	32	ENSFCAG00000044498/ENSFCAG00000004277/ENSFCAG00000045290/ENSFCAG00000002498/ENSFCAG00000029278/ENSFCAG00000045340/ENSFCAG00000011634/ENSFCAG00000014996/ENSFCAG00000005081/ENSFCAG00000000241/ENSFCAG00000008473/ENSFCAG00000000481/ENSFCAG00000013004/ENSFCAG00000044319/ENSFCAG00000011696/ENSFCAG00000005533/ENSFCAG00000005997/ENSFCAG00000026386/ENSFCAG00000023693/ENSFCAG00000007325/ENSFCAG00000015036/…
CC	GO:0061695	transferase complex, transferring phosphorus-containing groups	2/364	17/2935	0.642063	1	ENSFCAG00000013637/ENSFCAG00000011715	ATG13/TAF4B	2	1	ENSFCAG00000011715	1	ENSFCAG00000013637
CC	GO:0005887	integral component of plasma membrane	2/364	18/2935	0.673578	1	ENSFCAG00000030431/ENSFCAG00000009513	ATP1B3/KCNB1	2	1	ENSFCAG00000030431	1	ENSFCAG00000009513
CC	GO:0044431	Golgi apparatus part	3/364	28/2935	0.693546	1	ENSFCAG00000022561/ENSFCAG00000007580/ENSFCAG00000028267	MGAT2/B4GALNT4/COPG2	3	1	ENSFCAG00000022561	2	ENSFCAG00000007580/ENSFCAG00000028267
CC	GO:1990234	transferase complex	4/364	39/2935	0.731257	1	ENSFCAG00000014587/ENSFCAG00000003102/ENSFCAG00000013637/ENSFCAG00000011715	UBE4B/TRMT6/ATG13/TAF4B	4	2	ENSFCAG00000003102/ENSFCAG00000011715	2	ENSFCAG00000014587/ENSFCAG00000013637
CC	GO:0000793	condensed chromosome	1/364	10/2935	0.734543	1	ENSFCAG00000018221	SYCE1L	1	0		1	ENSFCAG00000018221
CC	GO:0031226	intrinsic component of plasma membrane	2/364	21/2935	0.754739	1	ENSFCAG00000030431/ENSFCAG00000009513	ATP1B3/KCNB1	2	1	ENSFCAG00000030431	1	ENSFCAG00000009513
CC	GO:1902495	transmembrane transporter complex	2/364	21/2935	0.754739	1	ENSFCAG00000030431/ENSFCAG00000009513	ATP1B3/KCNB1	2	1	ENSFCAG00000030431	1	ENSFCAG00000009513
CC	GO:1990351	transporter complex	2/364	21/2935	0.754739	1	ENSFCAG00000030431/ENSFCAG00000009513	ATP1B3/KCNB1	2	1	ENSFCAG00000030431	1	ENSFCAG00000009513
CC	GO:0044454	nuclear chromosome part	1/364	11/2935	0.767577	1	ENSFCAG00000018221	SYCE1L	1	0		1	ENSFCAG00000018221
CC	GO:0005794	Golgi apparatus	3/364	32/2935	0.778004	1	ENSFCAG00000022561/ENSFCAG00000007580/ENSFCAG00000028267	MGAT2/B4GALNT4/COPG2	3	1	ENSFCAG00000022561	2	ENSFCAG00000007580/ENSFCAG00000028267
CC	GO:0016591	DNA-directed RNA polymerase II, holoenzyme	1/364	12/2935	0.796511	1	ENSFCAG00000011715	TAF4B	1	1	ENSFCAG00000011715	0
CC	GO:0000139	Golgi membrane	1/364	13/2935	0.821851	1	ENSFCAG00000007580	B4GALNT4	1	0		1	ENSFCAG00000007580
CC	GO:0000228	nuclear chromosome	1/364	13/2935	0.821851	1	ENSFCAG00000018221	SYCE1L	1	0		1	ENSFCAG00000018221
CC	GO:0000428	DNA-directed RNA polymerase complex	1/364	13/2935	0.821851	1	ENSFCAG00000011715	TAF4B	1	1	ENSFCAG00000011715	0
CC	GO:0005777	peroxisome	1/364	13/2935	0.821851	1	ENSFCAG00000002210	ACOX2	1	0		1	ENSFCAG00000002210
CC	GO:0042579	microbody	1/364	13/2935	0.821851	1	ENSFCAG00000002210	ACOX2	1	0		1	ENSFCAG00000002210
CC	GO:0055029	nuclear DNA-directed RNA polymerase complex	1/364	13/2935	0.821851	1	ENSFCAG00000011715	TAF4B	1	1	ENSFCAG00000011715	0
CC	GO:0015630	microtubule cytoskeleton	3/364	36/2935	0.842374	1	ENSFCAG00000008625/ENSFCAG00000007689/ENSFCAG00000015163	CDK5RAP2/ATAT1/DNAH3	3	0		3	ENSFCAG00000008625/ENSFCAG00000007689/ENSFCAG00000015163
CC	GO:0005798	Golgi-associated vesicle	1/364	14/2935	0.844044	1	ENSFCAG00000028267	COPG2	1	0		1	ENSFCAG00000028267
CC	GO:0012506	vesicle membrane	1/364	14/2935	0.844044	1	ENSFCAG00000028267	COPG2	1	0		1	ENSFCAG00000028267
CC	GO:0030120	vesicle coat	1/364	14/2935	0.844044	1	ENSFCAG00000028267	COPG2	1	0		1	ENSFCAG00000028267
CC	GO:0030135	coated vesicle	1/364	14/2935	0.844044	1	ENSFCAG00000028267	COPG2	1	0		1	ENSFCAG00000028267
CC	GO:0030659	cytoplasmic vesicle membrane	1/364	14/2935	0.844044	1	ENSFCAG00000028267	COPG2	1	0		1	ENSFCAG00000028267
CC	GO:0030660	Golgi-associated vesicle membrane	1/364	14/2935	0.844044	1	ENSFCAG00000028267	COPG2	1	0		1	ENSFCAG00000028267
CC	GO:0030662	coated vesicle membrane	1/364	14/2935	0.844044	1	ENSFCAG00000028267	COPG2	1	0		1	ENSFCAG00000028267
CC	GO:0031410	cytoplasmic vesicle	2/364	26/2935	0.851517	1	ENSFCAG00000028267/ENSFCAG00000007474	COPG2/CHGA	2	1	ENSFCAG00000007474	1	ENSFCAG00000028267
CC	GO:0031982	vesicle	2/364	26/2935	0.851517	1	ENSFCAG00000028267/ENSFCAG00000007474	COPG2/CHGA	2	1	ENSFCAG00000007474	1	ENSFCAG00000028267
CC	GO:0097708	intracellular vesicle	2/364	26/2935	0.851517	1	ENSFCAG00000028267/ENSFCAG00000007474	COPG2/CHGA	2	1	ENSFCAG00000007474	1	ENSFCAG00000028267
CC	GO:0030880	RNA polymerase complex	1/364	15/2935	0.863478	1	ENSFCAG00000011715	TAF4B	1	1	ENSFCAG00000011715	0
CC	GO:0034702	ion channel complex	1/364	18/2935	0.908447	1	ENSFCAG00000009513	KCNB1	1	0		1	ENSFCAG00000009513
CC	GO:0034703	cation channel complex	1/364	18/2935	0.908447	1	ENSFCAG00000009513	KCNB1	1	0		1	ENSFCAG00000009513
CC	GO:0005886	plasma membrane	4/364	53/2935	0.910095	1	ENSFCAG00000030431/ENSFCAG00000000939/ENSFCAG00000009513/ENSFCAG00000006436	ATP1B3/ADCY5/KCNB1/ADCY8	4	2	ENSFCAG00000030431/ENSFCAG00000006436	2	ENSFCAG00000000939/ENSFCAG00000009513
CC	GO:0030286	dynein complex	1/364	20/2935	0.929874	1	ENSFCAG00000015163	DNAH3	1	0		1	ENSFCAG00000015163
CC	GO:0044433	cytoplasmic vesicle part	1/364	20/2935	0.929874	1	ENSFCAG00000028267	COPG2	1	0		1	ENSFCAG00000028267
CC	GO:0031984	organelle subcompartment	3/364	47/2935	0.943261	1	ENSFCAG00000022561/ENSFCAG00000041839/ENSFCAG00000007580	MGAT2/ENSFCAG00000041839/B4GALNT4	3	1	ENSFCAG00000022561	2	ENSFCAG00000041839/ENSFCAG00000007580
CC	GO:0005615	extracellular space	1/364	22/2935	0.946297	1	ENSFCAG00000030909	ENSFCAG00000030909	1	1	ENSFCAG00000030909	0
CC	GO:0005783	endoplasmic reticulum	3/364	48/2935	0.94854	1	ENSFCAG00000000479/ENSFCAG00000041839/ENSFCAG00000044942	CALR/ENSFCAG00000041839/SERP2	3	1	ENSFCAG00000000479	2	ENSFCAG00000041839/ENSFCAG00000044942
CC	GO:0098797	plasma membrane protein complex	2/364	37/2935	0.954457	1	ENSFCAG00000030431/ENSFCAG00000009513	ATP1B3/KCNB1	2	1	ENSFCAG00000030431	1	ENSFCAG00000009513
CC	GO:0005875	microtubule associated complex	1/364	24/2935	0.958881	1	ENSFCAG00000015163	DNAH3	1	0		1	ENSFCAG00000015163
CC	GO:0071944	cell periphery	4/364	62/2935	0.959358	1	ENSFCAG00000030431/ENSFCAG00000000939/ENSFCAG00000009513/ENSFCAG00000006436	ATP1B3/ADCY5/KCNB1/ADCY8	4	2	ENSFCAG00000030431/ENSFCAG00000006436	2	ENSFCAG00000000939/ENSFCAG00000009513
CC	GO:0030117	membrane coat	1/364	26/2935	0.968523	1	ENSFCAG00000028267	COPG2	1	0		1	ENSFCAG00000028267
CC	GO:0048475	coated membrane	1/364	26/2935	0.968523	1	ENSFCAG00000028267	COPG2	1	0		1	ENSFCAG00000028267
CC	GO:0044459	plasma membrane part	2/364	45/2935	0.98158	1	ENSFCAG00000030431/ENSFCAG00000009513	ATP1B3/KCNB1	2	1	ENSFCAG00000030431	1	ENSFCAG00000009513
CC	GO:0012505	endomembrane system	7/364	105/2935	0.982293	1	ENSFCAG00000000479/ENSFCAG00000022561/ENSFCAG00000041839/ENSFCAG00000007580/ENSFCAG00000044942/ENSFCAG00000028267/ENSFCAG00000007474	CALR/MGAT2/ENSFCAG00000041839/B4GALNT4/SERP2/COPG2/CHGA	7	3	ENSFCAG00000000479/ENSFCAG00000022561/ENSFCAG00000007474	4	ENSFCAG00000041839/ENSFCAG00000007580/ENSFCAG00000044942/ENSFCAG00000028267
CC	GO:0005789	endoplasmic reticulum membrane	1/364	32/2935	0.985896	1	ENSFCAG00000041839	ENSFCAG00000041839	1	0		1	ENSFCAG00000041839
CC	GO:0042175	nuclear outer membrane-endoplasmic reticulum membrane network	1/364	32/2935	0.985896	1	ENSFCAG00000041839	ENSFCAG00000041839	1	0		1	ENSFCAG00000041839
CC	GO:0098827	endoplasmic reticulum subcompartment	1/364	32/2935	0.985896	1	ENSFCAG00000041839	ENSFCAG00000041839	1	0		1	ENSFCAG00000041839
CC	GO:0044432	endoplasmic reticulum part	1/364	33/2935	0.987665	1	ENSFCAG00000041839	ENSFCAG00000041839	1	0		1	ENSFCAG00000041839
CC	GO:0098588	bounding membrane of organelle	2/364	54/2935	0.993557	1	ENSFCAG00000007580/ENSFCAG00000028267	B4GALNT4/COPG2	2	0		2	ENSFCAG00000007580/ENSFCAG00000028267
CC	GO:0098805	whole membrane	1/364	40/2935	0.995178	1	ENSFCAG00000028267	COPG2	1	0		1	ENSFCAG00000028267
CC	GO:1902494	catalytic complex	6/364	109/2935	0.995407	1	ENSFCAG00000030431/ENSFCAG00000014587/ENSFCAG00000003102/ENSFCAG00000013637/ENSFCAG00000011715/ENSFCAG00000015163	ATP1B3/UBE4B/TRMT6/ATG13/TAF4B/DNAH3	6	3	ENSFCAG00000030431/ENSFCAG00000003102/ENSFCAG00000011715	3	ENSFCAG00000014587/ENSFCAG00000013637/ENSFCAG00000015163
CC	GO:0005840	ribosome	6/364	130/2935	0.999399	1	ENSFCAG00000022178/ENSFCAG00000026407/ENSFCAG00000045696/ENSFCAG00000030023/ENSFCAG00000046288/ENSFCAG00000011737	ENSFCAG00000022178/ENSFCAG00000026407/ENSFCAG00000045696/ENSFCAG00000030023/ENSFCAG00000046288/RPL3L	6	5	ENSFCAG00000022178/ENSFCAG00000026407/ENSFCAG00000045696/ENSFCAG00000030023/ENSFCAG00000046288	1	ENSFCAG00000011737
CC	GO:0005654	nucleoplasm	1/364	58/2935	0.999574	1	ENSFCAG00000011715	TAF4B	1	1	ENSFCAG00000011715	0
CC	GO:0044451	nucleoplasm part	1/364	58/2935	0.999574	1	ENSFCAG00000011715	TAF4B	1	1	ENSFCAG00000011715	0
CC	GO:0031981	nuclear lumen	2/364	78/2935	0.999651	1	ENSFCAG00000011715/ENSFCAG00000018221	TAF4B/SYCE1L	2	1	ENSFCAG00000011715	1	ENSFCAG00000018221
CC	GO:0031090	organelle membrane	2/364	83/2935	0.999813	1	ENSFCAG00000007580/ENSFCAG00000028267	B4GALNT4/COPG2	2	0		2	ENSFCAG00000007580/ENSFCAG00000028267
CC	GO:0031974	membrane-enclosed lumen	2/364	88/2935	0.9999	1	ENSFCAG00000011715/ENSFCAG00000018221	TAF4B/SYCE1L	2	1	ENSFCAG00000011715	1	ENSFCAG00000018221
CC	GO:0043233	organelle lumen	2/364	88/2935	0.9999	1	ENSFCAG00000011715/ENSFCAG00000018221	TAF4B/SYCE1L	2	1	ENSFCAG00000011715	1	ENSFCAG00000018221
CC	GO:0070013	intracellular organelle lumen	2/364	88/2935	0.9999	1	ENSFCAG00000011715/ENSFCAG00000018221	TAF4B/SYCE1L	2	1	ENSFCAG00000011715	1	ENSFCAG00000018221
CC	GO:1990904	ribonucleoprotein complex	6/364	155/2935	0.999955	1	ENSFCAG00000022178/ENSFCAG00000026407/ENSFCAG00000045696/ENSFCAG00000030023/ENSFCAG00000046288/ENSFCAG00000011737	ENSFCAG00000022178/ENSFCAG00000026407/ENSFCAG00000045696/ENSFCAG00000030023/ENSFCAG00000046288/RPL3L	6	5	ENSFCAG00000022178/ENSFCAG00000026407/ENSFCAG00000045696/ENSFCAG00000030023/ENSFCAG00000046288	1	ENSFCAG00000011737
CC	GO:0098796	membrane protein complex	3/364	119/2935	0.999983	1	ENSFCAG00000030431/ENSFCAG00000009513/ENSFCAG00000028267	ATP1B3/KCNB1/COPG2	3	1	ENSFCAG00000030431	2	ENSFCAG00000009513/ENSFCAG00000028267
CC	GO:0044428	nuclear part	2/364	106/2935	0.99999	1	ENSFCAG00000011715/ENSFCAG00000018221	TAF4B/SYCE1L	2	1	ENSFCAG00000011715	1	ENSFCAG00000018221
CC	GO:0005737	cytoplasm	27/364	436/2935	0.999999	1	ENSFCAG00000000479/ENSFCAG00000022561/ENSFCAG00000009949/ENSFCAG00000030667/ENSFCAG00000003102/ENSFCAG00000011634/ENSFCAG00000034702/ENSFCAG00000013637/ENSFCAG00000008402/ENSFCAG00000022178/ENSFCAG00000041839/ENSFCAG00000036113/ENSFCAG00000026407/ENSFCAG00000045696/ENSFCAG00000026386/ENSFCAG00000007580/ENSFCAG00000005628/ENSFCAG00000030023/ENSFCAG00000046288/ENSFCAG00000044942/ENSFCAG00000006025/…	CALR/MGAT2/EIF4E/PPP1R14B/TRMT6/DFFB/ENSFCAG00000034702/ATG13/ARHGAP44/ENSFCAG00000022178/ENSFCAG00000041839/PADI4/ENSFCAG00000026407/ENSFCAG00000045696/HEXIM2/B4GALNT4/ENSFCAG00000005628/ENSFCAG00000030023/ENSFCAG00000046288/SERP2/NT5C1A/RPL3L/COPG2/CHGA/ACOX2/PPP1R14C/GLTPD2	27	13	ENSFCAG00000000479/ENSFCAG00000022561/ENSFCAG00000009949/ENSFCAG00000030667/ENSFCAG00000003102/ENSFCAG00000022178/ENSFCAG00000026407/ENSFCAG00000045696/ENSFCAG00000030023/ENSFCAG00000046288/ENSFCAG00000007474/ENSFCAG00000035894/ENSFCAG00000043164	14	ENSFCAG00000011634/ENSFCAG00000034702/ENSFCAG00000013637/ENSFCAG00000008402/ENSFCAG00000041839/ENSFCAG00000036113/ENSFCAG00000026386/ENSFCAG00000007580/ENSFCAG00000005628/ENSFCAG00000044942/ENSFCAG00000006025/ENSFCAG00000011737/ENSFCAG00000028267/ENSFCAG00000002210
CC	GO:0044444	cytoplasmic part	17/364	344/2935	1	1	ENSFCAG00000000479/ENSFCAG00000022561/ENSFCAG00000003102/ENSFCAG00000013637/ENSFCAG00000022178/ENSFCAG00000041839/ENSFCAG00000026407/ENSFCAG00000045696/ENSFCAG00000007580/ENSFCAG00000005628/ENSFCAG00000030023/ENSFCAG00000046288/ENSFCAG00000044942/ENSFCAG00000011737/ENSFCAG00000028267/ENSFCAG00000007474/ENSFCAG00000002210	CALR/MGAT2/TRMT6/ATG13/ENSFCAG00000022178/ENSFCAG00000041839/ENSFCAG00000026407/ENSFCAG00000045696/B4GALNT4/ENSFCAG00000005628/ENSFCAG00000030023/ENSFCAG00000046288/SERP2/RPL3L/COPG2/CHGA/ACOX2	17	9	ENSFCAG00000000479/ENSFCAG00000022561/ENSFCAG00000003102/ENSFCAG00000022178/ENSFCAG00000026407/ENSFCAG00000045696/ENSFCAG00000030023/ENSFCAG00000046288/ENSFCAG00000007474	8	ENSFCAG00000013637/ENSFCAG00000041839/ENSFCAG00000007580/ENSFCAG00000005628/ENSFCAG00000044942/ENSFCAG00000011737/ENSFCAG00000028267/ENSFCAG00000002210
