# Supplementary material for: Early Transcriptional Changes in Feline Herpesvirus-1-Infected Crandell-Rees Feline Kidney Cells
Source: Vet Sci. 2024 Oct 30;11(11):529. doi: 10.3390/vetsci11110529 (PMC11599068; doi:10.3390/vetsci11110529)
Supplement: Supplementary file 1 [file vetsci-11-00529-s001.zip › Supplementary files/Supplementary Table S9. Differentially expressed genes in the uninfected and 24 hpi CRFK cells..xlsx]

## Sheet: The list of all DEGs at 24 hpi
gene_id	readcount_Control	readcount_FHV-1_24hpi	log2FoldChange	pvalue	padj	gene_name	gene_description
ENSFCAG00000032058	48689.6	498999	-3.35735	0	0	MT-CO1	- && sp|P48888|COX1_FELCA Cytochrome c oxidase subunit 1 OS=Felis catus OX=9685 GN=MT-CO1 PE=3 SV=1 && -
ENSFCAG00000007862	22864.3	5733.98	1.99453	0	0	ANXA2	- && sp|Q6TEQ7|ANXA2_CANLF Annexin A2 OS=Canis lupus familiaris OX=9615 GN=ANXA2 PE=1 SV=1 && PF00191:Annexin
ENSFCAG00000012293	17524.9	110095	-2.65127	0	0	RPL4	- && sp|Q58DW0|RL4_BOVIN 60S ribosomal protein L4 OS=Bos taurus OX=9913 GN=RPL4 PE=2 SV=3 && PF14374:60S ribosomal protein L4 C-terminal domain|PF00573:Ribosomal protein L4/L1 family
ENSFCAG00000002107	10670.2	157562	-3.88427	0	0	TPT1	- && sp|P13693|TCTP_HUMAN Translationally-controlled tumor protein OS=Homo sapiens OX=9606 GN=TPT1 PE=1 SV=1 && PF00838:Translationally controlled tumour protein
ENSFCAG00000015735	12325.2	3290.52	1.90663	0	0	LDHA	- && sp|P19858|LDHA_BOVIN L-lactate dehydrogenase A chain OS=Bos taurus OX=9913 GN=LDHA PE=2 SV=2 && PF00056:lactate/malate dehydrogenase, NAD binding domain|PF02866:lactate/malate dehydrogenase, alpha/beta C-terminal domain
ENSFCAG00000013354	13601	76787.8	-2.49719	0	0	RPLP0	- && sp|P05388|RLA0_HUMAN 60S acidic ribosomal protein P0 OS=Homo sapiens OX=9606 GN=RPLP0 PE=1 SV=1 && PF00428:60s Acidic ribosomal protein|PF00466:Ribosomal protein L10|PF17777:Insertion domain in 60S ribosomal protein L10P
ENSFCAG00000029191	12335.4	106110	-3.1047	0	0	RPS2	- && sp|O18789|RS2_BOVIN 40S ribosomal protein S2 OS=Bos taurus OX=9913 GN=RPS2 PE=2 SV=2 && PF03719:Ribosomal protein S5, C-terminal domain|PF00333:Ribosomal protein S5, N-terminal domain
ENSFCAG00000002739	8869.91	135716	-3.93553	0	0	ENSFCAG00000002739	- && sp|Q4GWZ2|RSSA_PIG 40S ribosomal protein SA OS=Sus scrofa OX=9823 GN=RPSA PE=1 SV=3 && PF16122:40S ribosomal protein SA C-terminus|PF00318:Ribosomal protein S2
ENSFCAG00000008858	9092.58	96741.1	-3.41138	0	0	EEF1G	- && sp|A2Q127|EF1G_HORSE Elongation factor 1-gamma OS=Equus caballus OX=9796 GN=EEF1G PE=2 SV=1 && PF00043:Glutathione S-transferase, C-terminal domain|PF00647:Elongation factor 1 gamma, conserved domain|PF02798:Glutathione S-transferase, N-terminal domain
ENSFCAG00000006015	18229.3	4481.21	2.02383	0	0	SPARC	- && sp|P13213|SPRC_BOVIN SPARC OS=Bos taurus OX=9913 GN=SPARC PE=1 SV=2 && PF10591:Secreted protein acidic and rich in cysteine Ca binding region|PF00050:Kazal-type serine protease inhibitor domain|PF09289:Follistatin/Osteonectin-like EGF domain
ENSFCAG00000037023	7510.13	60702.5	-3.01487	0	0	RPL19	- && sp|Q3T0W9|RL19_BOVIN 60S ribosomal protein L19 OS=Bos taurus OX=9913 GN=RPL19 PE=2 SV=1 && PF01280:Ribosomal protein L19e
ENSFCAG00000037590	6915.14	67753.7	-3.29249	0	0	ENSFCAG00000037590	- && sp|P46777|RL5_HUMAN 60S ribosomal protein L5 OS=Homo sapiens OX=9606 GN=RPL5 PE=1 SV=3 && PF17144:Ribosomal large subunit proteins 60S L5, and 50S L18|PF14204:Ribosomal L18 C-terminal region
ENSFCAG00000041947	8945.76	34840.3	-1.9614	0	0	ENSFCAG00000041947	- && sp|Q56K14|RLA1_BOVIN 60S acidic ribosomal protein P1 OS=Bos taurus OX=9913 GN=RPLP1 PE=3 SV=1 && PF00428:60s Acidic ribosomal protein
ENSFCAG00000003338	7560.6	58818	-2.95965	0	0	RPL13	- && sp|P26373|RL13_HUMAN 60S ribosomal protein L13 OS=Homo sapiens OX=9606 GN=RPL13 PE=1 SV=4 && PF01294:Ribosomal protein L13e
ENSFCAG00000011395	7273.17	71515.3	-3.29759	0	0	ENSFCAG00000011395	- && sp|P27635|RL10_HUMAN 60S ribosomal protein L10 OS=Homo sapiens OX=9606 GN=RPL10 PE=1 SV=4 && PF00252:Ribosomal protein L16p/L10e
ENSFCAG00000006858	6020.17	56465	-3.22952	0	0	RPL6	- && sp|Q02878|RL6_HUMAN 60S ribosomal protein L6 OS=Homo sapiens OX=9606 GN=RPL6 PE=1 SV=3 && PF03868:Ribosomal protein L6, N-terminal domain|PF01159:Ribosomal protein L6e
ENSFCAG00000012284	5931.11	56178.1	-3.24368	0	0	RPL9	- && sp|P32969|RL9_HUMAN 60S ribosomal protein L9 OS=Homo sapiens OX=9606 GN=RPL9 PE=1 SV=1 && PF00347:Ribosomal protein L6
ENSFCAG00000044737	6460.59	48308.5	-2.90254	0	0	ENSFCAG00000044737	- && sp|P62424|RL7A_HUMAN 60S ribosomal protein L7a OS=Homo sapiens OX=9606 GN=RPL7A PE=1 SV=2 && PF01248:Ribosomal protein L7Ae/L30e/S12e/Gadd45 family
ENSFCAG00000003039	5839.37	56782.2	-3.28159	0	0	RACK1	- && sp|Q4R7Y4|GBLP_MACFA Guanine nucleotide-binding protein subunit beta-2-like 1 OS=Macaca fascicularis OX=9541 GN=GNB2L1 PE=2 SV=3 && PF00400:WD domain, G-beta repeat
ENSFCAG00000032065	2574.64	63005.5	-4.61295	0	0	MT-CO3	- && sp|P48892|COX3_FELCA Cytochrome c oxidase subunit 3 OS=Felis catus OX=9685 GN=MT-CO3 PE=3 SV=1 && -
ENSFCAG00000046373	4534.95	49317.7	-3.44295	0	0	ENSFCAG00000046373	- && sp|P50914|RL14_HUMAN 60S ribosomal protein L14 OS=Homo sapiens OX=9606 GN=RPL14 PE=1 SV=4 && PF01929:Ribosomal protein L14
ENSFCAG00000022604	5286.23	55598.4	-3.3947	0	0	YBX1	- && sp|P67808|YBOX1_BOVIN Y-box-binding protein 1 OS=Bos taurus OX=9913 GN=YBX1 PE=2 SV=3 && PF00313:'Cold-shock' DNA-binding domain
ENSFCAG00000041234	2841.43	59183.9	-4.38047	0	0	ENSFCAG00000041234	- && sp|P48892|COX3_FELCA Cytochrome c oxidase subunit 3 OS=Felis catus OX=9685 GN=MT-CO3 PE=3 SV=1 && -
ENSFCAG00000034865	4005.4	53103.9	-3.72885	0	0	ENSFCAG00000034865	- && sp|Q76I81|RS12_BOVIN 40S ribosomal protein S12 OS=Bos taurus OX=9913 GN=RPS12 PE=2 SV=1 && PF01248:Ribosomal protein L7Ae/L30e/S12e/Gadd45 family
ENSFCAG00000008126	4968.56	50760.9	-3.35285	0	0	DMRTC2	- && sp|Q32LE6|DMRTD_BOVIN Doublesex- and mab-3-related transcription factor C2 OS=Bos taurus OX=9913 GN=DMRTC2 PE=2 SV=1 && PF01090:Ribosomal protein S19e|PF00751:DM DNA binding domain|PF15791:Doublesex-and mab-3-related transcription factor C1 and C2
ENSFCAG00000038889	4117	48745.9	-3.56567	0	0	ENSFCAG00000038889	- && sp|P62846|RS15_CHICK 40S ribosomal protein S15 OS=Gallus gallus OX=9031 GN=RPS15 PE=2 SV=2 && PF00203:Ribosomal protein S19
ENSFCAG00000023939	4036.07	37690.4	-3.22324	0	0	RPS27A	- && sp|P62992|RS27A_BOVIN Ubiquitin-40S ribosomal protein S27a OS=Bos taurus OX=9913 GN=RPS27A PE=1 SV=2 && PF00240:Ubiquitin family|PF01599:Ribosomal protein S27a
ENSFCAG00000026237	4844.95	21585.2	-2.15549	0	0	RPL15	- && sp|Q5EAD6|RL15_BOVIN 60S ribosomal protein L15 OS=Bos taurus OX=9913 GN=RPL15 PE=2 SV=3 && PF00827:Ribosomal L15
ENSFCAG00000001762	3796.13	34476.7	-3.18298	0	0	RPL29	- && sp|P47914|RL29_HUMAN 60S ribosomal protein L29 OS=Homo sapiens OX=9606 GN=RPL29 PE=1 SV=2 && PF01779:Ribosomal L29e protein family
ENSFCAG00000001874	6116.39	29629.5	-2.27619	0	0	PABPC1	- && sp|P61286|PABP1_BOVIN Polyadenylate-binding protein 1 OS=Bos taurus OX=9913 GN=PABPC1 PE=2 SV=1 && PF00076:RNA recognition motif. (a.k.a. RRM, RBD, or RNP domain)|PF00658:Poly-adenylate binding protein, unique domain
ENSFCAG00000015355	3823.31	28291.7	-2.88754	0	0	ENSFCAG00000015355	- && sp|Q3T0F4|RS10_BOVIN 40S ribosomal protein S10 OS=Bos taurus OX=9913 GN=RPS10 PE=2 SV=1 && PF03501:Plectin/S10 domain
ENSFCAG00000022602	4768.33	33565.6	-2.81545	0	0	RPS8	- && sp|Q5E958|RS8_BOVIN 40S ribosomal protein S8 OS=Bos taurus OX=9913 GN=RPS8 PE=2 SV=3 && PF01201:Ribosomal protein S8e
ENSFCAG00000004021	4188.27	25660.5	-2.61512	0	0	RPL23A	- && sp|Q24JY1|RL23A_BOVIN 60S ribosomal protein L23a OS=Bos taurus OX=9913 GN=RPL23A PE=2 SV=1 && PF00276:Ribosomal protein L23|PF03939:Ribosomal protein L23, N-terminal domain
ENSFCAG00000011259	3622.55	29833.7	-3.04179	0	0	ENSFCAG00000011259	- && sp|P61257|RL26_BOVIN 60S ribosomal protein L26 OS=Bos taurus OX=9913 GN=RPL26 PE=2 SV=1 && PF00467:KOW motif|PF16906:Ribosomal proteins L26 eukaryotic, L24P archaeal
ENSFCAG00000012904	3736.82	31500.4	-3.07555	0	0	RPL10A	- && sp|Q5E9E6|RL10A_BOVIN 60S ribosomal protein L10a OS=Bos taurus OX=9913 GN=RPL10A PE=2 SV=3 && PF00687:Ribosomal protein L1p/L10e family
ENSFCAG00000011342	3793.77	35304.9	-3.21807	0	0	ENSFCAG00000011342	- && sp|Q5XTY7|RL17_FELCA 60S ribosomal protein L17 OS=Felis catus OX=9685 GN=RPL17 PE=2 SV=3 && PF00237:Ribosomal protein L22p/L17e
ENSFCAG00000014502	3831.61	23837.2	-2.63717	0	0	RPL23	- && sp|Q3T057|RL23_BOVIN 60S ribosomal protein L23 OS=Bos taurus OX=9913 GN=RPL23 PE=2 SV=2 && PF00238:Ribosomal protein L14p/L23e
ENSFCAG00000010743	3573.97	32112.6	-3.16756	0	0	RPS16	- && sp|Q3T0X6|RS16_BOVIN 40S ribosomal protein S16 OS=Bos taurus OX=9913 GN=RPS16 PE=2 SV=3 && PF00380:Ribosomal protein S9/S16
ENSFCAG00000041907	3657.43	27730	-2.92254	0	0	ENSFCAG00000041907	- && - && -
ENSFCAG00000002358	3235.19	29464.3	-3.18707	0	0	RPS17	- && sp|P63273|RS17_CANLF 40S ribosomal protein S17 OS=Canis lupus familiaris OX=9615 GN=RPS17 PE=2 SV=2 && PF00833:Ribosomal S17
ENSFCAG00000013142	3262.48	26549.1	-3.02456	0	0	RPL27	- && sp|P61356|RL27_BOVIN 60S ribosomal protein L27 OS=Bos taurus OX=9913 GN=RPL27 PE=2 SV=2 && PF01777:Ribosomal L27e protein family
ENSFCAG00000009196	3694.7	34547.1	-3.22496	0	0	RPS11	- && sp|Q3T0V4|RS11_BOVIN 40S ribosomal protein S11 OS=Bos taurus OX=9913 GN=RPS11 PE=2 SV=3 && PF00366:Ribosomal protein S17|PF16205:Ribosomal_S17 N-terminal
ENSFCAG00000002140	7672.95	2194.34	1.80308	0	0	ACLY	- && sp|P53396|ACLY_HUMAN ATP-citrate synthase OS=Homo sapiens OX=9606 GN=ACLY PE=1 SV=3 && PF00549:CoA-ligase|PF00285:Citrate synthase, C-terminal domain|PF02629:CoA binding domain|PF16114:ATP citrate lyase citrate-binding
ENSFCAG00000038588	3314.26	18618.2	-2.49001	0	0	ENSFCAG00000038588	- && sp|Q13765|NACA_HUMAN Nascent polypeptide-associated complex subunit alpha OS=Homo sapiens OX=9606 GN=NACA PE=1 SV=1 && PF01849:NAC domain
ENSFCAG00000014975	4498.79	573.568	2.97741	0	0	PCDH7	- && sp|O60245|PCDH7_HUMAN Protocadherin-7 OS=Homo sapiens OX=9606 GN=PCDH7 PE=1 SV=2 && PF00028:Cadherin domain|PF08374:Protocadherin|PF08266:Cadherin-like
ENSFCAG00000046739	3303.67	30081.9	-3.18678	0	0	ENSFCAG00000046739	- && sp|Q3T003|RL18A_BOVIN 60S ribosomal protein L18a OS=Bos taurus OX=9913 GN=RPL18A PE=2 SV=1 && PF01775:Ribosomal proteins 50S-L18Ae/60S-L20/60S-L18A
ENSFCAG00000027994	3210.82	19171.2	-2.57807	0	0	SLC25A3	- && sp|Q5R7W2|MPCP_PONAB Phosphate carrier protein, mitochondrial OS=Pongo abelii OX=9601 GN=SLC25A3 PE=2 SV=1 && PF00153:Mitochondrial carrier protein
ENSFCAG00000006174	4522.31	1102.94	2.03216	0	0	PAM	- && sp|P10731|AMD_BOVIN Peptidyl-glycine alpha-amidating monooxygenase OS=Bos taurus OX=9913 GN=PAM PE=1 SV=2 && PF01082:Copper type II ascorbate-dependent monooxygenase, N-terminal domain|PF03712:Copper type II ascorbate-dependent monooxygenase, C-terminal domain|PF01436:NHL repeat
ENSFCAG00000030388	2881.76	22016.8	-2.9335	0	0	ENSFCAG00000030388	- && sp|Q3MHM7|RL35_BOVIN 60S ribosomal protein L35 OS=Bos taurus OX=9913 GN=RPL35 PE=2 SV=3 && PF00831:Ribosomal L29 protein
ENSFCAG00000006750	2900.31	13566.9	-2.22574	0	0	ENSFCAG00000006750	- && sp|P46778|RL21_HUMAN 60S ribosomal protein L21 OS=Homo sapiens OX=9606 GN=RPL21 PE=1 SV=2 && PF01157:Ribosomal protein L21e
ENSFCAG00000005639	2614.97	27690	-3.40452	0	0	ENSFCAG00000005639	- && sp|P46779|RL28_HUMAN 60S ribosomal protein L28 OS=Homo sapiens OX=9606 GN=RPL28 PE=1 SV=3 && PF01778:Ribosomal L28e protein family
novel.768	406.85	50859.4	-6.96598	0	0	-	- && - && -
ENSFCAG00000012285	3362.15	655.931	2.35869	0	0	SULF1	- && sp|Q8IWU6|SULF1_HUMAN Extracellular sulfatase Sulf-1 OS=Homo sapiens OX=9606 GN=SULF1 PE=1 SV=1 && PF00884:Sulfatase|PF12548:Sulfatase protein
ENSFCAG00000009288	2524.03	21908.5	-3.11795	0	0	ATF4	- && sp|P18848|ATF4_HUMAN Cyclic AMP-dependent transcription factor ATF-4 OS=Homo sapiens OX=9606 GN=ATF4 PE=1 SV=3 && PF00170:bZIP transcription factor
ENSFCAG00000032077	1353.87	30625.8	-4.49952	0	0	MT-CYB	- && sp|P48886|CYB_FELCA Cytochrome b OS=Felis catus OX=9685 GN=MT-CYB PE=3 SV=1 && -
ENSFCAG00000001131	2763	17067.9	-2.62699	0	0	EIF3D	- && sp|Q3T122|EIF3D_BOVIN Eukaryotic translation initiation factor 3 subunit D OS=Bos taurus OX=9913 GN=EIF3D PE=2 SV=1 && PF05091:Eukaryotic translation initiation factor 3 subunit 7 (eIF-3)
ENSFCAG00000009745	2312.62	24897.1	-3.42822	0	0	UBA52	- && sp|P63048|RL40_BOVIN Ubiquitin-60S ribosomal protein L40 OS=Bos taurus OX=9913 GN=UBA52 PE=1 SV=2 && PF00240:Ubiquitin family|PF01020:Ribosomal L40e family
ENSFCAG00000023973	2429.16	10608.9	-2.12681	0	0	BTF3	- && sp|P20290|BTF3_HUMAN Transcription factor BTF3 OS=Homo sapiens OX=9606 GN=BTF3 PE=1 SV=1 && PF01849:NAC domain
ENSFCAG00000010625	2149.39	20392	-3.24591	0	0	ENSFCAG00000010625	- && sp|Q76I82|RS15A_BOVIN 40S ribosomal protein S15a OS=Bos taurus OX=9913 GN=RPS15A PE=2 SV=1 && PF00410:Ribosomal protein S8
ENSFCAG00000001151	1827.23	18809.3	-3.36364	0	0	ENSFCAG00000001151	- && sp|Q56JX5|RS25_BOVIN 40S ribosomal protein S25 OS=Bos taurus OX=9913 GN=RPS25 PE=2 SV=1 && PF03297:S25 ribosomal protein
ENSFCAG00000002165	1965.82	12625.5	-2.68319	0	0	ENSFCAG00000002165	- && sp|Q3T0D5|RL30_BOVIN 60S ribosomal protein L30 OS=Bos taurus OX=9913 GN=RPL30 PE=3 SV=3 && PF01248:Ribosomal protein L7Ae/L30e/S12e/Gadd45 family
ENSFCAG00000042979	1740.43	21194	-3.60625	0	0	ENSFCAG00000042979	- && sp|Q56JX8|RS13_BOVIN 40S ribosomal protein S13 OS=Bos taurus OX=9913 GN=RPS13 PE=2 SV=3 && PF08069:Ribosomal S13/S15 N-terminal domain|PF00312:Ribosomal protein S15
ENSFCAG00000029117	4146.52	715.628	2.53435	0	0	EHD2	- && sp|Q9NZN4|EHD2_HUMAN EH domain-containing protein 2 OS=Homo sapiens OX=9606 GN=EHD2 PE=1 SV=2 && PF18150:Domain of unknown function (DUF5600)|PF12763:Cytoskeletal-regulatory complex EF hand|PF16880:N-terminal EH-domain containing protein|PF00350:Dynamin family
ENSFCAG00000046508	1023.08	17260.5	-4.07635	0	0	ENSFCAG00000046508	- && sp|O78715|NU1M_SMICR NADH-ubiquinone oxidoreductase chain 1 OS=Sminthopsis crassicaudata OX=9301 GN=MT-ND1 PE=3 SV=1 && -
ENSFCAG00000030450	1634.64	11810	-2.85288	0	0	ENSFCAG00000030450	- && sp|E2RKA8|RL32_CANLF 60S ribosomal protein L32 OS=Canis lupus familiaris OX=9615 GN=RPL32 PE=1 SV=1 && PF01655:Ribosomal protein L32
ENSFCAG00000047227	1008.33	23139.9	-4.52024	0	0	ENSFCAG00000047227	- && sp|P68090|CYB_PANTI Cytochrome b OS=Panthera tigris OX=9694 GN=MT-CYB PE=3 SV=1 && -
ENSFCAG00000032046	944.684	25754.1	-4.76866	0	0	ENSFCAG00000032046	- && - && -
ENSFCAG00000049082	1057.28	12317.4	-3.54238	0	0	ENSFCAG00000049082	- && sp|P48916|NU4M_FELCA NADH-ubiquinone oxidoreductase chain 4 OS=Felis catus OX=9685 GN=MT-ND4 PE=3 SV=1 && -
ENSFCAG00000010239	1522.65	14608.3	-3.26229	0	0	EEF1B2	- && sp|P24534|EF1B_HUMAN Elongation factor 1-beta OS=Homo sapiens OX=9606 GN=EEF1B2 PE=1 SV=3 && PF00736:EF-1 guanine nucleotide exchange domain|PF10587:Eukaryotic elongation factor 1 beta central acidic region
ENSFCAG00000003327	1340.97	9218.86	-2.78154	0	0	RPL24	- && sp|Q862I1|RL24_BOVIN 60S ribosomal protein L24 OS=Bos taurus OX=9913 GN=RPL24 PE=2 SV=2 && PF01246:Ribosomal protein L24e
ENSFCAG00000013883	1385.98	12035.3	-3.11871	0	0	EIF4A2	- && sp|Q3SZ65|IF4A2_BOVIN Eukaryotic initiation factor 4A-II OS=Bos taurus OX=9913 GN=EIF4A2 PE=2 SV=1 && PF00271:Helicase conserved C-terminal domain|PF00270:DEAD/DEAH box helicase
ENSFCAG00000006465	1503.47	8743.24	-2.54034	0	0	TUBB4B	- && sp|Q3MHM5|TBB4B_BOVIN Tubulin beta-4B chain OS=Bos taurus OX=9913 GN=TUBB4B PE=2 SV=1 && PF00091:Tubulin/FtsZ family, GTPase domain|PF03953:Tubulin C-terminal domain
ENSFCAG00000053469	502.045	17806.4	-5.14823	0	0	ENSFCAG00000053469	- && - && -
ENSFCAG00000014831	1569.2	10298.8	-2.71416	0	0	EIF3H	- && sp|O15372|EIF3H_HUMAN Eukaryotic translation initiation factor 3 subunit H OS=Homo sapiens OX=9606 GN=EIF3H PE=1 SV=1 && PF01398:JAB1/Mov34/MPN/PAD-1 ubiquitin protease
ENSFCAG00000022017	1184.44	7213.53	-2.60591	0	0	EIF3I	- && sp|Q13347|EIF3I_HUMAN Eukaryotic translation initiation factor 3 subunit I OS=Homo sapiens OX=9606 GN=EIF3I PE=1 SV=1 && PF00400:WD domain, G-beta repeat
ENSFCAG00000042952	2441.87	425.722	2.51346	0	0	MARCKS	- && sp|P26645|MARCS_MOUSE Myristoylated alanine-rich C-kinase substrate OS=Mus musculus OX=10090 GN=Marcks PE=1 SV=2 && PF02063:MARCKS family
novel.767	852.645	12104.9	-3.82779	0	0	-	- && - && -
ENSFCAG00000003233	1181.06	4051.42	-1.77841	0	0	RBM39	- && sp|Q14498|RBM39_HUMAN RNA-binding protein 39 OS=Homo sapiens OX=9606 GN=RBM39 PE=1 SV=2 && PF15519:linker between RRM2 and RRM3 domains in RBM39 protein|PF00076:RNA recognition motif. (a.k.a. RRM, RBD, or RNP domain)
ENSFCAG00000016328	1289.22	6720.83	-2.38197	0	0	PHB2	- && sp|Q2HJ97|PHB2_BOVIN Prohibitin-2 OS=Bos taurus OX=9913 GN=PHB2 PE=2 SV=1 && PF01145:SPFH domain / Band 7 family
ENSFCAG00000000455	1078.45	5825.56	-2.43345	0	0	HNRNPDL	- && sp|O14979|HNRDL_HUMAN Heterogeneous nuclear ribonucleoprotein D-like OS=Homo sapiens OX=9606 GN=HNRNPDL PE=1 SV=3 && PF00076:RNA recognition motif. (a.k.a. RRM, RBD, or RNP domain)
ENSFCAG00000031442	1007.16	9812.73	-3.28418	0	0	ENSFCAG00000031442	- && sp|Q5XTY7|RL17_FELCA 60S ribosomal protein L17 OS=Felis catus OX=9685 GN=RPL17 PE=2 SV=3 && PF00237:Ribosomal protein L22p/L17e
ENSFCAG00000032061	614.333	6913.42	-3.49193	0	0	MT-CO2	- && sp|P48890|COX2_FELCA Cytochrome c oxidase subunit 2 OS=Felis catus OX=9685 GN=MT-CO2 PE=3 SV=1 && -
ENSFCAG00000053642	545.306	8410.79	-3.947	0	0	ENSFCAG00000053642	- && sp|P48921|NU5M_FELCA NADH-ubiquinone oxidoreductase chain 5 OS=Felis catus OX=9685 GN=MT-ND5 PE=3 SV=1 && PF02994:L1 transposable element RBD-like domain
ENSFCAG00000042862	984.148	4066.19	-2.0471	0	0	SFPQ	- && sp|P23246|SFPQ_HUMAN Splicing factor, proline- and glutamine-rich OS=Homo sapiens OX=9606 GN=SFPQ PE=1 SV=2 && PF08075:NOPS (NUC059) domain|PF00076:RNA recognition motif. (a.k.a. RRM, RBD, or RNP domain)
ENSFCAG00000036604	788.512	8797.92	-3.47965	0	0	ENSFCAG00000036604	- && sp|Q3T051|RL39_BOVIN 60S ribosomal protein L39 OS=Bos taurus OX=9913 GN=RPL39 PE=3 SV=3 && -
ENSFCAG00000010861	901.986	8174.7	-3.17998	0	0	NOP53	- && sp|Q9NZM5|NOP53_HUMAN Ribosome biogenesis protein NOP53 OS=Homo sapiens OX=9606 GN=NOP53 PE=1 SV=2 && PF07767:Nop53 (60S ribosomal biogenesis)
ENSFCAG00000024377	757.169	6250.54	-3.04633	0	0	MARCKSL1	- && sp|P35566|MRP_RABIT MARCKS-related protein OS=Oryctolagus cuniculus OX=9986 GN=MARCKSL1 PE=1 SV=2 && PF02063:MARCKS family
ENSFCAG00000046255	679.988	4457.65	-2.71365	0	0	RPL22L1	- && sp|Q9D7S7|RL22L_MOUSE 60S ribosomal protein L22-like 1 OS=Mus musculus OX=10090 GN=Rpl22l1 PE=1 SV=1 && PF01776:Ribosomal L22e protein family
ENSFCAG00000014860	744.78	2344.38	-1.6566	0	0	PA2G4	- && sp|Q9UQ80|PA2G4_HUMAN Proliferation-associated protein 2G4 OS=Homo sapiens OX=9606 GN=PA2G4 PE=1 SV=3 && PF00557:Metallopeptidase family M24
ENSFCAG00000043200	943.04	3484.7	-1.88641	0	0	ADM	- && sp|P53366|ADML_PIG Pro-adrenomedullin OS=Sus scrofa OX=9823 GN=ADM PE=1 SV=1 && PF00214:Calcitonin / CGRP / IAPP family
ENSFCAG00000009431	507.157	3196.49	-2.65623	0	0	ICAM1	- && sp|P33729|ICAM1_CANLF Intercellular adhesion molecule 1 (Fragment) OS=Canis lupus familiaris OX=9615 GN=ICAM1 PE=2 SV=2 && PF03921:Intercellular adhesion molecule (ICAM), N-terminal domain
ENSFCAG00000051722	550.579	4949.84	-3.16899	0	0	ENSFCAG00000051722	- && - && -
ENSFCAG00000014450	505.088	3999.81	-2.98651	0	0	NOP56	- && sp|Q95K50|NOP56_MACFA Nucleolar protein 56 OS=Macaca fascicularis OX=9541 GN=NOP56 PE=2 SV=1 && PF01798:snoRNA binding domain, fibrillarin|PF08156:NOP5NT (NUC127) domain
ENSFCAG00000034055	573.068	4338.39	-2.92066	0	0	ENSFCAG00000034055	- && sp|P61284|RL12_BOVIN 60S ribosomal protein L12 OS=Bos taurus OX=9913 GN=RPL12 PE=2 SV=1 && PF00298:Ribosomal protein L11, RNA binding domain|PF03946:Ribosomal protein L11, N-terminal domain
ENSFCAG00000002250	638.582	2078.97	-1.70479	0	0	SRSF1	- && sp|Q0VCY7|SRSF1_BOVIN Serine/arginine-rich splicing factor 1 OS=Bos taurus OX=9913 GN=SRSF1 PE=2 SV=1 && PF00076:RNA recognition motif. (a.k.a. RRM, RBD, or RNP domain)
ENSFCAG00000004497	626.505	2390.85	-1.93379	0	0	DDX39B	- && sp|Q5WR10|DX39B_CANLF Spliceosome RNA helicase DDX39B OS=Canis lupus familiaris OX=9615 GN=DDX39B PE=3 SV=1 && PF00270:DEAD/DEAH box helicase|PF00271:Helicase conserved C-terminal domain
ENSFCAG00000042841	515.348	3886.11	-2.91522	0	0	ENSFCAG00000042841	- && sp|Q32S26|BRD2_BOVIN Bromodomain-containing protein 2 OS=Bos taurus OX=9913 GN=BRD2 PE=3 SV=1 && -
ENSFCAG00000022046	484.644	2437.52	-2.32928	0	0	SDC4	- && sp|Q8HZJ6|SDC4_PIG Syndecan-4 OS=Sus scrofa OX=9823 GN=SDC4 PE=2 SV=1 && PF01034:Syndecan domain
ENSFCAG00000027500	412.683	2931.72	-2.82923	0	0	ODC1	- && sp|P27117|DCOR_BOVIN Ornithine decarboxylase OS=Bos taurus OX=9913 GN=ODC1 PE=2 SV=1 && PF00278:Pyridoxal-dependent decarboxylase, C-terminal sheet domain|PF02784:Pyridoxal-dependent decarboxylase, pyridoxal binding domain
ENSFCAG00000012087	600.837	2447.74	-2.02569	0	0	MKNK2	- && sp|Q9HBH9|MKNK2_HUMAN MAP kinase-interacting serine/threonine-protein kinase 2 OS=Homo sapiens OX=9606 GN=MKNK2 PE=1 SV=3 && PF00069:Protein kinase domain
ENSFCAG00000031143	342.349	1713.79	-2.32559	0	0	SRSF7	- && sp|Q3T106|SRSF7_BOVIN Serine/arginine-rich splicing factor 7 OS=Bos taurus OX=9913 GN=SRSF7 PE=2 SV=1 && PF00076:RNA recognition motif. (a.k.a. RRM, RBD, or RNP domain)
ENSFCAG00000006671	357.802	3403.72	-3.24952	0	0	NFKBIA	- && sp|Q08353|IKBA_PIG NF-kappa-B inhibitor alpha OS=Sus scrofa OX=9823 GN=NFKBIA PE=1 SV=1 && PF00023:Ankyrin repeat|PF12796:Ankyrin repeats (3 copies)
ENSFCAG00000032044	258.142	3965.22	-3.93924	0	0	ENSFCAG00000032044	- && - && -
ENSFCAG00000001242	415.28	2515.07	-2.5981	0	0	NFKB2	- && sp|Q9WTK5|NFKB2_MOUSE Nuclear factor NF-kappa-B p100 subunit OS=Mus musculus OX=10090 GN=Nfkb2 PE=1 SV=1 && PF00554:Rel homology DNA-binding domain|PF12796:Ankyrin repeats (3 copies)|PF16179:Rel homology dimerisation domain|PF00531:Death domain
ENSFCAG00000013046	83.8371	9318.98	-6.795	0	0	GADD45B	- && sp|O75293|GA45B_HUMAN Growth arrest and DNA damage-inducible protein GADD45 beta OS=Homo sapiens OX=9606 GN=GADD45B PE=1 SV=1 && PF01248:Ribosomal protein L7Ae/L30e/S12e/Gadd45 family
ENSFCAG00000015511	278.758	2239.49	-3.00576	0	0	GEM	- && sp|P55040|GEM_HUMAN GTP-binding protein GEM OS=Homo sapiens OX=9606 GN=GEM PE=1 SV=1 && PF00071:Ras family
ENSFCAG00000015450	254.103	2402	-3.24278	0	0	RABGGTB	- && sp|Q5E9B3|PGTB2_BOVIN Geranylgeranyl transferase type-2 subunit beta OS=Bos taurus OX=9913 GN=RABGGTB PE=2 SV=1 && PF00432:Prenyltransferase and squalene oxidase repeat
ENSFCAG00000012512	287.131	1770.34	-2.62285	0	0	GTF2F1	- && sp|Q5EA53|T2FA_BOVIN General transcription factor IIF subunit 1 OS=Bos taurus OX=9913 GN=GTF2F1 PE=2 SV=1 && PF05793:Transcription initiation factor IIF, alpha subunit (TFIIF-alpha)
ENSFCAG00000045476	210.689	3699.51	-4.13447	0	0	PHLDA2	- && sp|Q0VC85|PHLA2_BOVIN Pleckstrin homology-like domain family A member 2 OS=Bos taurus OX=9913 GN=PHLDA2 PE=2 SV=1 && PF17339:PH domain
ENSFCAG00000004032	352.963	3375.92	-3.25906	0	0	ENSFCAG00000004032	- && sp|Q28999|SAT1_PIG Diamine acetyltransferase 1 OS=Sus scrofa OX=9823 GN=SAT1 PE=2 SV=1 && PF00583:Acetyltransferase (GNAT) family
ENSFCAG00000048707	122.243	4355.93	-5.1542	0	0	ENSFCAG00000048707	- && - && -
ENSFCAG00000043871	401.214	2917.7	-2.86274	0	0	ENSFCAG00000043871	- && sp|P62324|BTG1_HUMAN Protein BTG1 OS=Homo sapiens OX=9606 GN=BTG1 PE=1 SV=1 && PF07742:BTG family
ENSFCAG00000011965	191.714	1189.35	-2.63197	0	0	MAT2A	- && sp|P31153|METK2_HUMAN S-adenosylmethionine synthase isoform type-2 OS=Homo sapiens OX=9606 GN=MAT2A PE=1 SV=1 && PF02773:S-adenosylmethionine synthetase, C-terminal domain|PF00438:S-adenosylmethionine synthetase, N-terminal domain|PF02772:S-adenosylmethionine synthetase, central domain
ENSFCAG00000029845	336.267	1960.03	-2.5453	0	0	ZNF217	- && sp|O75362|ZN217_HUMAN Zinc finger protein 217 OS=Homo sapiens OX=9606 GN=ZNF217 PE=1 SV=1 && PF13909:C2H2-type zinc-finger domain
ENSFCAG00000041007	304.263	3358.14	-3.46526	0	0	ENSFCAG00000041007	- && sp|Q2KI51|PR15A_BOVIN Protein phosphatase 1 regulatory subunit 15A OS=Bos taurus OX=9913 GN=PPP1R15A PE=2 SV=2 && PF10488:Phosphatase-1 catalytic subunit binding region
ENSFCAG00000007951	383.568	1991.83	-2.37768	0	0	CKB	- && sp|Q29594|KCRB_PIG Creatine kinase B-type OS=Sus scrofa OX=9823 GN=CKB PE=2 SV=2 && PF00217:ATP:guanido phosphotransferase, C-terminal catalytic domain|PF02807:ATP:guanido phosphotransferase, N-terminal domain
ENSFCAG00000023772	278.861	1758.78	-2.65889	0	0	ENSFCAG00000023772	- && sp|Q862I1|RL24_BOVIN 60S ribosomal protein L24 OS=Bos taurus OX=9913 GN=RPL24 PE=2 SV=2 && PF01246:Ribosomal protein L24e
ENSFCAG00000010803	304.831	2476.54	-3.02376	0	0	MEPCE	- && sp|Q8K3A9|MEPCE_MOUSE 7SK snRNA methylphosphate capping enzyme OS=Mus musculus OX=10090 GN=Mepce PE=1 SV=2 && PF06859:Bicoid-interacting protein 3 (Bin3)
ENSFCAG00000002987	283.51	3001.42	-3.40484	0	0	GADD45A	- && sp|Q60GI5|GA45A_FELCA Growth arrest and DNA damage-inducible protein GADD45 alpha OS=Felis catus OX=9685 GN=GADD45A PE=2 SV=1 && PF01248:Ribosomal protein L7Ae/L30e/S12e/Gadd45 family
ENSFCAG00000005138	150.931	3161.97	-4.3894	0	0	CCNL1	- && sp|Q9UK58|CCNL1_HUMAN Cyclin-L1 OS=Homo sapiens OX=9606 GN=CCNL1 PE=1 SV=1 && PF00134:Cyclin, N-terminal domain
ENSFCAG00000043468	460.266	2258.84	-2.29383	0	0	KLF2	- && sp|Q9Y5W3|KLF2_HUMAN Krueppel-like factor 2 OS=Homo sapiens OX=9606 GN=KLF2 PE=1 SV=2 && PF00096:Zinc finger, C2H2 type
ENSFCAG00000045634	379.339	1991.9	-2.39095	0	0	ENSFCAG00000045634	- && sp|Q6S9E0|TTP_SHEEP mRNA decay activator protein ZFP36 OS=Ovis aries OX=9940 GN=ZFP36 PE=2 SV=1 && PF00642:Zinc finger C-x8-C-x5-C-x3-H type (and similar)
ENSFCAG00000008967	222.077	1290.15	-2.5388	0	0	PTCD3	- && sp|Q2KI62|PTCD3_BOVIN Pentatricopeptide repeat domain-containing protein 3, mitochondrial OS=Bos taurus OX=9913 GN=PTCD3 PE=1 SV=1 && PF13041:PPR repeat family
ENSFCAG00000039637	332.191	2133.58	-2.68063	0	0	CBX4	- && sp|O55187|CBX4_MOUSE E3 SUMO-protein ligase CBX4 OS=Mus musculus OX=10090 GN=Cbx4 PE=1 SV=2 && PF17218:CBX family C-terminal motif|PF00385:Chromo (CHRromatin Organisation MOdifier) domain
ENSFCAG00000026937	192.021	4052.8	-4.39935	0	0	ID2	- && sp|Q02363|ID2_HUMAN DNA-binding protein inhibitor ID-2 OS=Homo sapiens OX=9606 GN=ID2 PE=1 SV=1 && PF00010:Helix-loop-helix DNA-binding domain
ENSFCAG00000033551	216.47	1462.93	-2.75809	0	0	DNAJB1	- && sp|Q3MI00|DNJB1_BOVIN DnaJ homolog subfamily B member 1 OS=Bos taurus OX=9913 GN=DNAJB1 PE=2 SV=3 && PF01556:DnaJ C terminal domain|PF00226:DnaJ domain
ENSFCAG00000029367	363.671	2156.73	-2.56884	0	0	TOB1	- && sp|P50616|TOB1_HUMAN Protein Tob1 OS=Homo sapiens OX=9606 GN=TOB1 PE=1 SV=1 && PF07742:BTG family
ENSFCAG00000006876	128.487	880.142	-2.78073	0	0	NOP2	- && sp|P46087|NOP2_HUMAN Probable 28S rRNA (cytosine(4447)-C(5))-methyltransferase OS=Homo sapiens OX=9606 GN=NOP2 PE=1 SV=2 && PF17125:N-terminal domain of 16S rRNA methyltransferase RsmF|PF01189:16S rRNA methyltransferase RsmB/F
ENSFCAG00000037701	120.842	1293.36	-3.41935	0	0	FOSL1	- && sp|P10158|FOSL1_RAT Fos-related antigen 1 OS=Rattus norvegicus OX=10116 GN=Fosl1 PE=2 SV=1 && PF00170:bZIP transcription factor
ENSFCAG00000013318	218.06	2605.35	-3.57963	0	0	IRF1	- && sp|A0FIN4|IRF1_PIG Interferon regulatory factor 1 OS=Sus scrofa OX=9823 GN=IRF1 PE=2 SV=1 && PF00605:Interferon regulatory factor transcription factor
ENSFCAG00000030283	138.278	2048.62	-3.88932	0	0	CLK1	- && sp|P49759|CLK1_HUMAN Dual specificity protein kinase CLK1 OS=Homo sapiens OX=9606 GN=CLK1 PE=1 SV=2 && PF00069:Protein kinase domain
ENSFCAG00000042271	300.318	1813.02	-2.59724	0	0	CDK2AP2	- && sp|Q9CPY4|CDKA2_MOUSE Cyclin-dependent kinase 2-associated protein 2 OS=Mus musculus OX=10090 GN=Cdk2ap2 PE=1 SV=1 && PF09806:Cyclin-dependent kinase 2-associated protein
ENSFCAG00000029636	225.454	2856.07	-3.66355	0	0	ATF3	- && sp|Q2KII1|ATF3_BOVIN Cyclic AMP-dependent transcription factor ATF-3 OS=Bos taurus OX=9913 GN=ATF3 PE=2 SV=1 && PF00170:bZIP transcription factor
ENSFCAG00000013724	156.622	1241.26	-2.98909	0	0	CIRBP	- && sp|Q14011|CIRBP_HUMAN Cold-inducible RNA-binding protein OS=Homo sapiens OX=9606 GN=CIRBP PE=1 SV=1 && PF00076:RNA recognition motif. (a.k.a. RRM, RBD, or RNP domain)
ENSFCAG00000001120	181.877	944.336	-2.38022	0	0	PIGO	- && sp|Q8TEQ8|PIGO_HUMAN GPI ethanolamine phosphate transferase 3 OS=Homo sapiens OX=9606 GN=PIGO PE=1 SV=3 && PF01663:Type I phosphodiesterase / nucleotide pyrophosphatase
ENSFCAG00000000084	113.515	2382.77	-4.39236	0	0	RND1	- && sp|Q2HJ68|RND1_BOVIN Rho-related GTP-binding protein Rho6 OS=Bos taurus OX=9913 GN=RND1 PE=2 SV=1 && PF00071:Ras family
novel.154	100.599	2482.1	-4.62582	0	0	-	- && - && -
ENSFCAG00000026739	111.84	1054.57	-3.24027	0	0	CDKN2AIP	- && sp|Q9NXV6|CARF_HUMAN CDKN2A-interacting protein OS=Homo sapiens OX=9606 GN=CDKN2AIP PE=1 SV=3 && PF11952:XRN-Two Binding Domain, XTBD
ENSFCAG00000039965	102.38	944.783	-3.20542	0	0	PRPF38B	- && sp|Q5VTL8|PR38B_HUMAN Pre-mRNA-splicing factor 38B OS=Homo sapiens OX=9606 GN=PRPF38B PE=1 SV=1 && PF03371:PRP38 family
ENSFCAG00000029142	54.8946	2949.33	-5.74863	0	0	RSRP1	- && sp|Q9BUV0|RSRP1_HUMAN Arginine/serine-rich protein 1 OS=Homo sapiens OX=9606 GN=RSRP1 PE=1 SV=2 && PF17069:Arginine/Serine-Rich protein 1
ENSFCAG00000010300	136.985	1482.92	-3.43867	0	0	TENT5B	- && sp|Q96A09|TET5B_HUMAN Terminal nucleotidyltransferase 5B OS=Homo sapiens OX=9606 GN=TENT5B PE=1 SV=2 && -
ENSFCAG00000000253	121.215	1002.98	-3.04921	0	0	NLE1	- && sp|Q5RFF8|NLE1_PONAB Notchless protein homolog 1 OS=Pongo abelii OX=9601 GN=NLE1 PE=2 SV=3 && PF00400:WD domain, G-beta repeat
ENSFCAG00000002084	45.4649	2567.12	-5.81994	0	0	DDIT3	- && sp|Q0IIB6|DDIT3_BOVIN DNA damage-inducible transcript 3 protein OS=Bos taurus OX=9913 GN=DDIT3 PE=2 SV=1 && -
ENSFCAG00000029747	140.294	1159.54	-3.0501	0	0	DUSP6	- && sp|Q2KJ36|DUS6_BOVIN Dual specificity protein phosphatase 6 OS=Bos taurus OX=9913 GN=DUSP6 PE=2 SV=1 && PF00581:Rhodanese-like domain|PF00782:Dual specificity phosphatase, catalytic domain
ENSFCAG00000029595	64.127	2550.29	-5.31354	0	0	CITED2	- && sp|Q0VCT9|CITE2_BOVIN Cbp/p300-interacting transactivator 2 OS=Bos taurus OX=9913 GN=CITED2 PE=2 SV=1 && PF04487:CITED
ENSFCAG00000010558	58.6811	2941.45	-5.64831	0	0	SNAI1	- && sp|O95863|SNAI1_HUMAN Zinc finger protein SNAI1 OS=Homo sapiens OX=9606 GN=SNAI1 PE=1 SV=2 && -
ENSFCAG00000015358	107.672	1220.38	-3.50392	0	0	CFAP20	- && sp|Q6B857|CFA20_BOVIN Cilia- and flagella-associated protein 20 OS=Bos taurus OX=9913 GN=CFAP20 PE=2 SV=1 && PF05018:Protein of unknown function (DUF667)
ENSFCAG00000014518	114.231	865.789	-2.92262	0	0	MIF4GD	- && sp|A9UHW6|MI4GD_HUMAN MIF4G domain-containing protein OS=Homo sapiens OX=9606 GN=MIF4GD PE=1 SV=1 && PF02854:MIF4G domain
novel.350	103.605	867.883	-3.07095	0	0	-	- && - && -
ENSFCAG00000013874	94.0656	1796.32	-4.25605	0	0	SGK1	- && sp|Q9XT18|SGK1_RABIT Serine/threonine-protein kinase Sgk1 OS=Oryctolagus cuniculus OX=9986 GN=SGK1 PE=2 SV=1 && PF00069:Protein kinase domain|PF00433:Protein kinase C terminal domain
ENSFCAG00000026350	87.5906	1483.89	-4.08309	0	0	EFNA1	- && sp|Q06AS9|EFNA1_PIG Ephrin-A1 OS=Sus scrofa OX=9823 GN=EFNA1 PE=2 SV=1 && -
ENSFCAG00000026462	79.7813	1130.86	-3.82716	0	0	VEGFA	- && sp|Q9MYV3|VEGFA_CANLF Vascular endothelial growth factor A OS=Canis lupus familiaris OX=9615 GN=VEGFA PE=1 SV=1 && PF14554:VEGF heparin-binding domain|PF00341:PDGF/VEGF domain
ENSFCAG00000004406	85.5241	1110.72	-3.70113	0	0	CSRNP2	- && sp|Q9H175|CSRN2_HUMAN Cysteine/serine-rich nuclear protein 2 OS=Homo sapiens OX=9606 GN=CSRNP2 PE=1 SV=1 && PF16019:Cysteine/serine-rich nuclear protein N-terminus
ENSFCAG00000010841	5.77346	2771.12	-8.91022	0	0	MAFB	- && sp|Q9Y5Q3|MAFB_HUMAN Transcription factor MafB OS=Homo sapiens OX=9606 GN=MAFB PE=1 SV=2 && PF08383:Maf N-terminal region|PF03131:bZIP Maf transcription factor
ENSFCAG00000038170	31.029	1636.3	-5.72079	0	0	DLX2	- && sp|P40764|DLX2_MOUSE Homeobox protein DLX-2 OS=Mus musculus OX=10090 GN=Dlx2 PE=1 SV=1 && PF12413:Homeobox protein distal-less-like N terminal|PF00046:Homeodomain
ENSFCAG00000034460	40.0199	2114.92	-5.72508	0	0	ARC	- && sp|Q7LC44|ARC_HUMAN Activity-regulated cytoskeleton-associated protein OS=Homo sapiens OX=9606 GN=ARC PE=1 SV=1 && PF18162:Arc C-lobe
ENSFCAG00000052104	62.4325	874.499	-3.80939	0	0	ENSFCAG00000052104	- && sp|Q3T0M9|ARL4A_BOVIN ADP-ribosylation factor-like protein 4A OS=Bos taurus OX=9913 GN=ARL4A PE=2 SV=1 && PF00025:ADP-ribosylation factor family
ENSFCAG00000042637	47.4112	938.309	-4.30702	0	0	ENSFCAG00000042637	- && - && -
ENSFCAG00000022946	68.5284	1402.24	-4.35653	0	0	SPSB2	- && sp|Q99619|SPSB2_HUMAN SPRY domain-containing SOCS box protein 2 OS=Homo sapiens OX=9606 GN=SPSB2 PE=1 SV=1 && PF00121:Triosephosphate isomerase
ENSFCAG00000012985	33.376	2026.9	-5.92846	0	0	CHAC1	- && sp|Q9BUX1|CHAC1_HUMAN Glutathione-specific gamma-glutamylcyclotransferase 1 OS=Homo sapiens OX=9606 GN=CHAC1 PE=1 SV=3 && PF04752:ChaC-like protein
ENSFCAG00000016304	80.9878	773.456	-3.25681	0	0	GALT	- && sp|P07902|GALT_HUMAN Galactose-1-phosphate uridylyltransferase OS=Homo sapiens OX=9606 GN=GALT PE=1 SV=3 && PF02744:Galactose-1-phosphate uridyl transferase, C-terminal domain|PF01087:Galactose-1-phosphate uridyl transferase, N-terminal domain
novel.481	41.1805	1582.72	-5.26591	0	0	-	- && - && -
ENSFCAG00000049660	38.2605	1030.07	-4.75394	0	0	ENSFCAG00000049660	- && - && -
ENSFCAG00000023452	34.0522	1019.97	-4.90597	0	0	NABP1	- && sp|A5D7P8|SOSB2_BOVIN SOSS complex subunit B2 OS=Bos taurus OX=9913 GN=NABP1 PE=2 SV=1 && -
ENSFCAG00000002229	57.2164	560.14	-3.29136	0	0	DBR1	- && sp|Q9UK59|DBR1_HUMAN Lariat debranching enzyme OS=Homo sapiens OX=9606 GN=DBR1 PE=1 SV=2 && PF00149:Calcineurin-like phosphoesterase|PF05011:Lariat debranching enzyme, C-terminal domain
ENSFCAG00000000267	41.8633	1792.88	-5.42159	0	0	ENSFCAG00000000267	- && sp|Q7Z6J2|GRASP_HUMAN Protein TAMALIN OS=Homo sapiens OX=9606 GN=TAMALIN PE=1 SV=1 && PF00595:PDZ domain
ENSFCAG00000032800	5.79852	2508.06	-8.76552	0	0	ENSFCAG00000032800	- && - && -
ENSFCAG00000042068	51.5505	1107.49	-4.42636	0	0	PMAIP1	- && sp|Q13794|APR_HUMAN Phorbol-12-myristate-13-acetate-induced protein 1 OS=Homo sapiens OX=9606 GN=PMAIP1 PE=1 SV=1 && -
ENSFCAG00000040028	7.9824	2337.25	-8.18944	0	0	ENSFCAG00000040028	- && - && -
ENSFCAG00000030349	61.5098	555.727	-3.17339	0	0	CLK4	- && sp|Q9HAZ1|CLK4_HUMAN Dual specificity protein kinase CLK4 OS=Homo sapiens OX=9606 GN=CLK4 PE=1 SV=1 && PF00069:Protein kinase domain
ENSFCAG00000001031	79.7723	584.692	-2.87649	0	0	SERTAD3	- && sp|Q9UJW9|SRTD3_HUMAN SERTA domain-containing protein 3 OS=Homo sapiens OX=9606 GN=SERTAD3 PE=1 SV=2 && PF06031:SERTA motif
ENSFCAG00000040796	31.4116	671.729	-4.41798	0	0	RPUSD2	- && sp|Q8IZ73|RUSD2_HUMAN RNA pseudouridylate synthase domain-containing protein 2 OS=Homo sapiens OX=9606 GN=RPUSD2 PE=1 SV=2 && PF00849:RNA pseudouridylate synthase
ENSFCAG00000045577	22.2018	2001.81	-6.49379	0	0	GADD45G	- && sp|Q9WTQ7|GA45G_RAT Growth arrest and DNA damage-inducible protein GADD45 gamma OS=Rattus norvegicus OX=10116 GN=Gadd45g PE=2 SV=1 && PF01248:Ribosomal protein L7Ae/L30e/S12e/Gadd45 family
ENSFCAG00000038881	58.1704	1075.04	-4.20817	0	0	TUBA4A	- && sp|P81948|TBA4A_BOVIN Tubulin alpha-4A chain OS=Bos taurus OX=9913 GN=TUBA4A PE=1 SV=2 && PF03953:Tubulin C-terminal domain|PF00091:Tubulin/FtsZ family, GTPase domain
ENSFCAG00000033768	50.5315	626.755	-3.62968	0	0	ZNF263	- && sp|O14978|ZN263_HUMAN Zinc finger protein 263 OS=Homo sapiens OX=9606 GN=ZNF263 PE=1 SV=2 && PF00096:Zinc finger, C2H2 type|PF01352:KRAB box|PF02023:SCAN domain
ENSFCAG00000045684	61.3358	553.217	-3.17667	0	0	HOXA5	- && sp|Q2HJ67|HXA5_BOVIN Homeobox protein Hox-A5 OS=Bos taurus OX=9913 GN=HOXA5 PE=2 SV=1 && PF00046:Homeodomain
ENSFCAG00000015542	66.2491	719.173	-3.44013	0	0	PHYKPL	- && sp|Q8IUZ5|AT2L2_HUMAN 5-phosphohydroxy-L-lysine phospho-lyase OS=Homo sapiens OX=9606 GN=PHYKPL PE=1 SV=1 && PF00202:Aminotransferase class-III
ENSFCAG00000047157	22.6693	1246.02	-5.78245	0	0	ENSFCAG00000047157	- && - && -
ENSFCAG00000005700	34.81	899.935	-4.69471	0	0	RASD1	- && sp|O35626|RASD1_MOUSE Dexamethasone-induced Ras-related protein 1 OS=Mus musculus OX=10090 GN=Rasd1 PE=1 SV=1 && PF00071:Ras family
ENSFCAG00000013149	49.3472	1002.05	-4.34608	0	0	TMEM106A	- && sp|Q96A25|T106A_HUMAN Transmembrane protein 106A OS=Homo sapiens OX=9606 GN=TMEM106A PE=1 SV=1 && PF07092:Protein of unknown function (DUF1356)
ENSFCAG00000046102	38.1952	956.394	-4.64677	0	0	ENSFCAG00000046102	- && sp|Q9NTK1|DEPP1_HUMAN Protein DEPP1 OS=Homo sapiens OX=9606 GN=DEPP1 PE=1 SV=2 && PF15343:Decidual protein induced by progesterone family
ENSFCAG00000040249	18.5977	891.431	-5.58437	0	0	ENSFCAG00000040249	- && sp|Q8WUU4|ZN296_HUMAN Zinc finger protein 296 OS=Homo sapiens OX=9606 GN=ZNF296 PE=1 SV=1 && -
ENSFCAG00000052285	2.66843	1205.47	-8.82902	0	0	ENSFCAG00000052285	- && sp|A0A2R8VHR8|DT3UO_MOUSE DDIT3 upstream open reading frame protein OS=Mus musculus OX=10090 GN=Ddit3 PE=2 SV=1 && -
ENSFCAG00000034374	5.60158	1183.76	-7.72899	0	0	ENSFCAG00000034374	- && - && -
ENSFCAG00000008913	23.3531	504.487	-4.43057	0	0	TEX14	- && sp|F1MJR8|TEX14_BOVIN Inactive serine/threonine-protein kinase TEX14 OS=Bos taurus OX=9913 GN=TEX14 PE=3 SV=2 && PF07714:Protein tyrosine kinase
ENSFCAG00000037567	6.5839	987.565	-7.23345	0	0	ENSFCAG00000037567	- && - && -
ENSFCAG00000033178	6.00394	1097.09	-7.5272	0	0	ENSFCAG00000033178	- && - && -
ENSFCAG00000037210	4.68722	1077.3	-7.83549	0	0	ENSFCAG00000037210	- && - && -
ENSFCAG00000051609	24.9918	697.289	-4.80688	0	0	ENSFCAG00000051609	- && - && -
ENSFCAG00000046243	13.3423	982.171	-6.19453	0	0	NPTX1	- && sp|Q15818|NPTX1_HUMAN Neuronal pentraxin-1 OS=Homo sapiens OX=9606 GN=NPTX1 PE=1 SV=2 && -
ENSFCAG00000038058	17.4268	800.612	-5.51427	0	0	ENSFCAG00000038058	- && - && -
ENSFCAG00000033842	12.3538	747.043	-5.91338	0	0	AQP3	- && sp|Q8R2N1|AQP3_MOUSE Aquaporin-3 OS=Mus musculus OX=10090 GN=Aqp3 PE=1 SV=1 && PF00230:Major intrinsic protein
ENSFCAG00000031433	15.9429	793.1	-5.64448	0	0	RGS4	- && sp|P49798|RGS4_HUMAN Regulator of G-protein signaling 4 OS=Homo sapiens OX=9606 GN=RGS4 PE=1 SV=1 && PF00615:Regulator of G protein signaling domain
ENSFCAG00000034826	6.91924	732.405	-6.7244	0	0	SNORA70	- && - && -
novel.395	7.91556	512.235	-6.01899	0	0	-	- && sp|O00370|LORF2_HUMAN LINE-1 retrotransposable element ORF2 protein OS=Homo sapiens OX=9606 PE=1 SV=1 && -
ENSFCAG00000014721	2.89625	851.608	-8.20757	0	0	DLL4	- && sp|Q9NR61|DLL4_HUMAN Delta-like protein 4 OS=Homo sapiens OX=9606 GN=DLL4 PE=1 SV=1 && PF01414:Delta serrate ligand|PF00008:EGF-like domain|PF07657:N terminus of Notch ligand
ENSFCAG00000045825	5.20173	831.745	-7.3238	0	0	RGS16	- && sp|F1S668|RGS16_PIG Regulator of G-protein signaling 16 OS=Sus scrofa OX=9823 GN=RGS16 PE=1 SV=3 && -
ENSFCAG00000036228	15.7811	450.509	-4.83208	0	0	ENSFCAG00000036228	- && sp|Q63666|VAMP1_RAT Vesicle-associated membrane protein 1 OS=Rattus norvegicus OX=10116 GN=Vamp1 PE=1 SV=2 && PF00957:Synaptobrevin
ENSFCAG00000025864	18.2854	472.588	-4.69322	0	0	ENSFCAG00000025864	- && - && -
ENSFCAG00000000096	5.51586	605.948	-6.7789	0	0	RHEBL1	- && sp|Q8TAI7|REBL1_HUMAN GTPase RhebL1 OS=Homo sapiens OX=9606 GN=RHEBL1 PE=1 SV=1 && PF00071:Ras family
ENSFCAG00000022712	70.5825	550.582	-2.96629	5.77904e-308	5.58583e-306	PRICKLE3	- && sp|Q80VL3|PRIC3_MOUSE Prickle planar cell polarity protein 3 OS=Mus musculus OX=10090 GN=Prickle3 PE=1 SV=1 && PF06297:PET Domain|PF00412:LIM domain
ENSFCAG00000024679	231.725	1106.16	-2.25157	9.56342e-306	9.19793e-304	RSRC2	- && sp|Q7L4I2|RSRC2_HUMAN Arginine/serine-rich coiled-coil protein 2 OS=Homo sapiens OX=9606 GN=RSRC2 PE=1 SV=1 && PF15477:Small acidic protein family
ENSFCAG00000046197	1696.68	22309.9	-3.71677	5.99557e-305	5.73803e-303	ENSFCAG00000046197	- && sp|P62276|RS29_BOVIN 40S ribosomal protein S29 OS=Bos taurus OX=9913 GN=RPS29 PE=3 SV=2 && -
ENSFCAG00000028061	1588.89	11167.9	-2.81343	1.24428e-304	1.185e-302	ENSFCAG00000028061	- && sp|Q56JY1|RL35A_BOVIN 60S ribosomal protein L35a OS=Bos taurus OX=9913 GN=RPL35A PE=3 SV=1 && -
novel.446	111.49	938.117	-3.07338	4.02906e-303	3.81837e-301	-	- && - && -
ENSFCAG00000022270	2619.29	501.111	2.38407	7.5483e-302	7.11885e-300	CCDC80	- && sp|Q76M96|CCD80_HUMAN Coiled-coil domain-containing protein 80 OS=Homo sapiens OX=9606 GN=CCDC80 PE=1 SV=1 && -
ENSFCAG00000003320	3484.24	753.121	2.20867	4.13806e-300	3.88378e-298	ENSFCAG00000003320	- && sp|P55287|CAD11_HUMAN Cadherin-11 OS=Homo sapiens OX=9606 GN=CDH11 PE=2 SV=2 && PF01049:Cadherin cytoplasmic region|PF00028:Cadherin domain
ENSFCAG00000031747	287.649	1054.3	-1.87312	6.32026e-300	5.90336e-298	CLK3	- && sp|Q3SX21|CLK3_BOVIN Dual specificity protein kinase CLK3 OS=Bos taurus OX=9913 GN=CLK3 PE=2 SV=1 && PF00069:Protein kinase domain
ENSFCAG00000043466	421.231	2340.9	-2.47477	1.35183e-299	1.25662e-297	ENSFCAG00000043466	- && sp|Q3MHR5|SRSF2_BOVIN Serine/arginine-rich splicing factor 2 OS=Bos taurus OX=9913 GN=SRSF2 PE=2 SV=3 && PF00076:RNA recognition motif. (a.k.a. RRM, RBD, or RNP domain)
ENSFCAG00000018947	111.813	711.467	-2.6718	2.58037e-299	2.38721e-297	ZNF622	- && sp|Q969S3|ZN622_HUMAN Zinc finger protein 622 OS=Homo sapiens OX=9606 GN=ZNF622 PE=1 SV=1 && PF12756:C2H2 type zinc-finger (2 copies)
ENSFCAG00000007807	89.7588	562.94	-2.65118	2.31599e-297	2.13246e-295	SIRT7	- && sp|Q0P595|SIR7_BOVIN NAD-dependent protein deacetylase sirtuin-7 OS=Bos taurus OX=9913 GN=SIRT7 PE=2 SV=1 && PF02146:Sir2 family
ENSFCAG00000003635	7003.46	53072.2	-2.92185	3.65094e-297	3.34578e-295	CAMK2A	- && sp|Q9UQM7|KCC2A_HUMAN Calcium/calmodulin-dependent protein kinase type II subunit alpha OS=Homo sapiens OX=9606 GN=CAMK2A PE=1 SV=2 && -
ENSFCAG00000013396	134.321	825.702	-2.61849	6.01277e-297	5.48432e-295	SESN2	- && sp|P58004|SESN2_HUMAN Sestrin-2 OS=Homo sapiens OX=9606 GN=SESN2 PE=1 SV=1 && PF04636:PA26 p53-induced protein (sestrin)
ENSFCAG00000010302	4218.02	34316.1	-3.02429	8.84017e-296	8.02555e-294	RPL12	- && sp|P61284|RL12_BOVIN 60S ribosomal protein L12 OS=Bos taurus OX=9913 GN=RPL12 PE=2 SV=1 && PF00298:Ribosomal protein L11, RNA binding domain|PF03946:Ribosomal protein L11, N-terminal domain
ENSFCAG00000015502	1108.89	6686.7	-2.59221	2.38745e-295	2.15736e-293	RPL34	- && sp|P49207|RL34_HUMAN 60S ribosomal protein L34 OS=Homo sapiens OX=9606 GN=RPL34 PE=1 SV=3 && PF01199:Ribosomal protein L34e
ENSFCAG00000009696	75.7693	837.858	-3.46742	2.86201e-294	2.57422e-292	ENSFCAG00000009696	- && sp|Q32S26|BRD2_BOVIN Bromodomain-containing protein 2 OS=Bos taurus OX=9913 GN=BRD2 PE=3 SV=1 && -
ENSFCAG00000032048	719.529	11415.1	-3.9875	1.90177e-293	1.70266e-291	ND1	- && sp|P48900|NU1M_FELCA NADH-ubiquinone oxidoreductase chain 1 OS=Felis catus OX=9685 GN=MT-ND1 PE=3 SV=1 && -
ENSFCAG00000024876	9051.84	84268.7	-3.21874	9.59582e-293	8.55173e-291	ENSFCAG00000024876	- && sp|Q5HYW3|RTL5_HUMAN Retrotransposon Gag-like protein 5 OS=Homo sapiens OX=9606 GN=RTL5 PE=2 SV=1 && PF16297:Domain of unknown function (DUF4939)|PF08071:RS4NT (NUC023) domain|PF16121:40S ribosomal protein S4 C-terminus|PF00900:Ribosomal family S4e
ENSFCAG00000026973	1603.85	6889.75	-2.10262	1.30615e-291	1.15872e-289	EIF3F	- && sp|A5A6I3|EIF3F_PANTR Eukaryotic translation initiation factor 3 subunit F OS=Pan troglodytes OX=9598 GN=EIF3F PE=2 SV=1 && PF13012:Maintenance of mitochondrial structure and function|PF01398:JAB1/Mov34/MPN/PAD-1 ubiquitin protease
ENSFCAG00000021989	5.10767	645.494	-6.99212	3.81067e-291	3.36517e-289	RGS2	- && sp|P41220|RGS2_HUMAN Regulator of G-protein signaling 2 OS=Homo sapiens OX=9606 GN=RGS2 PE=1 SV=1 && PF00615:Regulator of G protein signaling domain
ENSFCAG00000001442	1567.71	18946.6	-3.59515	6.14137e-291	5.39885e-289	ENSFCAG00000001442	- && sp|P55812|UBIM_PIG Ubiquitin-like protein FUBI OS=Sus scrofa OX=9823 GN=FAU PE=3 SV=1 && PF04758:Ribosomal protein S30|PF00240:Ubiquitin family
ENSFCAG00000041539	432.457	1905.1	-2.13914	7.04631e-290	6.16647e-288	MYC	- && sp|P68271|MYC_FELCA Myc proto-oncogene protein OS=Felis catus OX=9685 GN=MYC PE=3 SV=1 && PF00010:Helix-loop-helix DNA-binding domain|PF02344:Myc leucine zipper domain|PF01056:Myc amino-terminal region
ENSFCAG00000008573	2089.69	8784.1	-2.07127	1.42619e-289	1.24251e-287	KARS1	- && sp|Q5XIM7|SYK_RAT Lysine--tRNA ligase OS=Rattus norvegicus OX=10116 GN=Kars1 PE=1 SV=1 && PF01336:OB-fold nucleic acid binding domain|PF00152:tRNA synthetases class II (D, K and N)
ENSFCAG00000011802	636.829	4033.4	-2.66382	2.00772e-289	1.74134e-287	ENSFCAG00000011802	- && sp|E2RKA8|RL32_CANLF 60S ribosomal protein L32 OS=Canis lupus familiaris OX=9615 GN=RPL32 PE=1 SV=1 && PF01655:Ribosomal protein L32
ENSFCAG00000023243	4347.42	27536.2	-2.66311	2.87146e-289	2.47941e-287	ENSFCAG00000023243	- && sp|A6H769|RS7_BOVIN 40S ribosomal protein S7 OS=Bos taurus OX=9913 GN=RPS7 PE=2 SV=1 && PF01251:Ribosomal protein S7e
ENSFCAG00000030977	84996	459923	-2.43593	2.26642e-288	1.94832e-286	ENSFCAG00000030977	- && sp|P68103|EF1A1_BOVIN Elongation factor 1-alpha 1 OS=Bos taurus OX=9913 GN=EEF1A1 PE=1 SV=1 && PF03143:Elongation factor Tu C-terminal domain|PF00009:Elongation factor Tu GTP binding domain|PF03144:Elongation factor Tu domain 2
ENSFCAG00000011942	3811.26	28749.7	-2.9152	1.45241e-287	1.24305e-285	RPS3	- && sp|E2RH47|RS3_CANLF 40S ribosomal protein S3 OS=Canis lupus familiaris OX=9615 GN=RPS3 PE=1 SV=1 && PF07650:KH domain|PF00189:Ribosomal protein S3, C-terminal domain
ENSFCAG00000009077	84.0925	1023.41	-3.60916	1.63688e-287	1.39479e-285	MYO1G	- && sp|B0I1T2|MYO1G_HUMAN Unconventional myosin-Ig OS=Homo sapiens OX=9606 GN=MYO1G PE=1 SV=2 && -
ENSFCAG00000027237	2080.31	21853.6	-3.39306	1.35103e-285	1.1462e-283	EEF1D	- && sp|Q4R3D4|EF1D_MACFA Elongation factor 1-delta OS=Macaca fascicularis OX=9541 GN=EEF1D PE=2 SV=2 && PF00736:EF-1 guanine nucleotide exchange domain|PF10587:Eukaryotic elongation factor 1 beta central acidic region
ENSFCAG00000023478	542.44	3586.33	-2.72548	2.32299e-285	1.96222e-283	WSB1	- && sp|Q9Y6I7|WSB1_HUMAN WD repeat and SOCS box-containing protein 1 OS=Homo sapiens OX=9606 GN=WSB1 PE=1 SV=1 && PF00400:WD domain, G-beta repeat|PF07525:SOCS box
ENSFCAG00000024599	97.9725	586.024	-2.57607	6.66732e-283	5.60748e-281	ENSFCAG00000024599	- && sp|G5E869|ZN142_MOUSE Zinc finger protein 142 OS=Mus musculus OX=10090 GN=Znf142 PE=2 SV=1 && PF13909:C2H2-type zinc-finger domain
novel.784	28.1242	366.225	-3.69576	1.41675e-282	1.18641e-280	-	- && - && -
ENSFCAG00000012473	193.094	1160.79	-2.5889	1.25506e-280	1.04649e-278	TAF1D	- && sp|Q32LB6|TAF1D_BOVIN TATA box-binding protein-associated factor RNA polymerase I subunit D OS=Bos taurus OX=9913 GN=TAF1D PE=2 SV=1 && PF15333:TATA box-binding protein-associated factor 1D
ENSFCAG00000009858	19.0364	417.951	-4.4591	6.74254e-280	5.59804e-278	MFSD2A	- && sp|Q9DA75|NLS1_MOUSE Sodium-dependent lysophosphatidylcholine symporter 1 OS=Mus musculus OX=10090 GN=Mfsd2a PE=1 SV=1 && PF13347:MFS/sugar transport protein
ENSFCAG00000014740	11643.3	1356.32	3.10078	1.45807e-279	1.20542e-277	COL3A1	- && sp|P13941|CO3A1_RAT Collagen alpha-1(III) chain OS=Rattus norvegicus OX=10116 GN=Col3a1 PE=2 SV=3 && PF01410:Fibrillar collagen C-terminal domain|PF01391:Collagen triple helix repeat (20 copies)|PF00093:von Willebrand factor type C domain
ENSFCAG00000003512	3418.71	10642.3	-1.63852	1.05111e-278	8.65298e-277	DDX5	- && sp|P17844|DDX5_HUMAN Probable ATP-dependent RNA helicase DDX5 OS=Homo sapiens OX=9606 GN=DDX5 PE=1 SV=1 && PF08061:P68HR (NUC004) repeat|PF00270:DEAD/DEAH box helicase|PF00271:Helicase conserved C-terminal domain
ENSFCAG00000014379	235.344	1082.72	-2.19815	4.59159e-277	3.76394e-275	TONSL	- && sp|Q0P5G1|TONSL_BOVIN Tonsoku-like protein OS=Bos taurus OX=9913 GN=TONSL PE=2 SV=1 && PF12796:Ankyrin repeats (3 copies)
ENSFCAG00000040090	2.54422	712.432	-8.13582	5.03555e-277	4.11053e-275	ENSFCAG00000040090	- && - && -
ENSFCAG00000001714	59.8515	895.198	-3.90018	5.74388e-277	4.66912e-275	FAM53C	- && sp|Q29RM2|FA53C_BOVIN Protein FAM53C OS=Bos taurus OX=9913 GN=FAM53C PE=2 SV=1 && PF15242:Family of FAM53
ENSFCAG00000010851	728.318	7966.9	-3.45103	7.7973e-277	6.31191e-275	ENSFCAG00000010851	- && sp|Q32PB9|RL38_BOVIN 60S ribosomal protein L38 OS=Bos taurus OX=9913 GN=RPL38 PE=3 SV=4 && -
ENSFCAG00000052379	25.0191	1018.46	-5.34718	1.83958e-273	1.48296e-271	ENSFCAG00000052379	- && - && -
ENSFCAG00000046885	5.84708	618.673	-6.73484	3.69711e-273	2.96808e-271	ENSFCAG00000046885	- && - && -
ENSFCAG00000045467	230.305	1938.84	-3.07269	9.67866e-273	7.73815e-271	ENSFCAG00000045467	- && sp|Q16690|DUS5_HUMAN Dual specificity protein phosphatase 5 OS=Homo sapiens OX=9606 GN=DUSP5 PE=1 SV=2 && PF00581:Rhodanese-like domain|PF00782:Dual specificity phosphatase, catalytic domain
ENSFCAG00000044646	11945.7	67857.9	-2.50606	6.64991e-271	5.29486e-269	ENSFCAG00000044646	- && sp|P18124|RL7_HUMAN 60S ribosomal protein L7 OS=Homo sapiens OX=9606 GN=RPL7 PE=1 SV=1 && PF08079:Ribosomal L30 N-terminal domain|PF00327:Ribosomal protein L30p/L7e
ENSFCAG00000031943	7.99812	586.568	-6.19716	4.08447e-269	3.2389e-267	GBX2	- && sp|P52951|GBX2_HUMAN Homeobox protein GBX-2 OS=Homo sapiens OX=9606 GN=GBX2 PE=2 SV=3 && -
ENSFCAG00000032655	14.0983	385.557	-4.7741	2.48872e-266	1.96548e-264	ENSFCAG00000032655	- && - && -
ENSFCAG00000029132	277.065	1306.32	-2.2395	1.476e-265	1.16096e-263	DDIT4	- && sp|Q08E62|DDIT4_BOVIN DNA damage-inducible transcript 4 protein OS=Bos taurus OX=9913 GN=DDIT4 PE=2 SV=1 && PF07809:RTP801 C-terminal region
ENSFCAG00000043254	82.1417	2267.42	-4.78598	4.48379e-264	3.51255e-262	BTG2	- && sp|Q04211|BTG2_MOUSE Protein BTG2 OS=Mus musculus OX=10090 GN=Btg2 PE=1 SV=1 && PF07742:BTG family
ENSFCAG00000037494	2.23579	1294.38	-9.2057	7.52963e-264	5.87493e-262	ENSFCAG00000037494	- && - && -
ENSFCAG00000024154	811.359	2847.06	-1.81147	4.31795e-263	3.35557e-261	PSAT1	- && sp|Q9Y617|SERC_HUMAN Phosphoserine aminotransferase OS=Homo sapiens OX=9606 GN=PSAT1 PE=1 SV=2 && PF00266:Aminotransferase class-V
ENSFCAG00000032814	1400.73	5698.43	-2.02438	4.85265e-262	3.75607e-260	ENSFCAG00000032814	- && sp|Q13247|SRSF6_HUMAN Serine/arginine-rich splicing factor 6 OS=Homo sapiens OX=9606 GN=SRSF6 PE=1 SV=2 && PF00076:RNA recognition motif. (a.k.a. RRM, RBD, or RNP domain)
ENSFCAG00000039431	384.284	1860.65	-2.27756	7.3958e-262	5.70181e-260	PNRC1	- && sp|Q12796|PNRC1_HUMAN Proline-rich nuclear receptor coactivator 1 OS=Homo sapiens OX=9606 GN=PNRC1 PE=1 SV=1 && PF15365:Proline-rich nuclear receptor coactivator motif
ENSFCAG00000010742	134.747	1063.28	-2.98133	3.63253e-257	2.78944e-255	PLEKHG2	- && sp|Q9H7P9|PKHG2_HUMAN Pleckstrin homology domain-containing family G member 2 OS=Homo sapiens OX=9606 GN=PLEKHG2 PE=1 SV=3 && PF00621:RhoGEF domain|PF00169:PH domain
ENSFCAG00000032649	1.38404	1658.84	-10.2293	7.63534e-255	5.84013e-253	ENSFCAG00000032649	- && - && -
ENSFCAG00000012888	520.767	1505.46	-1.53127	1.09741e-253	8.36101e-252	POLG	- && sp|P54098|DPOG1_HUMAN DNA polymerase subunit gamma-1 OS=Homo sapiens OX=9606 GN=POLG PE=1 SV=1 && PF00476:DNA polymerase family A|PF18136:DNA mitochondrial polymerase exonuclease domain
ENSFCAG00000014064	1616.12	7592	-2.23212	1.68646e-253	1.27986e-251	S100A4	- && sp|P35466|S10A4_BOVIN Protein S100-A4 OS=Bos taurus OX=9913 GN=S100A4 PE=1 SV=2 && PF01023:S-100/ICaBP type calcium binding domain
ENSFCAG00000037697	1186.44	7238.91	-2.60921	9.90201e-253	7.48546e-251	DUSP1	- && sp|P28562|DUS1_HUMAN Dual specificity protein phosphatase 1 OS=Homo sapiens OX=9606 GN=DUSP1 PE=1 SV=3 && PF00581:Rhodanese-like domain|PF00782:Dual specificity phosphatase, catalytic domain
ENSFCAG00000042592	3.29128	437.443	-7.03015	2.09344e-252	1.57641e-250	ENSFCAG00000042592	- && - && -
ENSFCAG00000009642	2762.1	461.158	2.58209	3.05868e-252	2.29436e-250	TOP2A	- && sp|P11388|TOP2A_HUMAN DNA topoisomerase 2-alpha OS=Homo sapiens OX=9606 GN=TOP2A PE=1 SV=3 && PF00204:DNA gyrase B|PF16898:C-terminal associated domain of TOPRIM|PF08070:DTHCT (NUC029) region|PF02518:Histidine kinase-, DNA gyrase B-, and HSP90-like ATPase|PF00521:DNA gyrase/topoisomerase IV, subunit A|PF01751:Toprim domain
ENSFCAG00000036100	6.18963	446.452	-6.17884	1.43602e-249	1.07304e-247	ENSFCAG00000036100	- && - && -
ENSFCAG00000010423	3361.49	1085.03	1.62868	9.34122e-248	6.9533e-246	S100A10	- && sp|P60902|S10AA_BOVIN Protein S100-A10 OS=Bos taurus OX=9913 GN=S100A10 PE=1 SV=2 && -
ENSFCAG00000026430	3013.14	11527.6	-1.93549	2.86677e-246	2.12578e-244	RPL31	- && sp|Q56JX3|RL31_BOVIN 60S ribosomal protein L31 OS=Bos taurus OX=9913 GN=RPL31 PE=2 SV=1 && PF01198:Ribosomal protein L31e
ENSFCAG00000037815	2.69989	537.946	-7.63856	3.91183e-246	2.8897e-244	ENSFCAG00000037815	- && - && -
novel.1153	5.11968	314.411	-5.94506	7.39583e-245	5.44266e-243	-	- && - && -
ENSFCAG00000009969	16.468	454.671	-4.78873	9.65862e-245	7.08105e-243	PLK3	- && sp|Q9H4B4|PLK3_HUMAN Serine/threonine-protein kinase PLK3 OS=Homo sapiens OX=9606 GN=PLK3 PE=1 SV=2 && PF00659:POLO box duplicated region|PF00069:Protein kinase domain
ENSFCAG00000014453	180.317	855.811	-2.24881	1.775e-244	1.29642e-242	EBF4	- && sp|Q9BQW3|COE4_HUMAN Transcription factor COE4 OS=Homo sapiens OX=9606 GN=EBF4 PE=2 SV=2 && PF16422:Transcription factor COE1 DNA-binding domain|PF01833:IPT/TIG domain|PF16423:Transcription factor COE1 helix-loop-helix domain
ENSFCAG00000047792	53.7294	619.454	-3.52486	2.27005e-244	1.65178e-242	ENSFCAG00000047792	- && sp|P84227|H32_BOVIN Histone H3.2 OS=Bos taurus OX=9913 PE=1 SV=2 && PF00125:Core histone H2A/H2B/H3/H4
ENSFCAG00000026288	6654.68	27288.2	-2.03588	7.93413e-243	5.75165e-241	RPL8	- && sp|Q3T0S6|RL8_BOVIN 60S ribosomal protein L8 OS=Bos taurus OX=9913 GN=RPL8 PE=2 SV=3 && PF00181:Ribosomal Proteins L2, RNA binding domain|PF03947:Ribosomal Proteins L2, C-terminal domain
ENSFCAG00000045131	80.6899	570.783	-2.82234	9.02816e-243	6.52041e-241	ENSFCAG00000045131	- && - && PF00131:Metallothionein
ENSFCAG00000037105	987.959	6567.93	-2.73321	7.1005e-242	5.1092e-240	ENSFCAG00000037105	- && sp|Q4R5I3|RL22_MACFA 60S ribosomal protein L22 OS=Macaca fascicularis OX=9541 GN=RPL22 PE=2 SV=3 && PF01776:Ribosomal L22e protein family
ENSFCAG00000029808	167.543	1093.49	-2.70649	5.49062e-241	3.93623e-239	ERI1	- && sp|Q8IV48|ERI1_HUMAN 3'-5' exoribonuclease 1 OS=Homo sapiens OX=9606 GN=ERI1 PE=1 SV=3 && PF00929:Exonuclease|PF02037:SAP domain
ENSFCAG00000036176	4.291	321.592	-6.22146	2.72631e-240	1.94731e-238	SNORA63	- && - && -
ENSFCAG00000036684	161.378	857.006	-2.41095	1.63033e-239	1.16022e-237	CCNL2	- && sp|Q5I0H5|CCNL2_RAT Cyclin-L2 OS=Rattus norvegicus OX=10116 GN=Ccnl2 PE=1 SV=2 && PF02984:Cyclin, C-terminal domain
ENSFCAG00000034157	5.28162	307.167	-5.86134	3.58654e-238	2.54304e-236	ENSFCAG00000034157	- && sp|P0C6S8|LIGO3_HUMAN Leucine-rich repeat and immunoglobulin-like domain-containing nogo receptor-interacting protein 3 OS=Homo sapiens OX=9606 GN=LINGO3 PE=3 SV=1 && PF13855:Leucine rich repeat|PF07679:Immunoglobulin I-set domain
ENSFCAG00000027748	635.385	3406.79	-2.42315	1.57536e-237	1.11295e-235	YBX3	- && sp|Q62764|YBOX3_RAT Y-box-binding protein 3 OS=Rattus norvegicus OX=10116 GN=Ybx3 PE=1 SV=1 && PF00313:'Cold-shock' DNA-binding domain
ENSFCAG00000014048	3679.48	22883.4	-2.63686	3.19136e-237	2.24644e-235	RPS9	- && sp|A6QLG5|RS9_BOVIN 40S ribosomal protein S9 OS=Bos taurus OX=9913 GN=RPS9 PE=2 SV=1 && PF01479:S4 domain
novel.486	23.6638	395.749	-4.06212	3.33841e-237	2.34147e-235	-	- && - && -
ENSFCAG00000013323	16.3101	276.4	-4.07892	1.087e-235	7.59652e-234	ADAMTS1	- && sp|Q9UHI8|ATS1_HUMAN A disintegrin and metalloproteinase with thrombospondin motifs 1 OS=Homo sapiens OX=9606 GN=ADAMTS1 PE=1 SV=4 && PF17771:ADAM cysteine-rich domain|PF05986:ADAM-TS Spacer 1|PF01421:Reprolysin (M12B) family zinc metalloprotease|PF00090:Thrombospondin type 1 domain|PF01562:Reprolysin family propeptide
ENSFCAG00000009844	1234.84	4277.57	-1.79307	1.41093e-235	9.82489e-234	IMPDH2	- && sp|P24547|IMDH2_MOUSE Inosine-5'-monophosphate dehydrogenase 2 OS=Mus musculus OX=10090 GN=Impdh2 PE=1 SV=2 && PF00478:IMP dehydrogenase / GMP reductase domain|PF00571:CBS domain
ENSFCAG00000038317	2.165	864.367	-8.66335	2.69202e-235	1.86788e-233	ENSFCAG00000038317	- && - && -
ENSFCAG00000000877	284.869	1322.13	-2.21602	2.96603e-233	2.05068e-231	ENSFCAG00000000877	- && sp|P13747|HLAE_HUMAN HLA class I histocompatibility antigen, alpha chain E OS=Homo sapiens OX=9606 GN=HLA-E PE=1 SV=4 && PF07654:Immunoglobulin C1-set domain|PF00129:Class I Histocompatibility antigen, domains alpha 1 and 2
ENSFCAG00000028201	705.269	2067.84	-1.55091	1.42561e-232	9.82156e-231	TOMM20	- && sp|A6H7B1|TOM20_BOVIN Mitochondrial import receptor subunit TOM20 homolog OS=Bos taurus OX=9913 GN=TOMM20 PE=2 SV=1 && PF02064:MAS20 protein import receptor
ENSFCAG00000004746	21.5495	308.712	-3.83364	1.49928e-232	1.02926e-230	STX1A	- && sp|Q16623|STX1A_HUMAN Syntaxin-1A OS=Homo sapiens OX=9606 GN=STX1A PE=1 SV=1 && PF00804:Syntaxin
ENSFCAG00000008558	50.5555	575.88	-3.51611	3.25643e-232	2.22768e-230	LFNG	- && sp|Q8NES3|LFNG_HUMAN Beta-1,3-N-acetylglucosaminyltransferase lunatic fringe OS=Homo sapiens OX=9606 GN=LFNG PE=1 SV=2 && PF02434:Fringe-like
ENSFCAG00000039823	1.99428	714.163	-8.47109	6.06352e-232	4.13341e-230	ENSFCAG00000039823	- && - && -
ENSFCAG00000046627	15.8636	272.53	-4.10189	1.08833e-231	7.39305e-230	STC2	- && sp|O97561|STC2_MACNE Stanniocalcin-2 OS=Macaca nemestrina OX=9545 GN=STC2 PE=2 SV=1 && PF03298:Stanniocalcin family
ENSFCAG00000005018	3209.63	867.803	1.88687	1.59817e-231	1.08185e-229	ENSFCAG00000005018	- && sp|Q95LD9|AHR_DELLE Aryl hydrocarbon receptor OS=Delphinapterus leucas OX=9749 GN=AHR PE=2 SV=1 && PF00010:Helix-loop-helix DNA-binding domain|PF00989:PAS fold|PF08447:PAS fold
ENSFCAG00000040720	495.793	2314.49	-2.22339	6.57281e-231	4.43391e-229	ENSFCAG00000040720	- && sp|P19875|CXCL2_HUMAN C-X-C motif chemokine 2 OS=Homo sapiens OX=9606 GN=CXCL2 PE=1 SV=1 && PF00048:Small cytokines (intecrine/chemokine), interleukin-8 like
ENSFCAG00000006855	453.214	1930.62	-2.08856	1.37617e-230	9.25129e-229	SRRT	- && sp|Q99MR6|SRRT_MOUSE Serrate RNA effector molecule homolog OS=Mus musculus OX=10090 GN=Srrt PE=1 SV=1 && PF04959:Arsenite-resistance protein 2|PF12066:Domain of unknown function (DUF3546)
ENSFCAG00000029274	158.848	683.466	-2.10693	2.65136e-230	1.77623e-228	RBM12B	- && sp|Q8IXT5|RB12B_HUMAN RNA-binding protein 12B OS=Homo sapiens OX=9606 GN=RBM12B PE=1 SV=2 && PF00076:RNA recognition motif. (a.k.a. RRM, RBD, or RNP domain)
ENSFCAG00000009846	860.707	2276.45	-1.40397	3.89215e-230	2.59851e-228	QARS1	- && sp|Q3MHH4|SYQ_BOVIN Glutamine--tRNA ligase OS=Bos taurus OX=9913 GN=QARS1 PE=2 SV=1 && PF04557:Glutaminyl-tRNA synthetase, non-specific RNA binding region part 2|PF04558:Glutaminyl-tRNA synthetase, non-specific RNA binding region part 1|PF00749:tRNA synthetases class I (E and Q), catalytic domain|PF03950:tRNA synthetases class I (E and Q), anti-codon binding domain
ENSFCAG00000014581	614.345	2433.18	-1.98563	1.39049e-229	9.25151e-228	SCARB1	- && sp|Q8SQC1|SCRB1_PIG Scavenger receptor class B member 1 OS=Sus scrofa OX=9823 GN=SCARB1 PE=2 SV=1 && PF01130:CD36 family
ENSFCAG00000032881	3.06901	366.648	-6.91106	7.04297e-229	4.66999e-227	SNORD22	- && - && -
ENSFCAG00000024396	288.198	983.725	-1.76963	4.37828e-228	2.89324e-226	ENSFCAG00000024396	- && sp|Q96HA1|P121A_HUMAN Nuclear envelope pore membrane protein POM 121 OS=Homo sapiens OX=9606 GN=POM121 PE=1 SV=2 && -
ENSFCAG00000001204	1532.91	5271.58	-1.78231	7.81662e-227	5.14784e-225	HNRNPH1	- && sp|P31943|HNRH1_HUMAN Heterogeneous nuclear ribonucleoprotein H OS=Homo sapiens OX=9606 GN=HNRNPH1 PE=1 SV=4 && PF00076:RNA recognition motif. (a.k.a. RRM, RBD, or RNP domain)|PF08080:RNPHF zinc finger
ENSFCAG00000030892	9929.91	1983.92	2.32349	5.00038e-226	3.28201e-224	COL1A2	- && sp|O46392|CO1A2_CANLF Collagen alpha-2(I) chain OS=Canis lupus familiaris OX=9615 GN=COL1A2 PE=2 SV=2 && PF01410:Fibrillar collagen C-terminal domain|PF01391:Collagen triple helix repeat (20 copies)
ENSFCAG00000009717	527.16	1610.6	-1.60836	1.26346e-224	8.26483e-223	CUL7	- && sp|Q14999|CUL7_HUMAN Cullin-7 OS=Homo sapiens OX=9606 GN=CUL7 PE=1 SV=2 && -
ENSFCAG00000008839	3513.3	21504.7	-2.61377	2.27334e-224	1.4821e-222	ENSFCAG00000008839	- && sp|Q3T199|RS23_BOVIN 40S ribosomal protein S23 OS=Bos taurus OX=9913 GN=RPS23 PE=2 SV=1 && PF00164:Ribosomal protein S12/S23
ENSFCAG00000012751	94.7461	527.857	-2.47922	5.29474e-224	3.44034e-222	GBA2	- && sp|Q9HCG7|GBA2_HUMAN Non-lysosomal glucosylceramidase OS=Homo sapiens OX=9606 GN=GBA2 PE=1 SV=2 && PF04685:Glycosyl-hydrolase family 116, catalytic region|PF12215:beta-glucosidase 2, glycosyl-hydrolase family 116 N-term
ENSFCAG00000050487	6.95315	363.905	-5.71301	1.69076e-223	1.09494e-221	ENSFCAG00000050487	- && - && -
ENSFCAG00000025180	313.153	954.164	-1.60771	2.27347e-223	1.46741e-221	SRF	- && sp|Q9JM73|SRF_MOUSE Serum response factor OS=Mus musculus OX=10090 GN=Srf PE=1 SV=1 && -
ENSFCAG00000000494	21.9415	681.231	-4.96079	1.04355e-220	6.71325e-219	ADAMTS4	- && sp|Q9TT93|ATS4_BOVIN A disintegrin and metalloproteinase with thrombospondin motifs 4 OS=Bos taurus OX=9913 GN=ADAMTS4 PE=1 SV=3 && PF17771:ADAM cysteine-rich domain|PF01421:Reprolysin (M12B) family zinc metalloprotease|PF00090:Thrombospondin type 1 domain|PF05986:ADAM-TS Spacer 1|PF01562:Reprolysin family propeptide
novel.174	2.62673	384.635	-7.21414	1.75952e-218	1.12818e-216	-	- && - && -
ENSFCAG00000021428	4.51812	279.696	-5.96478	2.09887e-218	1.34135e-216	ENSFCAG00000021428	- && - && -
ENSFCAG00000021901	1203.15	5114.22	-2.08791	2.66959e-218	1.70049e-216	EIF3K	- && sp|Q3T0V3|EIF3K_BOVIN Eukaryotic translation initiation factor 3 subunit K OS=Bos taurus OX=9913 GN=EIF3K PE=2 SV=1 && PF10075:CSN8/PSMD8/EIF3K family
ENSFCAG00000012231	899.376	2137.01	-1.24882	8.69581e-218	5.52099e-216	SF1	- && sp|Q15637|SF01_HUMAN Splicing factor 1 OS=Homo sapiens OX=9606 GN=SF1 PE=1 SV=4 && PF00013:KH domain|PF16275:Splicing factor 1 helix-hairpin domain
ENSFCAG00000022987	3978.67	1374.19	1.53468	1.97375e-217	1.24905e-215	CANX	- && sp|P24643|CALX_CANLF Calnexin OS=Canis lupus familiaris OX=9615 GN=CANX PE=1 SV=3 && PF00262:Calreticulin family
ENSFCAG00000001084	1342.73	4981.3	-1.89215	5.73744e-217	3.61906e-215	ENSFCAG00000001084	- && sp|Q3SZR8|SRSF3_BOVIN Serine/arginine-rich splicing factor 3 OS=Bos taurus OX=9913 GN=SRSF3 PE=2 SV=1 && PF00076:RNA recognition motif. (a.k.a. RRM, RBD, or RNP domain)
ENSFCAG00000004285	114.644	756.457	-2.72682	2.22552e-216	1.39927e-214	CB4H12orf57	- && sp|Q99622|C10_HUMAN Protein C10 OS=Homo sapiens OX=9606 GN=C12orf57 PE=1 SV=1 && PF14974:Protein C10
ENSFCAG00000000849	2053.06	12313.5	-2.58441	3.67976e-216	2.30614e-214	ENSFCAG00000000849	- && sp|Q56JU9|RS24_BOVIN 40S ribosomal protein S24 OS=Bos taurus OX=9913 GN=RPS24 PE=2 SV=2 && PF01282:Ribosomal protein S24e
ENSFCAG00000006749	109.931	604.017	-2.45259	1.2104e-215	7.56127e-214	RASL11A	- && sp|Q6T310|RSLBA_HUMAN Ras-like protein family member 11A OS=Homo sapiens OX=9606 GN=RASL11A PE=1 SV=1 && PF00071:Ras family
ENSFCAG00000034288	1.87499	625.257	-8.40636	2.44003e-215	1.51939e-213	ENSFCAG00000034288	- && - && -
ENSFCAG00000047527	4.12443	280.352	-6.09895	2.57827e-215	1.60034e-213	SNORD31	- && - && -
ENSFCAG00000022519	119.786	577.366	-2.27385	4.77197e-215	2.95254e-213	NAB2	- && sp|Q15742|NAB2_HUMAN NGFI-A-binding protein 2 OS=Homo sapiens OX=9606 GN=NAB2 PE=1 SV=1 && PF04905:NAB conserved region 2 (NCD2)|PF04904:NAB conserved region 1 (NCD1)
ENSFCAG00000027092	70.5381	454.008	-2.68754	6.25969e-213	3.86074e-211	ENSFCAG00000027092	- && sp|A3KN32|ZNF34_BOVIN Zinc finger protein 34 OS=Bos taurus OX=9913 GN=ZNF34 PE=2 SV=1 && PF00096:Zinc finger, C2H2 type|PF01352:KRAB box
ENSFCAG00000015705	161.793	1084.12	-2.74708	2.0267e-212	1.24603e-210	ALAS1	- && sp|P13196|HEM1_HUMAN 5-aminolevulinate synthase, nonspecific, mitochondrial OS=Homo sapiens OX=9606 GN=ALAS1 PE=1 SV=2 && PF09029:5-aminolevulinate synthase presequence|PF00155:Aminotransferase class I and II
ENSFCAG00000012021	128.122	615.002	-2.25842	2.57241e-212	1.57655e-210	ENSFCAG00000012021	- && sp|Q504Q3|PAN2_HUMAN PAN2-PAN3 deadenylation complex catalytic subunit PAN2 OS=Homo sapiens OX=9606 GN=PAN2 PE=1 SV=3 && PF00929:Exonuclease|PF13423:Ubiquitin carboxyl-terminal hydrolase
ENSFCAG00000000473	574.805	1751.13	-1.6068	2.61619e-212	1.59834e-210	PRDX2	- && sp|P32119|PRDX2_HUMAN Peroxiredoxin-2 OS=Homo sapiens OX=9606 GN=PRDX2 PE=1 SV=5 && PF10417:C-terminal domain of 1-Cys peroxiredoxin|PF00578:AhpC/TSA family
ENSFCAG00000011666	96.5913	669.181	-2.79424	1.12906e-211	6.87629e-210	LRRC45	- && sp|Q96CN5|LRC45_HUMAN Leucine-rich repeat-containing protein 45 OS=Homo sapiens OX=9606 GN=LRRC45 PE=1 SV=1 && -
ENSFCAG00000026284	3839.65	1759.36	1.12806	3.07489e-210	1.86684e-208	MAGED2	- && sp|Q9UNF1|MAGD2_HUMAN Melanoma-associated antigen D2 OS=Homo sapiens OX=9606 GN=MAGED2 PE=1 SV=2 && PF01454:MAGE family
ENSFCAG00000004765	143.956	776.283	-2.4278	2.3971e-209	1.44982e-207	PPFIA1	- && sp|Q13136|LIPA1_HUMAN Liprin-alpha-1 OS=Homo sapiens OX=9606 GN=PPFIA1 PE=1 SV=1 && PF00536:SAM domain (Sterile alpha motif)
ENSFCAG00000012197	2484.18	765.303	1.70622	2.40293e-209	1.44982e-207	MORF4L1	- && sp|P60762|MO4L1_MOUSE Mortality factor 4-like protein 1 OS=Mus musculus OX=10090 GN=Morf4l1 PE=1 SV=2 && PF05712:MRG|PF11717:RNA binding activity-knot of a chromodomain
ENSFCAG00000012925	165.594	773.465	-2.227	4.75501e-209	2.86007e-207	CCDC137	- && sp|Q6PK04|CC137_HUMAN Coiled-coil domain-containing protein 137 OS=Homo sapiens OX=9606 GN=CCDC137 PE=1 SV=1 && -
ENSFCAG00000023667	295.923	1643.14	-2.47328	5.59378e-209	3.3542e-207	HERPUD1	- && sp|Q15011|HERP1_HUMAN Homocysteine-responsive endoplasmic reticulum-resident ubiquitin-like domain member 1 protein OS=Homo sapiens OX=9606 GN=HERPUD1 PE=1 SV=1 && PF00240:Ubiquitin family
ENSFCAG00000033589	3.90448	401.468	-6.70162	5.97106e-209	3.56941e-207	SNORD22	- && - && -
ENSFCAG00000009469	4.7719	320.695	-6.08792	6.4483e-209	3.84287e-207	PPP1R3C	- && sp|Q9UQK1|PPR3C_HUMAN Protein phosphatase 1 regulatory subunit 3C OS=Homo sapiens OX=9606 GN=PPP1R3C PE=1 SV=2 && PF03370:Carbohydrate/starch-binding module (family 21)
ENSFCAG00000014452	356.987	1258.29	-1.81838	2.41681e-208	1.43589e-206	IDH3B	- && sp|O77784|IDH3B_BOVIN Isocitrate dehydrogenase [NAD] subunit beta, mitochondrial OS=Bos taurus OX=9913 GN=IDH3B PE=2 SV=2 && PF00180:Isocitrate/isopropylmalate dehydrogenase
novel.365	10.5681	242.891	-4.52138	7.36966e-208	4.36518e-206	-	- && sp|Q6ZN79|Z705A_HUMAN Zinc finger protein 705A OS=Homo sapiens OX=9606 GN=ZNF705A PE=2 SV=1 && PF01352:KRAB box
ENSFCAG00000015263	1686.36	381.075	2.14937	9.16827e-208	5.41402e-206	ANXA1	- && sp|P04083|ANXA1_HUMAN Annexin A1 OS=Homo sapiens OX=9606 GN=ANXA1 PE=1 SV=2 && PF00191:Annexin
novel.966	3.49431	299.267	-6.43059	1.17496e-207	6.91733e-206	-	- && - && -
ENSFCAG00000029075	5543.86	2184.72	1.34346	1.20338e-207	7.06323e-206	FSTL1	- && sp|Q58D84|FSTL1_BOVIN Follistatin-related protein 1 OS=Bos taurus OX=9913 GN=FSTL1 PE=2 SV=1 && PF09289:Follistatin/Osteonectin-like EGF domain|PF07648:Kazal-type serine protease inhibitor domain
ENSFCAG00000030967	131.203	671.853	-2.35177	2.36066e-207	1.38141e-205	INTS6	- && sp|Q9UL03|INT6_HUMAN Integrator complex subunit 6 OS=Homo sapiens OX=9606 GN=INTS6 PE=1 SV=1 && PF15300:INTS6/SAGE1/DDX26B/CT45 C-terminus
ENSFCAG00000051847	5605.74	52043.3	-3.21473	3.22878e-207	1.88375e-205	ENSFCAG00000051847	- && sp|Q6CQE5|TAR1_KLULA Protein TAR1 OS=Kluyveromyces lactis (strain ATCC 8585 / CBS 2359 / DSM 70799 / NBRC 1267 / NRRL Y-1140 / WM37) OX=284590 GN=TAR1-A PE=4 SV=2 && -
ENSFCAG00000008652	3272.06	11934.3	-1.86678	3.56444e-207	2.07335e-205	ENSFCAG00000008652	- && sp|D0VWQ3|RL18_CANLF Ribosomal protein L18 OS=Canis lupus familiaris OX=9615 GN=RPL18 PE=1 SV=2 && PF17135:Ribosomal protein 60S L18 and 50S L18e
ENSFCAG00000012780	158.736	651.379	-2.03085	4.29909e-207	2.49321e-205	MAP3K12	- && sp|Q60700|M3K12_MOUSE Mitogen-activated protein kinase kinase kinase 12 OS=Mus musculus OX=10090 GN=Map3k12 PE=1 SV=1 && PF07714:Protein tyrosine kinase
ENSFCAG00000007156	474.608	1418.92	-1.57881	3.3048e-206	1.91088e-204	AUP1	- && sp|Q9Y679|AUP1_HUMAN Lipid droplet-regulating VLDL assembly factor AUP1 OS=Homo sapiens OX=9606 GN=AUP1 PE=1 SV=2 && PF02845:CUE domain
ENSFCAG00000036909	466.656	1334.64	-1.51366	2.79901e-205	1.61363e-203	ENSFCAG00000036909	- && sp|Q6NYC1|JMJD6_HUMAN Bifunctional arginine demethylase and lysyl-hydroxylase JMJD6 OS=Homo sapiens OX=9606 GN=JMJD6 PE=1 SV=1 && -
ENSFCAG00000015575	8.05367	275.915	-5.09083	3.2517e-205	1.86905e-203	CXCR4	- && sp|P56498|CXCR4_FELCA C-X-C chemokine receptor type 4 OS=Felis catus OX=9685 GN=CXCR4 PE=2 SV=1 && PF12109:CXCR4 Chemokine receptor N terminal|PF00001:7 transmembrane receptor (rhodopsin family)
ENSFCAG00000013977	3290.92	24295.5	-2.88423	1.01024e-204	5.78969e-203	ENSFCAG00000013977	- && sp|Q56JV1|RS26_BOVIN 40S ribosomal protein S26 OS=Bos taurus OX=9913 GN=RPS26 PE=3 SV=3 && PF01283:Ribosomal protein S26e
ENSFCAG00000031430	1395.69	4418.5	-1.66206	1.52149e-204	8.69396e-203	KDELR2	- && sp|Q2KJ37|ERD22_BOVIN ER lumen protein-retaining receptor 2 OS=Bos taurus OX=9913 GN=KDELR2 PE=2 SV=1 && PF00810:ER lumen protein retaining receptor
ENSFCAG00000011776	5177.71	2044.35	1.3394	8.13512e-204	4.63487e-202	LMNA	- && sp|P02545|LMNA_HUMAN Prelamin-A/C OS=Homo sapiens OX=9606 GN=LMNA PE=1 SV=1 && PF00038:Intermediate filament protein|PF00932:Lamin Tail Domain
ENSFCAG00000015115	108.358	578.199	-2.41473	2.1691e-203	1.2322e-201	MED8	- && sp|Q9D7W5|MED8_MOUSE Mediator of RNA polymerase II transcription subunit 8 OS=Mus musculus OX=10090 GN=Med8 PE=1 SV=1 && PF10232:Mediator of RNA polymerase II transcription complex subunit 8
ENSFCAG00000004748	846.081	3594.96	-2.08749	3.08957e-203	1.74998e-201	BUD23	- && sp|Q9CY21|BUD23_MOUSE Probable 18S rRNA (guanine-N(7))-methyltransferase OS=Mus musculus OX=10090 GN=Bud23 PE=1 SV=1 && PF12589:Methyltransferase involved in Williams-Beuren syndrome|PF08241:Methyltransferase domain
ENSFCAG00000009194	5205.89	33964.3	-2.70585	8.98961e-202	5.07704e-200	RPL13A	- && sp|P40429|RL13A_HUMAN 60S ribosomal protein L13a OS=Homo sapiens OX=9606 GN=RPL13A PE=1 SV=2 && PF00572:Ribosomal protein L13
ENSFCAG00000039538	1446.17	11971.4	-3.0492	2.71016e-201	1.52617e-199	ENSFCAG00000039538	- && sp|Q2KHT7|RS27_BOVIN 40S ribosomal protein S27 OS=Bos taurus OX=9913 GN=RPS27 PE=3 SV=3 && -
ENSFCAG00000024931	946.661	7601.09	-3.00521	2.95416e-201	1.65877e-199	RPS28	- && sp|Q56JX6|RS28_BOVIN 40S ribosomal protein S28 OS=Bos taurus OX=9913 GN=RPS28 PE=3 SV=1 && -
ENSFCAG00000046145	9.76725	221.907	-4.49587	9.31402e-201	5.21478e-199	ENSFCAG00000046145	- && - && -
ENSFCAG00000049101	28.0198	1626.21	-5.8605	1.76596e-200	9.85893e-199	ENSFCAG00000049101	- && - && -
ENSFCAG00000043222	608.609	2467.15	-2.01847	2.09788e-200	1.16784e-198	ENSFCAG00000043222	- && sp|B0VYY4|COX5A_EULFU Cytochrome c oxidase subunit 5A, mitochondrial OS=Eulemur fulvus fulvus OX=40322 GN=COX5A PE=2 SV=1 && PF02284:Cytochrome c oxidase subunit Va
ENSFCAG00000001280	74.9489	532.347	-2.82609	2.89862e-200	1.60898e-198	TMCO6	- && sp|Q96DC7|TMCO6_HUMAN Transmembrane and coiled-coil domain-containing protein 6 OS=Homo sapiens OX=9606 GN=TMCO6 PE=1 SV=2 && -
ENSFCAG00000039772	58.3307	362.724	-2.6312	8.80599e-200	4.87415e-198	ADAMTS6	- && sp|Q9UKP5|ATS6_HUMAN A disintegrin and metalloproteinase with thrombospondin motifs 6 OS=Homo sapiens OX=9606 GN=ADAMTS6 PE=2 SV=2 && PF05986:ADAM-TS Spacer 1|PF01562:Reprolysin family propeptide|PF01421:Reprolysin (M12B) family zinc metalloprotease|PF08686:PLAC (protease and lacunin) domain|PF17771:ADAM cysteine-rich domain|PF00090:Thrombospondin type 1 domain
ENSFCAG00000030709	223.956	765.972	-1.77131	2.84146e-199	1.56829e-197	CSNK2A2	- && sp|P19784|CSK22_HUMAN Casein kinase II subunit alpha' OS=Homo sapiens OX=9606 GN=CSNK2A2 PE=1 SV=1 && PF00069:Protein kinase domain
ENSFCAG00000009769	92.255	658.237	-2.83936	3.91658e-199	2.15556e-197	NFKBIE	- && sp|O00221|IKBE_HUMAN NF-kappa-B inhibitor epsilon OS=Homo sapiens OX=9606 GN=NFKBIE PE=1 SV=3 && -
ENSFCAG00000002245	1645.69	3677.28	-1.16104	3.93389e-199	2.15897e-197	ENSFCAG00000002245	- && sp|O89086|RBM3_MOUSE RNA-binding protein 3 OS=Mus musculus OX=10090 GN=Rbm3 PE=1 SV=1 && PF00076:RNA recognition motif. (a.k.a. RRM, RBD, or RNP domain)
ENSFCAG00000002541	5343.85	31945.6	-2.57967	4.13213e-198	2.26138e-196	RPS6	- && sp|Q5E995|RS6_BOVIN 40S ribosomal protein S6 OS=Bos taurus OX=9913 GN=RPS6 PE=2 SV=1 && PF01092:Ribosomal protein S6e
ENSFCAG00000013821	5072.48	1570.81	1.69221	3.15102e-197	1.71961e-195	MSN	- && sp|P26038|MOES_HUMAN Moesin OS=Homo sapiens OX=9606 GN=MSN PE=1 SV=3 && PF09379:FERM N-terminal domain|PF09380:FERM C-terminal PH-like domain|PF00769:Ezrin/radixin/moesin family|PF00373:FERM central domain
ENSFCAG00000034142	9.13054	305.81	-5.05502	5.84268e-197	3.17959e-195	ENSFCAG00000034142	- && - && -
ENSFCAG00000047652	14.1551	345.171	-4.59758	3.12127e-196	1.69386e-194	ENSFCAG00000047652	- && - && PF04886:PT repeat
ENSFCAG00000042282	1412.29	3995.03	-1.50007	1.51644e-195	8.20653e-194	HES1	- && sp|Q3ZBG4|HES1_BOVIN Transcription factor HES-1 OS=Bos taurus OX=9913 GN=HES1 PE=2 SV=1 && PF07527:Hairy Orange|PF00010:Helix-loop-helix DNA-binding domain
ENSFCAG00000015254	459.431	1429.83	-1.63823	3.4114e-195	1.84102e-193	ENSFCAG00000015254	- && sp|Q13310|PABP4_HUMAN Polyadenylate-binding protein 4 OS=Homo sapiens OX=9606 GN=PABPC4 PE=1 SV=1 && PF00010:Helix-loop-helix DNA-binding domain|PF00658:Poly-adenylate binding protein, unique domain|PF00076:RNA recognition motif. (a.k.a. RRM, RBD, or RNP domain)
ENSFCAG00000007682	344.019	1126.19	-1.70954	1.10744e-194	5.95992e-193	PPP1R10	- && sp|Q80W00|PP1RA_MOUSE Serine/threonine-protein phosphatase 1 regulatory subunit 10 OS=Mus musculus OX=10090 GN=Ppp1r10 PE=1 SV=1 && PF08711:TFIIS helical bundle-like domain
ENSFCAG00000046144	55.0162	446.841	-3.02699	2.03233e-194	1.09072e-192	KLHL21	- && sp|Q08DS0|KLH21_BOVIN Kelch-like protein 21 OS=Bos taurus OX=9913 GN=KLHL21 PE=2 SV=1 && PF01344:Kelch motif|PF00651:BTB/POZ domain|PF13964:Kelch motif|PF07707:BTB And C-terminal Kelch
ENSFCAG00000005820	9568.79	39616.3	-2.04976	3.51242e-194	1.87987e-192	RPL3	- && sp|P39023|RL3_HUMAN 60S ribosomal protein L3 OS=Homo sapiens OX=9606 GN=RPL3 PE=1 SV=2 && PF00297:Ribosomal protein L3
ENSFCAG00000032052	1748.75	26182.1	-3.90408	2.95322e-193	1.57624e-191	MT-ND2	- && sp|P48905|NU2M_FELCA NADH-ubiquinone oxidoreductase chain 2 OS=Felis catus OX=9685 GN=MT-ND2 PE=3 SV=1 && -
ENSFCAG00000000188	1003.44	3526.34	-1.81353	1.26377e-192	6.72672e-191	SHMT2	- && sp|P34897|GLYM_HUMAN Serine hydroxymethyltransferase, mitochondrial OS=Homo sapiens OX=9606 GN=SHMT2 PE=1 SV=3 && PF00464:Serine hydroxymethyltransferase
ENSFCAG00000004786	865.866	3411.78	-1.97833	3.55597e-192	1.88244e-190	ENSFCAG00000004786	- && sp|Q9MZ08|BCAM_BOVIN Basal cell adhesion molecule OS=Bos taurus OX=9913 GN=BCAM PE=2 SV=2 && -
ENSFCAG00000003427	3143.29	1109.96	1.50563	3.64742e-192	1.9256e-190	HIF1A	- && sp|Q9XTA5|HIF1A_BOVIN Hypoxia-inducible factor 1-alpha OS=Bos taurus OX=9913 GN=HIF1A PE=2 SV=1 && PF08447:PAS fold|PF08778:HIF-1 alpha C terminal transactivation domain|PF11413:Hypoxia-inducible factor-1
ENSFCAG00000004773	324.415	1714.75	-2.40134	9.53578e-192	5.02063e-190	ENSFCAG00000004773	- && sp|Q8NCH0|CHSTE_HUMAN Carbohydrate sulfotransferase 14 OS=Homo sapiens OX=9606 GN=CHST14 PE=1 SV=2 && PF03567:Sulfotransferase family
ENSFCAG00000034660	362.609	5046.85	-3.79857	1.21063e-191	6.35677e-190	ENSFCAG00000034660	- && sp|P48900|NU1M_FELCA NADH-ubiquinone oxidoreductase chain 1 OS=Felis catus OX=9685 GN=MT-ND1 PE=3 SV=1 && -
ENSFCAG00000004779	831.329	2393.09	-1.52675	1.33458e-191	6.98875e-190	ENSFCAG00000004779	- && sp|P38159|RBMX_HUMAN RNA-binding motif protein, X chromosome OS=Homo sapiens OX=9606 GN=RBMX PE=1 SV=3 && PF08081:RBM1CTR (NUC064) family|PF00076:RNA recognition motif. (a.k.a. RRM, RBD, or RNP domain)
ENSFCAG00000014780	73.359	580.141	-2.98184	1.83098e-191	9.56245e-190	WDR74	- && sp|Q58D06|WDR74_BOVIN WD repeat-containing protein 74 OS=Bos taurus OX=9913 GN=WDR74 PE=2 SV=1 && -
ENSFCAG00000001719	2051.19	648.894	1.65953	3.0252e-191	1.5757e-189	CTNNA1	- && sp|P35221|CTNA1_HUMAN Catenin alpha-1 OS=Homo sapiens OX=9606 GN=CTNNA1 PE=1 SV=1 && PF01044:Vinculin family
ENSFCAG00000027978	304.014	2815.54	-3.21074	7.30996e-191	3.79727e-189	RPS5	- && sp|Q5E988|RS5_BOVIN 40S ribosomal protein S5 OS=Bos taurus OX=9913 GN=RPS5 PE=2 SV=3 && PF00177:Ribosomal protein S7p/S5e
ENSFCAG00000024386	765.521	3687.83	-2.26882	1.09277e-190	5.66144e-189	ENSFCAG00000024386	- && sp|Q3ZCB6|PPDPF_BOVIN Pancreatic progenitor cell differentiation and proliferation factor OS=Bos taurus OX=9913 GN=PPDPF PE=3 SV=1 && PF15060:Differentiation and proliferation regulator
ENSFCAG00000040484	68.2488	406.724	-2.57271	2.94757e-190	1.52302e-188	ENSFCAG00000040484	- && sp|Q3MHY8|RBM7_BOVIN RNA-binding protein 7 OS=Bos taurus OX=9913 GN=RBM7 PE=2 SV=1 && -
ENSFCAG00000030963	34.8276	332.455	-3.25097	4.61978e-190	2.38072e-188	CCNE2	- && sp|Q9Z238|CCNE2_MOUSE G1/S-specific cyclin-E2 OS=Mus musculus OX=10090 GN=Ccne2 PE=1 SV=1 && PF00134:Cyclin, N-terminal domain|PF02984:Cyclin, C-terminal domain
ENSFCAG00000007190	395.586	1258.58	-1.67197	8.33014e-190	4.28143e-188	ENSFCAG00000007190	- && sp|Q9CQJ1|HIG2A_MOUSE HIG1 domain family member 2A OS=Mus musculus OX=10090 GN=Higd2a PE=3 SV=1 && PF04588:Hypoxia induced protein conserved region
ENSFCAG00000012400	2092.79	393.761	2.41458	2.90732e-189	1.49033e-187	LOXL2	- && sp|A6H737|LOXL2_BOVIN Lysyl oxidase homolog 2 OS=Bos taurus OX=9913 GN=LOXL2 PE=2 SV=1 && PF00530:Scavenger receptor cysteine-rich domain|PF01186:Lysyl oxidase
ENSFCAG00000011641	254.503	774.364	-1.60391	3.77524e-189	1.93014e-187	TBRG4	- && sp|Q3SZK4|FAKD4_BOVIN FAST kinase domain-containing protein 4 OS=Bos taurus OX=9913 GN=TBRG4 PE=2 SV=1 && PF08373:RAP domain|PF08368:FAST kinase-like protein, subdomain 2|PF06743:FAST kinase-like protein, subdomain 1
ENSFCAG00000037788	759.724	1848.43	-1.28223	5.15975e-189	2.63106e-187	ENSFCAG00000037788	- && sp|Q58DR6|EMP3_BOVIN Epithelial membrane protein 3 OS=Bos taurus OX=9913 GN=EMP3 PE=2 SV=1 && PF00822:PMP-22/EMP/MP20/Claudin family
ENSFCAG00000004375	324.007	1576.87	-2.28101	5.53494e-189	2.815e-187	ERRFI1	- && sp|P05432|ERRFI_RAT ERBB receptor feedback inhibitor 1 OS=Rattus norvegicus OX=10116 GN=Errfi1 PE=1 SV=1 && PF11555:EGFR receptor inhibitor Mig-6
ENSFCAG00000037078	4.11336	1243.42	-8.25572	7.00986e-189	3.55581e-187	ENSFCAG00000037078	- && - && -
ENSFCAG00000029266	2390.5	724.476	1.72493	2.36206e-188	1.19506e-186	CSDE1	- && sp|O75534|CSDE1_HUMAN Cold shock domain-containing protein E1 OS=Homo sapiens OX=9606 GN=CSDE1 PE=1 SV=2 && PF00313:'Cold-shock' DNA-binding domain|PF12901:SUZ-C motif
ENSFCAG00000037731	261.402	1747.79	-2.74221	2.67887e-188	1.35182e-186	ENSFCAG00000037731	- && sp|O00746|NDKM_HUMAN Nucleoside diphosphate kinase, mitochondrial OS=Homo sapiens OX=9606 GN=NME4 PE=1 SV=1 && PF00334:Nucleoside diphosphate kinase
ENSFCAG00000000219	243.762	818.563	-1.74346	3.12621e-188	1.57347e-186	LRCH4	- && sp|O75427|LRCH4_HUMAN Leucine-rich repeat and calponin homology domain-containing protein 4 OS=Homo sapiens OX=9606 GN=LRCH4 PE=1 SV=2 && -
ENSFCAG00000011929	3421.56	692.808	2.30618	4.5617e-188	2.29004e-186	RPN2	- && sp|F1PCT7|RPN2_CANLF Dolichyl-diphosphooligosaccharide--protein glycosyltransferase subunit 2 OS=Canis lupus familiaris OX=9615 GN=RPN2 PE=1 SV=3 && PF05817:Oligosaccharyltransferase subunit Ribophorin II
ENSFCAG00000051371	17.9255	268.514	-3.9089	1.34995e-187	6.75947e-186	ENSFCAG00000051371	- && - && -
ENSFCAG00000030278	908.443	2413.56	-1.41244	1.44251e-187	7.20441e-186	MCL1	- && sp|Q7YRZ9|MCL1_FELCA Induced myeloid leukemia cell differentiation protein Mcl-1 homolog OS=Felis catus OX=9685 GN=MCL1 PE=2 SV=1 && PF00452:Apoptosis regulator proteins, Bcl-2 family
novel.852	1144.02	10553.4	-3.20555	4.92088e-187	2.45135e-185	-	- && - && -
ENSFCAG00000011724	97.5584	475.289	-2.27858	6.80222e-187	3.37989e-185	MAPK8IP3	- && sp|Q9ESN9|JIP3_MOUSE C-Jun-amino-terminal kinase-interacting protein 3 OS=Mus musculus OX=10090 GN=Mapk8ip3 PE=1 SV=1 && PF16471:JNK-interacting protein leucine zipper II|PF09744:JNK_SAPK-associated protein-1
ENSFCAG00000003103	780.778	4433.94	-2.50613	6.98428e-187	3.46149e-185	TUFM	- && sp|P49410|EFTU_BOVIN Elongation factor Tu, mitochondrial OS=Bos taurus OX=9913 GN=TUFM PE=1 SV=1 && PF03143:Elongation factor Tu C-terminal domain|PF00009:Elongation factor Tu GTP binding domain|PF03144:Elongation factor Tu domain 2
ENSFCAG00000007031	108.706	827.579	-2.92952	1.12247e-186	5.54894e-185	SERTAD1	- && sp|Q9UHV2|SRTD1_HUMAN SERTA domain-containing protein 1 OS=Homo sapiens OX=9606 GN=SERTAD1 PE=1 SV=2 && PF06031:SERTA motif
ENSFCAG00000008757	120.299	879.085	-2.87103	1.20959e-186	5.96445e-185	ZC3H12A	- && sp|A6QQJ8|ZC12A_BOVIN Ribonuclease ZC3H12A OS=Bos taurus OX=9913 GN=ZC3H12A PE=2 SV=1 && PF18039:UBA-like domain|PF18561:Endoribonuclease Regnase 1/ ZC3H12 C-terminal domain|PF11977:Zc3h12a-like Ribonuclease NYN domain
ENSFCAG00000032781	2.64856	285.568	-6.75298	5.23141e-186	2.57306e-184	ENSFCAG00000032781	- && - && -
ENSFCAG00000012752	40.3161	366.361	-3.18832	5.61258e-186	2.75356e-184	RGP1	- && sp|Q92546|RGP1_HUMAN RAB6A-GEF complex partner protein 2 OS=Homo sapiens OX=9606 GN=RGP1 PE=1 SV=1 && PF08737:Rgp1
ENSFCAG00000010592	2560.28	902.768	1.504	9.20911e-185	4.50667e-183	SPTBN1	- && sp|Q01082|SPTB2_HUMAN Spectrin beta chain, non-erythrocytic 1 OS=Homo sapiens OX=9606 GN=SPTBN1 PE=1 SV=2 && PF15410:Pleckstrin homology domain|PF00435:Spectrin repeat|PF00307:Calponin homology (CH) domain
ENSFCAG00000042412	2.00946	495.354	-7.94225	2.15355e-184	1.05124e-182	ENSFCAG00000042412	- && sp|Q8CF90|MAFA_MOUSE Transcription factor MafA OS=Mus musculus OX=10090 GN=Mafa PE=1 SV=1 && PF03131:bZIP Maf transcription factor|PF08383:Maf N-terminal region
ENSFCAG00000042848	2.05394	362.253	-7.44965	2.83507e-184	1.38045e-182	ENSFCAG00000042848	- && - && -
ENSFCAG00000036981	1.10008	1010.18	-9.84892	3.30014e-184	1.60288e-182	ENSFCAG00000036981	- && - && -
ENSFCAG00000039580	8117.89	2892.91	1.48815	3.94053e-184	1.90914e-182	ENSFCAG00000039580	- && sp|P19788|MGP_MOUSE Matrix Gla protein OS=Mus musculus OX=10090 GN=Mgp PE=3 SV=1 && -
ENSFCAG00000031690	363.551	1108.68	-1.60764	5.62689e-184	2.71938e-182	TIAL1	- && sp|P70318|TIAR_MOUSE Nucleolysin TIAR OS=Mus musculus OX=10090 GN=Tial1 PE=1 SV=1 && PF00076:RNA recognition motif. (a.k.a. RRM, RBD, or RNP domain)
ENSFCAG00000011838	518.028	3401.5	-2.71504	7.61928e-184	3.67314e-182	RPL36	- && sp|Q9Y3U8|RL36_HUMAN 60S ribosomal protein L36 OS=Homo sapiens OX=9606 GN=RPL36 PE=1 SV=3 && PF01158:Ribosomal protein L36e
ENSFCAG00000026797	165.714	964.641	-2.54026	8.58847e-184	4.13012e-182	PRPF39	- && sp|Q86UA1|PRP39_HUMAN Pre-mRNA-processing factor 39 OS=Homo sapiens OX=9606 GN=PRPF39 PE=1 SV=3 && -
ENSFCAG00000022444	3.74799	245.994	-6.01962	2.08116e-183	9.98341e-182	TENT5C	- && sp|Q4R8X4|TET5C_MACFA Terminal nucleotidyltransferase 5C OS=Macaca fascicularis OX=9541 GN=TENT5C PE=2 SV=1 && PF07984:Nucleotidyltransferase
ENSFCAG00000035948	2129.97	12133.2	-2.51011	4.52049e-183	2.16316e-181	ENSFCAG00000035948	- && sp|P79244|RL37_BOVIN 60S ribosomal protein L37 OS=Bos taurus OX=9913 GN=RPL37 PE=3 SV=4 && PF01907:Ribosomal protein L37e
ENSFCAG00000046684	2.39826	313.044	-7.01258	8.66666e-183	4.137e-181	ENSFCAG00000046684	- && sp|P62807|H2B1C_HUMAN Histone H2B type 1-C/E/F/G/I OS=Homo sapiens OX=9606 GN=H2BC4 PE=1 SV=4 && PF00125:Core histone H2A/H2B/H3/H4
ENSFCAG00000041802	12.5545	959.373	-6.26315	1.89135e-182	9.00616e-181	SNORA73	- && - && -
ENSFCAG00000003956	71.6671	429.835	-2.58131	2.05145e-182	9.74466e-181	CCNT2	- && sp|O60583|CCNT2_HUMAN Cyclin-T2 OS=Homo sapiens OX=9606 GN=CCNT2 PE=1 SV=2 && PF00134:Cyclin, N-terminal domain
ENSFCAG00000004564	21588.9	3172.9	2.76698	3.24899e-182	1.53955e-180	COL1A1	- && sp|Q9XSJ7|CO1A1_CANLF Collagen alpha-1(I) chain OS=Canis lupus familiaris OX=9615 GN=COL1A1 PE=2 SV=1 && PF01410:Fibrillar collagen C-terminal domain|PF00093:von Willebrand factor type C domain|PF01391:Collagen triple helix repeat (20 copies)
novel.769	13.5932	221.972	-4.02407	7.11204e-182	3.36187e-180	-	- && - && -
ENSFCAG00000032064	345.284	4175.98	-3.59594	2.37856e-181	1.12162e-179	ATP6	- && sp|P48894|ATP6_FELCA ATP synthase subunit a OS=Felis catus OX=9685 GN=MT-ATP6 PE=3 SV=1 && -
ENSFCAG00000015130	140.386	687.992	-2.28731	4.29045e-181	2.01828e-179	IFRD1	- && sp|O00458|IFRD1_HUMAN Interferon-related developmental regulator 1 OS=Homo sapiens OX=9606 GN=IFRD1 PE=1 SV=4 && PF05004:Interferon-related developmental regulator (IFRD)|PF04836:Interferon-related protein conserved region
ENSFCAG00000008874	51.2001	325.367	-2.6695	5.79028e-181	2.71724e-179	ABHD5	- && sp|Q5RBI4|ABHD5_PONAB 1-acylglycerol-3-phosphate O-acyltransferase ABHD5 OS=Pongo abelii OX=9601 GN=ABHD5 PE=2 SV=1 && PF00561:alpha/beta hydrolase fold
ENSFCAG00000010551	703.242	1725.44	-1.29601	5.84691e-181	2.7372e-179	GLUL	- && sp|Q8HZM5|GLNA_CANLF Glutamine synthetase OS=Canis lupus familiaris OX=9615 GN=GLUL PE=1 SV=3 && PF03951:Glutamine synthetase, beta-Grasp domain|PF00120:Glutamine synthetase, catalytic domain
ENSFCAG00000010740	270.265	968.132	-1.83976	3.51049e-180	1.63946e-178	PAF1	- && sp|Q2KJ14|PAF1_BOVIN RNA polymerase II-associated factor 1 homolog OS=Bos taurus OX=9913 GN=PAF1 PE=2 SV=1 && PF03985:Paf1
ENSFCAG00000047479	1023.08	15828.5	-3.95139	3.96808e-180	1.84872e-178	ENSFCAG00000047479	- && sp|P48905|NU2M_FELCA NADH-ubiquinone oxidoreductase chain 2 OS=Felis catus OX=9685 GN=MT-ND2 PE=3 SV=1 && -
ENSFCAG00000013764	26.0304	351.872	-3.75712	1.02746e-179	4.77548e-178	PCDH9	- && sp|Q9HC56|PCDH9_HUMAN Protocadherin-9 OS=Homo sapiens OX=9606 GN=PCDH9 PE=1 SV=2 && PF08374:Protocadherin|PF00028:Cadherin domain|PF08266:Cadherin-like
ENSFCAG00000012030	3945.01	10970.3	-1.47571	1.35331e-179	6.27498e-178	ATP5F1B	- && sp|P00829|ATPB_BOVIN ATP synthase subunit beta, mitochondrial OS=Bos taurus OX=9913 GN=ATP5F1B PE=1 SV=2 && PF00006:ATP synthase alpha/beta family, nucleotide-binding domain|PF02874:ATP synthase alpha/beta family, beta-barrel domain
ENSFCAG00000015730	244.576	787.069	-1.69259	1.24928e-178	5.7788e-177	MBD1	- && sp|Q9UIS9|MBD1_HUMAN Methyl-CpG-binding domain protein 1 OS=Homo sapiens OX=9606 GN=MBD1 PE=1 SV=2 && PF12269:CpG binding protein zinc finger C terminal domain
ENSFCAG00000007313	229.287	779.457	-1.76549	9.75012e-178	4.49941e-176	WDR18	- && sp|Q3SZD4|WDR18_BOVIN WD repeat-containing protein 18 OS=Bos taurus OX=9913 GN=WDR18 PE=2 SV=1 && -
ENSFCAG00000032070	985.386	11998	-3.60572	1.02213e-177	4.70568e-176	MT-ND4	- && sp|P48916|NU4M_FELCA NADH-ubiquinone oxidoreductase chain 4 OS=Felis catus OX=9685 GN=MT-ND4 PE=3 SV=1 && -
ENSFCAG00000034134	24.8142	380.937	-3.93115	1.32839e-177	6.10119e-176	HOXA6	- && sp|P31267|HXA6_HUMAN Homeobox protein Hox-A6 OS=Homo sapiens OX=9606 GN=HOXA6 PE=2 SV=2 && PF00046:Homeodomain
ENSFCAG00000019338	2125.69	442.292	2.26693	2.39893e-177	1.09921e-175	ITGB1	- && sp|P53713|ITB1_FELCA Integrin beta-1 OS=Felis catus OX=9685 GN=ITGB1 PE=2 SV=1 && PF08725:Integrin beta cytoplasmic domain|PF18372:Integrin beta epidermal growth factor like domain 1|PF07974:EGF-like domain|PF00362:Integrin beta chain VWA domain|PF17205:Integrin plexin domain|PF07965:Integrin beta tail domain
ENSFCAG00000008411	2512.07	8664.97	-1.78639	2.60567e-177	1.19113e-175	ENSFCAG00000008411	- && sp|Q4R723|RL27A_MACFA 60S ribosomal protein L27a OS=Macaca fascicularis OX=9541 GN=RPL27A PE=2 SV=1 && PF00828:Ribosomal proteins 50S-L15, 50S-L18e, 60S-L27A
novel.282	18.6749	243.758	-3.70245	5.16666e-177	2.35629e-175	-	- && sp|P68432|H31_BOVIN Histone H3.1 OS=Bos taurus OX=9913 PE=1 SV=2 && PF00125:Core histone H2A/H2B/H3/H4
ENSFCAG00000053575	1188.61	148.628	3.01088	6.73161e-177	3.0628e-175	ENSFCAG00000053575	- && sp|P27274|CD59_RAT CD59 glycoprotein OS=Rattus norvegicus OX=10116 GN=Cd59 PE=1 SV=2 && -
ENSFCAG00000009907	101.789	949.363	-3.22149	1.00536e-176	4.56358e-175	ENSFCAG00000009907	- && sp|P49703|ARL4D_HUMAN ADP-ribosylation factor-like protein 4D OS=Homo sapiens OX=9606 GN=ARL4D PE=1 SV=2 && PF00025:ADP-ribosylation factor family
ENSFCAG00000038592	2058.18	5459.32	-1.40678	4.60829e-176	2.08694e-174	ENSFCAG00000038592	- && sp|Q5E938|EIF1_BOVIN Eukaryotic translation initiation factor 1 OS=Bos taurus OX=9913 GN=EIF1 PE=3 SV=1 && PF01253:Translation initiation factor SUI1
ENSFCAG00000037539	388.914	1171.25	-1.5917	2.32993e-174	1.0527e-172	SLC25A4	- && sp|O46373|ADT1_RABIT ADP/ATP translocase 1 OS=Oryctolagus cuniculus OX=9986 GN=SLC25A4 PE=2 SV=3 && PF00153:Mitochondrial carrier protein
ENSFCAG00000053679	6.59763	337.728	-5.68424	6.33338e-174	2.85487e-172	SNORD28	- && - && -
ENSFCAG00000011819	126.035	640.669	-2.3499	1.56317e-173	7.02994e-172	GALE	- && sp|Q3T105|GALE_BOVIN UDP-glucose 4-epimerase OS=Bos taurus OX=9913 GN=GALE PE=2 SV=2 && PF16363:GDP-mannose 4,6 dehydratase
ENSFCAG00000009145	64.933	372.995	-2.5225	2.93434e-173	1.31659e-171	RRP9	- && sp|O43818|U3IP2_HUMAN U3 small nucleolar RNA-interacting protein 2 OS=Homo sapiens OX=9606 GN=RRP9 PE=1 SV=1 && -
ENSFCAG00000000279	2663.06	7428.07	-1.48045	2.08147e-172	9.31769e-171	NAP1L1	- && sp|P55209|NP1L1_HUMAN Nucleosome assembly protein 1-like 1 OS=Homo sapiens OX=9606 GN=NAP1L1 PE=1 SV=1 && PF00956:Nucleosome assembly protein (NAP)
ENSFCAG00000029233	12054.4	62223.6	-2.36793	3.48119e-172	1.55477e-170	ENSFCAG00000029233	- && sp|Q3ZBH8|RS20_BOVIN 40S ribosomal protein S20 OS=Bos taurus OX=9913 GN=RPS20 PE=3 SV=1 && PF00338:Ribosomal protein S10p/S20e
ENSFCAG00000003470	2292.39	660.499	1.7978	3.69177e-172	1.64504e-170	CTNNB1	- && sp|Q0VCX4|CTNB1_BOVIN Catenin beta-1 OS=Bos taurus OX=9913 GN=CTNNB1 PE=1 SV=1 && PF00514:Armadillo/beta-catenin-like repeat
ENSFCAG00000013983	178.126	688.033	-1.94748	4.41542e-172	1.96299e-170	FTSJ3	- && sp|Q5RJT2|SPB1_RAT pre-rRNA 2'-O-ribose RNA methyltransferase FTSJ3 OS=Rattus norvegicus OX=10116 GN=Ftsj3 PE=1 SV=1 && PF07780:Spb1 C-terminal domain|PF01728:FtsJ-like methyltransferase|PF11861:Domain of unknown function (DUF3381)
ENSFCAG00000045530	35.2783	516.309	-3.87102	6.12019e-172	2.71468e-170	ENSFCAG00000045530	- && sp|P48894|ATP6_FELCA ATP synthase subunit a OS=Felis catus OX=9685 GN=MT-ATP6 PE=3 SV=1 && -
ENSFCAG00000040725	3704	814.604	2.18345	6.60814e-172	2.92444e-170	ENSFCAG00000040725	- && sp|P06703|S10A6_HUMAN Protein S100-A6 OS=Homo sapiens OX=9606 GN=S100A6 PE=1 SV=1 && -
ENSFCAG00000011332	1242.45	287.838	2.1091	9.50063e-172	4.19496e-170	OAZ2	- && sp|O95190|OAZ2_HUMAN Ornithine decarboxylase antizyme 2 OS=Homo sapiens OX=9606 GN=OAZ2 PE=1 SV=1 && PF02100:Ornithine decarboxylase antizyme
ENSFCAG00000004277	1125.34	142.456	3.00494	1.28003e-170	5.63911e-169	H1-0	- && sp|P07305|H10_HUMAN Histone H1.0 OS=Homo sapiens OX=9606 GN=H1-0 PE=1 SV=3 && PF00538:linker histone H1 and H5 family
ENSFCAG00000035697	2.28146	277.918	-6.91231	4.26216e-170	1.87342e-168	ENSFCAG00000035697	- && - && -
ENSFCAG00000002133	1797.25	585.114	1.61576	7.45311e-170	3.2686e-168	JUP	- && sp|Q8WNW3|PLAK_PIG Junction plakoglobin OS=Sus scrofa OX=9823 GN=Jup PE=2 SV=1 && PF00514:Armadillo/beta-catenin-like repeat
ENSFCAG00000025339	3031.56	6962.78	-1.19938	9.0336e-170	3.95281e-168	ENSFCAG00000025339	- && sp|O00571|DDX3X_HUMAN ATP-dependent RNA helicase DDX3X OS=Homo sapiens OX=9606 GN=DDX3X PE=1 SV=3 && PF00270:DEAD/DEAH box helicase|PF00271:Helicase conserved C-terminal domain
ENSFCAG00000033393	1424.49	13438	-3.23786	1.92245e-169	8.39312e-168	ENSFCAG00000033393	- && sp|Q32PB8|RS21_BOVIN 40S ribosomal protein S21 OS=Bos taurus OX=9913 GN=RPS21 PE=3 SV=1 && -
ENSFCAG00000039404	465.726	1599.41	-1.78029	6.60787e-169	2.87842e-167	ENSFCAG00000039404	- && sp|Q9GL24|CATL1_CANLF Procathepsin L OS=Canis lupus familiaris OX=9615 GN=CTSL PE=2 SV=1 && PF08246:Cathepsin propeptide inhibitor domain (I29)|PF00112:Papain family cysteine protease
ENSFCAG00000003820	2201.12	7508.53	-1.77013	1.15788e-168	5.03252e-167	PLP2	- && sp|Q04941|PLP2_HUMAN Proteolipid protein 2 OS=Homo sapiens OX=9606 GN=PLP2 PE=1 SV=1 && PF01284:Membrane-associating domain
ENSFCAG00000011818	2039.12	9512.47	-2.22189	4.24202e-168	1.8396e-166	ENSFCAG00000011818	- && sp|Q14241|ELOA1_HUMAN Elongin-A OS=Homo sapiens OX=9606 GN=ELOA PE=1 SV=2 && PF00281:Ribosomal protein L5|PF06881:RNA polymerase II transcription factor SIII (Elongin) subunit A|PF08711:TFIIS helical bundle-like domain|PF00673:ribosomal L5P family C-terminus
ENSFCAG00000004040	1153.5	6402.1	-2.47278	2.20028e-167	9.52051e-166	SSR4	- && sp|Q07984|SSRD_RAT Translocon-associated protein subunit delta OS=Rattus norvegicus OX=10116 GN=Ssr4 PE=2 SV=1 && PF05404:Translocon-associated protein, delta subunit precursor (TRAP-delta)
ENSFCAG00000035506	1.62888	405.186	-7.97813	4.37946e-167	1.89076e-165	ENSFCAG00000035506	- && - && -
ENSFCAG00000051259	467.456	2365.05	-2.33866	1.44573e-166	6.22787e-165	ENSFCAG00000051259	- && sp|Q92508|PIEZ1_HUMAN Piezo-type mechanosensitive ion channel component 1 OS=Homo sapiens OX=9606 GN=PIEZO1 PE=1 SV=4 && PF12166:Piezo non-specific cation channel, R-Ras-binding domain
ENSFCAG00000027308	24.2192	236.319	-3.2833	2.72303e-166	1.17042e-164	ENSFCAG00000027308	- && sp|Q6ZSS3|ZN621_HUMAN Zinc finger protein 621 OS=Homo sapiens OX=9606 GN=ZNF621 PE=2 SV=1 && PF01352:KRAB box
ENSFCAG00000018872	183.883	617.295	-1.7507	6.74911e-166	2.89452e-164	WDR43	- && sp|Q15061|WDR43_HUMAN WD repeat-containing protein 43 OS=Homo sapiens OX=9606 GN=WDR43 PE=1 SV=3 && PF04003:Dip2/Utp12 Family
ENSFCAG00000030026	29.978	323.978	-3.44358	1.21443e-165	5.19689e-164	NOCT	- && sp|Q9ET55|NOCT_RAT Nocturnin OS=Rattus norvegicus OX=10116 GN=Noct PE=2 SV=2 && PF03372:Endonuclease/Exonuclease/phosphatase family
ENSFCAG00000045843	5989.72	28097.3	-2.22989	1.43691e-164	6.13546e-163	ENSFCAG00000045843	- && sp|P12236|ADT3_HUMAN ADP/ATP translocase 3 OS=Homo sapiens OX=9606 GN=SLC25A6 PE=1 SV=4 && PF00153:Mitochondrial carrier protein
ENSFCAG00000040849	2.84592	273.043	-6.59998	1.88296e-164	8.0224e-163	ENSFCAG00000040849	- && - && -
ENSFCAG00000029054	67.1189	388.648	-2.5306	1.91485e-164	8.14041e-163	SPATA2	- && sp|Q9UM82|SPAT2_HUMAN Spermatogenesis-associated protein 2 OS=Homo sapiens OX=9606 GN=SPATA2 PE=1 SV=2 && -
ENSFCAG00000033255	2.18972	381.877	-7.45155	2.81141e-164	1.19258e-162	ENSFCAG00000033255	- && - && -
ENSFCAG00000007954	105.861	475.187	-2.16397	6.3862e-164	2.70307e-162	ADRB2	- && sp|Q9TST5|ADRB2_FELCA Beta-2 adrenergic receptor OS=Felis catus OX=9685 GN=ADRB2 PE=3 SV=1 && PF00001:7 transmembrane receptor (rhodopsin family)
ENSFCAG00000013723	44.2504	459.955	-3.38517	8.31027e-164	3.50983e-162	CBARP	- && sp|Q8N350|CBARP_HUMAN Voltage-dependent calcium channel beta subunit-associated regulatory protein OS=Homo sapiens OX=9606 GN=CBARP PE=1 SV=3 && -
ENSFCAG00000001614	268.158	943.594	-1.81777	1.39072e-163	5.86095e-162	POLK	- && sp|Q9UBT6|POLK_HUMAN DNA polymerase kappa OS=Homo sapiens OX=9606 GN=POLK PE=1 SV=1 && PF11798:IMS family HHH motif|PF00817:impB/mucB/samB family|PF11799:impB/mucB/samB family C-terminal domain
ENSFCAG00000039770	3.03406	248.86	-6.35702	1.69612e-163	7.1325e-162	SNORA62	- && - && -
ENSFCAG00000018183	836.188	2500.88	-1.58054	2.06663e-163	8.67182e-162	CRTAP	- && sp|O75718|CRTAP_HUMAN Cartilage-associated protein OS=Homo sapiens OX=9606 GN=CRTAP PE=1 SV=1 && -
ENSFCAG00000008866	301.086	1013.1	-1.74983	2.39697e-163	1.00363e-161	UBXN1	- && sp|Q922Y1|UBXN1_MOUSE UBX domain-containing protein 1 OS=Mus musculus OX=10090 GN=Ubxn1 PE=1 SV=1 && PF00789:UBX domain|PF00627:UBA/TS-N domain
ENSFCAG00000006554	82.8727	396.553	-2.2644	2.53808e-163	1.06043e-161	GPATCH4	- && sp|Q5T3I0|GPTC4_HUMAN G patch domain-containing protein 4 OS=Homo sapiens OX=9606 GN=GPATCH4 PE=1 SV=2 && -
ENSFCAG00000025840	932.551	2299.92	-1.30319	3.49034e-163	1.45516e-161	TSC22D1	- && sp|Q15714|T22D1_HUMAN TSC22 domain family protein 1 OS=Homo sapiens OX=9606 GN=TSC22D1 PE=1 SV=3 && PF01166:TSC-22/dip/bun family
ENSFCAG00000006874	44333.6	143732	-1.69691	7.50083e-163	3.12047e-161	GAPDH	- && sp|Q9N2D5|G3P_FELCA Glyceraldehyde-3-phosphate dehydrogenase OS=Felis catus OX=9685 GN=GAPDH PE=2 SV=3 && PF00044:Glyceraldehyde 3-phosphate dehydrogenase, NAD binding domain|PF02800:Glyceraldehyde 3-phosphate dehydrogenase, C-terminal domain
ENSFCAG00000000300	3040.66	11759.9	-1.95146	5.62432e-162	2.33482e-160	EIF4B	- && sp|Q8BGD9|IF4B_MOUSE Eukaryotic translation initiation factor 4B OS=Mus musculus OX=10090 GN=Eif4b PE=1 SV=1 && PF00076:RNA recognition motif. (a.k.a. RRM, RBD, or RNP domain)
ENSFCAG00000009369	2079.81	752.612	1.4617	2.10715e-161	8.72872e-160	NFE2L1	- && sp|Q14494|NF2L1_HUMAN Endoplasmic reticulum membrane sensor NFE2L1 OS=Homo sapiens OX=9606 GN=NFE2L1 PE=1 SV=1 && -
ENSFCAG00000003360	165.701	633.72	-1.9338	1.05556e-160	4.36326e-159	PLEKHN1	- && sp|Q494U1|PKHN1_HUMAN Pleckstrin homology domain-containing family N member 1 OS=Homo sapiens OX=9606 GN=PLEKHN1 PE=1 SV=3 && -
ENSFCAG00000008082	2117.86	535.575	1.98637	1.29798e-160	5.35398e-159	OSMR	- && sp|Q99650|OSMR_HUMAN Oncostatin-M-specific receptor subunit beta OS=Homo sapiens OX=9606 GN=OSMR PE=1 SV=1 && PF00041:Fibronectin type III domain|PF17971:Leukemia inhibitory factor receptor D2 domain
ENSFCAG00000003391	133.024	527.174	-1.99034	1.71315e-160	7.05148e-159	RAD9A	- && sp|Q99638|RAD9A_HUMAN Cell cycle checkpoint control protein RAD9A OS=Homo sapiens OX=9606 GN=RAD9A PE=1 SV=1 && PF04139:Rad9
ENSFCAG00000011557	66.0074	378.747	-2.51856	2.37669e-160	9.76202e-159	TAF1C	- && sp|Q15572|TAF1C_HUMAN TATA box-binding protein-associated factor RNA polymerase I subunit C OS=Homo sapiens OX=9606 GN=TAF1C PE=1 SV=2 && -
ENSFCAG00000014781	141.782	745.871	-2.39666	1.02293e-159	4.19271e-158	SLC3A2	- && sp|P08195|4F2_HUMAN 4F2 cell-surface antigen heavy chain OS=Homo sapiens OX=9606 GN=SLC3A2 PE=1 SV=3 && -
ENSFCAG00000005638	34.743	325.677	-3.22835	9.44108e-159	3.8615e-157	IL11	- && sp|P20809|IL11_HUMAN Interleukin-11 OS=Homo sapiens OX=9606 GN=IL11 PE=1 SV=1 && PF07400:Interleukin 11
ENSFCAG00000009614	1269.38	3989.14	-1.65082	1.27625e-158	5.20903e-157	POLR2A	- && sp|P11414|RPB1_CRIGR DNA-directed RNA polymerase II subunit RPB1 OS=Cricetulus griseus OX=10029 GN=POLR2A PE=1 SV=2 && PF04997:RNA polymerase Rpb1, domain 1|PF05000:RNA polymerase Rpb1, domain 4|PF00623:RNA polymerase Rpb1, domain 2|PF04992:RNA polymerase Rpb1, domain 6|PF02931:Neurotransmitter-gated ion-channel ligand binding domain|PF04983:RNA polymerase Rpb1, domain 3|PF02932:Neurotransmi…
ENSFCAG00000042466	1.10614	665.167	-9.24989	3.08922e-158	1.25823e-156	ID4	- && sp|P47928|ID4_HUMAN DNA-binding protein inhibitor ID-4 OS=Homo sapiens OX=9606 GN=ID4 PE=1 SV=1 && PF00010:Helix-loop-helix DNA-binding domain
novel.199	9.55282	332.831	-5.11939	6.85094e-158	2.78452e-156	-	- && - && -
ENSFCAG00000012653	1854.76	616.241	1.59864	1.21095e-157	4.91155e-156	CD109	- && sp|Q6YHK3|CD109_HUMAN CD109 antigen OS=Homo sapiens OX=9606 GN=CD109 PE=1 SV=2 && PF01835:MG2 domain|PF00207:Alpha-2-macroglobulin family|PF07677:A-macroglobulin receptor binding domain|PF07678:A-macroglobulin TED domain|PF07703:Alpha-2-macroglobulin bait region domain|PF17791:Macroglobulin domain MG3
ENSFCAG00000001346	1694.15	3778.39	-1.1576	1.23211e-157	4.98698e-156	SHC1	- && sp|P29353|SHC1_HUMAN SHC-transforming protein 1 OS=Homo sapiens OX=9606 GN=SHC1 PE=1 SV=4 && -
ENSFCAG00000028504	1528.62	443.812	1.7803	1.81542e-157	7.33262e-156	REEP5	- && sp|Q5RE33|REEP5_PONAB Receptor expression-enhancing protein 5 OS=Pongo abelii OX=9601 GN=REEP5 PE=2 SV=1 && PF03134:TB2/DP1, HVA22 family
ENSFCAG00000034785	3092.07	1183.12	1.38532	3.16513e-157	1.27577e-155	CAV1	- && sp|A0M8S7|CAV1_FELCA Caveolin-1 OS=Felis catus OX=9685 GN=CAV1 PE=3 SV=1 && PF01146:Caveolin
ENSFCAG00000048213	4374.72	33690.1	-2.945	3.81524e-157	1.53463e-155	ENSFCAG00000048213	- && sp|Q5DU56|NLRC3_MOUSE Protein NLRC3 OS=Mus musculus OX=10090 GN=Nlrc3 PE=1 SV=2 && -
ENSFCAG00000001709	337.479	920.287	-1.44361	7.26837e-157	2.91756e-155	BRD8	- && sp|Q9H0E9|BRD8_HUMAN Bromodomain-containing protein 8 OS=Homo sapiens OX=9606 GN=BRD8 PE=1 SV=2 && PF00439:Bromodomain
ENSFCAG00000007428	12.9871	195.255	-3.89893	2.13134e-156	8.53766e-155	ENSFCAG00000007428	- && sp|Q8N819|PPM1N_HUMAN Probable protein phosphatase 1N OS=Homo sapiens OX=9606 GN=PPM1N PE=2 SV=2 && PF07830:Protein serine/threonine phosphatase 2C, C-terminal domain|PF00481:Protein phosphatase 2C
ENSFCAG00000005586	331.424	1175.47	-1.82594	3.26464e-156	1.30505e-154	RNF31	- && sp|Q96EP0|RNF31_HUMAN E3 ubiquitin-protein ligase RNF31 OS=Homo sapiens OX=9606 GN=RNF31 PE=1 SV=1 && PF01485:IBR domain, a half RING-finger domain|PF16678:HOIP UBA domain pair|PF18486:PNGase/UBA- or UBX-containing domain|PF09409:PUB domain
ENSFCAG00000038099	29.3334	288.285	-3.29271	4.98911e-156	1.99032e-154	ENSFCAG00000038099	- && sp|P06280|AGAL_HUMAN Alpha-galactosidase A OS=Homo sapiens OX=9606 GN=GLA PE=1 SV=1 && PF16499:Alpha galactosidase A|PF17450:Alpha galactosidase A C-terminal beta sandwich domain
ENSFCAG00000037802	159.076	745.884	-2.22811	6.20117e-156	2.46878e-154	FBRS	- && sp|Q9HAH7|FBRS_HUMAN Probable fibrosin-1 OS=Homo sapiens OX=9606 GN=FBRS PE=1 SV=3 && -
ENSFCAG00000035996	40.9351	374.747	-3.1937	9.68192e-156	3.83878e-154	ENSFCAG00000035996	- && sp|Q02878|RL6_HUMAN 60S ribosomal protein L6 OS=Homo sapiens OX=9606 GN=RPL6 PE=1 SV=3 && -
ENSFCAG00000023681	1322.35	258.769	2.35668	1.27725e-155	5.05384e-154	TSPAN9	- && sp|O75954|TSN9_HUMAN Tetraspanin-9 OS=Homo sapiens OX=9606 GN=TSPAN9 PE=1 SV=1 && PF00335:Tetraspanin family
ENSFCAG00000048865	15.3382	784.834	-5.67672	1.79346e-155	7.08197e-154	ENSFCAG00000048865	- && - && -
ENSFCAG00000008417	3079.74	20810.8	-2.75644	3.60829e-155	1.42194e-153	RPLP2	- && sp|P05387|RLA2_HUMAN 60S acidic ribosomal protein P2 OS=Homo sapiens OX=9606 GN=RPLP2 PE=1 SV=1 && PF00428:60s Acidic ribosomal protein
ENSFCAG00000002659	373.519	995.402	-1.40964	2.64079e-154	1.03857e-152	PLIN2	- && sp|Q99541|PLIN2_HUMAN Perilipin-2 OS=Homo sapiens OX=9606 GN=PLIN2 PE=1 SV=2 && PF03036:Perilipin family
novel.459	2.61217	209.939	-6.30865	1.00265e-153	3.93526e-152	-	- && sp|O00370|LORF2_HUMAN LINE-1 retrotransposable element ORF2 protein OS=Homo sapiens OX=9606 PE=1 SV=1 && -
ENSFCAG00000004499	1.54037	395.848	-8.0405	1.01109e-153	3.96038e-152	TNF	- && sp|P19101|TNFA_FELCA Tumor necrosis factor OS=Felis catus OX=9685 GN=TNF PE=2 SV=2 && PF00229:TNF(Tumour Necrosis Factor) family
ENSFCAG00000035041	1.89029	262.157	-7.10666	1.16518e-153	4.55474e-152	ENSFCAG00000035041	- && - && -
ENSFCAG00000032004	14.7049	243.346	-4.04949	1.55266e-153	6.05723e-152	DEPDC7	- && sp|Q96QD5|DEPD7_HUMAN DEP domain-containing protein 7 OS=Homo sapiens OX=9606 GN=DEPDC7 PE=2 SV=1 && PF00610:Domain found in Dishevelled, Egl-10, and Pleckstrin (DEP)
ENSFCAG00000050562	11.1708	286.441	-4.68391	2.34846e-153	9.14346e-152	ENSFCAG00000050562	- && sp|O70337|BIK_MOUSE Bcl-2-interacting killer OS=Mus musculus OX=10090 GN=Bik PE=1 SV=1 && PF12201:Bcl2-interacting killer, BH3-domain containing
ENSFCAG00000040821	1208.79	147.297	3.03694	2.94766e-153	1.14534e-151	ENSFCAG00000040821	- && sp|P49716|CEBPD_HUMAN CCAAT/enhancer-binding protein delta OS=Homo sapiens OX=9606 GN=CEBPD PE=1 SV=2 && PF07716:Basic region leucine zipper
ENSFCAG00000004339	5702.97	1385.24	2.03931	3.7131e-153	1.43988e-151	PTGR1	- && sp|Q14914|PTGR1_HUMAN Prostaglandin reductase 1 OS=Homo sapiens OX=9606 GN=PTGR1 PE=1 SV=2 && PF16884:N-terminal domain of oxidoreductase|PF00107:Zinc-binding dehydrogenase
ENSFCAG00000039145	2.77659	200.507	-6.17668	8.38065e-153	3.24341e-151	SNORD21	- && - && -
ENSFCAG00000042603	603.972	1522.68	-1.33667	9.9225e-153	3.83249e-151	ENSFCAG00000042603	- && sp|P08621|RU17_HUMAN U1 small nuclear ribonucleoprotein 70 kDa OS=Homo sapiens OX=9606 GN=SNRNP70 PE=1 SV=2 && PF00076:RNA recognition motif. (a.k.a. RRM, RBD, or RNP domain)|PF12220:U1 small nuclear ribonucleoprotein of 70kDa MW N terminal
ENSFCAG00000011053	1187	5270.02	-2.15009	1.90487e-152	7.34281e-151	PLK2	- && sp|Q9NYY3|PLK2_HUMAN Serine/threonine-protein kinase PLK2 OS=Homo sapiens OX=9606 GN=PLK2 PE=1 SV=3 && PF00659:POLO box duplicated region|PF00069:Protein kinase domain
ENSFCAG00000000370	105.935	573.471	-2.43591	2.68008e-152	1.03106e-150	AREG	- && sp|P15514|AREG_HUMAN Amphiregulin OS=Homo sapiens OX=9606 GN=AREG PE=1 SV=2 && -
ENSFCAG00000045581	2.65062	209.843	-6.29808	2.00154e-151	7.68495e-150	ENSFCAG00000045581	- && sp|P62807|H2B1C_HUMAN Histone H2B type 1-C/E/F/G/I OS=Homo sapiens OX=9606 GN=H2BC4 PE=1 SV=4 && PF00125:Core histone H2A/H2B/H3/H4
ENSFCAG00000012559	108.056	522.503	-2.27642	8.26112e-151	3.16562e-149	ZNF7	- && sp|P17097|ZNF7_HUMAN Zinc finger protein 7 OS=Homo sapiens OX=9606 GN=ZNF7 PE=1 SV=1 && PF01352:KRAB box|PF00096:Zinc finger, C2H2 type
ENSFCAG00000026020	1125.44	2471.07	-1.13406	2.16986e-150	8.29845e-149	PNPLA2	- && sp|Q8BJ56|PLPL2_MOUSE Patatin-like phospholipase domain-containing protein 2 OS=Mus musculus OX=10090 GN=Pnpla2 PE=1 SV=1 && PF01734:Patatin-like phospholipase
ENSFCAG00000009735	41.6623	296.217	-2.8311	2.72787e-150	1.0412e-148	POLR1C	- && sp|O15160|RPAC1_HUMAN DNA-directed RNA polymerases I and III subunit RPAC1 OS=Homo sapiens OX=9606 GN=POLR1C PE=1 SV=1 && PF01193:RNA polymerase Rpb3/Rpb11 dimerisation domain|PF01000:RNA polymerase Rpb3/RpoA insert domain
ENSFCAG00000007838	353.821	1201.26	-1.76369	4.70625e-150	1.7928e-148	FSTL3	- && sp|Q1LZB9|FSTL3_BOVIN Follistatin-related protein 3 OS=Bos taurus OX=9913 GN=FSTL3 PE=2 SV=1 && PF07648:Kazal-type serine protease inhibitor domain
ENSFCAG00000041210	1.09109	536.815	-8.93558	5.14733e-150	1.95699e-148	ENSFCAG00000041210	- && sp|Q5S1U1|HSPB1_PIG Heat shock protein beta-1 OS=Sus scrofa OX=9823 GN=HSPB1 PE=2 SV=1 && PF00011:Hsp20/alpha crystallin family
ENSFCAG00000007642	396.737	1179.22	-1.57414	9.83275e-150	3.73107e-148	CSNK2B	- && sp|P67868|CSK2B_BOVIN Casein kinase II subunit beta OS=Bos taurus OX=9913 GN=CSNK2B PE=1 SV=1 && PF01214:Casein kinase II regulatory subunit
ENSFCAG00000038399	352.901	1150.17	-1.70766	1.30375e-149	4.93749e-148	ENSFCAG00000038399	- && sp|Q32LK1|AASD1_BOVIN Alanyl-tRNA editing protein Aarsd1 OS=Bos taurus OX=9913 GN=AARSD1 PE=2 SV=1 && PF07973:Threonyl and Alanyl tRNA synthetase second additional domain
ENSFCAG00000005923	175.604	579.24	-1.72492	1.34014e-149	5.06543e-148	CTU2	- && sp|Q3SZG9|CTU2_BOVIN Cytoplasmic tRNA 2-thiolation protein 2 OS=Bos taurus OX=9913 GN=CTU2 PE=2 SV=2 && PF10288:Cytoplasmic tRNA 2-thiolation protein 2
ENSFCAG00000014862	3133.65	1207.99	1.37246	6.24574e-149	2.35616e-147	HNRNPK	- && sp|Q4R4M6|HNRPK_MACFA Heterogeneous nuclear ribonucleoprotein K OS=Macaca fascicularis OX=9541 GN=HNRNPK PE=2 SV=1 && PF08067:ROKNT (NUC014) domain|PF00013:KH domain
ENSFCAG00000008848	544.864	1973.9	-1.85877	6.52694e-149	2.45747e-147	SRSF5	- && sp|Q13243|SRSF5_HUMAN Serine/arginine-rich splicing factor 5 OS=Homo sapiens OX=9606 GN=SRSF5 PE=1 SV=1 && PF00076:RNA recognition motif. (a.k.a. RRM, RBD, or RNP domain)
ENSFCAG00000008758	60.3718	315.931	-2.38759	9.07357e-149	3.4097e-147	SNIP1	- && sp|Q5M9G6|SNIP1_RAT Smad nuclear interacting protein 1 OS=Rattus norvegicus OX=10116 GN=Snip1 PE=1 SV=1 && PF00498:FHA domain
ENSFCAG00000003665	1575.29	5473.65	-1.79753	1.27909e-148	4.79733e-147	EIF3E	- && sp|P60228|EIF3E_HUMAN Eukaryotic translation initiation factor 3 subunit E OS=Homo sapiens OX=9606 GN=EIF3E PE=1 SV=1 && PF01399:PCI domain|PF09440:eIF3 subunit 6 N terminal domain
ENSFCAG00000001112	2350.77	5695.59	-1.27707	2.90413e-148	1.08712e-146	VCP	- && sp|Q3ZBT1|TERA_BOVIN Transitional endoplasmic reticulum ATPase OS=Bos taurus OX=9913 GN=VCP PE=2 SV=1 && PF17862:AAA+ lid domain|PF00004:ATPase family associated with various cellular activities (AAA)|PF02933:Cell division protein 48 (CDC48), domain 2|PF02359:Cell division protein 48 (CDC48), N-terminal domain
ENSFCAG00000001495	51.7836	563.404	-3.44724	5.39556e-148	2.01586e-146	SLC25A25	- && sp|Q5XH95|SCMC2_XENTR Calcium-binding mitochondrial carrier protein SCaMC-2 OS=Xenopus tropicalis OX=8364 GN=slc25a25 PE=2 SV=1 && PF00153:Mitochondrial carrier protein|PF13499:EF-hand domain pair
ENSFCAG00000004030	552.879	1252.81	-1.17827	2.39136e-147	8.91735e-146	ACOT9	- && sp|Q9Y305|ACOT9_HUMAN Acyl-coenzyme A thioesterase 9, mitochondrial OS=Homo sapiens OX=9606 GN=ACOT9 PE=1 SV=2 && -
ENSFCAG00000005668	32.095	577.622	-4.16619	3.59102e-147	1.33652e-145	EGR3	- && sp|Q06889|EGR3_HUMAN Early growth response protein 3 OS=Homo sapiens OX=9606 GN=EGR3 PE=2 SV=1 && PF11928:Early growth response N-terminal domain
ENSFCAG00000026474	551.308	2086.28	-1.92122	4.34261e-147	1.61316e-145	C1QBP	- && sp|Q07021|C1QBP_HUMAN Complement component 1 Q subcomponent-binding protein, mitochondrial OS=Homo sapiens OX=9606 GN=C1QBP PE=1 SV=1 && PF02330:Mitochondrial glycoprotein
ENSFCAG00000046241	9.28752	186.906	-4.33052	1.77048e-146	6.56428e-145	ENSFCAG00000046241	- && sp|Q64525|H2B2B_MOUSE Histone H2B type 2-B OS=Mus musculus OX=10090 GN=Hist2h2bb PE=1 SV=3 && PF00125:Core histone H2A/H2B/H3/H4
ENSFCAG00000035770	1.95973	271.59	-7.11265	2.12801e-146	7.87484e-145	SNORD27	- && - && -
ENSFCAG00000029651	431.09	1071.55	-1.31784	4.31064e-146	1.59215e-144	ENSFCAG00000029651	- && sp|Q3MHX3|RBM4_BOVIN RNA-binding protein 4 OS=Bos taurus OX=9913 GN=RBM4 PE=2 SV=1 && PF00076:RNA recognition motif. (a.k.a. RRM, RBD, or RNP domain)|PF00098:Zinc knuckle
ENSFCAG00000003927	2452.67	959.746	1.35399	6.96704e-146	2.56842e-144	COPA	- && sp|Q27954|COPA_BOVIN Coatomer subunit alpha OS=Bos taurus OX=9913 GN=COPA PE=1 SV=1 && PF06957:Coatomer (COPI) alpha subunit C-terminus|PF00400:WD domain, G-beta repeat|PF04053:Coatomer WD associated region
ENSFCAG00000000381	80.4109	481.942	-2.58417	3.04684e-145	1.1211e-143	SLCO4A1	- && sp|Q96BD0|SO4A1_HUMAN Solute carrier organic anion transporter family member 4A1 OS=Homo sapiens OX=9606 GN=SLCO4A1 PE=1 SV=2 && PF03137:Organic Anion Transporter Polypeptide (OATP) family|PF07648:Kazal-type serine protease inhibitor domain
novel.631	3.45502	313.778	-6.50399	7.55294e-145	2.77389e-143	-	- && - && -
ENSFCAG00000024030	2577.19	943.491	1.44536	2.63886e-144	9.67317e-143	FADS2	- && sp|A4FV48|FADS2_BOVIN Acyl-CoA 6-desaturase OS=Bos taurus OX=9913 GN=FADS2 PE=2 SV=1 && -
ENSFCAG00000026771	9.4385	225.614	-4.57914	3.34062e-144	1.22225e-142	KLB	- && sp|Q86Z14|KLOTB_HUMAN Beta-klotho OS=Homo sapiens OX=9606 GN=KLB PE=1 SV=1 && PF00232:Glycosyl hydrolase family 1
ENSFCAG00000028214	1258.52	343.478	1.87906	1.68669e-143	6.15957e-142	RRM2B	- && sp|Q4R741|RIR2B_MACFA Ribonucleoside-diphosphate reductase subunit M2 B OS=Macaca fascicularis OX=9541 GN=RRM2B PE=2 SV=1 && PF00268:Ribonucleotide reductase, small chain
novel.327	7.42687	210.487	-4.82219	2.70068e-143	9.84405e-142	-	- && - && -
ENSFCAG00000015191	108.377	540.618	-2.31424	2.91298e-143	1.0598e-141	PER1	- && sp|Q8CHI5|PER1_RAT Period circadian protein homolog 1 OS=Rattus norvegicus OX=10116 GN=Per1 PE=1 SV=2 && PF12114:Period protein 2/3C-terminal region|PF08447:PAS fold
ENSFCAG00000042521	1146.36	252.925	2.19479	2.92284e-143	1.0614e-141	ENSFCAG00000042521	- && sp|Q5I0E7|TMED9_RAT Transmembrane emp24 domain-containing protein 9 OS=Rattus norvegicus OX=10116 GN=Tmed9 PE=1 SV=1 && PF01105:emp24/gp25L/p24 family/GOLD
ENSFCAG00000011978	710.606	2375.49	-1.74191	7.69355e-143	2.78862e-141	ENSFCAG00000011978	- && sp|Q3SX11|NSA2_BOVIN Ribosome biogenesis protein NSA2 homolog OS=Bos taurus OX=9913 GN=NSA2 PE=2 SV=1 && PF01201:Ribosomal protein S8e
ENSFCAG00000015599	26.0422	267.839	-3.36035	1.33522e-142	4.83067e-141	GSTM3	- && sp|Q9BEA9|GSTM3_MACFU Glutathione S-transferase Mu 3 OS=Macaca fuscata fuscata OX=9543 GN=GSTM3 PE=2 SV=3 && PF02798:Glutathione S-transferase, N-terminal domain|PF00043:Glutathione S-transferase, C-terminal domain
ENSFCAG00000005482	254.037	936.524	-1.88569	1.61331e-142	5.82591e-141	ARF5	- && sp|P84085|ARF5_HUMAN ADP-ribosylation factor 5 OS=Homo sapiens OX=9606 GN=ARF5 PE=1 SV=2 && -
novel.64	509.092	1940.81	-1.93247	1.87485e-142	6.75781e-141	-	- && sp|O14682|ENC1_HUMAN Ectoderm-neural cortex protein 1 OS=Homo sapiens OX=9606 GN=ENC1 PE=1 SV=2 && PF00651:BTB/POZ domain|PF01344:Kelch motif
ENSFCAG00000042359	186.625	885.553	-2.24541	3.62362e-142	1.3037e-140	KLHL11	- && sp|Q9NVR0|KLH11_HUMAN Kelch-like protein 11 OS=Homo sapiens OX=9606 GN=KLHL11 PE=1 SV=1 && PF07707:BTB And C-terminal Kelch|PF00651:BTB/POZ domain
ENSFCAG00000044523	75.1546	548.598	-2.86359	4.73746e-142	1.70128e-140	SOX9	- && sp|Q9BG91|SOX9_CALJA Transcription factor SOX-9 OS=Callithrix jacchus OX=9483 GN=SOX9 PE=2 SV=1 && PF00505:HMG (high mobility group) box|PF12444:Sox developmental protein N terminal
ENSFCAG00000004071	808.006	2483.98	-1.62108	5.2136e-142	1.86881e-140	MIF	- && sp|P80177|MIF_BOVIN Macrophage migration inhibitory factor OS=Bos taurus OX=9913 GN=MIF PE=1 SV=6 && PF01187:Macrophage migration inhibitory factor (MIF)
ENSFCAG00000038191	61.2386	372.92	-2.60975	9.43906e-142	3.3772e-140	TOE1	- && sp|Q5RAR6|TOE1_PONAB Target of EGR1 protein 1 OS=Pongo abelii OX=9601 GN=TOE1 PE=2 SV=1 && PF00642:Zinc finger C-x8-C-x5-C-x3-H type (and similar)|PF04857:CAF1 family ribonuclease
ENSFCAG00000012404	60.6157	324.963	-2.42142	1.90456e-141	6.80182e-140	ENSFCAG00000012404	- && sp|Q6AXN0|UBAD1_RAT UBA-like domain-containing protein 1 OS=Rattus norvegicus OX=10116 GN=Ubald1 PE=2 SV=1 && PF14555:UBA-like domain
ENSFCAG00000023571	418.763	1709.51	-2.03168	2.31565e-141	8.25475e-140	AEN	- && sp|Q5REE2|AEN_PONAB Apoptosis-enhancing nuclease OS=Pongo abelii OX=9601 GN=AEN PE=2 SV=1 && -
ENSFCAG00000024583	47.0645	290.045	-2.61931	3.1933e-141	1.13625e-139	CBLL1	- && sp|Q75N03|HAKAI_HUMAN E3 ubiquitin-protein ligase Hakai OS=Homo sapiens OX=9606 GN=CBLL1 PE=1 SV=1 && PF18408:C2H2 Hakai zinc finger domain
ENSFCAG00000000479	4995.96	17924.1	-1.84306	9.45109e-141	3.35678e-139	CALR	- && sp|P28491|CALR_PIG Calreticulin OS=Sus scrofa OX=9823 GN=CALR PE=1 SV=3 && PF00262:Calreticulin family
ENSFCAG00000031590	3057.06	959.675	1.6733	1.56302e-140	5.5413e-139	SCD	- && sp|O02858|SCD_PIG Stearoyl-CoA desaturase OS=Sus scrofa OX=9823 GN=SCD PE=2 SV=2 && -
novel.1134	37.8971	257.281	-2.75869	2.5692e-140	9.09187e-139	-	- && - && -
ENSFCAG00000037187	52.5768	307.976	-2.54824	2.92407e-140	1.03289e-138	TENT5A	- && sp|Q96IP4|TET5A_HUMAN Terminal nucleotidyltransferase 5A OS=Homo sapiens OX=9606 GN=TENT5A PE=1 SV=2 && PF07984:Nucleotidyltransferase
ENSFCAG00000048129	358.984	2967.67	-3.04722	4.81792e-140	1.69878e-138	ENSFCAG00000048129	- && - && -
ENSFCAG00000041277	5200.38	2177.41	1.25639	6.26979e-140	2.20669e-138	CD63	- && sp|Q76B49|CD63_FELCA CD63 antigen OS=Felis catus OX=9685 GN=CD63 PE=2 SV=3 && PF00335:Tetraspanin family
ENSFCAG00000037037	0.757	876.063	-10.1882	8.65106e-140	3.03929e-138	ENSFCAG00000037037	- && - && -
ENSFCAG00000036940	1.8262	270.625	-7.20674	8.69974e-140	3.05087e-138	SNORD96	- && - && -
ENSFCAG00000008669	244.957	1065.2	-2.12003	1.16503e-139	4.07823e-138	NUDT21	- && sp|Q9CQF3|CPSF5_MOUSE Cleavage and polyadenylation specificity factor subunit 5 OS=Mus musculus OX=10090 GN=Nudt21 PE=1 SV=1 && PF13869:Nucleotide hydrolase
ENSFCAG00000032291	451.317	1810.56	-2.00652	1.40543e-139	4.91092e-138	ENSFCAG00000032291	- && sp|P31942|HNRH3_HUMAN Heterogeneous nuclear ribonucleoprotein H3 OS=Homo sapiens OX=9606 GN=HNRNPH3 PE=1 SV=2 && PF00076:RNA recognition motif. (a.k.a. RRM, RBD, or RNP domain)
ENSFCAG00000007193	210.062	779.724	-1.88865	1.82064e-139	6.35034e-138	NUFIP2	- && sp|Q7Z417|NUFP2_HUMAN Nuclear fragile X mental retardation-interacting protein 2 OS=Homo sapiens OX=9606 GN=NUFIP2 PE=1 SV=1 && PF15293:Nuclear fragile X mental retardation-interacting protein 2
ENSFCAG00000042923	239.991	712.741	-1.57388	4.45155e-139	1.54991e-137	TNFRSF12A	- && sp|Q9CR75|TNR12_MOUSE Tumor necrosis factor receptor superfamily member 12A OS=Mus musculus OX=10090 GN=Tnfrsf12a PE=2 SV=1 && PF12191:Tumour necrosis factor receptor stn_TNFRSF12A_TNFR domain
ENSFCAG00000010527	1033.54	195.03	2.39521	5.54303e-139	1.92648e-137	CXXC5	- && sp|Q5XIQ3|CXXC5_RAT CXXC-type zinc finger protein 5 OS=Rattus norvegicus OX=10116 GN=Cxxc5 PE=1 SV=1 && PF02008:CXXC zinc finger domain
ENSFCAG00000000660	66.8663	341.613	-2.35013	6.98549e-139	2.42347e-137	ZBTB48	- && sp|P10074|TZAP_HUMAN Telomere zinc finger-associated protein OS=Homo sapiens OX=9606 GN=ZBTB48 PE=1 SV=2 && PF00651:BTB/POZ domain|PF00096:Zinc finger, C2H2 type
ENSFCAG00000042654	1019.81	237.911	2.09936	9.80765e-139	3.39649e-137	ENSFCAG00000042654	- && sp|Q8BU85|MSRB3_MOUSE Methionine-R-sulfoxide reductase B3, mitochondrial OS=Mus musculus OX=10090 GN=Msrb3 PE=1 SV=2 && PF01641:SelR domain
ENSFCAG00000026407	12.3028	208.61	-4.08898	5.00371e-138	1.72975e-136	ENSFCAG00000026407	- && sp|Q5XTY7|RL17_FELCA 60S ribosomal protein L17 OS=Felis catus OX=9685 GN=RPL17 PE=2 SV=3 && PF00237:Ribosomal protein L22p/L17e
ENSFCAG00000001542	333.919	907.561	-1.44336	8.31613e-138	2.86973e-136	DDX41	- && sp|Q91VN6|DDX41_MOUSE Probable ATP-dependent RNA helicase DDX41 OS=Mus musculus OX=10090 GN=Ddx41 PE=1 SV=2 && PF00270:DEAD/DEAH box helicase|PF00271:Helicase conserved C-terminal domain
ENSFCAG00000010365	11.73	235.118	-4.32592	1.07807e-137	3.71361e-136	ENSFCAG00000010365	- && sp|P63026|VAMP2_BOVIN Vesicle-associated membrane protein 2 OS=Bos taurus OX=9913 GN=VAMP2 PE=1 SV=2 && PF00957:Synaptobrevin
ENSFCAG00000013273	95.2676	572.402	-2.58551	3.38311e-137	1.16331e-135	MUS81	- && sp|Q96NY9|MUS81_HUMAN Crossover junction endonuclease MUS81 OS=Homo sapiens OX=9606 GN=MUS81 PE=1 SV=3 && PF02732:ERCC4 domain
ENSFCAG00000040792	52.6692	320.445	-2.60417	3.43508e-137	1.17909e-135	ENSFCAG00000040792	- && sp|Q9BXH1|BBC3_HUMAN Bcl-2-binding component 3, isoforms 1/2 OS=Homo sapiens OX=9606 GN=BBC3 PE=1 SV=1 && PF15826:Bcl-2-binding component 3, p53 upregulated modulator of apoptosis
ENSFCAG00000025657	3130.21	8068.59	-1.36655	4.76734e-137	1.63351e-135	IPO5	- && sp|O00410|IPO5_HUMAN Importin-5 OS=Homo sapiens OX=9606 GN=IPO5 PE=1 SV=4 && PF18808:Importin repeat|PF18829:Importin repeat 6|PF13646:HEAT repeats
ENSFCAG00000014741	2818.87	707.346	2.00091	6.37197e-137	2.17948e-135	COL5A2	- && sp|P05997|CO5A2_HUMAN Collagen alpha-2(V) chain OS=Homo sapiens OX=9606 GN=COL5A2 PE=1 SV=3 && PF00093:von Willebrand factor type C domain|PF01410:Fibrillar collagen C-terminal domain|PF01391:Collagen triple helix repeat (20 copies)
ENSFCAG00000015097	1387.9	474.435	1.54618	7.88173e-137	2.69115e-135	CNN3	- && sp|Q32L92|CNN3_BOVIN Calponin-3 OS=Bos taurus OX=9913 GN=CNN3 PE=2 SV=1 && PF00402:Calponin family repeat|PF00307:Calponin homology (CH) domain
ENSFCAG00000023094	58.5037	298.621	-2.35215	9.4774e-137	3.2303e-135	SEPSECS	- && sp|Q5RAK7|SPCS_PONAB O-phosphoseryl-tRNA(Sec) selenium transferase OS=Pongo abelii OX=9601 GN=SEPSECS PE=2 SV=1 && PF05889:O-phosphoseryl-tRNA(Sec) selenium transferase, SepSecS
ENSFCAG00000001273	236.766	1516.72	-2.68074	1.09215e-136	3.71597e-135	HBEGF	- && sp|Q01580|HBEGF_PIG Proheparin-binding EGF-like growth factor OS=Sus scrofa OX=9823 GN=HBEGF PE=2 SV=2 && -
ENSFCAG00000037842	2.12937	289.589	-7.08233	1.11832e-136	3.79839e-135	ENSFCAG00000037842	- && - && -
ENSFCAG00000008599	29.9139	231.909	-2.95361	4.91288e-136	1.66575e-134	EGR2	- && sp|P11161|EGR2_HUMAN E3 SUMO-protein ligase EGR2 OS=Homo sapiens OX=9606 GN=EGR2 PE=1 SV=3 && PF00096:Zinc finger, C2H2 type|PF11928:Early growth response N-terminal domain
ENSFCAG00000032013	785.691	3101.19	-1.98114	5.59605e-136	1.89408e-134	EPN1	- && sp|Q80VP1|EPN1_MOUSE Epsin-1 OS=Mus musculus OX=10090 GN=Epn1 PE=1 SV=3 && PF01417:ENTH domain
ENSFCAG00000037479	466.716	1265.34	-1.43956	5.7575e-136	1.94534e-134	CCDC134	- && sp|Q9H6E4|CC134_HUMAN Coiled-coil domain-containing protein 134 OS=Homo sapiens OX=9606 GN=CCDC134 PE=1 SV=1 && PF15002:ERK and JNK pathways, inhibitor
ENSFCAG00000036046	1083.97	239.958	2.18551	1.36805e-135	4.6143e-134	ENSFCAG00000036046	- && sp|Q5E9G0|GSTA4_BOVIN Glutathione S-transferase A4 OS=Bos taurus OX=9913 GN=GSTA4 PE=2 SV=1 && PF02798:Glutathione S-transferase, N-terminal domain|PF14497:Glutathione S-transferase, C-terminal domain
ENSFCAG00000009388	127.925	552.232	-2.11166	3.32795e-135	1.12054e-133	ENSFCAG00000009388	- && sp|Q91YU8|SSF1_MOUSE Suppressor of SWI4 1 homolog OS=Mus musculus OX=10090 GN=Ppan PE=1 SV=2 && -
ENSFCAG00000041634	5.69948	164.272	-4.83841	3.86273e-135	1.29836e-133	ENSFCAG00000041634	- && - && -
ENSFCAG00000036803	3.61263	152.112	-5.39341	7.47331e-135	2.50763e-133	ENSFCAG00000036803	- && - && -
ENSFCAG00000007690	691.385	1520.39	-1.13881	8.78361e-135	2.94221e-133	RNPS1	- && sp|A6QR16|RNPS1_BOVIN RNA-binding protein with serine-rich domain 1 OS=Bos taurus OX=9913 GN=RNPS1 PE=2 SV=1 && PF00076:RNA recognition motif. (a.k.a. RRM, RBD, or RNP domain)
ENSFCAG00000037532	7.92974	237.581	-4.90718	1.02559e-134	3.42946e-133	ENSFCAG00000037532	- && - && -
ENSFCAG00000004709	1475.46	4155.28	-1.49263	1.05119e-134	3.50903e-133	SRRM2	- && sp|Q9UQ35|SRRM2_HUMAN Serine/arginine repetitive matrix protein 2 OS=Homo sapiens OX=9606 GN=SRRM2 PE=1 SV=2 && PF08312:cwf21 domain
ENSFCAG00000047751	6.21592	160.278	-4.69334	2.43855e-134	8.12626e-133	ENSFCAG00000047751	- && - && -
ENSFCAG00000028033	155.001	580.338	-1.90785	2.7624e-134	9.1897e-133	ENSFCAG00000028033	- && sp|P17707|DCAM_HUMAN S-adenosylmethionine decarboxylase proenzyme OS=Homo sapiens OX=9606 GN=AMD1 PE=1 SV=2 && PF01536:Adenosylmethionine decarboxylase
ENSFCAG00000003550	151.056	484.467	-1.68018	5.00084e-134	1.66079e-132	CDAN1	- && sp|Q8IWY9|CDAN1_HUMAN Codanin-1 OS=Homo sapiens OX=9606 GN=CDAN1 PE=1 SV=4 && PF15296:Codanin-1 C-terminus
ENSFCAG00000040191	223.417	1084.97	-2.27869	5.35665e-134	1.77592e-132	ENSFCAG00000040191	- && sp|P09601|HMOX1_HUMAN Heme oxygenase 1 OS=Homo sapiens OX=9606 GN=HMOX1 PE=1 SV=1 && PF01126:Heme oxygenase
novel.368	34.5925	281.851	-3.02546	5.60636e-134	1.85554e-132	-	- && - && -
novel.709	1198.16	178.059	2.7594	6.38522e-134	2.10973e-132	-	- && sp|Q8N2R8|FA43A_HUMAN Protein FAM43A OS=Homo sapiens OX=9606 GN=FAM43A PE=1 SV=2 && -
ENSFCAG00000047920	37.5809	243.33	-2.69047	6.49751e-134	2.14318e-132	ENSFCAG00000047920	- && sp|Q6ZN79|Z705A_HUMAN Zinc finger protein 705A OS=Homo sapiens OX=9606 GN=ZNF705A PE=2 SV=1 && -
ENSFCAG00000014763	952.541	179.395	2.40433	7.47858e-134	2.46261e-132	PRICKLE1	- && sp|Q96MT3|PRIC1_HUMAN Prickle-like protein 1 OS=Homo sapiens OX=9606 GN=PRICKLE1 PE=1 SV=2 && PF06297:PET Domain|PF00412:LIM domain
ENSFCAG00000032831	115.65	431.955	-1.9105	1.53446e-133	5.04426e-132	ARL6IP6	- && sp|Q3MHM8|AR6P6_BOVIN ADP-ribosylation factor-like protein 6-interacting protein 6 OS=Bos taurus OX=9913 GN=ARL6IP6 PE=2 SV=1 && PF15062:Haemopoietic lineage transmembrane helix
ENSFCAG00000026269	1923.12	528.337	1.86588	5.07187e-133	1.66446e-131	CTDSP2	- && sp|O14595|CTDS2_HUMAN Carboxy-terminal domain RNA polymerase II polypeptide A small phosphatase 2 OS=Homo sapiens OX=9606 GN=CTDSP2 PE=1 SV=2 && PF03031:NLI interacting factor-like phosphatase
ENSFCAG00000007992	2394.39	1131.82	1.07624	7.51654e-133	2.46259e-131	EZR	- && sp|P15311|EZRI_HUMAN Ezrin OS=Homo sapiens OX=9606 GN=EZR PE=1 SV=4 && PF09380:FERM C-terminal PH-like domain|PF00769:Ezrin/radixin/moesin family|PF00373:FERM central domain|PF09379:FERM N-terminal domain
ENSFCAG00000016207	252.518	985.501	-1.96828	1.31814e-132	4.31126e-131	RAB24	- && sp|Q969Q5|RAB24_HUMAN Ras-related protein Rab-24 OS=Homo sapiens OX=9606 GN=RAB24 PE=1 SV=1 && PF00071:Ras family
ENSFCAG00000041899	1832.67	3822.44	-1.05972	2.01385e-132	6.57564e-131	ENSFCAG00000041899	- && sp|P31949|S10AB_HUMAN Protein S100-A11 OS=Homo sapiens OX=9606 GN=S100A11 PE=1 SV=2 && PF00036:EF hand|PF01023:S-100/ICaBP type calcium binding domain
ENSFCAG00000000098	119.933	442.363	-1.8846	4.18354e-132	1.36372e-130	LMBR1L	- && sp|Q6UX01|LMBRL_HUMAN Protein LMBR1L OS=Homo sapiens OX=9606 GN=LMBR1L PE=1 SV=2 && PF04791:LMBR1-like membrane protein
novel.392	1.33941	321.737	-7.92206	4.48309e-132	1.45892e-130	-	- && - && -
ENSFCAG00000003146	986.514	184.823	2.39905	5.05051e-132	1.64083e-130	LMNB1	- && sp|P20700|LMNB1_HUMAN Lamin-B1 OS=Homo sapiens OX=9606 GN=LMNB1 PE=1 SV=2 && PF00932:Lamin Tail Domain|PF00038:Intermediate filament protein
ENSFCAG00000005278	5455.94	17116.8	-1.64957	5.95115e-132	1.9302e-130	GPI	- && sp|P08059|G6PI_PIG Glucose-6-phosphate isomerase OS=Sus scrofa OX=9823 GN=GPI PE=1 SV=3 && PF00342:Phosphoglucose isomerase
ENSFCAG00000007614	174.651	720.299	-2.04412	6.43441e-132	2.08346e-130	ACAP3	- && sp|Q96P50|ACAP3_HUMAN Arf-GAP with coiled-coil, ANK repeat and PH domain-containing protein 3 OS=Homo sapiens OX=9606 GN=ACAP3 PE=1 SV=2 && PF00169:PH domain|PF16746:BAR domain of APPL family|PF01412:Putative GTPase activating protein for Arf|PF13857:Ankyrin repeats (many copies)
ENSFCAG00000005171	263.768	846.463	-1.68659	1.07565e-131	3.47717e-130	USP31	- && sp|Q70CQ4|UBP31_HUMAN Ubiquitin carboxyl-terminal hydrolase 31 OS=Homo sapiens OX=9606 GN=USP31 PE=2 SV=2 && -
ENSFCAG00000041934	14.7579	172.03	-3.5474	2.30229e-131	7.43004e-130	ENSFCAG00000041934	- && sp|O15524|SOCS1_HUMAN Suppressor of cytokine signaling 1 OS=Homo sapiens OX=9606 GN=SOCS1 PE=1 SV=1 && PF00017:SH2 domain
ENSFCAG00000026053	710.697	1899.53	-1.41899	2.73586e-131	8.81463e-130	ENSFCAG00000026053	- && sp|Q3SZ59|RL36A_BOVIN 60S ribosomal protein L36a OS=Bos taurus OX=9913 GN=RPL36A PE=3 SV=3 && PF00935:Ribosomal protein L44
ENSFCAG00000023166	88.2753	366.871	-2.04919	5.28175e-131	1.6989e-129	RGS3	- && sp|P49796|RGS3_HUMAN Regulator of G-protein signaling 3 OS=Homo sapiens OX=9606 GN=RGS3 PE=1 SV=2 && PF00615:Regulator of G protein signaling domain|PF17820:PDZ domain
ENSFCAG00000039199	1.65453	252.954	-7.23806	8.63775e-131	2.77379e-129	ENSFCAG00000039199	- && - && -
ENSFCAG00000009272	649.449	1417.13	-1.124	9.63621e-131	3.08931e-129	FHOD1	- && sp|Q9Y613|FHOD1_HUMAN FH1/FH2 domain-containing protein 1 OS=Homo sapiens OX=9606 GN=FHOD1 PE=1 SV=3 && PF18382:Formin N-terminal GTPase-binding domain|PF02181:Formin Homology 2 Domain
ENSFCAG00000033098	8.01377	190.143	-4.58309	2.89126e-130	9.25394e-129	ENSFCAG00000033098	- && - && -
ENSFCAG00000018210	52.8313	341.732	-2.69278	2.89985e-130	9.26618e-129	ENSFCAG00000018210	- && sp|A4Q9E5|TTLL3_MOUSE Tubulin monoglycylase TTLL3 OS=Mus musculus OX=10090 GN=Ttll3 PE=1 SV=1 && PF03133:Tubulin-tyrosine ligase family
ENSFCAG00000031288	5579.78	17261.2	-1.62948	3.76622e-130	1.20148e-128	RPS3A	- && sp|Q56JV9|RS3A_BOVIN 40S ribosomal protein S3a OS=Bos taurus OX=9913 GN=RPS3A PE=2 SV=3 && PF01015:Ribosomal S3Ae family
ENSFCAG00000002680	2917.11	867.947	1.74985	4.00373e-130	1.27516e-128	SERPINE2	- && sp|P07093|GDN_HUMAN Glia-derived nexin OS=Homo sapiens OX=9606 GN=SERPINE2 PE=1 SV=1 && PF00079:Serpin (serine protease inhibitor)
ENSFCAG00000007152	33.5397	250.155	-2.90328	4.25636e-130	1.3534e-128	CCDC142	- && sp|Q17RM4|CC142_HUMAN Coiled-coil domain-containing protein 142 OS=Homo sapiens OX=9606 GN=CCDC142 PE=2 SV=1 && PF14923:Coiled-coil protein 142
ENSFCAG00000045523	8.99956	156.724	-4.11847	4.53916e-130	1.44096e-128	ENSFCAG00000045523	- && sp|P62807|H2B1C_HUMAN Histone H2B type 1-C/E/F/G/I OS=Homo sapiens OX=9606 GN=H2BC4 PE=1 SV=4 && PF00125:Core histone H2A/H2B/H3/H4
ENSFCAG00000009420	789.67	3746.66	-2.246	6.41349e-130	2.03265e-128	GREM1	- && sp|O70326|GREM1_MOUSE Gremlin-1 OS=Mus musculus OX=10090 GN=Grem1 PE=2 SV=1 && PF03045:DAN domain
ENSFCAG00000004894	792.431	1677.23	-1.08296	7.65954e-130	2.42361e-128	SMARCA4	- && sp|P51532|SMCA4_HUMAN Transcription activator BRG1 OS=Homo sapiens OX=9606 GN=SMARCA4 PE=1 SV=2 && PF00439:Bromodomain|PF00271:Helicase conserved C-terminal domain|PF07533:BRK domain|PF00176:SNF2 family N-terminal domain|PF08880:QLQ|PF14619:Snf2-ATP coupling, chromatin remodelling complex|PF07529:HSA
ENSFCAG00000009389	880.569	2373.02	-1.43156	1.71045e-129	5.40336e-128	EIF3G	- && sp|O75821|EIF3G_HUMAN Eukaryotic translation initiation factor 3 subunit G OS=Homo sapiens OX=9606 GN=EIF3G PE=1 SV=2 && PF12353:Eukaryotic translation initiation factor 3 subunit G|PF00076:RNA recognition motif. (a.k.a. RRM, RBD, or RNP domain)
ENSFCAG00000023366	1627.67	610.783	1.41164	5.83589e-129	1.84058e-127	FBLN1	- && sp|P23142|FBLN1_HUMAN Fibulin-1 OS=Homo sapiens OX=9606 GN=FBLN1 PE=1 SV=4 && PF12662:Complement Clr-like EGF-like|PF07645:Calcium-binding EGF domain
ENSFCAG00000025543	36.9789	361.801	-3.29259	8.14892e-129	2.56592e-127	PPIF	- && sp|P30405|PPIF_HUMAN Peptidyl-prolyl cis-trans isomerase F, mitochondrial OS=Homo sapiens OX=9606 GN=PPIF PE=1 SV=1 && PF00160:Cyclophilin type peptidyl-prolyl cis-trans isomerase/CLD
ENSFCAG00000010390	1238.44	430.59	1.5239	8.4262e-129	2.64894e-127	AP2B1	- && sp|P63010|AP2B1_HUMAN AP-2 complex subunit beta OS=Homo sapiens OX=9606 GN=AP2B1 PE=1 SV=1 && PF01602:Adaptin N terminal region|PF09066:Beta2-adaptin appendage, C-terminal sub-domain|PF02883:Adaptin C-terminal domain
ENSFCAG00000026126	58.6368	283.487	-2.27975	9.33585e-129	2.93016e-127	PAPOLG	- && sp|Q9BWT3|PAPOG_HUMAN Poly(A) polymerase gamma OS=Homo sapiens OX=9606 GN=PAPOLG PE=1 SV=2 && PF01909:Nucleotidyltransferase domain|PF04928:Poly(A) polymerase central domain|PF04926:Poly(A) polymerase predicted RNA binding domain
ENSFCAG00000037304	1192.59	370.133	1.68868	1.30513e-128	4.08968e-127	ARF3	- && sp|Q5E9I6|ARF3_BOVIN ADP-ribosylation factor 3 OS=Bos taurus OX=9913 GN=ARF3 PE=2 SV=3 && PF00025:ADP-ribosylation factor family
ENSFCAG00000001731	116.259	494.967	-2.0901	1.45255e-128	4.54429e-127	ENO3	- && sp|P13929|ENOB_HUMAN Beta-enolase OS=Homo sapiens OX=9606 GN=ENO3 PE=1 SV=5 && PF00113:Enolase, C-terminal TIM barrel domain|PF03952:Enolase, N-terminal domain
ENSFCAG00000002595	1516.53	503.87	1.59077	4.16489e-128	1.30089e-126	ADAM9	- && sp|Q13443|ADAM9_HUMAN Disintegrin and metalloproteinase domain-containing protein 9 OS=Homo sapiens OX=9606 GN=ADAM9 PE=1 SV=1 && PF08516:ADAM cysteine-rich|PF01421:Reprolysin (M12B) family zinc metalloprotease|PF00200:Disintegrin|PF01562:Reprolysin family propeptide
novel.547	0.856614	497.355	-9.17204	4.5064e-128	1.4053e-126	-	- && - && -
ENSFCAG00000013501	628.427	1396.47	-1.15467	5.15277e-128	1.60429e-126	DAPK3	- && sp|O43293|DAPK3_HUMAN Death-associated protein kinase 3 OS=Homo sapiens OX=9606 GN=DAPK3 PE=1 SV=1 && PF00069:Protein kinase domain
ENSFCAG00000007624	1475.96	335.771	2.14305	5.69816e-128	1.77126e-126	ANLN	- && sp|Q9NQW6|ANLN_HUMAN Anillin OS=Homo sapiens OX=9606 GN=ANLN PE=1 SV=2 && PF16018:Anillin N-terminus|PF00169:PH domain|PF08174:Cell division protein anillin
ENSFCAG00000004960	1379.54	336.264	2.04151	5.7955e-128	1.79864e-126	ACTR2	- && sp|A7MB62|ARP2_BOVIN Actin-related protein 2 OS=Bos taurus OX=9913 GN=ACTR2 PE=1 SV=1 && PF00022:Actin
ENSFCAG00000011018	92.9558	468.798	-2.32868	2.84071e-127	8.80212e-126	YRDC	- && sp|Q86U90|YRDC_HUMAN YrdC domain-containing protein, mitochondrial OS=Homo sapiens OX=9606 GN=YRDC PE=1 SV=1 && PF01300:Telomere recombination
ENSFCAG00000003783	342.874	1320.17	-1.94655	6.56154e-127	2.0299e-125	VMP1	- && sp|Q5R9K4|VMP1_PONAB Vacuole membrane protein 1 OS=Pongo abelii OX=9601 GN=VMP1 PE=2 SV=1 && PF09335:SNARE associated Golgi protein
ENSFCAG00000035087	0.628078	1044.5	-10.6853	7.12255e-127	2.19995e-125	ENSFCAG00000035087	- && - && -
ENSFCAG00000009707	211.899	745.928	-1.81747	3.10453e-126	9.57377e-125	RPL7L1	- && sp|A5GFQ0|RL7L_PIG 60S ribosomal protein L7-like 1 OS=Sus scrofa OX=9823 GN=RPL7L1 PE=3 SV=1 && PF08079:Ribosomal L30 N-terminal domain|PF00327:Ribosomal protein L30p/L7e
ENSFCAG00000029911	962.469	178.672	2.42483	4.68175e-126	1.44147e-124	TES	- && sp|A0M8S5|TES_FELCA Testin OS=Felis catus OX=9685 GN=TES PE=3 SV=1 && -
ENSFCAG00000022659	127.47	443.221	-1.80292	1.1257e-125	3.46045e-124	TESK1	- && sp|Q15569|TESK1_HUMAN Dual specificity testis-specific protein kinase 1 OS=Homo sapiens OX=9606 GN=TESK1 PE=1 SV=2 && PF07714:Protein tyrosine kinase
ENSFCAG00000025601	1503.32	3072.93	-1.03278	1.30128e-125	3.99388e-124	PDLIM7	- && sp|Q9NR12|PDLI7_HUMAN PDZ and LIM domain protein 7 OS=Homo sapiens OX=9606 GN=PDLIM7 PE=1 SV=1 && PF00595:PDZ domain|PF00412:LIM domain
ENSFCAG00000038776	415.708	1228.93	-1.56599	4.01381e-125	1.22997e-123	ENSFCAG00000038776	- && sp|O00422|SAP18_HUMAN Histone deacetylase complex subunit SAP18 OS=Homo sapiens OX=9606 GN=SAP18 PE=1 SV=1 && PF06487:Sin3 associated polypeptide p18 (SAP18)
ENSFCAG00000007178	381.191	897.075	-1.2385	4.2885e-125	1.31208e-123	NPM3	- && sp|O75607|NPM3_HUMAN Nucleoplasmin-3 OS=Homo sapiens OX=9606 GN=NPM3 PE=1 SV=3 && PF03066:Nucleoplasmin/nucleophosmin domain
ENSFCAG00000012483	393.694	1218.72	-1.62711	5.41811e-125	1.65508e-123	HDAC1	- && sp|Q32PJ8|HDAC1_BOVIN Histone deacetylase 1 OS=Bos taurus OX=9913 GN=HDAC1 PE=2 SV=1 && PF00850:Histone deacetylase domain
ENSFCAG00000007787	353.668	1175.44	-1.73531	6.02394e-125	1.83725e-123	EIF2B5	- && sp|P47823|EI2BE_RABIT Translation initiation factor eIF-2B subunit epsilon OS=Oryctolagus cuniculus OX=9986 GN=EIF2B5 PE=1 SV=1 && PF02020:eIF4-gamma/eIF5/eIF2-epsilon
ENSFCAG00000011396	238.211	792.176	-1.73275	1.0614e-124	3.2321e-123	DNASE1L1	- && sp|P49184|DNSL1_HUMAN Deoxyribonuclease-1-like 1 OS=Homo sapiens OX=9606 GN=DNASE1L1 PE=1 SV=1 && PF03372:Endonuclease/Exonuclease/phosphatase family
ENSFCAG00000006349	2193.83	832.189	1.4011	1.08818e-124	3.30849e-123	IQGAP1	- && sp|P46940|IQGA1_HUMAN Ras GTPase-activating-like protein IQGAP1 OS=Homo sapiens OX=9606 GN=IQGAP1 PE=1 SV=1 && PF00616:GTPase-activator protein for Ras-like GTPase|PF00307:Calponin homology (CH) domain|PF03836:RasGAP C-terminus
ENSFCAG00000022093	137.482	481.391	-1.81272	1.64961e-124	5.00761e-123	TSPYL2	- && sp|Q9H2G4|TSYL2_HUMAN Testis-specific Y-encoded-like protein 2 OS=Homo sapiens OX=9606 GN=TSPYL2 PE=1 SV=1 && PF00956:Nucleosome assembly protein (NAP)
ENSFCAG00000005640	690.076	2045.97	-1.57039	9.44573e-124	2.8629e-122	UBE2S	- && sp|Q1RML1|UBE2S_BOVIN Ubiquitin-conjugating enzyme E2 S OS=Bos taurus OX=9913 GN=UBE2S PE=2 SV=2 && PF00179:Ubiquitin-conjugating enzyme
ENSFCAG00000000072	14.5457	171.07	-3.55943	1.28236e-123	3.88063e-122	ENSFCAG00000000072	- && sp|Q9GLD0|ANF_FELCA Natriuretic peptides A OS=Felis catus OX=9685 GN=NPPA PE=3 SV=1 && PF00212:Atrial natriuretic peptide
ENSFCAG00000051478	794.395	113.189	2.80912	1.4682e-123	4.43612e-122	ENSFCAG00000051478	- && - && -
ENSFCAG00000018895	211.024	766.732	-1.8645	1.70185e-123	5.13408e-122	SELENOO	- && sp|Q9BVL4|SELO_HUMAN Protein adenylyltransferase SelO, mitochondrial OS=Homo sapiens OX=9606 GN=SELENOO PE=1 SV=3 && PF02696:Uncharacterized ACR, YdiU/UPF0061 family
ENSFCAG00000032509	1.4125	225.127	-7.28957	1.84308e-123	5.55152e-122	ENSFCAG00000032509	- && - && -
ENSFCAG00000026277	78.6005	426.779	-2.44073	2.50519e-123	7.53417e-122	AP4M1	- && sp|Q29RY8|AP4M1_BOVIN AP-4 complex subunit mu-1 OS=Bos taurus OX=9913 GN=AP4M1 PE=2 SV=1 && PF00928:Adaptor complexes medium subunit family
novel.420	7.78172	182.215	-4.53894	6.87853e-123	2.06547e-121	-	- && - && -
ENSFCAG00000045726	79.706	387.542	-2.27789	1.54084e-122	4.61966e-121	CLK2	- && sp|O35491|CLK2_MOUSE Dual specificity protein kinase CLK2 OS=Mus musculus OX=10090 GN=Clk2 PE=1 SV=2 && PF00069:Protein kinase domain
ENSFCAG00000022938	150.978	576.469	-1.92725	3.14809e-122	9.42391e-121	PCF11	- && sp|O94913|PCF11_HUMAN Pre-mRNA cleavage complex 2 protein Pcf11 OS=Homo sapiens OX=9606 GN=PCF11 PE=1 SV=3 && PF04818:RNA polymerase II-binding domain.
ENSFCAG00000022622	72.0256	323.435	-2.16075	3.15897e-122	9.44192e-121	ETNK1	- && sp|Q9HBU6|EKI1_HUMAN Ethanolamine kinase 1 OS=Homo sapiens OX=9606 GN=ETNK1 PE=1 SV=1 && PF01633:Choline/ethanolamine kinase
ENSFCAG00000000283	4.05094	142.938	-5.13122	3.56599e-122	1.06421e-120	ENSFCAG00000000283	- && sp|Q7Z692|CEA19_HUMAN Carcinoembryonic antigen-related cell adhesion molecule 19 OS=Homo sapiens OX=9606 GN=CEACAM19 PE=2 SV=2 && PF07686:Immunoglobulin V-set domain
ENSFCAG00000027260	3308.85	1214.92	1.44306	4.9889e-122	1.48657e-120	CLTC	- && sp|Q00610|CLH1_HUMAN Clathrin heavy chain 1 OS=Homo sapiens OX=9606 GN=CLTC PE=1 SV=5 && PF09268:Clathrin, heavy-chain linker|PF01394:Clathrin propeller repeat|PF13838:Clathrin-H-link|PF00637:Region in Clathrin and VPS
ENSFCAG00000005598	167.058	742.046	-2.15255	5.59329e-122	1.66411e-120	NOP9	- && sp|Q86U38|NOP9_HUMAN Nucleolar protein 9 OS=Homo sapiens OX=9606 GN=NOP9 PE=1 SV=1 && -
ENSFCAG00000015093	1615.61	583.627	1.47448	7.42731e-122	2.20639e-120	ITGB5	- && sp|P18084|ITB5_HUMAN Integrin beta-5 OS=Homo sapiens OX=9606 GN=ITGB5 PE=1 SV=1 && PF08725:Integrin beta cytoplasmic domain|PF17205:Integrin plexin domain|PF00362:Integrin beta chain VWA domain|PF07965:Integrin beta tail domain|PF18372:Integrin beta epidermal growth factor like domain 1
ENSFCAG00000018907	891.824	189.857	2.23102	8.13486e-122	2.41289e-120	SEC23A	- && sp|Q01405|SC23A_MOUSE Protein transport protein Sec23A OS=Mus musculus OX=10090 GN=Sec23a PE=1 SV=2 && PF08033:Sec23/Sec24 beta-sandwich domain|PF04811:Sec23/Sec24 trunk domain|PF04815:Sec23/Sec24 helical domain|PF00626:Gelsolin repeat|PF04810:Sec23/Sec24 zinc finger
ENSFCAG00000044498	1562.37	604.112	1.366	3.39296e-121	1.00485e-119	ENSFCAG00000044498	- && sp|Q92522|H1X_HUMAN Histone H1.10 OS=Homo sapiens OX=9606 GN=H1-10 PE=1 SV=1 && PF00538:linker histone H1 and H5 family
ENSFCAG00000046410	59.2131	383.12	-2.70016	4.25067e-121	1.25696e-119	MSX1	- && sp|Q2VL79|MSX1_DAUMA Homeobox protein MSX-1 (Fragment) OS=Daubentonia madagascariensis OX=31869 GN=MSX1 PE=3 SV=1 && PF00046:Homeodomain
ENSFCAG00000031696	55.6143	293.395	-2.40452	8.96656e-121	2.64745e-119	PDE12	- && sp|Q6L8Q7|PDE12_HUMAN 2',5'-phosphodiesterase 12 OS=Homo sapiens OX=9606 GN=PDE12 PE=1 SV=2 && PF03372:Endonuclease/Exonuclease/phosphatase family
ENSFCAG00000043195	7184.61	3305.05	1.11901	1.24378e-120	3.66678e-119	CAVIN1	- && sp|P85125|CAVN1_RAT Caveolae-associated protein 1 OS=Rattus norvegicus OX=10116 GN=Cavin1 PE=1 SV=1 && PF15237:PTRF/SDPR family
ENSFCAG00000028642	10.3379	231.611	-4.47758	1.60991e-120	4.73899e-119	PDK4	- && sp|Q1KMR4|PDK4_RHIFE [Pyruvate dehydrogenase (acetyl-transferring)] kinase isozyme 4, mitochondrial OS=Rhinolophus ferrumequinum OX=59479 GN=PDK4 PE=2 SV=1 && -
ENSFCAG00000001632	455.586	1082.04	-1.249	3.59328e-120	1.05613e-118	AHSA1	- && sp|O95433|AHSA1_HUMAN Activator of 90 kDa heat shock protein ATPase homolog 1 OS=Homo sapiens OX=9606 GN=AHSA1 PE=1 SV=1 && PF09229:Activator of Hsp90 ATPase, N-terminal|PF08327:Activator of Hsp90 ATPase homolog 1-like protein
ENSFCAG00000002332	682.753	1564.34	-1.19281	4.2673e-120	1.25234e-118	ACIN1	- && sp|Q9UKV3|ACINU_HUMAN Apoptotic chromatin condensation inducer in the nucleus OS=Homo sapiens OX=9606 GN=ACIN1 PE=1 SV=2 && PF16294:RNSP1-SAP18 binding (RSB) motif|PF02037:SAP domain
ENSFCAG00000025637	203.532	1080.36	-2.40777	6.20207e-120	1.8174e-118	ENSFCAG00000025637	- && sp|Q6QN05|RL21_CHILA 60S ribosomal protein L21 OS=Chinchilla lanigera OX=34839 GN=RPL21 PE=2 SV=3 && PF01157:Ribosomal protein L21e
ENSFCAG00000014149	1837.84	867.939	1.08614	8.6454e-120	2.52956e-118	ENSFCAG00000014149	- && sp|P04574|CPNS1_PIG Calpain small subunit 1 OS=Sus scrofa OX=9823 GN=CAPNS1 PE=1 SV=1 && PF13833:EF-hand domain pair
ENSFCAG00000037699	1069.2	275.814	1.95979	9.74245e-120	2.84626e-118	ENSFCAG00000037699	- && sp|O60637|TSN3_HUMAN Tetraspanin-3 OS=Homo sapiens OX=9606 GN=TSPAN3 PE=2 SV=1 && PF00335:Tetraspanin family
ENSFCAG00000030426	15.6601	167.01	-3.42393	1.20982e-119	3.52919e-118	ENSFCAG00000030426	- && sp|P27635|RL10_HUMAN 60S ribosomal protein L10 OS=Homo sapiens OX=9606 GN=RPL10 PE=1 SV=4 && PF02994:L1 transposable element RBD-like domain|PF17490:L1 transposable element dsRBD-like domain
ENSFCAG00000032341	204.839	671.573	-1.70916	3.44848e-119	1.00446e-117	PELO	- && sp|Q58DV0|PELO_BOVIN Protein pelota homolog OS=Bos taurus OX=9913 GN=PELO PE=2 SV=2 && PF03465:eRF1 domain 3|PF03463:eRF1 domain 1|PF03464:eRF1 domain 2
ENSFCAG00000002847	227.609	728.07	-1.67918	4.33472e-119	1.2607e-117	MRPL18	- && sp|Q3ZBR7|RM18_BOVIN 39S ribosomal protein L18, mitochondrial OS=Bos taurus OX=9913 GN=MRPL18 PE=2 SV=1 && PF00861:Ribosomal L18 of archaea, bacteria, mitoch. and chloroplast
ENSFCAG00000030565	155.395	628.698	-2.01355	5.09132e-119	1.47854e-117	ENSFCAG00000030565	- && sp|Q5R5X0|PININ_PONAB Pinin OS=Pongo abelii OX=9601 GN=PNN PE=2 SV=1 && PF04696:pinin/SDK/memA/ protein conserved region
ENSFCAG00000008700	15.0803	285.77	-4.24667	8.61492e-119	2.49807e-117	NKIRAS1	- && sp|Q9BH04|KBRS1_MACFA NF-kappa-B inhibitor-interacting Ras-like protein 1 OS=Macaca fascicularis OX=9541 GN=NKIRAS1 PE=2 SV=1 && -
ENSFCAG00000006577	144.973	512.829	-1.82336	1.56736e-118	4.53809e-117	DKC1	- && sp|O60832|DKC1_HUMAN H/ACA ribonucleoprotein complex subunit DKC1 OS=Homo sapiens OX=9606 GN=DKC1 PE=1 SV=3 && PF01509:TruB family pseudouridylate synthase (N terminal domain)|PF16198:tRNA pseudouridylate synthase B C-terminal domain|PF08068:DKCLD (NUC011) domain|PF01472:PUA domain
ENSFCAG00000001243	75.7323	336.286	-2.14878	1.90834e-118	5.51716e-117	PSD	- && sp|F1MUS9|PSD1_BOVIN PH and SEC7 domain-containing protein 1 OS=Bos taurus OX=9913 GN=PSD PE=2 SV=1 && -
ENSFCAG00000035574	3.34434	156.861	-5.56486	3.1489e-118	9.09018e-117	ENSFCAG00000035574	- && - && -
ENSFCAG00000046172	60.3257	275.668	-2.1951	3.74482e-118	1.07944e-116	LRRC75A	- && sp|Q8NAA5|LR75A_HUMAN Leucine-rich repeat-containing protein 75A OS=Homo sapiens OX=9606 GN=LRRC75A PE=2 SV=2 && -
ENSFCAG00000052742	57.5281	306.754	-2.41621	4.11806e-118	1.18527e-116	ENSFCAG00000052742	- && - && -
ENSFCAG00000030101	242.307	784.958	-1.69742	8.09827e-118	2.32741e-116	ERF	- && sp|P50548|ERF_HUMAN ETS domain-containing transcription factor ERF OS=Homo sapiens OX=9606 GN=ERF PE=1 SV=2 && PF00178:Ets-domain
ENSFCAG00000005801	500.871	1376.33	-1.45929	1.38196e-117	3.96584e-116	SNX5	- && sp|Q9Y5X3|SNX5_HUMAN Sorting nexin-5 OS=Homo sapiens OX=9606 GN=SNX5 PE=1 SV=1 && PF09325:Vps5 C terminal like|PF00787:PX domain
ENSFCAG00000018550	122.388	423.388	-1.79161	1.54639e-117	4.43115e-116	PNKP	- && sp|Q96T60|PNKP_HUMAN Bifunctional polynucleotide phosphatase/kinase OS=Homo sapiens OX=9606 GN=PNKP PE=1 SV=1 && PF17913:FHA domain|PF08645:Polynucleotide kinase 3 phosphatase|PF13671:AAA domain
ENSFCAG00000041666	3477.34	954.855	1.86485	1.63666e-117	4.68293e-116	LGALS3	- && sp|P38486|LEG3_CANLF Galectin-3 OS=Canis lupus familiaris OX=9615 GN=LGALS3 PE=1 SV=3 && PF00337:Galactoside-binding lectin
ENSFCAG00000034090	1306.45	3117.74	-1.25556	5.71544e-117	1.63294e-115	ENSFCAG00000034090	- && sp|Q58DW4|RSMB_BOVIN Small nuclear ribonucleoprotein-associated protein B' OS=Bos taurus OX=9913 GN=SNRPB PE=2 SV=1 && PF01423:LSM domain
novel.1101	111.918	416.867	-1.89846	7.69355e-117	2.19486e-115	-	- && sp|P10273|POL_FLV Gag-Pol polyprotein OS=Feline leukemia virus OX=11768 GN=pol PE=3 SV=2 && -
ENSFCAG00000001124	15899.5	6961.69	1.19097	1.00738e-116	2.86971e-115	MYH9	- && sp|P35579|MYH9_HUMAN Myosin-9 OS=Homo sapiens OX=9606 GN=MYH9 PE=1 SV=4 && -
ENSFCAG00000042061	10347.3	4497.71	1.20223	9.87681e-116	2.80947e-114	ENSFCAG00000042061	- && sp|Q14112|NID2_HUMAN Nidogen-2 OS=Homo sapiens OX=9606 GN=NID2 PE=1 SV=3 && PF00086:Thyroglobulin type-1 repeat|PF07645:Calcium-binding EGF domain|PF07474:G2F domain|PF06119:Nidogen-like|PF12662:Complement Clr-like EGF-like|PF12947:EGF domain|PF00058:Low-density lipoprotein receptor repeat class B
ENSFCAG00000046228	16853.3	8060.05	1.06439	1.2848e-115	3.64927e-114	ENSFCAG00000046228	- && sp|P48616|VIME_BOVIN Vimentin OS=Bos taurus OX=9913 GN=VIM PE=1 SV=3 && PF04732:Intermediate filament head (DNA binding) region|PF00038:Intermediate filament protein
ENSFCAG00000036808	18.4981	225.209	-3.61484	2.12611e-115	6.0301e-114	PGF	- && sp|P49763|PLGF_HUMAN Placenta growth factor OS=Homo sapiens OX=9606 GN=PGF PE=1 SV=2 && -
ENSFCAG00000040223	161.903	601.586	-1.89002	4.36923e-115	1.2374e-113	TBX3	- && sp|O15119|TBX3_HUMAN T-box transcription factor TBX3 OS=Homo sapiens OX=9606 GN=TBX3 PE=1 SV=4 && PF00907:T-box|PF12598:T-box transcription factor
ENSFCAG00000028483	177.584	582.741	-1.71356	6.45261e-115	1.82476e-113	DENND4B	- && sp|O75064|DEN4B_HUMAN DENN domain-containing protein 4B OS=Homo sapiens OX=9606 GN=DENND4B PE=1 SV=4 && PF02141:DENN (AEX-3) domain|PF03455:dDENN domain|PF03456:uDENN domain
ENSFCAG00000007466	712.098	98.8149	2.83336	1.34302e-114	3.79246e-113	SLC40A1	- && sp|Q9NP59|S40A1_HUMAN Solute carrier family 40 member 1 OS=Homo sapiens OX=9606 GN=SLC40A1 PE=1 SV=1 && PF06963:Ferroportin1 (FPN1)
ENSFCAG00000027930	3.88931	178.854	-5.50993	1.44895e-114	4.08567e-113	CYP2F1	- && sp|P24903|CP2F1_HUMAN Cytochrome P450 2F1 OS=Homo sapiens OX=9606 GN=CYP2F1 PE=1 SV=2 && -
ENSFCAG00000011915	114.528	520.01	-2.18227	2.36893e-114	6.67007e-113	DENND6B	- && sp|Q8NEG7|DEN6B_HUMAN Protein DENND6B OS=Homo sapiens OX=9606 GN=DENND6B PE=2 SV=1 && PF08616:Stabilization of polarity axis
ENSFCAG00000032976	1.61171	212.275	-7.03027	3.85455e-114	1.08374e-112	ENSFCAG00000032976	- && - && -
ENSFCAG00000026109	117.206	462.929	-1.9839	1.02596e-113	2.88039e-112	SIX4	- && sp|Q9UIU6|SIX4_HUMAN Homeobox protein SIX4 OS=Homo sapiens OX=9606 GN=SIX4 PE=1 SV=2 && PF00046:Homeodomain|PF16878:Transcriptional regulator, SIX1, N-terminal SD domain
ENSFCAG00000043991	22.8764	172.805	-2.91164	1.24327e-113	3.48546e-112	ENSFCAG00000043991	- && sp|B8Y466|SRPK3_PIG SRSF protein kinase 3 OS=Sus scrofa OX=9823 GN=SRPK3 PE=2 SV=1 && PF00069:Protein kinase domain
ENSFCAG00000011911	78.5559	313.382	-1.99982	2.87493e-113	8.04815e-112	ENSFCAG00000011911	- && sp|P53778|MK12_HUMAN Mitogen-activated protein kinase 12 OS=Homo sapiens OX=9606 GN=MAPK12 PE=1 SV=3 && PF00069:Protein kinase domain
ENSFCAG00000010270	80.3156	326.871	-2.0332	2.88801e-113	8.07313e-112	FAM166A	- && sp|Q4QR77|F166A_RAT Protein FAM166A OS=Rattus norvegicus OX=10116 GN=Fam166a PE=2 SV=1 && PF10629:Protein of unknown function (DUF2475)
ENSFCAG00000032943	19.9252	271.275	-3.76236	4.6814e-113	1.30676e-111	CHCHD7	- && sp|Q8K2Q5|CHCH7_MOUSE Coiled-coil-helix-coiled-coil-helix domain-containing protein 7 OS=Mus musculus OX=10090 GN=Chchd7 PE=1 SV=1 && -
ENSFCAG00000045017	422.139	1802.55	-2.09446	5.94135e-113	1.65608e-111	ENSFCAG00000045017	- && sp|P14790|ATP68_BOVIN ATP synthase subunit ATP5MJ, mitochondrial OS=Bos taurus OX=9913 GN=ATP5MJ PE=1 SV=1 && -
ENSFCAG00000034994	1.38656	204.475	-7.19691	6.37659e-113	1.77485e-111	ENSFCAG00000034994	- && - && -
ENSFCAG00000010515	587.594	1347.58	-1.20015	7.19614e-113	2.0001e-111	IDH3A	- && sp|Q9D6R2|IDH3A_MOUSE Isocitrate dehydrogenase [NAD] subunit alpha, mitochondrial OS=Mus musculus OX=10090 GN=Idh3a PE=1 SV=1 && PF00180:Isocitrate/isopropylmalate dehydrogenase
ENSFCAG00000007728	140.236	668.4	-2.25309	8.81775e-113	2.4473e-111	ADCK5	- && sp|Q3MIX3|ADCK5_HUMAN Uncharacterized aarF domain-containing protein kinase 5 OS=Homo sapiens OX=9606 GN=ADCK5 PE=1 SV=3 && PF03109:ABC1 family
ENSFCAG00000039447	3.43901	121.976	-5.14135	9.61438e-113	2.6646e-111	ENSFCAG00000039447	- && sp|Q9HDN1|H3_MORAP Histone H3 OS=Mortierella alpina OX=64518 GN=H3.1 PE=3 SV=3 && PF00125:Core histone H2A/H2B/H3/H4
ENSFCAG00000034768	162.681	914.416	-2.49144	1.07337e-112	2.97058e-111	HOXB6	- && sp|P09023|HXB6_MOUSE Homeobox protein Hox-B6 OS=Mus musculus OX=10090 GN=Hoxb6 PE=1 SV=2 && PF00046:Homeodomain
ENSFCAG00000029105	46.95	263.19	-2.47759	1.44838e-112	4.00272e-111	ZNF408	- && sp|Q9H9D4|ZN408_HUMAN Zinc finger protein 408 OS=Homo sapiens OX=9606 GN=ZNF408 PE=1 SV=1 && -
ENSFCAG00000005946	179.467	542.875	-1.60173	3.89656e-112	1.07532e-110	VEGFB	- && sp|Q9XS49|VEGFB_BOVIN Vascular endothelial growth factor B OS=Bos taurus OX=9913 GN=VEGFB PE=2 SV=2 && PF00341:PDGF/VEGF domain
ENSFCAG00000022178	26.8728	194.484	-2.85482	5.73398e-112	1.58014e-110	ENSFCAG00000022178	- && sp|O18789|RS2_BOVIN 40S ribosomal protein S2 OS=Bos taurus OX=9913 GN=RPS2 PE=2 SV=2 && PF03719:Ribosomal protein S5, C-terminal domain
ENSFCAG00000034629	0.757768	445.292	-9.20935	1.48628e-111	4.09e-110	ENSFCAG00000034629	- && - && -
ENSFCAG00000033940	308.144	961.071	-1.64542	2.24099e-111	6.15811e-110	SMPD4	- && sp|Q9NXE4|NSMA3_HUMAN Sphingomyelin phosphodiesterase 4 OS=Homo sapiens OX=9606 GN=SMPD4 PE=1 SV=3 && PF14724:Mitochondrial-associated sphingomyelin phosphodiesterase
ENSFCAG00000040962	3.92027	1071.48	-8.10336	3.29906e-111	9.05285e-110	SNORA73	- && - && -
ENSFCAG00000046482	4.00644	140.286	-5.13724	7.91137e-111	2.16787e-109	ENSFCAG00000046482	- && sp|P06899|H2B1J_HUMAN Histone H2B type 1-J OS=Homo sapiens OX=9606 GN=H2BC11 PE=1 SV=3 && PF00125:Core histone H2A/H2B/H3/H4
ENSFCAG00000002083	314.434	930.84	-1.5663	8.76018e-111	2.39708e-109	MARS1	- && sp|P56192|SYMC_HUMAN Methionine--tRNA ligase, cytoplasmic OS=Homo sapiens OX=9606 GN=MARS1 PE=1 SV=2 && PF00458:WHEP-TRS domain|PF18485:Glutathione S-transferase, N-terminal domain|PF09334:tRNA synthetases class I (M)
ENSFCAG00000014772	185.623	891.133	-2.26294	1.25165e-110	3.42012e-109	TROAP	- && sp|Q12815|TROAP_HUMAN Tastin OS=Homo sapiens OX=9606 GN=TROAP PE=1 SV=3 && -
ENSFCAG00000007181	8.27857	133.232	-4.01462	1.46349e-110	3.99335e-109	LIPK	- && sp|Q5VXJ0|LIPK_HUMAN Lipase member K OS=Homo sapiens OX=9606 GN=LIPK PE=2 SV=2 && PF00561:alpha/beta hydrolase fold
ENSFCAG00000049344	1.3299	196.713	-7.21966	2.0229e-110	5.51204e-109	CE1H17orf49	- && sp|Q6P5S7|RNK_HUMAN Ribonuclease kappa OS=Homo sapiens OX=9606 GN=RNASEK PE=1 SV=2 && -
ENSFCAG00000049575	1.23592	222.922	-7.46797	2.0309e-110	5.52609e-109	ENSFCAG00000049575	- && - && -
ENSFCAG00000027928	803.376	1943.95	-1.27456	2.63265e-110	7.15345e-109	FUS	- && sp|Q28009|FUS_BOVIN RNA-binding protein FUS OS=Bos taurus OX=9913 GN=FUS PE=2 SV=2 && PF00641:Zn-finger in Ran binding protein and others|PF00076:RNA recognition motif. (a.k.a. RRM, RBD, or RNP domain)
ENSFCAG00000013517	1322.74	462.666	1.50898	2.99085e-110	8.1154e-109	MORF4L2	- && sp|Q15014|MO4L2_HUMAN Mortality factor 4-like protein 2 OS=Homo sapiens OX=9606 GN=MORF4L2 PE=1 SV=1 && PF05712:MRG
ENSFCAG00000001583	480.276	1156.63	-1.26814	4.78715e-110	1.29714e-108	TTC7B	- && sp|Q86TV6|TTC7B_HUMAN Tetratricopeptide repeat protein 7B OS=Homo sapiens OX=9606 GN=TTC7B PE=1 SV=3 && PF13424:Tetratricopeptide repeat|PF12895:Anaphase-promoting complex, cyclosome, subunit 3
ENSFCAG00000047410	567.975	1578.18	-1.47546	5.75205e-110	1.55642e-108	ENSFCAG00000047410	- && sp|P70213|FV1_MOUSE Friend virus susceptibility protein 1 OS=Mus musculus OX=10090 GN=Fv1 PE=4 SV=1 && PF17687:Family of unknown function (DUF5535)
ENSFCAG00000007521	109.469	508.884	-2.22384	6.11938e-110	1.65351e-108	ARRDC2	- && sp|Q8TBH0|ARRD2_HUMAN Arrestin domain-containing protein 2 OS=Homo sapiens OX=9606 GN=ARRDC2 PE=1 SV=2 && PF02752:Arrestin (or S-antigen), C-terminal domain|PF00339:Arrestin (or S-antigen), N-terminal domain
ENSFCAG00000045832	812.145	3422.05	-2.07582	8.24939e-110	2.22596e-108	ID3	- && sp|Q712G9|ID3_CANLF DNA-binding protein inhibitor ID-3 OS=Canis lupus familiaris OX=9615 GN=ID3 PE=3 SV=1 && PF00010:Helix-loop-helix DNA-binding domain
ENSFCAG00000034642	1553.29	466.008	1.74222	1.04929e-109	2.82742e-108	NR2F1	- && sp|P10589|COT1_HUMAN COUP transcription factor 1 OS=Homo sapiens OX=9606 GN=NR2F1 PE=1 SV=1 && -
ENSFCAG00000027180	6.22726	213.456	-5.10636	1.10652e-109	2.97748e-108	NFKBID	- && sp|Q8NI38|IKBD_HUMAN NF-kappa-B inhibitor delta OS=Homo sapiens OX=9606 GN=NFKBID PE=1 SV=1 && PF12796:Ankyrin repeats (3 copies)|PF13857:Ankyrin repeats (many copies)
ENSFCAG00000011596	1111.48	333.111	1.7402	1.15159e-109	3.09448e-108	SMPDL3A	- && sp|Q92484|ASM3A_HUMAN Acid sphingomyelinase-like phosphodiesterase 3a OS=Homo sapiens OX=9606 GN=SMPDL3A PE=1 SV=2 && PF00149:Calcineurin-like phosphoesterase
ENSFCAG00000014969	1403.18	214.431	2.69572	1.82771e-109	4.90453e-108	ENSFCAG00000014969	- && sp|P80221|CXCL6_BOVIN C-X-C motif chemokine 6 OS=Bos taurus OX=9913 GN=CXCL6 PE=1 SV=2 && PF00048:Small cytokines (intecrine/chemokine), interleukin-8 like
ENSFCAG00000007253	129.979	433.612	-1.74162	3.77511e-109	1.01163e-107	LETMD1	- && sp|A3KN46|LTMD1_BOVIN LETM1 domain-containing protein 1 OS=Bos taurus OX=9913 GN=LETMD1 PE=2 SV=1 && PF07766:LETM1-like protein
ENSFCAG00000015218	1521.6	506.055	1.58566	9.81123e-109	2.62552e-107	HNRNPM	- && sp|P52272|HNRPM_HUMAN Heterogeneous nuclear ribonucleoprotein M OS=Homo sapiens OX=9606 GN=HNRNPM PE=1 SV=3 && PF11532:Heterogeneous nuclear ribonucleoprotein M|PF00076:RNA recognition motif. (a.k.a. RRM, RBD, or RNP domain)
ENSFCAG00000007901	34.0906	202.386	-2.56272	4.18268e-108	1.11776e-106	ENSFCAG00000007901	- && sp|Q496Y0|LONF3_HUMAN LON peptidase N-terminal domain and RING finger protein 3 OS=Homo sapiens OX=9606 GN=LONRF3 PE=1 SV=1 && PF02190:ATP-dependent protease La (LON) substrate-binding domain|PF13923:Zinc finger, C3HC4 type (RING finger)
novel.163	8.80816	205.145	-4.5398	2.32015e-107	6.19174e-106	-	- && - && -
ENSFCAG00000009191	91.2927	342.882	-1.91207	2.94339e-107	7.8442e-106	PIH1D1	- && sp|Q0VCI6|PIHD1_BOVIN PIH1 domain-containing protein 1 OS=Bos taurus OX=9913 GN=PIH1D1 PE=2 SV=1 && PF08190:PIH1 N-terminal domain|PF18201:PIH1 CS-like domain
ENSFCAG00000009032	740.946	1608.69	-1.11939	5.64225e-107	1.50161e-105	PLCG1	- && sp|P08487|PLCG1_BOVIN 1-phosphatidylinositol 4,5-bisphosphate phosphodiesterase gamma-1 OS=Bos taurus OX=9913 GN=PLCG1 PE=1 SV=1 && PF00017:SH2 domain|PF00388:Phosphatidylinositol-specific phospholipase C, X domain|PF00018:SH3 domain|PF00168:C2 domain|PF00387:Phosphatidylinositol-specific phospholipase C, Y domain
ENSFCAG00000012855	803.779	1969.09	-1.2937	7.02819e-107	1.8679e-105	SLC12A4	- && sp|Q9UP95|S12A4_HUMAN Solute carrier family 12 member 4 OS=Homo sapiens OX=9606 GN=SLC12A4 PE=1 SV=2 && PF02450:Lecithin:cholesterol acyltransferase|PF00324:Amino acid permease|PF03522:Solute carrier family 12
ENSFCAG00000006548	11.5485	197.587	-4.09216	8.31974e-107	2.20814e-105	CSRP2	- && sp|Q32LE9|CSRP2_BOVIN Cysteine and glycine-rich protein 2 OS=Bos taurus OX=9913 GN=CSRP2 PE=2 SV=3 && PF00412:LIM domain
ENSFCAG00000015387	731.14	2127.75	-1.54158	9.8219e-107	2.60327e-105	ZNF207	- && sp|Q9JMD0|ZN207_MOUSE BUB3-interacting and GLEBS motif-containing protein ZNF207 OS=Mus musculus OX=10090 GN=Znf207 PE=1 SV=1 && -
ENSFCAG00000038957	5.40279	153.686	-4.84935	1.18535e-106	3.13746e-105	ENSFCAG00000038957	- && - && -
ENSFCAG00000011258	864.261	234.195	1.88532	2.99581e-106	7.91873e-105	ERGIC1	- && sp|Q969X5|ERGI1_HUMAN Endoplasmic reticulum-Golgi intermediate compartment protein 1 OS=Homo sapiens OX=9606 GN=ERGIC1 PE=1 SV=1 && -
ENSFCAG00000004205	53.5292	242.372	-2.17789	3.86585e-106	1.02046e-104	TEX30	- && sp|Q5JUR7|TEX30_HUMAN Testis-expressed protein 30 OS=Homo sapiens OX=9606 GN=TEX30 PE=2 SV=1 && -
ENSFCAG00000018423	79.8275	311.383	-1.96422	7.36865e-106	1.94244e-104	GTF2H4	- && sp|Q767M3|SYVM_PIG Valine--tRNA ligase, mitochondrial OS=Sus scrofa OX=9823 GN=VARS2 PE=3 SV=1 && PF18307:Transcription factor Tfb2 (p52) C-terminal domain|PF03849:Transcription factor Tfb2
ENSFCAG00000031735	1.10612	223.49	-7.68009	8.13086e-106	2.13879e-104	ENSFCAG00000031735	- && sp|O94813|SLIT2_HUMAN Slit homolog 2 protein OS=Homo sapiens OX=9606 GN=SLIT2 PE=1 SV=1 && PF00054:Laminin G domain|PF13855:Leucine rich repeat|PF01462:Leucine rich repeat N-terminal domain|PF00008:EGF-like domain
ENSFCAG00000041447	5.93836	184.093	-4.95875	8.13551e-106	2.13879e-104	ENSFCAG00000041447	- && - && -
ENSFCAG00000041323	305.682	930.538	-1.61094	8.26739e-106	2.17052e-104	ENSFCAG00000041323	- && sp|Q8NC42|RN149_HUMAN E3 ubiquitin-protein ligase RNF149 OS=Homo sapiens OX=9606 GN=RNF149 PE=2 SV=2 && PF02225:PA domain|PF13639:Ring finger domain
novel.535	10.0124	180.565	-4.18151	3.00722e-105	7.8845e-104	-	- && - && -
ENSFCAG00000046737	996.492	295.7	1.75138	4.48719e-105	1.17489e-103	ASPH	- && sp|Q28056|ASPH_BOVIN Aspartyl/asparaginyl beta-hydroxylase OS=Bos taurus OX=9913 GN=ASPH PE=1 SV=1 && PF13432:Tetratricopeptide repeat|PF05118:Aspartyl/Asparaginyl beta-hydroxylase|PF05279:Aspartyl beta-hydroxylase N-terminal region
ENSFCAG00000026745	235.173	768.539	-1.70635	8.5855e-105	2.24494e-103	ENSFCAG00000026745	- && sp|P04753|DYR_MESAU Dihydrofolate reductase OS=Mesocricetus auratus OX=10036 GN=DHFR PE=2 SV=4 && PF00186:Dihydrofolate reductase
ENSFCAG00000034966	2352.65	483.679	2.28849	1.31459e-104	3.43277e-103	CALU	- && sp|O43852|CALU_HUMAN Calumenin OS=Homo sapiens OX=9606 GN=CALU PE=1 SV=2 && -
ENSFCAG00000038659	390.006	956.808	-1.2915	1.36188e-104	3.5515e-103	CDK9	- && sp|Q5EAB2|CDK9_BOVIN Cyclin-dependent kinase 9 OS=Bos taurus OX=9913 GN=CDK9 PE=2 SV=1 && PF12330:Haspin like kinase domain|PF00069:Protein kinase domain
ENSFCAG00000004964	2797.99	1393.1	1.0095	2.09583e-104	5.45816e-103	CAST	- && sp|P20810|ICAL_HUMAN Calpastatin OS=Homo sapiens OX=9606 GN=CAST PE=1 SV=4 && PF00748:Calpain inhibitor
ENSFCAG00000043568	110.386	388.323	-1.81842	2.80465e-104	7.29435e-103	NUAK2	- && sp|Q9H093|NUAK2_HUMAN NUAK family SNF1-like kinase 2 OS=Homo sapiens OX=9606 GN=NUAK2 PE=1 SV=1 && PF00069:Protein kinase domain
ENSFCAG00000039253	2.90247	966.528	-8.39737	3.01455e-104	7.82978e-103	ENSFCAG00000039253	- && - && -
ENSFCAG00000009801	66.0032	362.908	-2.46077	3.77768e-104	9.79876e-103	ENSFCAG00000009801	- && sp|Q96CS4|ZN689_HUMAN Zinc finger protein 689 OS=Homo sapiens OX=9606 GN=ZNF689 PE=1 SV=1 && PF01352:KRAB box|PF00096:Zinc finger, C2H2 type
ENSFCAG00000032075	357.112	1700.62	-2.25049	4.36861e-104	1.13165e-102	MT-ND6	- && sp|P48926|NU6M_FELCA NADH-ubiquinone oxidoreductase chain 6 OS=Felis catus OX=9685 GN=MT-ND6 PE=3 SV=1 && PF00499:NADH-ubiquinone/plastoquinone oxidoreductase chain 6
ENSFCAG00000028051	75.8634	352.463	-2.2082	5.27294e-104	1.36408e-102	PLAGL2	- && sp|Q9UPG8|PLAL2_HUMAN Zinc finger protein PLAGL2 OS=Homo sapiens OX=9606 GN=PLAGL2 PE=1 SV=1 && -
ENSFCAG00000027095	1251.94	431.885	1.54052	5.36832e-104	1.38691e-102	ENSFCAG00000027095	- && sp|Q5DRA4|PCDGK_PANTR Protocadherin gamma-C3 OS=Pan troglodytes OX=9598 GN=PCDHGC3 PE=3 SV=1 && PF08266:Cadherin-like|PF00028:Cadherin domain|PF16492:Cadherin cytoplasmic C-terminal|PF15974:Cadherin C-terminal cytoplasmic tail, catenin-binding region
ENSFCAG00000006923	10.9722	162.418	-3.88947	5.74383e-104	1.48195e-102	CCNB1IP1	- && sp|Q9NPC3|CIP1_HUMAN E3 ubiquitin-protein ligase CCNB1IP1 OS=Homo sapiens OX=9606 GN=CCNB1IP1 PE=1 SV=1 && PF14634:zinc-RING finger domain
ENSFCAG00000028228	1997.48	761.045	1.39402	1.46271e-103	3.76392e-102	FAM20C	- && sp|Q8IXL6|FA20C_HUMAN Extracellular serine/threonine protein kinase FAM20C OS=Homo sapiens OX=9606 GN=FAM20C PE=1 SV=2 && PF06702:Golgi casein kinase, C-terminal, Fam20
ENSFCAG00000036380	4179.33	9843.26	-1.23617	1.60673e-103	4.12905e-102	ENSFCAG00000036380	- && sp|P0CG53|UBB_BOVIN Polyubiquitin-B OS=Bos taurus OX=9913 GN=UBB PE=1 SV=1 && PF00240:Ubiquitin family
ENSFCAG00000007695	69.9463	314.135	-2.1665	1.70364e-103	4.37231e-102	NRM	- && sp|Q767L9|NRM_PIG Nurim OS=Sus scrofa OX=9823 GN=NRM PE=3 SV=1 && -
ENSFCAG00000026744	1695.59	737.974	1.19604	2.03892e-103	5.22589e-102	GNB1	- && sp|P62871|GBB1_BOVIN Guanine nucleotide-binding protein G(I)/G(S)/G(T) subunit beta-1 OS=Bos taurus OX=9913 GN=GNB1 PE=1 SV=3 && PF00400:WD domain, G-beta repeat
novel.557	8.26097	146.413	-4.15203	2.1883e-103	5.60135e-102	-	- && - && -
ENSFCAG00000032022	1499.54	490.327	1.61334	2.30366e-103	5.88887e-102	PRC1	- && sp|O43663|PRC1_HUMAN Protein regulator of cytokinesis 1 OS=Homo sapiens OX=9606 GN=PRC1 PE=1 SV=2 && PF03999:Microtubule associated protein (MAP65/ASE1 family)
ENSFCAG00000014391	111.598	434.714	-1.96521	2.51613e-103	6.42358e-102	ENSFCAG00000014391	- && sp|O94761|RECQ4_HUMAN ATP-dependent DNA helicase Q4 OS=Homo sapiens OX=9606 GN=RECQL4 PE=1 SV=2 && PF00098:Zinc knuckle|PF00271:Helicase conserved C-terminal domain|PF00270:DEAD/DEAH box helicase
ENSFCAG00000000169	300.118	724.239	-1.27169	3.83611e-103	9.78056e-102	SLBP	- && sp|P97440|SLBP_MOUSE Histone RNA hairpin-binding protein OS=Mus musculus OX=10090 GN=Slbp PE=1 SV=1 && PF15247:Histone RNA hairpin-binding protein RNA-binding domain
ENSFCAG00000014093	240.232	622.053	-1.37322	1.09774e-102	2.79515e-101	NOP58	- && sp|Q9Y2X3|NOP58_HUMAN Nucleolar protein 58 OS=Homo sapiens OX=9606 GN=NOP58 PE=1 SV=1 && PF01798:snoRNA binding domain, fibrillarin|PF08156:NOP5NT (NUC127) domain
ENSFCAG00000001238	352.344	1045.83	-1.56651	1.32969e-102	3.38131e-101	PPRC1	- && sp|Q5VV67|PPRC1_HUMAN Peroxisome proliferator-activated receptor gamma coactivator-related protein 1 OS=Homo sapiens OX=9606 GN=PPRC1 PE=1 SV=1 && PF00076:RNA recognition motif. (a.k.a. RRM, RBD, or RNP domain)
ENSFCAG00000004478	3022.9	1169.65	1.3723	1.36758e-102	3.4731e-101	LAMB1	- && sp|P02469|LAMB1_MOUSE Laminin subunit beta-1 OS=Mus musculus OX=10090 GN=Lamb1 PE=1 SV=3 && PF00053:Laminin EGF domain|PF00055:Laminin N-terminal (Domain VI)
ENSFCAG00000033060	3.27751	121.809	-5.21947	1.51789e-102	3.84982e-101	ENSFCAG00000033060	- && - && -
ENSFCAG00000028705	302.459	909.188	-1.58699	1.87918e-102	4.75993e-101	NAA10	- && sp|P41227|NAA10_HUMAN N-alpha-acetyltransferase 10 OS=Homo sapiens OX=9606 GN=NAA10 PE=1 SV=1 && PF00583:Acetyltransferase (GNAT) family
ENSFCAG00000006253	400.652	963.224	-1.26586	2.47671e-102	6.26531e-101	VPS51	- && sp|Q9UID3|VPS51_HUMAN Vacuolar protein sorting-associated protein 51 homolog OS=Homo sapiens OX=9606 GN=VPS51 PE=1 SV=2 && PF08700:Vps51/Vps67
novel.1212	9.34685	169.045	-4.17662	2.65489e-102	6.70732e-101	-	- && - && -
ENSFCAG00000022981	91.0271	431.528	-2.24135	3.9483e-102	9.96202e-101	CSRNP1	- && sp|Q96S65|CSRN1_HUMAN Cysteine/serine-rich nuclear protein 1 OS=Homo sapiens OX=9606 GN=CSRNP1 PE=1 SV=2 && PF16019:Cysteine/serine-rich nuclear protein N-terminus
ENSFCAG00000012564	2351.39	629.359	1.89755	4.54526e-102	1.14534e-100	WLS	- && sp|Q5T9L3|WLS_HUMAN Protein wntless homolog OS=Homo sapiens OX=9606 GN=WLS PE=1 SV=2 && PF06664:Wnt-binding factor required for Wnt secretion
novel.504	1061.82	258.406	2.04058	4.70087e-102	1.18301e-100	-	- && - && -
novel.599	5.76669	141.264	-4.61978	5.398e-102	1.35669e-100	-	- && - && -
ENSFCAG00000022628	86.0324	336.559	-1.96883	5.54417e-102	1.39163e-100	TRPM5	- && sp|Q9NZQ8|TRPM5_HUMAN Transient receptor potential cation channel subfamily M member 5 OS=Homo sapiens OX=9606 GN=TRPM5 PE=1 SV=1 && PF00520:Ion transport protein|PF18139:SLOG in TRPM
ENSFCAG00000047378	1032.27	5690.36	-2.46327	5.71611e-102	1.43294e-100	ENSFCAG00000047378	- && sp|P03341|GAG_BAEVM Gag polyprotein OS=Baboon endogenous virus (strain M7) OX=11764 GN=gag PE=3 SV=4 && PF02093:Gag P30 core shell protein|PF01140:Matrix protein (MA), p15
ENSFCAG00000004767	1499.3	657.957	1.1859	5.95899e-102	1.4919e-100	CTTN	- && sp|Q60598|SRC8_MOUSE Src substrate cortactin OS=Mus musculus OX=10090 GN=Cttn PE=1 SV=2 && PF02218:Repeat in HS1/Cortactin
ENSFCAG00000022457	123.194	409.692	-1.74152	1.18758e-101	2.96942e-100	FBXO28	- && sp|Q2NL16|FBX28_BOVIN F-box only protein 28 OS=Bos taurus OX=9913 GN=FBXO28 PE=2 SV=1 && -
ENSFCAG00000033464	0.650732	543.87	-9.7479	1.23322e-101	3.07955e-100	ENSFCAG00000033464	- && - && -
ENSFCAG00000006381	152.403	576.701	-1.91338	1.36607e-101	3.40692e-100	KMT2B	- && sp|Q9UMN6|KMT2B_HUMAN Histone-lysine N-methyltransferase 2B OS=Homo sapiens OX=9606 GN=KMT2B PE=1 SV=1 && PF05964:F/Y-rich N-terminus|PF05965:F/Y rich C-terminus|PF02008:CXXC zinc finger domain|PF00856:SET domain|PF00628:PHD-finger|PF13771:PHD-like zinc-binding domain
ENSFCAG00000027677	283.301	958.22	-1.75753	2.14583e-101	5.34476e-100	SOCS3	- && sp|O14543|SOCS3_HUMAN Suppressor of cytokine signaling 3 OS=Homo sapiens OX=9606 GN=SOCS3 PE=1 SV=1 && PF00017:SH2 domain
ENSFCAG00000010782	85.1754	447.624	-2.3972	2.30008e-101	5.72163e-100	DDX51	- && sp|Q8N8A6|DDX51_HUMAN ATP-dependent RNA helicase DDX51 OS=Homo sapiens OX=9606 GN=DDX51 PE=1 SV=3 && PF00270:DEAD/DEAH box helicase|PF00271:Helicase conserved C-terminal domain
ENSFCAG00000024808	2.09854	120.993	-5.83098	5.67028e-101	1.40872e-99	PCDH10	- && sp|Q9P2E7|PCD10_HUMAN Protocadherin-10 OS=Homo sapiens OX=9606 GN=PCDH10 PE=1 SV=2 && PF00028:Cadherin domain|PF16492:Cadherin cytoplasmic C-terminal|PF08266:Cadherin-like
ENSFCAG00000048299	15.6155	180.099	-3.52458	9.53778e-101	2.36654e-99	ENSFCAG00000048299	- && sp|P48916|NU4M_FELCA NADH-ubiquinone oxidoreductase chain 4 OS=Felis catus OX=9685 GN=MT-ND4 PE=3 SV=1 && -
ENSFCAG00000025936	68.7127	461.002	-2.74737	1.59733e-100	3.95829e-99	EXOSC2	- && sp|Q13868|EXOS2_HUMAN Exosome complex component RRP4 OS=Homo sapiens OX=9606 GN=EXOSC2 PE=1 SV=2 && PF15985:KH domain
ENSFCAG00000005576	170.479	516.713	-1.60024	1.80813e-100	4.47495e-99	RHOT2	- && sp|Q8IXI1|MIRO2_HUMAN Mitochondrial Rho GTPase 2 OS=Homo sapiens OX=9606 GN=RHOT2 PE=1 SV=2 && PF00071:Ras family|PF08355:EF hand associated|PF08356:EF hand associated
ENSFCAG00000002148	1001.66	380.632	1.40071	2.588e-100	6.39691e-99	RAB5C	- && sp|Q58DS9|RAB5C_BOVIN Ras-related protein Rab-5C OS=Bos taurus OX=9913 GN=RAB5C PE=2 SV=1 && -
ENSFCAG00000051309	18.8338	669.817	-5.15296	8.68882e-100	2.14493e-98	ENSFCAG00000051309	- && - && -
ENSFCAG00000013473	1411.54	564.406	1.32188	2.38656e-99	5.88402e-98	RAD21	- && sp|Q3SWX9|RAD21_BOVIN Double-strand-break repair protein rad21 homolog OS=Bos taurus OX=9913 GN=RAD21 PE=2 SV=1 && PF04825:N terminus of Rad21 / Rec8 like protein|PF04824:Conserved region of Rad21 / Rec8 like protein
ENSFCAG00000003838	785.141	114.581	2.78269	3.04822e-99	7.50581e-98	MELTF	- && sp|P08582|TRFM_HUMAN Melanotransferrin OS=Homo sapiens OX=9606 GN=MELTF PE=1 SV=2 && PF00405:Transferrin
ENSFCAG00000009266	1697.31	464.23	1.87416	3.06249e-99	7.53141e-98	ENSFCAG00000009266	- && sp|Q15155|NOMO1_HUMAN Nodal modulator 1 OS=Homo sapiens OX=9606 GN=NOMO1 PE=1 SV=5 && PF13620:Carboxypeptidase regulatory-like domain
ENSFCAG00000037481	1793.82	5407.31	-1.59144	7.33378e-99	1.80127e-97	ENSFCAG00000037481	- && sp|D4AAZ6|RL37A_RAT 60S ribosomal protein L37a OS=Rattus norvegicus OX=10116 GN=Rpl37a PE=1 SV=1 && PF01780:Ribosomal L37ae protein family
ENSFCAG00000028220	1176.41	396.445	1.56677	7.48392e-99	1.83583e-97	SEPTIN7	- && sp|Q6Q137|SEPT7_BOVIN Septin-7 OS=Bos taurus OX=9913 GN=SEPTIN7 PE=2 SV=2 && PF00735:Septin
ENSFCAG00000012819	19.3789	155.329	-3.00361	9.8657e-99	2.41704e-97	GPATCH3	- && sp|Q96I76|GPTC3_HUMAN G patch domain-containing protein 3 OS=Homo sapiens OX=9606 GN=GPATCH3 PE=1 SV=1 && PF01585:G-patch domain
ENSFCAG00000025748	826.546	218.913	1.9107	1.00729e-98	2.46469e-97	BCL2L1	- && sp|Q07817|B2CL1_HUMAN Bcl-2-like protein 1 OS=Homo sapiens OX=9606 GN=BCL2L1 PE=1 SV=1 && PF02180:Bcl-2 homology region 4|PF00452:Apoptosis regulator proteins, Bcl-2 family
novel.847	34.2884	215.61	-2.65581	1.03972e-98	2.54084e-97	-	- && - && -
ENSFCAG00000006854	275.681	752.384	-1.4532	1.06056e-98	2.58851e-97	TRIP6	- && sp|Q3SX26|TRIP6_BOVIN Thyroid receptor-interacting protein 6 OS=Bos taurus OX=9913 GN=TRIP6 PE=2 SV=1 && PF00412:LIM domain
ENSFCAG00000015694	60.1094	415.906	-2.79678	1.31915e-98	3.21561e-97	TWNK	- && sp|Q96RR1|PEO1_HUMAN Twinkle protein, mitochondrial OS=Homo sapiens OX=9606 GN=TWNK PE=1 SV=1 && PF13481:AAA domain
novel.1048	3.77646	159.314	-5.4021	1.77638e-98	4.32476e-97	-	- && - && -
ENSFCAG00000002889	184.286	696.487	-1.91287	1.93416e-98	4.70298e-97	LENG8	- && sp|Q96PV6|LENG8_HUMAN Leukocyte receptor cluster member 8 OS=Homo sapiens OX=9606 GN=LENG8 PE=1 SV=3 && PF03399:SAC3/GANP family
novel.1073	8.58401	113.175	-3.72904	2.75674e-98	6.69475e-97	-	- && - && -
ENSFCAG00000033399	12.2536	254.697	-4.3817	6.31494e-98	1.53167e-96	LHX1	- && sp|P48742|LHX1_HUMAN LIM/homeobox protein Lhx1 OS=Homo sapiens OX=9606 GN=LHX1 PE=1 SV=2 && PF00412:LIM domain|PF00046:Homeodomain
ENSFCAG00000045824	787.961	2242.84	-1.50878	1.21524e-97	2.94385e-96	CCN2	- && sp|O19113|CCN2_PIG CCN family member 2 OS=Sus scrofa OX=9823 GN=CCN2 PE=2 SV=1 && PF00219:Insulin-like growth factor binding protein|PF00093:von Willebrand factor type C domain|PF00007:Cystine-knot domain
ENSFCAG00000003219	376.398	890.904	-1.24354	2.32668e-97	5.62923e-96	PLEKHG3	- && sp|Q4VAC9|PKHG3_MOUSE Pleckstrin homology domain-containing family G member 3 OS=Mus musculus OX=10090 GN=Plekhg3 PE=1 SV=2 && PF00169:PH domain|PF00621:RhoGEF domain
ENSFCAG00000013778	154.098	534.597	-1.79378	2.98783e-97	7.21985e-96	IKBKE	- && sp|Q14164|IKKE_HUMAN Inhibitor of nuclear factor kappa-B kinase subunit epsilon OS=Homo sapiens OX=9606 GN=IKBKE PE=1 SV=1 && PF00069:Protein kinase domain|PF18394:TANK-binding kinase 1 coiled-coil domain 1|PF18396:TANK binding kinase 1 ubiquitin-like domain
ENSFCAG00000043657	1168.7	291.163	2.01099	4.22435e-97	1.01951e-95	ENSFCAG00000043657	- && sp|Q6QRN8|LAP4A_BOVIN Lysosomal-associated transmembrane protein 4A OS=Bos taurus OX=9913 GN=LAPTM4A PE=2 SV=1 && PF03821:Golgi 4-transmembrane spanning transporter
ENSFCAG00000037073	1760.94	742.481	1.24493	6.59983e-97	1.59084e-95	ENSFCAG00000037073	- && sp|P63103|1433Z_BOVIN 14-3-3 protein zeta/delta OS=Bos taurus OX=9913 GN=YWHAZ PE=1 SV=1 && PF00244:14-3-3 protein
ENSFCAG00000005587	280.764	695.555	-1.30506	8.78691e-97	2.11539e-95	IPO4	- && sp|Q8TEX9|IPO4_HUMAN Importin-4 OS=Homo sapiens OX=9606 GN=IPO4 PE=1 SV=2 && PF03810:Importin-beta N-terminal domain|PF13513:HEAT-like repeat
ENSFCAG00000002507	311.197	767.049	-1.29944	9.79236e-97	2.35453e-95	CHFR	- && sp|Q96EP1|CHFR_HUMAN E3 ubiquitin-protein ligase CHFR OS=Homo sapiens OX=9606 GN=CHFR PE=1 SV=2 && PF10283:PBZ domain|PF17979:Cysteine rich domain with multizinc binding regions|PF13923:Zinc finger, C3HC4 type (RING finger)
ENSFCAG00000005763	208.01	653.343	-1.6511	1.49716e-96	3.59541e-95	MRPL38	- && sp|Q3ZBF3|RM38_BOVIN 39S ribosomal protein L38, mitochondrial OS=Bos taurus OX=9913 GN=MRPL38 PE=1 SV=2 && PF01161:Phosphatidylethanolamine-binding protein
ENSFCAG00000025272	70.4602	319.034	-2.17918	1.8063e-96	4.33244e-95	SIGMAR1	- && sp|Q5PXE3|SGMR1_MUSER Sigma non-opioid intracellular receptor 1 OS=Mustela erminea OX=36723 GN=SIGMAR1 PE=2 SV=1 && PF04622:ERG2 and Sigma1 receptor like protein
ENSFCAG00000009803	107.076	419.417	-1.96712	2.85687e-96	6.8438e-95	PRR14	- && sp|Q9BWN1|PRR14_HUMAN Proline-rich protein 14 OS=Homo sapiens OX=9606 GN=PRR14 PE=1 SV=1 && PF15386:Drosophila Tantalus-like
ENSFCAG00000025429	69.546	311.677	-2.15947	3.19041e-96	7.6334e-95	ENSFCAG00000025429	- && sp|Q5EAA5|TCTA_BOVIN T-cell leukemia translocation-altered gene protein homolog OS=Bos taurus OX=9913 GN=TCTA PE=3 SV=1 && PF15128:T-cell leukemia translocation-altered
ENSFCAG00000050253	867.389	273.617	1.66608	3.7225e-96	8.89553e-95	ENSFCAG00000050253	- && - && -
ENSFCAG00000012499	76.2086	331.375	-2.12251	5.136e-96	1.22583e-94	PAXBP1	- && sp|Q9Y5B6|PAXB1_HUMAN PAX3- and PAX7-binding protein 1 OS=Homo sapiens OX=9606 GN=PAXBP1 PE=1 SV=2 && PF07842:GC-rich sequence DNA-binding factor-like protein
ENSFCAG00000024352	1026.88	347.426	1.57531	5.58519e-96	1.3314e-94	RAB2A	- && sp|P61105|RAB2A_CANLF Ras-related protein Rab-2A OS=Canis lupus familiaris OX=9615 GN=RAB2A PE=1 SV=1 && PF00071:Ras family
ENSFCAG00000043547	143.51	448.13	-1.64221	5.74616e-96	1.36809e-94	ENSFCAG00000043547	- && sp|O19001|CDN1B_FELCA Cyclin-dependent kinase inhibitor 1B OS=Felis catus OX=9685 GN=CDKN1B PE=2 SV=1 && PF02234:Cyclin-dependent kinase inhibitor
ENSFCAG00000045838	579.162	1617.87	-1.47977	6.88509e-96	1.63725e-94	FAM162A	- && sp|Q2NKR7|F162A_BOVIN Protein FAM162A OS=Bos taurus OX=9913 GN=FAM162A PE=2 SV=1 && PF06388:Protein of unknown function (DUF1075)
ENSFCAG00000012354	2270.55	695.249	1.70962	8.11492e-96	1.92734e-94	LIPG	- && sp|Q9Y5X9|LIPE_HUMAN Endothelial lipase OS=Homo sapiens OX=9606 GN=LIPG PE=1 SV=1 && PF01477:PLAT/LH2 domain|PF00151:Lipase
ENSFCAG00000024752	1439.01	594.53	1.2777	8.41406e-96	1.99595e-94	ADD1	- && sp|P35611|ADDA_HUMAN Alpha-adducin OS=Homo sapiens OX=9606 GN=ADD1 PE=1 SV=2 && PF00596:Class II Aldolase and Adducin N-terminal domain
ENSFCAG00000034600	0.868982	227.2	-8.04418	1.0524e-95	2.49341e-94	SNORD26	- && - && -
ENSFCAG00000047843	309.992	727.686	-1.23323	1.38719e-95	3.28261e-94	ENSFCAG00000047843	- && sp|Q7YR75|RM12_BOVIN 39S ribosomal protein L12, mitochondrial OS=Bos taurus OX=9913 GN=MRPL12 PE=1 SV=1 && PF00542:Ribosomal protein L7/L12 C-terminal domain|PF16320:Ribosomal protein L7/L12 dimerisation domain
ENSFCAG00000013298	809.791	220.991	1.87558	1.81578e-95	4.2916e-94	PJA2	- && sp|O43164|PJA2_HUMAN E3 ubiquitin-protein ligase Praja-2 OS=Homo sapiens OX=9606 GN=PJA2 PE=1 SV=4 && PF13639:Ring finger domain
ENSFCAG00000011359	277.325	805.771	-1.54006	1.9588e-95	4.62402e-94	MAN2C1	- && sp|Q9NTJ4|MA2C1_HUMAN Alpha-mannosidase 2C1 OS=Homo sapiens OX=9606 GN=MAN2C1 PE=1 SV=1 && PF01074:Glycosyl hydrolases family 38 N-terminal domain|PF09261:Alpha mannosidase middle domain|PF07748:Glycosyl hydrolases family 38 C-terminal domain
ENSFCAG00000003326	27.8866	246.846	-3.13886	2.18634e-95	5.15489e-94	CEP97	- && sp|Q8IW35|CEP97_HUMAN Centrosomal protein of 97 kDa OS=Homo sapiens OX=9606 GN=CEP97 PE=1 SV=1 && PF14580:Leucine-rich repeat
ENSFCAG00000027640	732.867	154.96	2.24415	2.8642e-95	6.74492e-94	IL13RA1	- && sp|P78552|I13R1_HUMAN Interleukin-13 receptor subunit alpha-1 OS=Homo sapiens OX=9606 GN=IL13RA1 PE=1 SV=1 && PF18001:Interleukin-13 receptor subunit alpha Ig-like domain|PF09240:Interleukin-6 receptor alpha chain, binding
ENSFCAG00000040914	46.9387	282.797	-2.59571	4.64794e-95	1.09322e-93	SURF6	- && sp|Q0VCY3|SURF6_BOVIN Surfeit locus protein 6 OS=Bos taurus OX=9913 GN=SURF6 PE=2 SV=1 && PF04935:Surfeit locus protein 6
ENSFCAG00000035179	154.051	541.645	-1.81223	6.11246e-95	1.43595e-93	ENSFCAG00000035179	- && sp|A6NIX2|WTIP_HUMAN Wilms tumor protein 1-interacting protein OS=Homo sapiens OX=9606 GN=WTIP PE=1 SV=3 && PF00412:LIM domain
ENSFCAG00000051264	83.0079	292.162	-1.82058	9.23099e-95	2.16594e-93	WDR90	- && sp|Q6ZPG2|WDR90_MOUSE WD repeat-containing protein 90 OS=Mus musculus OX=10090 GN=Wdr90 PE=1 SV=2 && PF05018:Protein of unknown function (DUF667)
ENSFCAG00000031922	403.645	962.054	-1.24781	9.49692e-95	2.22565e-93	PABPN1	- && sp|Q86U42|PABP2_HUMAN Polyadenylate-binding protein 2 OS=Homo sapiens OX=9606 GN=PABPN1 PE=1 SV=3 && PF00076:RNA recognition motif. (a.k.a. RRM, RBD, or RNP domain)
ENSFCAG00000022382	1007	302.65	1.73436	1.56251e-94	3.6574e-93	GLO1	- && sp|Q6P7Q4|LGUL_RAT Lactoylglutathione lyase OS=Rattus norvegicus OX=10116 GN=Glo1 PE=1 SV=3 && PF00903:Glyoxalase/Bleomycin resistance protein/Dioxygenase superfamily
ENSFCAG00000001482	3.24141	122.01	-5.2352	1.65601e-94	3.8716e-93	CFAP157	- && sp|Q5JU67|CF157_HUMAN Cilia- and flagella-associated protein 157 OS=Homo sapiens OX=9606 GN=CFAP157 PE=2 SV=1 && -
ENSFCAG00000002094	99.3511	341.893	-1.78855	1.70345e-94	3.97771e-93	ATRIP	- && sp|Q8WXE1|ATRIP_HUMAN ATR-interacting protein OS=Homo sapiens OX=9606 GN=ATRIP PE=1 SV=1 && -
ENSFCAG00000023668	124.211	490.827	-1.98362	3.276e-94	7.6406e-93	KDM6B	- && sp|O15054|KDM6B_HUMAN Lysine-specific demethylase 6B OS=Homo sapiens OX=9606 GN=KDM6B PE=1 SV=4 && PF02373:JmjC domain, hydroxylase
ENSFCAG00000004280	2.34677	108.925	-5.51837	6.30302e-94	1.46829e-92	ENSFCAG00000004280	- && sp|Q53EV4|LRC23_HUMAN Leucine-rich repeat-containing protein 23 OS=Homo sapiens OX=9606 GN=LRRC23 PE=1 SV=2 && PF14580:Leucine-rich repeat
ENSFCAG00000012843	1285.99	367.97	1.81193	1.03303e-93	2.40357e-92	APBB2	- && sp|Q92870|APBB2_HUMAN Amyloid-beta A4 precursor protein-binding family B member 2 OS=Homo sapiens OX=9606 GN=APBB2 PE=1 SV=3 && PF00397:WW domain|PF00640:Phosphotyrosine interaction domain (PTB/PID)
ENSFCAG00000005402	211.795	566.615	-1.41874	1.29508e-93	3.00966e-92	NINL	- && sp|Q9Y2I6|NINL_HUMAN Ninein-like protein OS=Homo sapiens OX=9606 GN=NINL PE=1 SV=2 && PF13499:EF-hand domain pair
ENSFCAG00000038681	0.625367	342.93	-9.08493	1.45143e-93	3.36899e-92	SNORD39	- && - && -
novel.524	23.4942	244.729	-3.37892	1.54369e-93	3.57887e-92	-	- && - && -
ENSFCAG00000011335	186.305	614.368	-1.72736	2.19925e-93	5.09261e-92	PIF1	- && sp|Q9H611|PIF1_HUMAN ATP-dependent DNA helicase PIF1 OS=Homo sapiens OX=9606 GN=PIF1 PE=1 SV=2 && PF05970:PIF1-like helicase
ENSFCAG00000006842	7.44525	118.306	-3.98042	2.30084e-93	5.3215e-92	FBXO24	- && sp|Q9D417|FBX24_MOUSE F-box only protein 24 OS=Mus musculus OX=10090 GN=Fbxo24 PE=2 SV=1 && PF00415:Regulator of chromosome condensation (RCC1) repeat|PF12937:F-box-like
novel.982	1.08404	160.41	-7.19239	2.65551e-93	6.13451e-92	-	- && sp|P54257|HAP1_HUMAN Huntingtin-associated protein 1 OS=Homo sapiens OX=9606 GN=HAP1 PE=1 SV=3 && -
ENSFCAG00000030944	13.2634	136.682	-3.36656	3.15619e-93	7.28247e-92	PERM1	- && sp|A5D7L8|PERM1_BOVIN PGC-1 and ERR-induced regulator in muscle protein 1 OS=Bos taurus OX=9913 GN=PERM1 PE=2 SV=1 && -
ENSFCAG00000005689	178.779	484.452	-1.4333	3.5702e-93	8.22797e-92	MAP3K11	- && sp|Q80XI6|M3K11_MOUSE Mitogen-activated protein kinase kinase kinase 11 OS=Mus musculus OX=10090 GN=Map3k11 PE=1 SV=1 && -
ENSFCAG00000022953	1157.36	319.374	1.85176	5.60175e-93	1.28946e-91	SEMA3C	- && sp|Q5RE75|SEM3C_PONAB Semaphorin-3C OS=Pongo abelii OX=9601 GN=SEMA3C PE=2 SV=1 && PF01403:Sema domain|PF07679:Immunoglobulin I-set domain
ENSFCAG00000005808	255.444	620.525	-1.27959	1.02468e-92	2.35591e-91	MRPL45	- && sp|Q3T142|RM45_BOVIN 39S ribosomal protein L45, mitochondrial OS=Bos taurus OX=9913 GN=MRPL45 PE=2 SV=1 && PF04280:Tim44-like domain
ENSFCAG00000034457	0.868924	244.256	-8.14526	1.13481e-92	2.60603e-91	SNORA71	- && - && -
ENSFCAG00000014135	720.534	2473.7	-1.77862	1.43259e-92	3.28599e-91	CLIP3	- && sp|Q96DZ5|CLIP3_HUMAN CAP-Gly domain-containing linker protein 3 OS=Homo sapiens OX=9606 GN=CLIP3 PE=1 SV=3 && PF01302:CAP-Gly domain|PF12796:Ankyrin repeats (3 copies)
ENSFCAG00000014541	316.09	721.584	-1.19469	1.48497e-92	3.40212e-91	ATP13A1	- && sp|Q9HD20|AT131_HUMAN Endoplasmic reticulum transmembrane helix translocase OS=Homo sapiens OX=9606 GN=ATP13A1 PE=1 SV=2 && PF00122:E1-E2 ATPase|PF00702:haloacid dehalogenase-like hydrolase
ENSFCAG00000029959	3515.04	1358.55	1.37128	4.5927e-92	1.05097e-90	ACTN4	- && sp|A5D7D1|ACTN4_BOVIN Alpha-actinin-4 OS=Bos taurus OX=9913 GN=ACTN4 PE=2 SV=1 && PF00307:Calponin homology (CH) domain|PF00435:Spectrin repeat
ENSFCAG00000041249	200.909	651.349	-1.69724	4.7481e-92	1.08525e-90	RCAN1	- && sp|P53805|RCAN1_HUMAN Calcipressin-1 OS=Homo sapiens OX=9606 GN=RCAN1 PE=1 SV=4 && PF04847:Calcipressin
ENSFCAG00000010002	1904.98	851.603	1.16343	5.6995e-92	1.30117e-90	WARS1	- && sp|Q5R4J1|SYWC_PONAB Tryptophan--tRNA ligase, cytoplasmic OS=Pongo abelii OX=9601 GN=WARS1 PE=2 SV=2 && -
ENSFCAG00000011637	116.876	365.985	-1.65396	6.23869e-92	1.4226e-90	RMDN1	- && sp|Q5R8E4|RMD1_PONAB Regulator of microtubule dynamics protein 1 OS=Pongo abelii OX=9601 GN=RMDN1 PE=2 SV=1 && -
novel.653	29.7086	178.976	-2.59228	6.25611e-92	1.4249e-90	-	- && - && -
ENSFCAG00000033468	6.87529	154.458	-4.503	7.77874e-92	1.76962e-90	ENSFCAG00000033468	- && - && -
ENSFCAG00000041138	302.327	800.33	-1.40815	9.85001e-92	2.2382e-90	ENSFCAG00000041138	- && sp|Q99J55|IER5L_MOUSE Immediate early response gene 5-like protein OS=Mus musculus OX=10090 GN=Ier5l PE=2 SV=1 && PF05760:Immediate early response protein (IER)
novel.451	0.467799	664.258	-10.4962	9.95612e-92	2.25967e-90	-	- && - && -
ENSFCAG00000007153	54.7621	287.069	-2.38668	2.05047e-91	4.64836e-90	TTC31	- && sp|Q49AM3|TTC31_HUMAN Tetratricopeptide repeat protein 31 OS=Homo sapiens OX=9606 GN=TTC31 PE=1 SV=3 && -
ENSFCAG00000007757	195.105	608.941	-1.64828	2.52204e-91	5.71074e-90	TARBP2	- && sp|Q0IIG6|TRBP2_BOVIN RISC-loading complex subunit TARBP2 OS=Bos taurus OX=9913 GN=TARBP2 PE=2 SV=2 && PF00035:Double-stranded RNA binding motif
ENSFCAG00000000807	735.082	214.242	1.7842	2.59134e-91	5.86084e-90	SERPINB9	- && sp|P50453|SPB9_HUMAN Serpin B9 OS=Homo sapiens OX=9606 GN=SERPINB9 PE=1 SV=1 && PF00079:Serpin (serine protease inhibitor)
ENSFCAG00000010271	986.682	344.878	1.51051	2.59923e-91	5.87185e-90	ENSFCAG00000010271	- && sp|Q32LA7|H2AV_BOVIN Histone H2A.V OS=Bos taurus OX=9913 GN=H2AZ2 PE=2 SV=3 && PF00125:Core histone H2A/H2B/H3/H4
ENSFCAG00000007010	177.554	483.448	-1.44643	3.93043e-91	8.8688e-90	IFRD2	- && sp|Q12894|IFRD2_HUMAN Interferon-related developmental regulator 2 OS=Homo sapiens OX=9606 GN=IFRD2 PE=1 SV=3 && PF05004:Interferon-related developmental regulator (IFRD)|PF04836:Interferon-related protein conserved region
ENSFCAG00000028496	558.446	1457.32	-1.3819	4.13666e-91	9.32333e-90	PHRF1	- && sp|Q9P1Y6|PHRF1_HUMAN PHD and RING finger domain-containing protein 1 OS=Homo sapiens OX=9606 GN=PHRF1 PE=1 SV=3 && PF00628:PHD-finger|PF13639:Ring finger domain
ENSFCAG00000008008	731.713	215.817	1.76465	5.59725e-91	1.26006e-89	ENSFCAG00000008008	- && sp|Q3MHP1|UB2L3_BOVIN Ubiquitin-conjugating enzyme E2 L3 OS=Bos taurus OX=9913 GN=UBE2L3 PE=2 SV=1 && PF00179:Ubiquitin-conjugating enzyme
ENSFCAG00000015102	1312.41	568.812	1.20495	7.41472e-91	1.66728e-89	STT3A	- && sp|F1PJP5|STT3A_CANLF Dolichyl-diphosphooligosaccharide--protein glycosyltransferase subunit STT3A OS=Canis lupus familiaris OX=9615 GN=STT3A PE=1 SV=3 && PF02516:Oligosaccharyl transferase STT3 subunit
ENSFCAG00000032989	6.08659	394.835	-6.02285	9.1914e-91	2.0644e-89	ENSFCAG00000032989	- && - && -
ENSFCAG00000015176	199.838	657.708	-1.71847	2.12931e-90	4.77694e-89	SELENOW	- && sp|P63302|SELW_HUMAN Selenoprotein W OS=Homo sapiens OX=9606 GN=SELENOW PE=1 SV=3 && -
ENSFCAG00000037496	1.39834	141.733	-6.68746	2.31334e-90	5.1838e-89	ENSFCAG00000037496	- && - && -
ENSFCAG00000015483	897.07	287.553	1.63951	3.02682e-90	6.77478e-89	CLDND1	- && sp|Q9NY35|CLDN1_HUMAN Claudin domain-containing protein 1 OS=Homo sapiens OX=9606 GN=CLDND1 PE=1 SV=1 && -
ENSFCAG00000022069	766.494	221.901	1.79974	3.99804e-90	8.93832e-89	ATP9A	- && sp|O75110|ATP9A_HUMAN Probable phospholipid-transporting ATPase IIA OS=Homo sapiens OX=9606 GN=ATP9A PE=1 SV=3 && PF16209:Phospholipid-translocating ATPase N-terminal|PF00122:E1-E2 ATPase|PF00702:haloacid dehalogenase-like hydrolase
ENSFCAG00000044908	4.0077	101.177	-4.64484	6.60955e-90	1.47598e-88	SP9	- && sp|P0CG40|SP9_HUMAN Transcription factor Sp9 OS=Homo sapiens OX=9606 GN=SP9 PE=3 SV=1 && PF00096:Zinc finger, C2H2 type
ENSFCAG00000027494	76.0381	355.068	-2.22089	1.26156e-89	2.81395e-88	RNF215	- && sp|Q5SPX3|RN215_MOUSE RING finger protein 215 OS=Mus musculus OX=10090 GN=Rnf215 PE=2 SV=1 && PF13639:Ring finger domain
ENSFCAG00000039926	1616.57	691.285	1.22382	1.27842e-89	2.84829e-88	ENSFCAG00000039926	- && sp|P18203|FKB1A_BOVIN Peptidyl-prolyl cis-trans isomerase FKBP1A OS=Bos taurus OX=9913 GN=FKBP1A PE=1 SV=2 && PF00254:FKBP-type peptidyl-prolyl cis-trans isomerase
ENSFCAG00000000783	281.862	772.003	-1.45043	1.44813e-89	3.22272e-88	LPCAT1	- && sp|Q8NF37|PCAT1_HUMAN Lysophosphatidylcholine acyltransferase 1 OS=Homo sapiens OX=9606 GN=LPCAT1 PE=1 SV=2 && PF13833:EF-hand domain pair|PF01553:Acyltransferase
ENSFCAG00000001276	12.8528	178.853	-3.79904	2.40264e-89	5.34079e-88	APBB3	- && sp|O95704|APBB3_HUMAN Amyloid-beta A4 precursor protein-binding family B member 3 OS=Homo sapiens OX=9606 GN=APBB3 PE=1 SV=2 && PF00640:Phosphotyrosine interaction domain (PTB/PID)
ENSFCAG00000006385	43.1966	202.804	-2.22587	2.91041e-89	6.46211e-88	LIN37	- && sp|Q1RMQ5|LIN37_BOVIN Protein lin-37 homolog OS=Bos taurus OX=9913 GN=LIN37 PE=2 SV=1 && PF15306:LIN37
ENSFCAG00000039564	578.187	119.419	2.27662	4.34309e-89	9.62116e-88	GNB4	- && sp|Q9HAV0|GBB4_HUMAN Guanine nucleotide-binding protein subunit beta-4 OS=Homo sapiens OX=9606 GN=GNB4 PE=1 SV=3 && PF00400:WD domain, G-beta repeat
ENSFCAG00000031661	78.4119	345.663	-2.14331	4.67658e-89	1.03481e-87	CBX8	- && sp|Q9HC52|CBX8_HUMAN Chromobox protein homolog 8 OS=Homo sapiens OX=9606 GN=CBX8 PE=1 SV=3 && PF17218:CBX family C-terminal motif
ENSFCAG00000014289	3946.24	1869.08	1.0777	8.33577e-89	1.8424e-87	SREBF2	- && sp|Q12772|SRBP2_HUMAN Sterol regulatory element-binding protein 2 OS=Homo sapiens OX=9606 GN=SREBF2 PE=1 SV=2 && PF00010:Helix-loop-helix DNA-binding domain
ENSFCAG00000005593	160.067	459.46	-1.52501	1.23122e-88	2.71819e-87	TINF2	- && sp|Q9BSI4|TINF2_HUMAN TERF1-interacting nuclear factor 2 OS=Homo sapiens OX=9606 GN=TINF2 PE=1 SV=1 && PF14973:TERF1-interacting nuclear factor 2 N-terminus
ENSFCAG00000001572	1120.01	463.71	1.27326	2.0586e-88	4.53967e-87	CCNB1	- && sp|Q1LZG6|CCNB1_BOVIN G2/mitotic-specific cyclin-B1 OS=Bos taurus OX=9913 GN=CCNB1 PE=2 SV=1 && PF00134:Cyclin, N-terminal domain|PF02984:Cyclin, C-terminal domain
ENSFCAG00000001163	240.183	663.444	-1.47069	2.70291e-88	5.95376e-87	DPAGT1	- && sp|Q5EA65|GPT_BOVIN UDP-N-acetylglucosamine--dolichyl-phosphate N-acetylglucosaminephosphotransferase OS=Bos taurus OX=9913 GN=DPAGT1 PE=2 SV=1 && PF00953:Glycosyl transferase family 4
ENSFCAG00000014501	609.332	149.022	2.02289	2.89885e-88	6.37813e-87	ROBO1	- && sp|Q9Y6N7|ROBO1_HUMAN Roundabout homolog 1 OS=Homo sapiens OX=9606 GN=ROBO1 PE=1 SV=1 && PF13927:Immunoglobulin domain|PF07679:Immunoglobulin I-set domain|PF00041:Fibronectin type III domain
novel.126	53.0968	222.913	-2.07608	2.99011e-88	6.57149e-87	-	- && sp|Q15935|ZNF77_HUMAN Zinc finger protein 77 OS=Homo sapiens OX=9606 GN=ZNF77 PE=1 SV=2 && PF01352:KRAB box
ENSFCAG00000036464	33.2551	185.204	-2.47427	3.204e-88	7.03359e-87	SURF2	- && sp|Q15527|SURF2_HUMAN Surfeit locus protein 2 OS=Homo sapiens OX=9606 GN=SURF2 PE=1 SV=3 && PF05477:Surfeit locus protein 2 (SURF2)
ENSFCAG00000042127	29.0036	213.854	-2.88947	3.81425e-88	8.3638e-87	GCH1	- && sp|P30793|GCH1_HUMAN GTP cyclohydrolase 1 OS=Homo sapiens OX=9606 GN=GCH1 PE=1 SV=1 && PF01227:GTP cyclohydrolase I
ENSFCAG00000008880	131.5	415.62	-1.65594	4.52187e-88	9.90427e-87	NKTR	- && sp|P30414|NKTR_HUMAN NK-tumor recognition protein OS=Homo sapiens OX=9606 GN=NKTR PE=1 SV=2 && PF00160:Cyclophilin type peptidyl-prolyl cis-trans isomerase/CLD
ENSFCAG00000009782	744.554	238.759	1.64495	5.36593e-88	1.17398e-86	EIF5B	- && sp|O60841|IF2P_HUMAN Eukaryotic translation initiation factor 5B OS=Homo sapiens OX=9606 GN=EIF5B PE=1 SV=4 && PF00009:Elongation factor Tu GTP binding domain|PF11987:Translation-initiation factor 2|PF03144:Elongation factor Tu domain 2
ENSFCAG00000015352	1329.69	423.346	1.6541	1.37083e-87	2.99578e-86	FBN1	- && sp|P98133|FBN1_BOVIN Fibrillin-1 OS=Bos taurus OX=9913 GN=FBN1 PE=1 SV=2 && PF12662:Complement Clr-like EGF-like|PF00683:TB domain|PF07645:Calcium-binding EGF domain|PF18193:Fibrillin 1 unique N-terminal domain
ENSFCAG00000040303	52.0207	242.49	-2.21443	1.40607e-87	3.06935e-86	ENSFCAG00000040303	- && sp|A1YF15|ETV3_GORGO ETS translocation variant 3 OS=Gorilla gorilla gorilla OX=9595 GN=ETV3 PE=3 SV=1 && PF00178:Ets-domain
ENSFCAG00000014851	66.25	341.077	-2.36285	1.41374e-87	3.08263e-86	MDM4	- && sp|O15151|MDM4_HUMAN Protein Mdm4 OS=Homo sapiens OX=9606 GN=MDM4 PE=1 SV=2 && PF02201:SWIB/MDM2 domain|PF00641:Zn-finger in Ran binding protein and others|PF13920:Zinc finger, C3HC4 type (RING finger)
ENSFCAG00000007179	405.248	1051.48	-1.37889	1.87732e-87	4.08588e-86	OGA	- && sp|Q9EQQ9|OGA_MOUSE Protein O-GlcNAcase OS=Mus musculus OX=10090 GN=Oga PE=1 SV=2 && PF07555:beta-N-acetylglucosaminidase
novel.387	4.70932	158.92	-5.07538	1.87806e-87	4.08588e-86	-	- && sp|P0C170|H2A1E_RAT Histone H2A type 1-E OS=Rattus norvegicus OX=10116 PE=1 SV=2 && PF00125:Core histone H2A/H2B/H3/H4
ENSFCAG00000001889	30.0081	176.158	-2.54969	1.90244e-87	4.13429e-86	ZSWIM3	- && sp|Q96MP5|ZSWM3_HUMAN Zinc finger SWIM domain-containing protein 3 OS=Homo sapiens OX=9606 GN=ZSWIM3 PE=1 SV=2 && PF04434:SWIM zinc finger
ENSFCAG00000025770	7.60548	176.957	-4.53393	3.17633e-87	6.89495e-86	PCDH18	- && sp|A7MB46|PCD18_BOVIN Protocadherin-18 OS=Bos taurus OX=9913 GN=PCDH18 PE=2 SV=1 && PF08266:Cadherin-like|PF00028:Cadherin domain
ENSFCAG00000010082	800.29	197.882	2.01539	4.45204e-87	9.65338e-86	ITM2C	- && sp|Q06AV4|ITM2C_PIG Integral membrane protein 2C OS=Sus scrofa OX=9823 GN=ITM2C PE=2 SV=1 && PF04089:BRICHOS domain
ENSFCAG00000014807	26.7182	180.529	-2.76336	5.04291e-87	1.09224e-85	ENSFCAG00000014807	- && sp|Q9UKP3|ITBP2_HUMAN Integrin beta-1-binding protein 2 OS=Homo sapiens OX=9606 GN=ITGB1BP2 PE=1 SV=1 && PF04969:CS domain|PF04968:CHORD
ENSFCAG00000036775	0.628773	278.611	-8.78273	5.8635e-87	1.26855e-85	SNORD73	- && - && -
ENSFCAG00000000980	20.7704	162.163	-2.96652	7.9906e-87	1.72682e-85	USP2	- && sp|O75604|UBP2_HUMAN Ubiquitin carboxyl-terminal hydrolase 2 OS=Homo sapiens OX=9606 GN=USP2 PE=1 SV=2 && PF00443:Ubiquitin carboxyl-terminal hydrolase
ENSFCAG00000024183	860.538	292.422	1.56194	8.33614e-87	1.7995e-85	MDH1	- && sp|Q7YRU4|MDHC_FELCA Malate dehydrogenase, cytoplasmic OS=Felis catus OX=9685 GN=MDH1 PE=2 SV=3 && PF00056:lactate/malate dehydrogenase, NAD binding domain|PF02866:lactate/malate dehydrogenase, alpha/beta C-terminal domain
ENSFCAG00000011912	151.371	419.537	-1.47129	1.0577e-86	2.28069e-85	MAPK11	- && sp|Q9WUI1|MK11_MOUSE Mitogen-activated protein kinase 11 OS=Mus musculus OX=10090 GN=Mapk11 PE=1 SV=2 && PF00069:Protein kinase domain
ENSFCAG00000035146	0.962698	156.321	-7.32088	1.29116e-86	2.78099e-85	ENSFCAG00000035146	- && - && -
ENSFCAG00000029386	1104.04	402.672	1.4647	1.36583e-86	2.93858e-85	EIF4H	- && sp|Q15056|IF4H_HUMAN Eukaryotic translation initiation factor 4H OS=Homo sapiens OX=9606 GN=EIF4H PE=1 SV=5 && PF00076:RNA recognition motif. (a.k.a. RRM, RBD, or RNP domain)
ENSFCAG00000045563	8705.82	4195.24	1.05342	1.44944e-86	3.11501e-85	ENSFCAG00000045563	- && sp|M5AXY1|RET4_FELCA Retinol binding protein 4 OS=Felis catus OX=9685 GN=RBP4 PE=1 SV=1 && PF00061:Lipocalin / cytosolic fatty-acid binding protein family
ENSFCAG00000037518	1.17134	172.601	-7.23106	1.51025e-86	3.24211e-85	SNORA62	- && - && -
ENSFCAG00000044001	1152.81	2442.73	-1.08324	1.77768e-86	3.81201e-85	ENSFCAG00000044001	- && sp|P0CH28|UBC_BOVIN Polyubiquitin-C OS=Bos taurus OX=9913 GN=UBC PE=1 SV=1 && PF00240:Ubiquitin family
ENSFCAG00000004808	2004.81	831.466	1.26407	2.68933e-86	5.76057e-85	TGM2	- && sp|P21980|TGM2_HUMAN Protein-glutamine gamma-glutamyltransferase 2 OS=Homo sapiens OX=9606 GN=TGM2 PE=1 SV=2 && PF00868:Transglutaminase family|PF01841:Transglutaminase-like superfamily|PF00927:Transglutaminase family, C-terminal ig like domain
ENSFCAG00000033222	421.255	1432.19	-1.76701	3.28492e-86	7.02857e-85	TUSC3	- && sp|Q13454|TUSC3_HUMAN Tumor suppressor candidate 3 OS=Homo sapiens OX=9606 GN=TUSC3 PE=1 SV=1 && PF04756:OST3 / OST6 family, transporter family
ENSFCAG00000012460	1357.52	574.072	1.2407	3.75035e-86	8.0156e-85	CAP1	- && sp|Q01518|CAP1_HUMAN Adenylyl cyclase-associated protein 1 OS=Homo sapiens OX=9606 GN=CAP1 PE=1 SV=5 && PF01213:Adenylate cyclase associated (CAP) N terminal|PF08603:Adenylate cyclase associated (CAP) C terminal
ENSFCAG00000028125	1637.59	581.611	1.48899	3.75823e-86	8.02361e-85	MMD	- && sp|Q15546|PAQRB_HUMAN Monocyte to macrophage differentiation factor OS=Homo sapiens OX=9606 GN=MMD PE=1 SV=2 && PF03006:Haemolysin-III related
ENSFCAG00000018943	688.252	194.537	1.81767	9.21832e-86	1.9659e-84	DLGAP5	- && sp|Q15398|DLGP5_HUMAN Disks large-associated protein 5 OS=Homo sapiens OX=9606 GN=DLGAP5 PE=1 SV=2 && PF03359:Guanylate-kinase-associated protein (GKAP) protein
ENSFCAG00000011683	414.849	973.892	-1.23184	1.31909e-85	2.81e-84	DUS1L	- && sp|Q8C2P3|DUS1L_MOUSE tRNA-dihydrouridine(16/17) synthase [NAD(P)(+)]-like OS=Mus musculus OX=10090 GN=Dus1l PE=2 SV=1 && PF01207:Dihydrouridine synthase (Dus)
ENSFCAG00000006306	670.405	164.106	2.03606	2.15217e-85	4.57966e-84	RPA1	- && sp|P27694|RFA1_HUMAN Replication protein A 70 kDa DNA-binding subunit OS=Homo sapiens OX=9606 GN=RPA1 PE=1 SV=2 && PF08646:Replication factor-A C terminal domain|PF04057:Replication factor-A protein 1, N-terminal domain|PF16900:Replication protein A OB domain|PF01336:OB-fold nucleic acid binding domain
ENSFCAG00000027725	1431.69	640.168	1.15576	2.48927e-85	5.29121e-84	DENND6A	- && sp|Q8IWF6|DEN6A_HUMAN Protein DENND6A OS=Homo sapiens OX=9606 GN=DENND6A PE=1 SV=1 && PF00025:ADP-ribosylation factor family|PF08616:Stabilization of polarity axis|PF09794:Transport protein Avl9
novel.787	6.27871	175.234	-4.8042	3.04104e-85	6.45698e-84	-	- && - && -
ENSFCAG00000023547	1265.41	365.407	1.7828	3.48196e-85	7.3851e-84	MDK	- && sp|P21741|MK_HUMAN Midkine OS=Homo sapiens OX=9606 GN=MDK PE=1 SV=1 && PF01091:PTN/MK heparin-binding protein family, C-terminal domain|PF05196:PTN/MK heparin-binding protein family, N-terminal domain
ENSFCAG00000031831	168.002	544.587	-1.69684	3.9046e-85	8.27247e-84	ENSFCAG00000031831	- && sp|Q9EPB5|SERHL_MOUSE Serine hydrolase-like protein OS=Mus musculus OX=10090 GN=Serhl PE=1 SV=1 && PF00561:alpha/beta hydrolase fold
ENSFCAG00000003976	625.191	153.745	2.01569	8.3626e-85	1.76981e-83	IDH1	- && sp|Q9XSG3|IDHC_BOVIN Isocitrate dehydrogenase [NADP] cytoplasmic OS=Bos taurus OX=9913 GN=IDH1 PE=2 SV=1 && PF00180:Isocitrate/isopropylmalate dehydrogenase
ENSFCAG00000037752	0.502054	387.575	-9.55136	8.46117e-85	1.78872e-83	ENSFCAG00000037752	- && - && -
ENSFCAG00000003648	59.0452	351.858	-2.5818	1.17955e-84	2.49091e-83	PTRHD1	- && sp|Q6GMV3|PTRD1_HUMAN Putative peptidyl-tRNA hydrolase PTRHD1 OS=Homo sapiens OX=9606 GN=PTRHD1 PE=1 SV=1 && PF01981:Peptidyl-tRNA hydrolase PTH2
ENSFCAG00000032495	208.444	600.628	-1.52401	1.38688e-84	2.92554e-83	ENSFCAG00000032495	- && sp|Q32WR5|BL1S2_RAT Biogenesis of lysosome-related organelles complex-1 subunit 2 OS=Rattus norvegicus OX=10116 GN=Bloc1s2 PE=2 SV=1 && PF10046:Biogenesis of lysosome-related organelles complex-1 subunit 2
ENSFCAG00000006283	522.832	1792.84	-1.77953	1.5305e-84	3.225e-83	HDGFL2	- && sp|Q7Z4V5|HDGR2_HUMAN Hepatoma-derived growth factor-related protein 2 OS=Homo sapiens OX=9606 GN=HDGFL2 PE=1 SV=1 && PF11467:Lens epithelium-derived growth factor (LEDGF)|PF00855:PWWP domain
ENSFCAG00000012764	905.608	2269.03	-1.32667	1.53829e-84	3.23792e-83	CLTA	- && sp|P09496|CLCA_HUMAN Clathrin light chain A OS=Homo sapiens OX=9606 GN=CLTA PE=1 SV=1 && PF01086:Clathrin light chain
ENSFCAG00000005580	541.615	1944.72	-1.84532	1.56748e-84	3.29577e-83	PCK2	- && sp|Q16822|PCKGM_HUMAN Phosphoenolpyruvate carboxykinase [GTP], mitochondrial OS=Homo sapiens OX=9606 GN=PCK2 PE=1 SV=4 && PF17297:Phosphoenolpyruvate carboxykinase N-terminal domain|PF00821:Phosphoenolpyruvate carboxykinase C-terminal P-loop domain
ENSFCAG00000027734	789.585	1600.68	-1.0217	2.96705e-84	6.23178e-83	EHD1	- && sp|Q5E9R3|EHD1_BOVIN EH domain-containing protein 1 OS=Bos taurus OX=9913 GN=EHD1 PE=1 SV=1 && -
ENSFCAG00000008578	1270.2	519.336	1.29721	3.16131e-84	6.63261e-83	ARFGAP3	- && sp|Q4R4C9|ARFG3_MACFA ADP-ribosylation factor GTPase-activating protein 3 OS=Macaca fascicularis OX=9541 GN=ARFGAP3 PE=2 SV=1 && -
ENSFCAG00000037882	2601.05	7803.18	-1.58521	4.85093e-84	1.01666e-82	ENSFCAG00000037882	- && sp|P68365|TBA1C_CRIGR Tubulin alpha-1C chain OS=Cricetulus griseus OX=10029 GN=TUBA1C PE=2 SV=1 && PF03953:Tubulin C-terminal domain|PF00091:Tubulin/FtsZ family, GTPase domain
ENSFCAG00000005695	310.191	669.602	-1.11084	5.13166e-84	1.07433e-82	FLCN	- && sp|Q8NFG4|FLCN_HUMAN Folliculin OS=Homo sapiens OX=9606 GN=FLCN PE=1 SV=1 && PF11704:Vesicle coat protein involved in Golgi to plasma membrane transport|PF16692:Folliculin C-terminal domain
ENSFCAG00000040371	23.9164	151.819	-2.67502	6.02309e-84	1.2596e-82	ENSFCAG00000040371	- && sp|Q96FA7|ZB6CL_HUMAN ZBED6 C-terminal-like protein OS=Homo sapiens OX=9606 GN=ZBED6CL PE=2 SV=1 && PF05699:hAT family C-terminal dimerisation region
ENSFCAG00000027537	2.55007	128.017	-5.65631	7.50325e-84	1.56745e-82	HSD11B2	- && sp|P80365|DHI2_HUMAN Corticosteroid 11-beta-dehydrogenase isozyme 2 OS=Homo sapiens OX=9606 GN=HSD11B2 PE=1 SV=2 && PF00106:short chain dehydrogenase
ENSFCAG00000003093	1098.58	410.724	1.41998	8.33512e-84	1.73936e-82	GSN	- && sp|Q3SX14|GELS_BOVIN Gelsolin OS=Bos taurus OX=9913 GN=GSN PE=2 SV=1 && PF00626:Gelsolin repeat
ENSFCAG00000002117	310.579	677.236	-1.12128	1.17472e-83	2.44877e-82	CYTH2	- && sp|Q99418|CYH2_HUMAN Cytohesin-2 OS=Homo sapiens OX=9606 GN=CYTH2 PE=1 SV=2 && PF00169:PH domain|PF01369:Sec7 domain
ENSFCAG00000040215	7.29725	116.438	-3.99767	2.37195e-83	4.93915e-82	DGAT2	- && sp|Q9DCV3|DGAT2_MOUSE Diacylglycerol O-acyltransferase 2 OS=Mus musculus OX=10090 GN=Dgat2 PE=1 SV=1 && PF03982:Diacylglycerol acyltransferase
ENSFCAG00000005154	434.237	1137.75	-1.39393	2.51777e-83	5.23718e-82	PREB	- && sp|Q9HCU5|PREB_HUMAN Prolactin regulatory element-binding protein OS=Homo sapiens OX=9606 GN=PREB PE=1 SV=2 && -
ENSFCAG00000034974	1.2148	136.453	-6.81403	2.56747e-83	5.33484e-82	SNORD18	- && - && -
ENSFCAG00000005868	69.3739	260.719	-1.91752	3.91731e-83	8.13093e-82	ZNF740	- && sp|Q8NDX6|ZN740_HUMAN Zinc finger protein 740 OS=Homo sapiens OX=9606 GN=ZNF740 PE=1 SV=1 && -
ENSFCAG00000018526	1229.52	461.957	1.41837	4.52767e-83	9.38779e-82	ACO2	- && sp|P16276|ACON_PIG Aconitate hydratase, mitochondrial OS=Sus scrofa OX=9823 GN=ACO2 PE=1 SV=1 && PF00330:Aconitase family (aconitate hydratase)|PF00694:Aconitase C-terminal domain
ENSFCAG00000004397	8.51615	121.032	-3.83333	6.32371e-83	1.30978e-81	MAP3K8	- && sp|P41279|M3K8_HUMAN Mitogen-activated protein kinase kinase kinase 8 OS=Homo sapiens OX=9606 GN=MAP3K8 PE=1 SV=2 && PF00069:Protein kinase domain
ENSFCAG00000042893	630.691	162.485	1.93348	7.64053e-83	1.58083e-81	ENSFCAG00000042893	- && sp|Q969W0|SPTSA_HUMAN Serine palmitoyltransferase small subunit A OS=Homo sapiens OX=9606 GN=SPTSSA PE=1 SV=2 && -
ENSFCAG00000000775	514.251	101.422	2.35268	8.07083e-83	1.66809e-81	AP3M1	- && sp|Q9Y2T2|AP3M1_HUMAN AP-3 complex subunit mu-1 OS=Homo sapiens OX=9606 GN=AP3M1 PE=1 SV=1 && PF01217:Clathrin adaptor complex small chain|PF00928:Adaptor complexes medium subunit family
ENSFCAG00000015779	529.087	1158.56	-1.12967	8.35922e-83	1.72585e-81	ENSFCAG00000015779	- && sp|O43623|SNAI2_HUMAN Zinc finger protein SNAI2 OS=Homo sapiens OX=9606 GN=SNAI2 PE=1 SV=1 && PF00096:Zinc finger, C2H2 type
ENSFCAG00000000883	243.153	646.726	-1.41267	9.2316e-83	1.90394e-81	MFSD12	- && sp|F1PZV2|MFS12_CANLF Major facilitator superfamily domain-containing protein 12 OS=Canis lupus familiaris OX=9615 GN=MFSD12 PE=1 SV=3 && PF13347:MFS/sugar transport protein
ENSFCAG00000035556	151.964	468.183	-1.6308	9.56124e-83	1.96984e-81	ENSFCAG00000035556	- && sp|Q9BUW7|BBLN_HUMAN Bublin coiled-coil protein OS=Homo sapiens OX=9606 GN=BBLN PE=1 SV=1 && -
ENSFCAG00000040147	1.27674	117.334	-6.53188	9.96335e-83	2.05051e-81	ENSFCAG00000040147	- && - && -
ENSFCAG00000006593	39.7845	209.812	-2.39064	1.0878e-82	2.23639e-81	ENSFCAG00000006593	- && sp|Q6NSZ9|ZSC25_HUMAN Zinc finger and SCAN domain-containing protein 25 OS=Homo sapiens OX=9606 GN=ZSCAN25 PE=1 SV=3 && PF00096:Zinc finger, C2H2 type|PF02023:SCAN domain
ENSFCAG00000004113	631.813	149.993	2.0575	1.174e-82	2.41105e-81	NNT	- && sp|P11024|NNTM_BOVIN NAD(P) transhydrogenase, mitochondrial OS=Bos taurus OX=9913 GN=NNT PE=1 SV=3 && PF01262:Alanine dehydrogenase/PNT, C-terminal domain|PF12769:4TM region of pyridine nucleotide transhydrogenase, mitoch|PF05222:Alanine dehydrogenase/PNT, N-terminal domain|PF02233:NAD(P) transhydrogenase beta subunit
ENSFCAG00000023762	879.141	280.506	1.65039	1.22086e-82	2.50463e-81	ENSFCAG00000023762	- && sp|Q9H2D6|TARA_HUMAN TRIO and F-actin-binding protein OS=Homo sapiens OX=9606 GN=TRIOBP PE=1 SV=3 && PF00169:PH domain
ENSFCAG00000036010	1036.08	382.257	1.43344	1.27687e-82	2.61677e-81	BANF1	- && sp|P61283|BAF_BOVIN Barrier-to-autointegration factor OS=Bos taurus OX=9913 GN=BANF1 PE=3 SV=1 && -
ENSFCAG00000003675	106.257	513.929	-2.27573	1.31115e-82	2.6842e-81	TOB2	- && sp|Q14106|TOB2_HUMAN Protein Tob2 OS=Homo sapiens OX=9606 GN=TOB2 PE=1 SV=2 && PF07742:BTG family
ENSFCAG00000005271	23.859	198.882	-3.06228	2.58743e-82	5.29143e-81	GDPGP1	- && sp|Q6ZNW5|GDPP1_HUMAN GDP-D-glucose phosphorylase 1 OS=Homo sapiens OX=9606 GN=GDPGP1 PE=1 SV=2 && -
ENSFCAG00000005031	159.697	448.219	-1.49343	3.2434e-82	6.62594e-81	UCP2	- && sp|Q9N2J1|UCP2_CANLF Mitochondrial uncoupling protein 2 OS=Canis lupus familiaris OX=9615 GN=UCP2 PE=2 SV=1 && PF00153:Mitochondrial carrier protein
ENSFCAG00000038993	0.98756	153.552	-7.30447	3.671e-82	7.48377e-81	SNORA71	- && - && -
ENSFCAG00000001480	1490.06	615.822	1.27671	3.84679e-82	7.8339e-81	NIBAN2	- && sp|B4F7E8|NIBA2_RAT Protein Niban 2 OS=Rattus norvegicus OX=10116 GN=Niban2 PE=1 SV=1 && -
ENSFCAG00000021944	664.349	208.845	1.67975	5.3104e-82	1.08032e-80	APCDD1	- && sp|Q8J025|APCD1_HUMAN Protein APCDD1 OS=Homo sapiens OX=9606 GN=APCDD1 PE=1 SV=1 && PF14921:Adenomatosis polyposis coli down-regulated 1
ENSFCAG00000012767	1027.44	180.836	2.51023	5.87672e-82	1.19428e-80	F3	- && sp|P30931|TF_BOVIN Tissue factor OS=Bos taurus OX=9913 GN=F3 PE=1 SV=1 && PF09294:Interferon-alpha/beta receptor, fibronectin type III|PF01108:Tissue factor
ENSFCAG00000004796	774.837	229.864	1.75215	1.04641e-81	2.12432e-80	SVEP1	- && sp|Q4LDE5|SVEP1_HUMAN Sushi, von Willebrand factor type A, EGF and pentraxin domain-containing protein 1 OS=Homo sapiens OX=9606 GN=SVEP1 PE=1 SV=3 && PF07699:Putative ephrin-receptor like|PF00084:Sushi repeat (SCR repeat)|PF00092:von Willebrand factor type A domain|PF00008:EGF-like domain|PF02494:HYR domain|PF00354:Pentaxin family|PF07645:Calcium-binding EGF domain
ENSFCAG00000040850	680.527	188.758	1.85977	1.31149e-81	2.65967e-80	F2RL2	- && sp|O00254|PAR3_HUMAN Proteinase-activated receptor 3 OS=Homo sapiens OX=9606 GN=F2RL2 PE=1 SV=1 && PF00001:7 transmembrane receptor (rhodopsin family)
ENSFCAG00000037895	0.689929	207.412	-8.23804	1.50908e-81	3.05718e-80	ENSFCAG00000037895	- && - && -
ENSFCAG00000013841	137.877	383.919	-1.47729	1.57233e-81	3.18201e-80	RELCH	- && sp|Q148V7|RELCH_MOUSE RAB11-binding protein RELCH OS=Mus musculus OX=10090 GN=Relch PE=1 SV=1 && -
ENSFCAG00000002080	1681.2	784.84	1.09922	1.69742e-81	3.43158e-80	COPG1	- && sp|Q9Y678|COPG1_HUMAN Coatomer subunit gamma-1 OS=Homo sapiens OX=9606 GN=COPG1 PE=1 SV=1 && PF01602:Adaptin N terminal region|PF16381:Coatomer subunit gamma-1 C-terminal appendage platform|PF08752:Coatomer gamma subunit appendage platform subdomain
ENSFCAG00000007221	653.492	175.111	1.89301	1.96502e-81	3.96844e-80	PAPSS1	- && sp|O43252|PAPS1_HUMAN Bifunctional 3'-phosphoadenosine 5'-phosphosulfate synthase 1 OS=Homo sapiens OX=9606 GN=PAPSS1 PE=1 SV=2 && PF14306:PUA-like domain|PF01747:ATP-sulfurylase|PF01583:Adenylylsulphate kinase
ENSFCAG00000023860	1186.69	471.045	1.33065	2.88003e-81	5.8103e-80	RDX	- && sp|P35241|RADI_HUMAN Radixin OS=Homo sapiens OX=9606 GN=RDX PE=1 SV=1 && PF00373:FERM central domain|PF09380:FERM C-terminal PH-like domain|PF09379:FERM N-terminal domain|PF00769:Ezrin/radixin/moesin family
ENSFCAG00000011696	28.0537	302.62	-3.43162	3.99507e-81	8.05148e-80	NR4A2	- && sp|P43354|NR4A2_HUMAN Nuclear receptor subfamily 4 group A member 2 OS=Homo sapiens OX=9606 GN=NR4A2 PE=1 SV=1 && PF00105:Zinc finger, C4 type (two domains)|PF00104:Ligand-binding domain of nuclear hormone receptor
ENSFCAG00000051680	135.288	439.72	-1.69717	6.75157e-81	1.35927e-79	ENSFCAG00000051680	- && sp|P16104|H2AX_HUMAN Histone H2AX OS=Homo sapiens OX=9606 GN=H2AX PE=1 SV=2 && PF00125:Core histone H2A/H2B/H3/H4|PF16211:C-terminus of histone H2A
ENSFCAG00000044472	40.846	205.425	-2.31826	6.76879e-81	1.36133e-79	ENSFCAG00000044472	- && sp|P30381|1B03_GORGO Class I histocompatibility antigen, Gogo-B*0103 alpha chain OS=Gorilla gorilla gorilla OX=9595 PE=2 SV=1 && PF07654:Immunoglobulin C1-set domain|PF00129:Class I Histocompatibility antigen, domains alpha 1 and 2
ENSFCAG00000028631	25.0653	248.311	-3.3156	7.62693e-81	1.53233e-79	ENSFCAG00000028631	- && sp|Q7Z7L8|CK096_HUMAN Uncharacterized protein C11orf96 OS=Homo sapiens OX=9606 GN=C11orf96 PE=1 SV=3 && PF15766:Domain of unknown function (DUF4695)
ENSFCAG00000012818	95.4147	298.625	-1.64545	9.53342e-81	1.91338e-79	GPN2	- && sp|Q4R579|GPN2_MACFA GPN-loop GTPase 2 OS=Macaca fascicularis OX=9541 GN=GPN2 PE=2 SV=1 && -
ENSFCAG00000003769	844.068	268.529	1.65207	1.17141e-80	2.34862e-79	TMED2	- && sp|Q63524|TMED2_RAT Transmembrane emp24 domain-containing protein 2 OS=Rattus norvegicus OX=10116 GN=Tmed2 PE=1 SV=1 && PF01105:emp24/gp25L/p24 family/GOLD
ENSFCAG00000011380	1432.98	651.157	1.13337	1.48808e-80	2.98045e-79	COPB1	- && sp|A0JN39|COPB_BOVIN Coatomer subunit beta OS=Bos taurus OX=9913 GN=COPB1 PE=1 SV=1 && PF14806:Coatomer beta subunit appendage platform|PF01602:Adaptin N terminal region|PF07718:Coatomer beta C-terminal region
ENSFCAG00000027319	500.707	68.224	2.88031	1.98019e-80	3.96202e-79	CSPG4B	- && sp|Q00657|CSPG4_RAT Chondroitin sulfate proteoglycan 4 OS=Rattus norvegicus OX=10116 GN=Cspg4 PE=1 SV=2 && PF02210:Laminin G domain|PF16184:Cadherin-like
ENSFCAG00000015295	61.0776	331.505	-2.44237	2.06951e-80	4.13647e-79	TRMT44	- && sp|Q8IYL2|TRM44_HUMAN Probable tRNA (uracil-O(2)-)-methyltransferase OS=Homo sapiens OX=9606 GN=TRMT44 PE=1 SV=2 && PF07757:Predicted AdoMet-dependent methyltransferase
ENSFCAG00000028259	96.796	315.23	-1.70539	2.44251e-80	4.87699e-79	TPRA1	- && sp|Q86W33|TPRA1_HUMAN Transmembrane protein adipocyte-associated 1 OS=Homo sapiens OX=9606 GN=TPRA1 PE=1 SV=1 && PF10160:Predicted membrane protein
ENSFCAG00000044104	400.534	977.31	-1.28655	2.49099e-80	4.96868e-79	ENSFCAG00000044104	- && sp|Q6URC2|HMGA1_CANLF High mobility group protein HMG-I/HMG-Y OS=Canis lupus familiaris OX=9615 GN=HMGA1 PE=3 SV=3 && -
ENSFCAG00000042452	15.1788	138.365	-3.18747	2.52948e-80	5.04028e-79	CC2H21orf91	- && sp|Q9NYK6|EURL_HUMAN Protein EURL homolog OS=Homo sapiens OX=9606 GN=EURL PE=1 SV=3 && PF06937:EURL protein
ENSFCAG00000026572	29.9722	162.207	-2.43191	3.61235e-80	7.19066e-79	MYSM1	- && sp|Q5VVJ2|MYSM1_HUMAN Deubiquitinase MYSM1 OS=Homo sapiens OX=9606 GN=MYSM1 PE=1 SV=1 && PF00249:Myb-like DNA-binding domain|PF01398:JAB1/Mov34/MPN/PAD-1 ubiquitin protease|PF04433:SWIRM domain
novel.419	4.50174	137.821	-4.92738	4.19526e-80	8.34243e-79	-	- && sp|Q2M2T1|H2B1K_BOVIN Histone H2B type 1-K OS=Bos taurus OX=9913 GN=H2BC12 PE=1 SV=3 && PF00125:Core histone H2A/H2B/H3/H4
ENSFCAG00000009527	491.153	67.1919	2.86671	4.24412e-80	8.43096e-79	ENSFCAG00000009527	- && sp|P98153|IDD_HUMAN Integral membrane protein DGCR2/IDD OS=Homo sapiens OX=9606 GN=DGCR2 PE=1 SV=1 && -
ENSFCAG00000000244	43.6172	202.307	-2.20599	4.26264e-80	8.45909e-79	ZSCAN23	- && sp|Q3MJ62|ZSC23_HUMAN Zinc finger and SCAN domain-containing protein 23 OS=Homo sapiens OX=9606 GN=ZSCAN23 PE=1 SV=1 && PF02023:SCAN domain
ENSFCAG00000002516	119.167	386.723	-1.69764	6.28296e-80	1.24556e-78	CC2D1B	- && sp|Q5T0F9|C2D1B_HUMAN Coiled-coil and C2 domain-containing protein 1B OS=Homo sapiens OX=9606 GN=CC2D1B PE=1 SV=1 && PF00168:C2 domain
ENSFCAG00000000791	1212.59	527.643	1.20541	8.261e-80	1.63603e-78	P3H2	- && sp|Q8IVL5|P3H2_HUMAN Prolyl 3-hydroxylase 2 OS=Homo sapiens OX=9606 GN=P3H2 PE=1 SV=1 && PF13640:2OG-Fe(II) oxygenase superfamily
ENSFCAG00000035904	1.15363	114.657	-6.62993	9.08464e-80	1.79732e-78	ENSFCAG00000035904	- && - && -
ENSFCAG00000010675	32.3864	178.836	-2.46405	1.07477e-79	2.12417e-78	AMIGO3	- && sp|Q86WK7|AMGO3_HUMAN Amphoterin-induced protein 3 OS=Homo sapiens OX=9606 GN=AMIGO3 PE=2 SV=1 && PF13855:Leucine rich repeat
ENSFCAG00000051764	10.4089	142.248	-3.769	1.1148e-79	2.20106e-78	ENSFCAG00000051764	- && sp|P02252|H14_RABIT Histone H1.4 OS=Oryctolagus cuniculus OX=9986 GN=H1-4 PE=1 SV=2 && PF00538:linker histone H1 and H5 family
ENSFCAG00000033017	0.964829	141.78	-7.1799	1.12356e-79	2.21608e-78	ENSFCAG00000033017	- && - && -
ENSFCAG00000007060	211.236	517.904	-1.29739	1.61008e-79	3.17248e-78	LAS1L	- && sp|Q9Y4W2|LAS1L_HUMAN Ribosomal biogenesis protein LAS1L OS=Homo sapiens OX=9606 GN=LAS1L PE=1 SV=2 && PF04031:Las1-like
ENSFCAG00000040336	1233.22	578.021	1.09194	1.65926e-79	3.26608e-78	NEK7	- && sp|Q8TDX7|NEK7_HUMAN Serine/threonine-protein kinase Nek7 OS=Homo sapiens OX=9606 GN=NEK7 PE=1 SV=1 && PF00069:Protein kinase domain
ENSFCAG00000015041	1431.2	566.101	1.33936	1.77366e-79	3.48771e-78	CTSB	- && sp|P07858|CATB_HUMAN Cathepsin B OS=Homo sapiens OX=9606 GN=CTSB PE=1 SV=3 && PF00112:Papain family cysteine protease|PF08127:Peptidase family C1 propeptide
ENSFCAG00000007684	85.0344	322.304	-1.92002	3.12798e-79	6.14463e-78	E4F1	- && sp|Q8CCE9|E4F1_MOUSE Transcription factor E4F1 OS=Mus musculus OX=10090 GN=E4f1 PE=1 SV=2 && -
ENSFCAG00000031033	43.3378	218.283	-2.34178	3.22769e-79	6.3341e-78	ENSFCAG00000031033	- && - && -
ENSFCAG00000034735	26.7899	148.058	-2.46571	3.34701e-79	6.56163e-78	ENSFCAG00000034735	- && sp|P52740|ZN132_HUMAN Zinc finger protein 132 OS=Homo sapiens OX=9606 GN=ZNF132 PE=2 SV=2 && PF01352:KRAB box|PF00096:Zinc finger, C2H2 type
ENSFCAG00000045314	31.6766	177.584	-2.48603	3.39387e-79	6.64679e-78	ENSFCAG00000045314	- && sp|O70191|ATF5_MOUSE Cyclic AMP-dependent transcription factor ATF-5 OS=Mus musculus OX=10090 GN=Atf5 PE=1 SV=2 && PF00170:bZIP transcription factor
ENSFCAG00000024810	573.697	120.946	2.26338	3.75319e-79	7.3431e-78	MICAL2	- && sp|Q8BML1|MICA2_MOUSE [F-actin]-monooxygenase MICAL2 OS=Mus musculus OX=10090 GN=Mical2 PE=1 SV=1 && PF00412:LIM domain|PF00307:Calponin homology (CH) domain|PF12130:Bivalent Mical/EHBP Rab binding domain|PF01494:FAD binding domain
novel.498	8.06661	97.9953	-3.60269	3.97222e-79	7.76382e-78	-	- && - && -
ENSFCAG00000018889	62.3371	276.627	-2.14324	4.24876e-79	8.29598e-78	ZSWIM6	- && sp|Q9HCJ5|ZSWM6_HUMAN Zinc finger SWIM domain-containing protein 6 OS=Homo sapiens OX=9606 GN=ZSWIM6 PE=2 SV=2 && -
ENSFCAG00000009433	3.69997	104.065	-4.83932	6.92246e-79	1.3503e-77	ICAM5	- && sp|Q9UMF0|ICAM5_HUMAN Intercellular adhesion molecule 5 OS=Homo sapiens OX=9606 GN=ICAM5 PE=1 SV=3 && PF03921:Intercellular adhesion molecule (ICAM), N-terminal domain|PF13927:Immunoglobulin domain
ENSFCAG00000003770	74.6253	253.316	-1.76244	7.42353e-79	1.44658e-77	DDX55	- && sp|Q8NHQ9|DDX55_HUMAN ATP-dependent RNA helicase DDX55 OS=Homo sapiens OX=9606 GN=DDX55 PE=1 SV=3 && PF13959:Domain of unknown function (DUF4217)|PF00271:Helicase conserved C-terminal domain|PF00270:DEAD/DEAH box helicase
ENSFCAG00000008542	560.919	143.968	1.96166	8.66239e-79	1.6863e-77	MKKS	- && sp|Q9NPJ1|MKKS_HUMAN McKusick-Kaufman/Bardet-Biedl syndromes putative chaperonin OS=Homo sapiens OX=9606 GN=MKKS PE=1 SV=1 && PF00118:TCP-1/cpn60 chaperonin family
ENSFCAG00000040159	609.464	1351.73	-1.14902	8.88847e-79	1.72858e-77	ENSFCAG00000040159	- && sp|Q8TD55|PKHO2_HUMAN Pleckstrin homology domain-containing family O member 2 OS=Homo sapiens OX=9606 GN=PLEKHO2 PE=1 SV=1 && PF00169:PH domain
ENSFCAG00000010641	117.199	511.295	-2.12586	1.09503e-78	2.12742e-77	GNPTG	- && sp|Q58CS8|GNPTG_BOVIN N-acetylglucosamine-1-phosphotransferase subunit gamma OS=Bos taurus OX=9913 GN=GNPTG PE=1 SV=4 && PF13015:Glucosidase II beta subunit-like protein
ENSFCAG00000002405	41.0868	267.295	-2.7026	1.50748e-78	2.9258e-77	ZSCAN20	- && sp|P17040|ZSC20_HUMAN Zinc finger and SCAN domain-containing protein 20 OS=Homo sapiens OX=9606 GN=ZSCAN20 PE=1 SV=3 && PF13837:Myb/SANT-like DNA-binding domain|PF00096:Zinc finger, C2H2 type|PF02023:SCAN domain
ENSFCAG00000003321	318.241	912.492	-1.51629	2.32224e-78	4.50265e-77	SV2C	- && sp|Q496J9|SV2C_HUMAN Synaptic vesicle glycoprotein 2C OS=Homo sapiens OX=9606 GN=SV2C PE=1 SV=1 && PF13599:Pentapeptide repeats (9 copies)|PF00083:Sugar (and other) transporter|PF07690:Major Facilitator Superfamily
ENSFCAG00000003764	1657.67	515.71	1.68504	2.44386e-78	4.73372e-77	LUM	- && sp|Q05443|LUM_BOVIN Lumican OS=Bos taurus OX=9913 GN=LUM PE=1 SV=1 && PF12799:Leucine Rich repeats (2 copies)|PF13855:Leucine rich repeat|PF01462:Leucine rich repeat N-terminal domain
ENSFCAG00000004927	1617.47	632.94	1.35583	3.25147e-78	6.29178e-77	HK1	- && sp|P19367|HXK1_HUMAN Hexokinase-1 OS=Homo sapiens OX=9606 GN=HK1 PE=1 SV=3 && PF03727:Hexokinase|PF00349:Hexokinase
ENSFCAG00000030594	197.136	492.237	-1.31403	3.35219e-78	6.48023e-77	HOXD11	- && sp|P31277|HXD11_HUMAN Homeobox protein Hox-D11 OS=Homo sapiens OX=9606 GN=HOXD11 PE=3 SV=3 && PF12045:Protein of unknown function (DUF3528)|PF00046:Homeodomain
ENSFCAG00000006633	70.8582	355.275	-2.33106	4.8178e-78	9.30419e-77	CLP1	- && sp|A2VE01|CLP1_BOVIN Polyribonucleotide 5'-hydroxyl-kinase Clp1 OS=Bos taurus OX=9913 GN=CLP1 PE=2 SV=1 && PF16575:mRNA cleavage and polyadenylation factor CLP1 P-loop|PF16573:N-terminal beta-sandwich domain of polyadenylation factor|PF06807:Pre-mRNA cleavage complex II protein Clp1
ENSFCAG00000028502	935.824	355.216	1.39286	6.49089e-78	1.25228e-76	PPP1CA	- && sp|Q3T0E7|PP1A_BOVIN Serine/threonine-protein phosphatase PP1-alpha catalytic subunit OS=Bos taurus OX=9913 GN=PPP1CA PE=2 SV=1 && PF16891:Serine-threonine protein phosphatase N-terminal domain|PF00149:Calcineurin-like phosphoesterase
ENSFCAG00000028307	37.7828	236.412	-2.64497	9.43048e-78	1.81761e-76	ENSFCAG00000028307	- && sp|Q9BXS9|S26A6_HUMAN Solute carrier family 26 member 6 OS=Homo sapiens OX=9606 GN=SLC26A6 PE=1 SV=1 && PF00916:Sulfate permease family|PF01740:STAS domain
ENSFCAG00000002370	1425.91	686.663	1.05964	9.76603e-78	1.88042e-76	ARPC2	- && sp|O15144|ARPC2_HUMAN Actin-related protein 2/3 complex subunit 2 OS=Homo sapiens OX=9606 GN=ARPC2 PE=1 SV=1 && PF04045:Arp2/3 complex, 34 kD subunit p34-Arc
ENSFCAG00000025199	4.82137	93.0144	-4.26903	1.0262e-77	1.97397e-76	TRAF1	- && sp|Q13077|TRAF1_HUMAN TNF receptor-associated factor 1 OS=Homo sapiens OX=9606 GN=TRAF1 PE=1 SV=1 && PF16673:TNF receptor-associated factor BIRC3 binding domain
ENSFCAG00000030466	94.3286	306.189	-1.69583	1.03124e-77	1.98169e-76	CLCF1	- && sp|Q9QZM3|CLCF1_MOUSE Cardiotrophin-like cytokine factor 1 OS=Mus musculus OX=10090 GN=Clcf1 PE=1 SV=1 && PF06875:Plethodontid receptivity factor PRF
ENSFCAG00000014191	100.701	331.557	-1.71797	1.04548e-77	2.00707e-76	BRPF1	- && sp|P55201|BRPF1_HUMAN Peregrin OS=Homo sapiens OX=9606 GN=BRPF1 PE=1 SV=2 && PF10513:Enhancer of polycomb-like|PF13832:PHD-zinc-finger like domain|PF13831:PHD-finger|PF00855:PWWP domain|PF00439:Bromodomain
ENSFCAG00000030150	78.0307	323.532	-2.05393	1.21822e-77	2.33639e-76	EPM2AIP1	- && sp|Q7L775|EPMIP_HUMAN EPM2A-interacting protein 1 OS=Homo sapiens OX=9606 GN=EPM2AIP1 PE=1 SV=1 && -
ENSFCAG00000034588	1.54846	97.1374	-5.95994	1.35547e-77	2.59706e-76	ENSFCAG00000034588	- && - && -
ENSFCAG00000036217	496.122	92.3442	2.44041	1.5015e-77	2.874e-76	TGFB2	- && sp|Q07257|TGFB2_RAT Transforming growth factor beta-2 proprotein OS=Rattus norvegicus OX=10116 GN=Tgfb2 PE=2 SV=2 && PF00688:TGF-beta propeptide|PF00019:Transforming growth factor beta like domain
ENSFCAG00000007864	59.0131	236.3	-1.99847	2.01225e-77	3.84405e-76	MAP3K6	- && sp|O95382|M3K6_HUMAN Mitogen-activated protein kinase kinase kinase 6 OS=Homo sapiens OX=9606 GN=MAP3K6 PE=1 SV=3 && PF00069:Protein kinase domain|PF13281:Domain of unknown function (DUF4071)
ENSFCAG00000000411	155.769	414.075	-1.40915	2.4716e-77	4.71691e-76	ZBED5	- && sp|A4Z944|ZBED5_CANLF Zinc finger BED domain-containing protein 5 OS=Canis lupus familiaris OX=9615 GN=ZBED5 PE=4 SV=1 && -
ENSFCAG00000008391	290.735	722.188	-1.31354	2.93576e-77	5.59725e-76	TMEM97	- && sp|Q5BJF2|SGMR2_HUMAN Sigma intracellular receptor 2 OS=Homo sapiens OX=9606 GN=TMEM97 PE=1 SV=1 && PF10914:Protein of unknown function (DUF2781)
ENSFCAG00000001898	1469.01	509.191	1.53617	3.30348e-77	6.29216e-76	TPX2	- && sp|Q9ULW0|TPX2_HUMAN Targeting protein for Xklp2 OS=Homo sapiens OX=9606 GN=TPX2 PE=1 SV=2 && PF09041:Aurora-A binding|PF06886:Targeting protein for Xklp2 (TPX2)|PF12214:Cell cycle regulated microtubule associated protein
ENSFCAG00000002112	77.619	305.027	-1.97744	3.43699e-77	6.54004e-76	GRWD1	- && sp|Q9BQ67|GRWD1_HUMAN Glutamate-rich WD repeat-containing protein 1 OS=Homo sapiens OX=9606 GN=GRWD1 PE=1 SV=1 && PF12265:Histone-binding protein RBBP4 or subunit C of CAF1 complex
ENSFCAG00000022549	473.294	1066.84	-1.17123	3.75305e-77	7.13448e-76	ALYREF	- && sp|Q3T0I4|THOC4_BOVIN THO complex subunit 4 OS=Bos taurus OX=9913 GN=ALYREF PE=2 SV=1 && PF00076:RNA recognition motif. (a.k.a. RRM, RBD, or RNP domain)|PF13865:C-terminal duplication domain of Friend of PRMT1
ENSFCAG00000004895	1776.49	602.202	1.55771	4.43193e-77	8.41677e-76	LDLR	- && sp|P01131|LDLR_BOVIN Low-density lipoprotein receptor OS=Bos taurus OX=9913 GN=LDLR PE=1 SV=2 && PF14670:Coagulation Factor Xa inhibitory site|PF00058:Low-density lipoprotein receptor repeat class B|PF07645:Calcium-binding EGF domain|PF00057:Low-density lipoprotein receptor domain class A
ENSFCAG00000014841	101.358	375.077	-1.89152	4.56992e-77	8.67035e-76	EDN1	- && sp|Q5NRQ1|EDN1_FELCA Endothelin-1 OS=Felis catus OX=9685 GN=EDN1 PE=2 SV=1 && PF00322:Endothelin family
ENSFCAG00000046248	880.996	309.577	1.50999	4.90196e-77	9.29125e-76	ENSFCAG00000046248	- && sp|O60285|NUAK1_HUMAN NUAK family SNF1-like kinase 1 OS=Homo sapiens OX=9606 GN=NUAK1 PE=1 SV=1 && -
ENSFCAG00000053491	62.9466	268.837	-2.09449	5.42928e-77	1.02807e-75	ENSFCAG00000053491	- && - && -
ENSFCAG00000045422	7685.99	23812.9	-1.63139	5.95185e-77	1.12592e-75	IGFBP4	- && sp|Q05716|IBP4_BOVIN Insulin-like growth factor-binding protein 4 OS=Bos taurus OX=9913 GN=IGFBP4 PE=2 SV=1 && PF00086:Thyroglobulin type-1 repeat|PF00219:Insulin-like growth factor binding protein
ENSFCAG00000042149	6.05598	131.185	-4.4357	6.4693e-77	1.22262e-75	CXCL10	- && sp|P02778|CXL10_HUMAN C-X-C motif chemokine 10 OS=Homo sapiens OX=9606 GN=CXCL10 PE=1 SV=2 && -
ENSFCAG00000006886	3.19252	97.2696	-4.94439	7.09442e-77	1.33946e-75	LAG3	- && sp|P18627|LAG3_HUMAN Lymphocyte activation gene 3 protein OS=Homo sapiens OX=9606 GN=LAG3 PE=1 SV=5 && -
ENSFCAG00000011944	3603.09	839.774	2.10475	7.63001e-77	1.43918e-75	SERPINH1	- && sp|Q2KJH6|SERPH_BOVIN Serpin H1 OS=Bos taurus OX=9913 GN=SERPINH1 PE=2 SV=1 && PF00079:Serpin (serine protease inhibitor)
ENSFCAG00000008862	185.618	527.757	-1.50722	7.64422e-77	1.44047e-75	EML3	- && sp|Q32P44|EMAL3_HUMAN Echinoderm microtubule-associated protein-like 3 OS=Homo sapiens OX=9606 GN=EML3 PE=1 SV=1 && PF03451:HELP motif
ENSFCAG00000008192	149.365	400.603	-1.42973	8.29266e-77	1.56114e-75	ELK1	- && sp|A4GTP4|ELK1_RAT ETS domain-containing protein Elk-1 OS=Rattus norvegicus OX=10116 GN=Elk1 PE=1 SV=1 && PF00178:Ets-domain
ENSFCAG00000001861	743.479	2120.78	-1.51332	1.24661e-76	2.34455e-75	PSMB4	- && sp|Q3T108|PSB4_BOVIN Proteasome subunit beta type-4 OS=Bos taurus OX=9913 GN=PSMB4 PE=1 SV=1 && PF00227:Proteasome subunit
ENSFCAG00000039125	3.7	106.884	-4.84964	1.604e-76	3.01378e-75	SNORD24	- && - && -
ENSFCAG00000029256	6.37015	116.309	-4.17179	1.64527e-76	3.08834e-75	SRSF12	- && sp|Q8C8K3|SRS12_MOUSE Serine/arginine-rich splicing factor 12 OS=Mus musculus OX=10090 GN=Srsf12 PE=2 SV=2 && -
ENSFCAG00000032074	3565.5	17182.6	-2.26866	1.93974e-76	3.63758e-75	MT-ND5	- && sp|P48921|NU5M_FELCA NADH-ubiquinone oxidoreductase chain 5 OS=Felis catus OX=9685 GN=MT-ND5 PE=3 SV=1 && -
ENSFCAG00000002533	864.777	357.887	1.27248	2.50634e-76	4.69558e-75	PSMC3	- && sp|P17980|PRS6A_HUMAN 26S proteasome regulatory subunit 6A OS=Homo sapiens OX=9606 GN=PSMC3 PE=1 SV=3 && PF00004:ATPase family associated with various cellular activities (AAA)|PF17862:AAA+ lid domain|PF16450:Proteasomal ATPase OB C-terminal domain
ENSFCAG00000022640	5.79565	98.104	-4.08221	2.60412e-76	4.87407e-75	MYCL	- && sp|P12524|MYCL_HUMAN Protein L-Myc OS=Homo sapiens OX=9606 GN=MYCL PE=1 SV=2 && PF00010:Helix-loop-helix DNA-binding domain|PF01056:Myc amino-terminal region
ENSFCAG00000009165	7.59127	103.71	-3.76642	3.34763e-76	6.25965e-75	IL6	- && sp|P41683|IL6_FELCA Interleukin-6 OS=Felis catus OX=9685 GN=IL6 PE=2 SV=1 && PF00489:Interleukin-6/G-CSF/MGF family
ENSFCAG00000053657	1.39888	109.589	-6.29967	4.99441e-76	9.32995e-75	ENSFCAG00000053657	- && - && -
ENSFCAG00000002930	57.5008	256.896	-2.16509	5.28544e-76	9.86412e-75	NLRC5	- && sp|Q86WI3|NLRC5_HUMAN Protein NLRC5 OS=Homo sapiens OX=9606 GN=NLRC5 PE=1 SV=3 && PF17776:NLRC4 helical domain HD2|PF05729:NACHT domain|PF18461:Atypical caspase recruitment domain
ENSFCAG00000026597	1061.5	332.744	1.67952	5.83465e-76	1.08787e-74	TM9SF3	- && sp|Q9ET30|TM9S3_MOUSE Transmembrane 9 superfamily member 3 OS=Mus musculus OX=10090 GN=Tm9sf3 PE=1 SV=1 && PF02990:Endomembrane protein 70
ENSFCAG00000036552	136.529	493.406	-1.86056	6.34445e-76	1.18178e-74	ENSFCAG00000036552	- && sp|P00011|CYC_CANLF Cytochrome c OS=Canis lupus familiaris OX=9615 GN=CYCS PE=1 SV=2 && PF00034:Cytochrome c
ENSFCAG00000011716	202.986	555.311	-1.45149	1.06127e-75	1.97493e-74	RBM25	- && sp|P49756|RBM25_HUMAN RNA-binding protein 25 OS=Homo sapiens OX=9606 GN=RBM25 PE=1 SV=3 && PF00076:RNA recognition motif. (a.k.a. RRM, RBD, or RNP domain)|PF01480:PWI domain
ENSFCAG00000013468	748.976	263.91	1.49452	1.19968e-75	2.23037e-74	LRPPRC	- && sp|P42704|LPPRC_HUMAN Leucine-rich PPR motif-containing protein, mitochondrial OS=Homo sapiens OX=9606 GN=LRPPRC PE=1 SV=3 && PF17177:Pentacotripeptide-repeat region of PRORP|PF13812:Pentatricopeptide repeat domain
ENSFCAG00000026661	1087.27	438.755	1.31123	1.33696e-75	2.48321e-74	PARVA	- && sp|Q9NVD7|PARVA_HUMAN Alpha-parvin OS=Homo sapiens OX=9606 GN=PARVA PE=1 SV=1 && PF00307:Calponin homology (CH) domain
ENSFCAG00000046545	4581.56	12486.4	-1.44654	1.87095e-75	3.47171e-74	ENSFCAG00000046545	- && sp|P63314|TYB10_HORSE Thymosin beta-10 OS=Equus caballus OX=9796 GN=TMSB10 PE=1 SV=2 && -
ENSFCAG00000035043	1.05667	134.523	-7.02136	2.45263e-75	4.54672e-74	ENSFCAG00000035043	- && - && -
ENSFCAG00000000483	55.0973	224.882	-2.02649	3.43476e-75	6.36135e-74	TRMT1	- && sp|Q9NXH9|TRM1_HUMAN tRNA (guanine(26)-N(2))-dimethyltransferase OS=Homo sapiens OX=9606 GN=TRMT1 PE=1 SV=1 && PF02005:N2,N2-dimethylguanosine tRNA methyltransferase
ENSFCAG00000027604	529.762	110.847	2.26687	3.67673e-75	6.803e-74	DTWD1	- && sp|Q5RCQ0|DTWD1_PONAB tRNA-uridine aminocarboxypropyltransferase 1 OS=Pongo abelii OX=9601 GN=DTWD1 PE=2 SV=1 && PF03942:DTW domain
ENSFCAG00000036757	48.6536	283.469	-2.53827	4.90085e-75	9.05934e-74	ENSFCAG00000036757	- && sp|Q15937|ZNF79_HUMAN Zinc finger protein 79 OS=Homo sapiens OX=9606 GN=ZNF79 PE=1 SV=2 && PF01352:KRAB box|PF00096:Zinc finger, C2H2 type
ENSFCAG00000048540	1.24113	120.886	-6.5925	1.01758e-74	1.87924e-73	ENSFCAG00000048540	- && - && -
novel.421	0.831186	137.583	-7.41116	1.19479e-74	2.2044e-73	-	- && - && -
ENSFCAG00000006903	899.203	364.702	1.30666	1.24362e-74	2.29231e-73	TAX1BP1	- && sp|Q5R4U3|TAXB1_PONAB Tax1-binding protein 1 homolog OS=Pongo abelii OX=9601 GN=TAX1BP1 PE=2 SV=2 && PF17751:SKICH domain|PF07888:Calcium binding and coiled-coil domain (CALCOCO1) like|PF18112:Autophagy receptor zinc finger-C2H2 domain
ENSFCAG00000000648	614.236	146.668	2.07235	1.35904e-74	2.50269e-73	CREB3L2	- && sp|Q5RCM9|CR3L2_PONAB Cyclic AMP-responsive element-binding protein 3-like protein 2 OS=Pongo abelii OX=9601 GN=CREB3L2 PE=2 SV=1 && PF00170:bZIP transcription factor
ENSFCAG00000013193	16.5545	156.098	-3.25037	1.92068e-74	3.53361e-73	ATG9B	- && sp|Q674R7|ATG9B_HUMAN Autophagy-related protein 9B OS=Homo sapiens OX=9606 GN=ATG9B PE=1 SV=1 && PF04109:Autophagy protein Apg9
ENSFCAG00000048793	0.501281	260.306	-8.96552	2.17983e-74	4.0066e-73	SNORD30	- && - && -
ENSFCAG00000023324	1004.02	356.683	1.48921	2.72177e-74	4.99796e-73	CAV2	- && sp|A0M8S6|CAV2_FELCA Caveolin-2 OS=Felis catus OX=9685 GN=CAV2 PE=3 SV=1 && PF01146:Caveolin
ENSFCAG00000012650	734.571	1636.08	-1.1571	2.97453e-74	5.45696e-73	GDI2	- && sp|O97556|GDIB_CANLF Rab GDP dissociation inhibitor beta OS=Canis lupus familiaris OX=9615 GN=GDI2 PE=2 SV=1 && PF00996:GDP dissociation inhibitor
ENSFCAG00000015300	40.7228	184.445	-2.19075	3.52996e-74	6.46982e-73	TTI2	- && sp|Q6NXR4|TTI2_HUMAN TELO2-interacting protein 2 OS=Homo sapiens OX=9606 GN=TTI2 PE=1 SV=1 && PF10521:Tti2 family
ENSFCAG00000001543	116.465	357.799	-1.62367	3.56635e-74	6.53036e-73	FAM193B	- && sp|Q96PV7|F193B_HUMAN Protein FAM193B OS=Homo sapiens OX=9606 GN=FAM193B PE=1 SV=3 && PF15914:FAM193 family C-terminal
ENSFCAG00000035633	0.989048	114.274	-6.85641	4.2157e-74	7.71211e-73	ENSFCAG00000035633	- && - && -
ENSFCAG00000002182	407.063	1101.61	-1.43758	5.86235e-74	1.07144e-72	ENSFCAG00000002182	- && sp|P81436|OGT1_RABIT UDP-N-acetylglucosamine--peptide N-acetylglucosaminyltransferase 110 kDa subunit OS=Oryctolagus cuniculus OX=9986 GN=OGT PE=1 SV=2 && PF13414:TPR repeat|PF00515:Tetratricopeptide repeat|PF13424:Tetratricopeptide repeat|PF13844:Glycosyl transferase family 41
ENSFCAG00000014455	319.1	810.656	-1.34165	6.5722e-74	1.20004e-72	HSPE1	- && sp|P61603|CH10_BOVIN 10 kDa heat shock protein, mitochondrial OS=Bos taurus OX=9913 GN=HSPE1 PE=3 SV=2 && PF00166:Chaperonin 10 Kd subunit
ENSFCAG00000028820	15.9165	161.468	-3.34821	6.87611e-74	1.25436e-72	SLC9A5	- && sp|Q14940|SL9A5_HUMAN Sodium/hydrogen exchanger 5 OS=Homo sapiens OX=9606 GN=SLC9A5 PE=1 SV=2 && PF00999:Sodium/hydrogen exchanger family
ENSFCAG00000042038	82.3109	485.912	-2.56133	9.57716e-74	1.74545e-72	ENSFCAG00000042038	- && sp|Q9BYG5|PAR6B_HUMAN Partitioning defective 6 homolog beta OS=Homo sapiens OX=9606 GN=PARD6B PE=1 SV=1 && PF00595:PDZ domain|PF00564:PB1 domain
ENSFCAG00000008135	593.945	1716.36	-1.53014	1.05854e-73	1.9274e-72	TNFAIP3	- && sp|P21580|TNAP3_HUMAN Tumor necrosis factor alpha-induced protein 3 OS=Homo sapiens OX=9606 GN=TNFAIP3 PE=1 SV=1 && -
ENSFCAG00000051973	614.168	198.565	1.62409	1.33885e-73	2.4355e-72	ENSFCAG00000051973	- && sp|P26990|ARF6_CHICK ADP-ribosylation factor 6 OS=Gallus gallus OX=9031 GN=ARF6 PE=2 SV=3 && PF00025:ADP-ribosylation factor family
novel.385	1.37091	98.9729	-6.17179	1.62859e-73	2.9598e-72	-	- && sp|O00370|LORF2_HUMAN LINE-1 retrotransposable element ORF2 protein OS=Homo sapiens OX=9606 PE=1 SV=1 && -
ENSFCAG00000029370	0.982139	110.285	-6.82533	1.91002e-73	3.46478e-72	ENSFCAG00000029370	- && - && -
ENSFCAG00000005754	34.6162	173.266	-2.31221	3.94366e-73	7.14715e-72	ITGB4	- && sp|P16144|ITB4_HUMAN Integrin beta-4 OS=Homo sapiens OX=9606 GN=ITGB4 PE=1 SV=5 && PF07965:Integrin beta tail domain|PF03160:Calx-beta domain|PF18372:Integrin beta epidermal growth factor like domain 1|PF17205:Integrin plexin domain|PF00362:Integrin beta chain VWA domain|PF00041:Fibronectin type III domain
ENSFCAG00000008917	452.418	1009.64	-1.15232	4.4366e-73	8.03301e-72	YTHDF1	- && sp|Q9BYJ9|YTHD1_HUMAN YTH domain-containing family protein 1 OS=Homo sapiens OX=9606 GN=YTHDF1 PE=1 SV=1 && PF04146:YT521-B-like domain
ENSFCAG00000026943	1343.48	3309.22	-1.30142	4.58217e-73	8.28887e-72	VDAC2	- && sp|P68002|VDAC2_BOVIN Voltage-dependent anion-selective channel protein 2 OS=Bos taurus OX=9913 GN=VDAC2 PE=2 SV=2 && PF01459:Eukaryotic porin
ENSFCAG00000012719	624.855	1626.04	-1.38209	4.84425e-73	8.7548e-72	ATP5MC3	- && sp|Q3ZC75|AT5G3_BOVIN ATP synthase F(0) complex subunit C3, mitochondrial OS=Bos taurus OX=9913 GN=ATP5MC3 PE=2 SV=1 && PF00137:ATP synthase subunit C
ENSFCAG00000050005	1.81128	105.879	-5.87788	4.97122e-73	8.97591e-72	ENSFCAG00000050005	- && - && -
ENSFCAG00000010085	806.171	302.945	1.40753	6.93096e-73	1.25028e-71	PSMD1	- && sp|Q5R5S4|PSMD1_PONAB 26S proteasome non-ATPase regulatory subunit 1 OS=Pongo abelii OX=9601 GN=PSMD1 PE=2 SV=1 && PF17781:RPN1/RPN2 N-terminal domain|PF18004:26S proteasome regulatory subunit RPN2 C-terminal domain|PF13646:HEAT repeats|PF01851:Proteasome/cyclosome repeat
ENSFCAG00000029374	1056.5	498.535	1.07989	7.46182e-73	1.34479e-71	ARF1	- && sp|P84080|ARF1_BOVIN ADP-ribosylation factor 1 OS=Bos taurus OX=9913 GN=ARF1 PE=1 SV=2 && PF00025:ADP-ribosylation factor family
ENSFCAG00000002951	71.9318	260.465	-1.84487	8.35235e-73	1.50389e-71	UVSSA	- && sp|F1MX48|UVSSA_BOVIN UV-stimulated scaffold protein A OS=Bos taurus OX=9913 GN=UVSSA PE=3 SV=2 && -
ENSFCAG00000044371	836.093	296.375	1.49766	8.52501e-73	1.53355e-71	LMO4	- && sp|Q3SWZ8|LMO4_BOVIN LIM domain transcription factor LMO4 OS=Bos taurus OX=9913 GN=LMO4 PE=2 SV=1 && PF00412:LIM domain
ENSFCAG00000024953	671.53	234.085	1.52874	9.11083e-73	1.63742e-71	ENSFCAG00000024953	- && sp|A7MBC2|PDXD1_BOVIN Pyridoxal-dependent decarboxylase domain-containing protein 1 OS=Bos taurus OX=9913 GN=PDXDC1 PE=2 SV=1 && PF00282:Pyridoxal-dependent decarboxylase conserved domain
ENSFCAG00000007357	844.402	273.814	1.62636	1.09705e-72	1.96983e-71	TNFRSF21	- && sp|O75509|TNR21_HUMAN Tumor necrosis factor receptor superfamily member 21 OS=Homo sapiens OX=9606 GN=TNFRSF21 PE=1 SV=1 && PF00531:Death domain
ENSFCAG00000044117	56.937	221.007	-1.95502	1.28236e-72	2.30043e-71	FANCG	- && sp|O15287|FANCG_HUMAN Fanconi anemia group G protein OS=Homo sapiens OX=9606 GN=FANCG PE=1 SV=1 && -
ENSFCAG00000010676	170.708	439.463	-1.3655	1.35692e-72	2.43195e-71	GMPPB	- && sp|Q9Y5P6|GMPPB_HUMAN Mannose-1-phosphate guanyltransferase beta OS=Homo sapiens OX=9606 GN=GMPPB PE=1 SV=2 && PF00483:Nucleotidyl transferase|PF00132:Bacterial transferase hexapeptide (six repeats)
ENSFCAG00000006313	91.8179	287.465	-1.64608	1.54308e-72	2.7605e-71	TSR1	- && sp|Q2NL82|TSR1_HUMAN Pre-rRNA-processing protein TSR1 homolog OS=Homo sapiens OX=9606 GN=TSR1 PE=1 SV=1 && PF04950:40S ribosome biogenesis protein Tsr1 and BMS1 C-terminal|PF08142:AARP2CN (NUC121) domain
ENSFCAG00000001953	718.835	254.135	1.4974	1.62492e-72	2.90155e-71	JAK1	- && sp|P23458|JAK1_HUMAN Tyrosine-protein kinase JAK1 OS=Homo sapiens OX=9606 GN=JAK1 PE=1 SV=2 && PF07714:Protein tyrosine kinase|PF18379:FERM F1 ubiquitin-like domain|PF18377:FERM F2 acyl-CoA binding protein-like domain|PF17887:Jak1 pleckstrin homology-like domain
ENSFCAG00000005094	770.253	215.262	1.84578	1.71602e-72	3.06142e-71	CRYBG1	- && sp|Q9Y4K1|CRBG1_HUMAN Beta/gamma crystallin domain-containing protein 1 OS=Homo sapiens OX=9606 GN=CRYBG1 PE=1 SV=3 && PF00652:Ricin-type beta-trefoil lectin domain|PF00030:Beta/Gamma crystallin
novel.783	7.71357	112	-3.85728	1.84572e-72	3.28979e-71	-	- && - && -
ENSFCAG00000005076	789.413	319.853	1.30819	1.88658e-72	3.35953e-71	PPP6R3	- && sp|Q5H9R7|PP6R3_HUMAN Serine/threonine-protein phosphatase 6 regulatory subunit 3 OS=Homo sapiens OX=9606 GN=PPP6R3 PE=1 SV=2 && PF04499:SIT4 phosphatase-associated protein
ENSFCAG00000015611	716.463	244.337	1.55027	2.34627e-72	4.1743e-71	ENSFCAG00000015611	- && sp|Q9CPW4|ARPC5_MOUSE Actin-related protein 2/3 complex subunit 5 OS=Mus musculus OX=10090 GN=Arpc5 PE=1 SV=3 && -
ENSFCAG00000009883	539.239	1234.83	-1.19256	2.70703e-72	4.81173e-71	TMEM214	- && sp|A4FV45|TM214_BOVIN Transmembrane protein 214 OS=Bos taurus OX=9913 GN=TMEM214 PE=2 SV=1 && PF10151:TMEM214, C-terminal, caspase 4 activator
ENSFCAG00000052003	321.135	787.543	-1.29327	3.46833e-72	6.15367e-71	ENSFCAG00000052003	- && sp|Q9CQA1|TPPC5_MOUSE Trafficking protein particle complex subunit 5 OS=Mus musculus OX=10090 GN=Trappc5 PE=1 SV=1 && PF04051:Transport protein particle (TRAPP) component
ENSFCAG00000014587	642.928	162.92	1.97746	4.52609e-72	8.02308e-71	UBE4B	- && sp|O95155|UBE4B_HUMAN Ubiquitin conjugation factor E4 B OS=Homo sapiens OX=9606 GN=UBE4B PE=1 SV=1 && PF04564:U-box domain|PF10408:Ubiquitin elongating factor core
ENSFCAG00000001908	540.98	1131.08	-1.06008	6.05372e-72	1.07212e-70	ASXL1	- && sp|Q8IXJ9|ASXL1_HUMAN Polycomb group protein ASXL1 OS=Homo sapiens OX=9606 GN=ASXL1 PE=1 SV=4 && PF13922:PHD domain of transcriptional enhancer, Asx|PF13919:Asx homology domain|PF05066:HB1, ASXL, restriction endonuclease HTH domain
ENSFCAG00000030778	848.454	260.606	1.7107	6.42465e-72	1.13678e-70	NCAPG	- && sp|Q9BPX3|CND3_HUMAN Condensin complex subunit 3 OS=Homo sapiens OX=9606 GN=NCAPG PE=1 SV=1 && PF12719:Nuclear condensing complex subunits, C-term domain
ENSFCAG00000023566	152.855	436.834	-1.51579	6.64233e-72	1.17422e-70	WEE1	- && sp|P30291|WEE1_HUMAN Wee1-like protein kinase OS=Homo sapiens OX=9606 GN=WEE1 PE=1 SV=2 && PF00069:Protein kinase domain
ENSFCAG00000042797	1273.29	470.735	1.44094	7.40427e-72	1.30773e-70	INHBB	- && sp|P09529|INHBB_HUMAN Inhibin beta B chain OS=Homo sapiens OX=9606 GN=INHBB PE=1 SV=2 && -
ENSFCAG00000011809	810.566	264.767	1.60878	8.19193e-72	1.44553e-70	ACSL3	- && sp|O95573|ACSL3_HUMAN Long-chain-fatty-acid--CoA ligase 3 OS=Homo sapiens OX=9606 GN=ACSL3 PE=1 SV=3 && PF00501:AMP-binding enzyme
ENSFCAG00000033339	3.76294	125.691	-5.08438	1.05781e-71	1.8632e-70	ENSFCAG00000033339	- && - && -
ENSFCAG00000007439	230.316	743.265	-1.68869	1.10452e-71	1.94372e-70	ERCC1	- && sp|Q1LZ75|ERCC1_BOVIN DNA excision repair protein ERCC-1 OS=Bos taurus OX=9913 GN=ERCC1 PE=2 SV=1 && PF03834:Binding domain of DNA repair protein Ercc1 (rad10/Swi10)
ENSFCAG00000007686	209.001	527.789	-1.34245	1.13369e-71	1.99325e-70	MRPS18B	- && sp|Q767K8|RT18B_PIG 28S ribosomal protein S18b, mitochondrial OS=Sus scrofa OX=9823 GN=MRPS18B PE=1 SV=1 && PF01084:Ribosomal protein S18
ENSFCAG00000042786	6.58948	116.911	-4.15002	1.26969e-71	2.23034e-70	AMT	- && sp|Q9TSZ7|GCST_CANLF Aminomethyltransferase, mitochondrial OS=Canis lupus familiaris OX=9615 GN=AMT PE=3 SV=1 && PF01571:Aminomethyltransferase folate-binding domain|PF08669:Glycine cleavage T-protein C-terminal barrel domain
ENSFCAG00000014661	929.812	2127.44	-1.19259	1.46048e-71	2.56085e-70	HM13	- && sp|Q8TCT9|HM13_HUMAN Minor histocompatibility antigen H13 OS=Homo sapiens OX=9606 GN=HM13 PE=1 SV=1 && PF04258:Signal peptide peptidase
ENSFCAG00000010931	138.38	426.966	-1.63014	1.6176e-71	2.83124e-70	ENSFCAG00000010931	- && sp|Q96IZ6|MET2A_HUMAN tRNA N(3)-methylcytidine methyltransferase METTL2A OS=Homo sapiens OX=9606 GN=METTL2A PE=1 SV=5 && PF13489:Methyltransferase domain
ENSFCAG00000009268	120.745	359.29	-1.56704	1.74812e-71	3.05693e-70	E2F4	- && sp|Q16254|E2F4_HUMAN Transcription factor E2F4 OS=Homo sapiens OX=9606 GN=E2F4 PE=1 SV=2 && PF02319:E2F/DP family winged-helix DNA-binding domain|PF16421:E2F transcription factor CC-MB domain
ENSFCAG00000034143	304.475	725.554	-1.24931	1.87557e-71	3.27685e-70	ELAVL1	- && sp|Q15717|ELAV1_HUMAN ELAV-like protein 1 OS=Homo sapiens OX=9606 GN=ELAVL1 PE=1 SV=2 && PF00076:RNA recognition motif. (a.k.a. RRM, RBD, or RNP domain)
ENSFCAG00000007627	217.377	555.012	-1.35494	2.11931e-71	3.69937e-70	DVL1	- && sp|P51141|DVL1_MOUSE Segment polarity protein dishevelled homolog DVL-1 OS=Mus musculus OX=10090 GN=Dvl1 PE=1 SV=2 && PF00778:DIX domain|PF02377:Dishevelled specific domain|PF00595:PDZ domain|PF12316:Segment polarity protein dishevelled (Dsh) C terminal|PF00610:Domain found in Dishevelled, Egl-10, and Pleckstrin (DEP)
ENSFCAG00000042806	7.98972	100.743	-3.65971	2.16614e-71	3.77772e-70	ENSFCAG00000042806	- && sp|Q28433|TAP1_GORGO Antigen peptide transporter 1 OS=Gorilla gorilla gorilla OX=9595 GN=TAP1 PE=2 SV=2 && PF00664:ABC transporter transmembrane region|PF00005:ABC transporter
novel.217	1.12678	165.117	-7.16656	3.5387e-71	6.16591e-70	-	- && sp|P11369|LORF2_MOUSE LINE-1 retrotransposable element ORF2 protein OS=Mus musculus OX=10090 GN=Pol PE=1 SV=2 && -
ENSFCAG00000008782	1003.02	351.092	1.51764	3.67822e-71	6.40326e-70	MAP4	- && sp|P36225|MAP4_BOVIN Microtubule-associated protein 4 OS=Bos taurus OX=9913 GN=MAP4 PE=1 SV=1 && PF00418:Tau and MAP protein, tubulin-binding repeat
ENSFCAG00000045565	6.37198	157.139	-4.6306	3.83391e-71	6.66833e-70	TRNP1	- && sp|Q6NT89|TRNP1_HUMAN TMF-regulated nuclear protein 1 OS=Homo sapiens OX=9606 GN=TRNP1 PE=2 SV=2 && -
ENSFCAG00000008785	24.9301	136.137	-2.44096	3.8377e-71	6.66895e-70	CDC25A	- && sp|A7MBD1|MPIP1_BOVIN M-phase inducer phosphatase 1 OS=Bos taurus OX=9913 GN=CDC25A PE=2 SV=1 && PF06617:M-phase inducer phosphatase|PF00581:Rhodanese-like domain
ENSFCAG00000042678	91.8575	300.881	-1.71541	3.93693e-71	6.83528e-70	CREBZF	- && sp|Q9NS37|ZHANG_HUMAN CREB/ATF bZIP transcription factor OS=Homo sapiens OX=9606 GN=CREBZF PE=1 SV=2 && PF00170:bZIP transcription factor
ENSFCAG00000022752	239.407	567.113	-1.24243	4.08789e-71	7.09102e-70	THG1L	- && sp|Q05B50|THG1_BOVIN Probable tRNA(His) guanylyltransferase OS=Bos taurus OX=9913 GN=THG1L PE=2 SV=1 && PF14413:Thg1 C terminal domain|PF04446:tRNAHis guanylyltransferase
ENSFCAG00000003989	1856.02	832.089	1.15674	9.10483e-71	1.57795e-69	DHCR24	- && sp|Q15392|DHC24_HUMAN Delta(24)-sterol reductase OS=Homo sapiens OX=9606 GN=DHCR24 PE=1 SV=2 && PF01565:FAD binding domain
ENSFCAG00000010887	148.337	494.822	-1.73552	9.28716e-71	1.60812e-69	NEURL4	- && sp|Q96JN8|NEUL4_HUMAN Neuralized-like protein 4 OS=Homo sapiens OX=9606 GN=NEURL4 PE=1 SV=2 && PF07177:Neuralized
ENSFCAG00000008222	2771.33	869.996	1.67435	9.49332e-71	1.64235e-69	RPN1	- && sp|E2RQ08|RPN1_CANLF Dolichyl-diphosphooligosaccharide--protein glycosyltransferase subunit 1 OS=Canis lupus familiaris OX=9615 GN=RPN1 PE=1 SV=1 && PF04597:Ribophorin I
ENSFCAG00000008554	495.045	120.763	2.03678	9.77888e-71	1.69025e-69	HGF	- && sp|Q9BH09|HGF_FELCA Hepatocyte growth factor OS=Felis catus OX=9685 GN=HGF PE=2 SV=1 && PF00051:Kringle domain|PF00089:Trypsin|PF00024:PAN domain
ENSFCAG00000009913	11.7661	108.425	-3.2054	1.14449e-70	1.97646e-69	MPP3	- && sp|Q13368|MPP3_HUMAN MAGUK p55 subfamily member 3 OS=Homo sapiens OX=9606 GN=MPP3 PE=1 SV=2 && PF02828:L27 domain|PF00595:PDZ domain|PF00625:Guanylate kinase
ENSFCAG00000051534	599.003	97.6783	2.60534	1.22197e-70	2.10838e-69	CENPF	- && sp|P49454|CENPF_HUMAN Centromere protein F OS=Homo sapiens OX=9606 GN=CENPF PE=1 SV=3 && PF10473:Leucine-rich repeats of kinetochore protein Cenp-F/LEK1|PF10481:Cenp-F N-terminal domain|PF10490:Rb-binding domain of kinetochore protein Cenp-F/LEK1
ENSFCAG00000026427	109.067	329.538	-1.59843	1.2761e-70	2.19983e-69	PCGF6	- && sp|Q9BYE7|PCGF6_HUMAN Polycomb group RING finger protein 6 OS=Homo sapiens OX=9606 GN=PCGF6 PE=1 SV=2 && PF13923:Zinc finger, C3HC4 type (RING finger)
ENSFCAG00000001056	104.99	302.946	-1.53019	1.54056e-70	2.65338e-69	CABLES2	- && sp|Q8K3M5|CABL2_MOUSE CDK5 and ABL1 enzyme substrate 2 OS=Mus musculus OX=10090 GN=Cables2 PE=1 SV=2 && PF00134:Cyclin, N-terminal domain
ENSFCAG00000009258	1592.54	421.284	1.92552	2.17256e-70	3.73857e-69	PDIA6	- && sp|Q922R8|PDIA6_MOUSE Protein disulfide-isomerase A6 OS=Mus musculus OX=10090 GN=Pdia6 PE=1 SV=3 && -
ENSFCAG00000004683	767.05	312.312	1.29784	2.33266e-70	4.01053e-69	WASHC5	- && sp|Q5R5P0|WASC5_PONAB WASH complex subunit 5 OS=Pongo abelii OX=9601 GN=WASHC5 PE=2 SV=1 && PF10266:Hereditary spastic paraplegia protein strumpellin
ENSFCAG00000002309	1213.96	542.157	1.15784	2.51686e-70	4.32339e-69	ACSS2	- && sp|Q9NR19|ACSA_HUMAN Acetyl-coenzyme A synthetase, cytoplasmic OS=Homo sapiens OX=9606 GN=ACSS2 PE=1 SV=1 && PF00501:AMP-binding enzyme|PF16177:Acetyl-coenzyme A synthetase N-terminus|PF13193:AMP-binding enzyme C-terminal domain
ENSFCAG00000003637	1418.6	2845.1	-1.00392	3.74228e-70	6.42271e-69	CCNI	- && sp|Q14094|CCNI_HUMAN Cyclin-I OS=Homo sapiens OX=9606 GN=CCNI PE=1 SV=1 && PF00134:Cyclin, N-terminal domain
ENSFCAG00000000802	720.394	253.501	1.51405	5.72782e-70	9.81306e-69	EIF4G3	- && sp|O43432|IF4G3_HUMAN Eukaryotic translation initiation factor 4 gamma 3 OS=Homo sapiens OX=9606 GN=EIF4G3 PE=1 SV=2 && PF02847:MA3 domain|PF02020:eIF4-gamma/eIF5/eIF2-epsilon|PF02854:MIF4G domain
ENSFCAG00000007854	1229.01	590.137	1.05359	6.77613e-70	1.15988e-68	YWHAQ	- && sp|Q3SZI4|1433T_BOVIN 14-3-3 protein theta OS=Bos taurus OX=9913 GN=YWHAQ PE=1 SV=1 && PF00244:14-3-3 protein
ENSFCAG00000041201	3.13981	120.814	-5.28245	7.80551e-70	1.33491e-68	ENSFCAG00000041201	- && - && -
ENSFCAG00000009029	597.078	1223.32	-1.03493	7.90357e-70	1.35049e-68	TOP1	- && sp|Q07050|TOP1_CRIGR DNA topoisomerase 1 OS=Cricetulus griseus OX=10029 GN=TOP1 PE=2 SV=1 && PF01028:Eukaryotic DNA topoisomerase I, catalytic core|PF02919:Eukaryotic DNA topoisomerase I, DNA binding fragment|PF14370:C-terminal topoisomerase domain
ENSFCAG00000022888	697.925	223.354	1.63661	1.21176e-69	2.06873e-68	ATP5PD	- && sp|P13620|ATP5H_BOVIN ATP synthase subunit d, mitochondrial OS=Bos taurus OX=9913 GN=ATP5PD PE=1 SV=2 && PF05873:ATP synthase D chain, mitochondrial (ATP5H)
ENSFCAG00000010216	497.528	1159.62	-1.22203	1.29578e-69	2.21022e-68	CD2BP2	- && sp|Q9CWK3|CD2B2_MOUSE CD2 antigen cytoplasmic tail-binding protein 2 OS=Mus musculus OX=10090 GN=Cd2bp2 PE=1 SV=1 && PF02213:GYF domain
ENSFCAG00000023609	12.9847	115.874	-3.15604	1.36658e-69	2.32894e-68	LY6G5B	- && sp|Q8NDX9|LY65B_HUMAN Lymphocyte antigen 6 complex locus protein G5b OS=Homo sapiens OX=9606 GN=LY6G5B PE=1 SV=1 && -
ENSFCAG00000005551	343.029	847.808	-1.30503	1.41708e-69	2.41289e-68	TFAP2C	- && sp|Q92754|AP2C_HUMAN Transcription factor AP-2 gamma OS=Homo sapiens OX=9606 GN=TFAP2C PE=1 SV=1 && PF03299:Transcription factor AP-2
ENSFCAG00000000573	495.595	1012.6	-1.03506	1.64479e-69	2.79816e-68	PSMD6	- && sp|Q15008|PSMD6_HUMAN 26S proteasome non-ATPase regulatory subunit 6 OS=Homo sapiens OX=9606 GN=PSMD6 PE=1 SV=1 && PF01399:PCI domain|PF10602:26S proteasome subunit RPN7
ENSFCAG00000004593	629.09	196.89	1.68581	1.88254e-69	3.19982e-68	DYNC1I2	- && sp|Q13409|DC1I2_HUMAN Cytoplasmic dynein 1 intermediate chain 2 OS=Homo sapiens OX=9606 GN=DYNC1I2 PE=1 SV=3 && PF11540:Cytoplasmic dynein 1 intermediate chain 2
ENSFCAG00000036528	0.621352	182.674	-8.17876	2.17816e-69	3.69906e-68	SNORD24	- && - && -
ENSFCAG00000004880	735.594	233.519	1.65284	2.95573e-69	5.01082e-68	ADD3	- && sp|Q9UEY8|ADDG_HUMAN Gamma-adducin OS=Homo sapiens OX=9606 GN=ADD3 PE=1 SV=1 && PF00596:Class II Aldolase and Adducin N-terminal domain
ENSFCAG00000002313	494.125	110.306	2.15923	3.63685e-69	6.16013e-68	EDEM2	- && sp|Q9BV94|EDEM2_HUMAN ER degradation-enhancing alpha-mannosidase-like protein 2 OS=Homo sapiens OX=9606 GN=EDEM2 PE=1 SV=2 && PF01532:Glycosyl hydrolase family 47
ENSFCAG00000009461	198.204	471.206	-1.24729	3.75227e-69	6.35009e-68	SMARCD1	- && sp|Q96GM5|SMRD1_HUMAN SWI/SNF-related matrix-associated actin-dependent regulator of chromatin subfamily D member 1 OS=Homo sapiens OX=9606 GN=SMARCD1 PE=1 SV=2 && PF02201:SWIB/MDM2 domain
ENSFCAG00000005568	98.4144	317.418	-1.69349	5.05921e-69	8.54698e-68	RFX5	- && sp|P48382|RFX5_HUMAN DNA-binding protein RFX5 OS=Homo sapiens OX=9606 GN=RFX5 PE=1 SV=1 && PF14621:RFX5 DNA-binding domain|PF02257:RFX DNA-binding domain|PF18326:RFX5 N-terminal domain
ENSFCAG00000030618	44.8907	186.296	-2.04928	5.36926e-69	9.06289e-68	TRMT13	- && sp|Q8BYH3|TRM13_MOUSE tRNA:m(4)X modification enzyme TRM13 homolog OS=Mus musculus OX=10090 GN=Trmt13 PE=2 SV=1 && PF05253:U11-48K-like CHHC zinc finger|PF11722:CCCH zinc finger in TRM13 protein|PF05206:Methyltransferase TRM13
ENSFCAG00000023875	39.7187	167.742	-2.07911	5.58658e-69	9.42154e-68	HHEX	- && sp|Q03014|HHEX_HUMAN Hematopoietically-expressed homeobox protein HHEX OS=Homo sapiens OX=9606 GN=HHEX PE=1 SV=1 && PF00046:Homeodomain
ENSFCAG00000049867	3.3483	78.1774	-4.56215	5.89579e-69	9.93438e-68	ENSFCAG00000049867	- && - && -
ENSFCAG00000028734	561.93	149.708	1.91108	6.59347e-69	1.11003e-67	KITLG	- && sp|P79169|SCF_FELCA Kit ligand OS=Felis catus OX=9685 GN=KITLG PE=2 SV=1 && PF02404:Stem cell factor
ENSFCAG00000011013	18.58	120.387	-2.69983	7.03193e-69	1.18283e-67	ENSFCAG00000011013	- && sp|P61285|DYL1_BOVIN Dynein light chain 1, cytoplasmic OS=Bos taurus OX=9913 GN=DYNLL1 PE=1 SV=1 && PF01221:Dynein light chain type 1
ENSFCAG00000019139	374.512	1155.16	-1.62425	7.09644e-69	1.19264e-67	ADAMTS7	- && sp|Q9UKP4|ATS7_HUMAN A disintegrin and metalloproteinase with thrombospondin motifs 7 OS=Homo sapiens OX=9606 GN=ADAMTS7 PE=1 SV=2 && PF01562:Reprolysin family propeptide|PF00090:Thrombospondin type 1 domain|PF17771:ADAM cysteine-rich domain|PF05986:ADAM-TS Spacer 1|PF01421:Reprolysin (M12B) family zinc metalloprotease
ENSFCAG00000033254	0.75038	123.655	-7.36993	1.12275e-68	1.88528e-67	ENSFCAG00000033254	- && - && -
ENSFCAG00000036661	251.126	579.685	-1.2129	1.30145e-68	2.18347e-67	ENSFCAG00000036661	- && sp|Q9NTK5|OLA1_HUMAN Obg-like ATPase 1 OS=Homo sapiens OX=9606 GN=OLA1 PE=1 SV=2 && PF01926:50S ribosome-binding GTPase|PF06071:Protein of unknown function (DUF933)
ENSFCAG00000018808	160.227	474.712	-1.56539	1.50144e-68	2.51683e-67	POLRMT	- && sp|O00411|RPOM_HUMAN DNA-directed RNA polymerase, mitochondrial OS=Homo sapiens OX=9606 GN=POLRMT PE=1 SV=2 && PF14700:DNA-directed RNA polymerase N-terminal|PF00940:DNA-dependent RNA polymerase
ENSFCAG00000006074	202.398	557.298	-1.46071	1.65906e-68	2.77864e-67	IRF3	- && sp|Q14653|IRF3_HUMAN Interferon regulatory factor 3 OS=Homo sapiens OX=9606 GN=IRF3 PE=1 SV=1 && PF00605:Interferon regulatory factor transcription factor|PF10401:Interferon-regulatory factor 3
ENSFCAG00000036658	663.032	178.51	1.89684	1.73998e-68	2.91165e-67	ENSFCAG00000036658	- && sp|Q9H0U4|RAB1B_HUMAN Ras-related protein Rab-1B OS=Homo sapiens OX=9606 GN=RAB1B PE=1 SV=1 && PF00071:Ras family
ENSFCAG00000006641	794.391	1674.91	-1.07701	1.75751e-68	2.93846e-67	AJUBA	- && sp|E1BKA3|AJUBA_BOVIN LIM domain-containing protein ajuba OS=Bos taurus OX=9913 GN=AJUBA PE=3 SV=1 && PF00412:LIM domain
novel.336	10.0454	97.1977	-3.26428	1.76273e-68	2.94465e-67	-	- && - && -
ENSFCAG00000022438	646.442	152.2	2.07817	2.07742e-68	3.46439e-67	DCN	- && sp|Q29393|PGS2_CANLF Decorin OS=Canis lupus familiaris OX=9615 GN=DCN PE=2 SV=2 && PF13855:Leucine rich repeat|PF01462:Leucine rich repeat N-terminal domain
ENSFCAG00000005592	277.656	585.394	-1.06895	2.23671e-68	3.72683e-67	GMPR2	- && sp|Q32L93|GMPR2_BOVIN GMP reductase 2 OS=Bos taurus OX=9913 GN=GMPR2 PE=2 SV=1 && PF00478:IMP dehydrogenase / GMP reductase domain
ENSFCAG00000043990	415.824	1024.23	-1.30302	2.25116e-68	3.7477e-67	MIDN	- && sp|D4AE48|MIDN_RAT Midnolin OS=Rattus norvegicus OX=10116 GN=Midn PE=1 SV=1 && -
ENSFCAG00000003632	273.07	585.285	-1.10293	2.91215e-68	4.84395e-67	HMGXB3	- && sp|Q12766|HMGX3_HUMAN HMG domain-containing protein 3 OS=Homo sapiens OX=9606 GN=HMGXB3 PE=2 SV=2 && PF18717:CxC4 like cysteine cluster associated with KDZ transposases|PF09011:HMG-box domain
ENSFCAG00000008318	94.8209	357.86	-1.92003	4.54802e-68	7.55851e-67	CIAO3	- && sp|A4FV58|CIAO3_BOVIN Cytosolic iron-sulfur assembly component 3 OS=Bos taurus OX=9913 GN=CIAO3 PE=2 SV=2 && PF02906:Iron only hydrogenase large subunit, C-terminal domain|PF02256:Iron hydrogenase small subunit
ENSFCAG00000009530	517.298	140.383	1.87235	4.71902e-68	7.836e-67	CD47	- && sp|Q9GKE8|CD47_PIG Leukocyte surface antigen CD47 OS=Sus scrofa OX=9823 GN=CD47 PE=1 SV=1 && PF04549:CD47 transmembrane region|PF08204:CD47 immunoglobulin-like domain
ENSFCAG00000004898	679.089	215.646	1.66465	6.50151e-68	1.07866e-66	KANK2	- && sp|Q63ZY3|KANK2_HUMAN KN motif and ankyrin repeat domain-containing protein 2 OS=Homo sapiens OX=9606 GN=KANK2 PE=1 SV=1 && PF12796:Ankyrin repeats (3 copies)|PF12075:KN motif
ENSFCAG00000025976	851.981	364.497	1.22643	8.32906e-68	1.38069e-66	ENSFCAG00000025976	- && sp|P61223|RAP1B_BOVIN Ras-related protein Rap-1b OS=Bos taurus OX=9913 GN=RAP1B PE=2 SV=1 && PF00071:Ras family
ENSFCAG00000026039	41.2473	182.853	-2.15314	9.35762e-68	1.54987e-66	WNK4	- && sp|Q80UE6|WNK4_MOUSE Serine/threonine-protein kinase WNK4 OS=Mus musculus OX=10090 GN=Wnk4 PE=1 SV=1 && PF00069:Protein kinase domain|PF12202:Oxidative-stress-responsive kinase 1 C-terminal domain
ENSFCAG00000029038	324.327	653.989	-1.01632	1.14537e-67	1.89542e-66	CXCL16	- && sp|Q9H2A7|CXL16_HUMAN C-X-C motif chemokine 16 OS=Homo sapiens OX=9606 GN=CXCL16 PE=2 SV=4 && -
ENSFCAG00000041278	3.07613	76.2186	-4.64557	1.92742e-67	3.18689e-66	ENSFCAG00000041278	- && - && -
ENSFCAG00000010165	378.32	1201.13	-1.66477	2.35745e-67	3.89461e-66	SPEN	- && sp|Q96T58|MINT_HUMAN Msx2-interacting protein OS=Homo sapiens OX=9606 GN=SPEN PE=1 SV=1 && PF00076:RNA recognition motif. (a.k.a. RRM, RBD, or RNP domain)|PF07744:SPOC domain
ENSFCAG00000003187	66.5998	278.208	-2.06536	2.71776e-67	4.48604e-66	ENSFCAG00000003187	- && sp|Q9N0F3|SYSM_BOVIN Serine--tRNA ligase, mitochondrial OS=Bos taurus OX=9913 GN=SARS2 PE=1 SV=1 && PF00587:tRNA synthetase class II core domain (G, H, P, S and T)
ENSFCAG00000007873	152.117	428.536	-1.49385	4.7013e-67	7.74698e-66	TRAPPC14	- && sp|Q8WVR3|TPC14_HUMAN Trafficking protein particle complex subunit 14 OS=Homo sapiens OX=9606 GN=TRAPPC14 PE=1 SV=2 && PF15806:Domain of unknown function (DUF4707)
ENSFCAG00000028016	646.419	1455.12	-1.1704	5.14661e-67	8.47358e-66	KLF4	- && sp|Q60793|KLF4_MOUSE Krueppel-like factor 4 OS=Mus musculus OX=10090 GN=Klf4 PE=1 SV=3 && -
ENSFCAG00000045595	122.616	584.508	-2.25179	5.8558e-67	9.62492e-66	RASL11B	- && sp|Q5E9J3|RSLBB_BOVIN Ras-like protein family member 11B OS=Bos taurus OX=9913 GN=RASL11B PE=2 SV=1 && PF00071:Ras family
ENSFCAG00000007186	10916.5	3972.74	1.45727	8.27955e-67	1.35972e-65	ACTA2	- && sp|P62739|ACTA_BOVIN Actin, aortic smooth muscle OS=Bos taurus OX=9913 GN=ACTA2 PE=1 SV=1 && PF00022:Actin
ENSFCAG00000010780	42.9638	214.794	-2.32344	9.3693e-67	1.53739e-65	PUS1	- && sp|Q9WU56|TRUA_MOUSE tRNA pseudouridine synthase A OS=Mus musculus OX=10090 GN=Pus1 PE=1 SV=2 && -
ENSFCAG00000002146	180.727	423.653	-1.22738	9.59155e-67	1.57253e-65	KAT2A	- && sp|Q92830|KAT2A_HUMAN Histone acetyltransferase KAT2A OS=Homo sapiens OX=9606 GN=KAT2A PE=1 SV=3 && PF00439:Bromodomain|PF00583:Acetyltransferase (GNAT) family|PF06466:PCAF (P300/CBP-associated factor) N-terminal domain
ENSFCAG00000034421	0.573245	169.21	-8.20209	1.0518e-66	1.72297e-65	SNORD24	- && - && -
ENSFCAG00000037405	594.255	211.789	1.49169	1.27402e-66	2.08523e-65	NIPA2	- && sp|Q8N8Q9|NIPA2_HUMAN Magnesium transporter NIPA2 OS=Homo sapiens OX=9606 GN=NIPA2 PE=2 SV=1 && PF05653:Magnesium transporter NIPA
ENSFCAG00000005027	1153.95	449.127	1.36512	1.71074e-66	2.79767e-65	FZD6	- && sp|Q8WMU5|FZD6_CANLF Frizzled-6 OS=Canis lupus familiaris OX=9615 GN=FZD6 PE=2 SV=1 && PF01392:Fz domain|PF01534:Frizzled/Smoothened family membrane region
ENSFCAG00000011910	164.239	431	-1.38892	2.01897e-66	3.29618e-65	HDAC10	- && sp|Q969S8|HDA10_HUMAN Polyamine deacetylase HDAC10 OS=Homo sapiens OX=9606 GN=HDAC10 PE=1 SV=1 && PF00850:Histone deacetylase domain
ENSFCAG00000034954	861.062	364.307	1.23051	2.06078e-66	3.36161e-65	ENSFCAG00000034954	- && sp|P51122|AN32A_BOVIN Acidic leucine-rich nuclear phosphoprotein 32 family member A OS=Bos taurus OX=9913 GN=ANP32A PE=1 SV=2 && PF14580:Leucine-rich repeat
ENSFCAG00000023712	104.892	327.524	-1.64465	2.88964e-66	4.70972e-65	TSEN54	- && sp|Q7Z6J9|SEN54_HUMAN tRNA-splicing endonuclease subunit Sen54 OS=Homo sapiens OX=9606 GN=TSEN54 PE=1 SV=3 && PF12928:tRNA-splicing endonuclease subunit sen54 N-term
ENSFCAG00000035142	0.630232	148.346	-7.87696	2.90175e-66	4.72551e-65	SNORD73	- && - && -
ENSFCAG00000043515	617.015	171.933	1.85219	4.03377e-66	6.56349e-65	IRF2BPL	- && sp|Q9H1B7|I2BPL_HUMAN Probable E3 ubiquitin-protein ligase IRF2BPL OS=Homo sapiens OX=9606 GN=IRF2BPL PE=1 SV=1 && PF11261:Interferon regulatory factor 2-binding protein zinc finger
ENSFCAG00000011245	846.269	344.246	1.29154	4.50529e-66	7.32459e-65	SEC13	- && sp|P55735|SEC13_HUMAN Protein SEC13 homolog OS=Homo sapiens OX=9606 GN=SEC13 PE=1 SV=3 && -
ENSFCAG00000008784	679.763	219.435	1.62087	5.38605e-66	8.74919e-65	CDC42BPA	- && sp|O54874|MRCKA_RAT Serine/threonine-protein kinase MRCK alpha OS=Rattus norvegicus OX=10116 GN=Cdc42bpa PE=1 SV=1 && PF08826:DMPK coiled coil domain like|PF15796:KELK-motif containing domain of MRCK Ser/Thr protein kinase|PF00069:Protein kinase domain|PF00780:CNH domain|PF00130:Phorbol esters/diacylglycerol binding domain (C1 domain)
ENSFCAG00000015377	753.664	290.261	1.37779	6.96726e-66	1.13083e-64	EML4	- && sp|Q3UMY5|EMAL4_MOUSE Echinoderm microtubule-associated protein-like 4 OS=Mus musculus OX=10090 GN=Eml4 PE=1 SV=1 && PF03451:HELP motif
ENSFCAG00000033677	1009	301.313	1.73226	8.15169e-66	1.32196e-64	CAVIN3	- && sp|A4FV37|CAVN3_BOVIN Caveolae-associated protein 3 OS=Bos taurus OX=9913 GN=CAVIN3 PE=2 SV=1 && PF15237:PTRF/SDPR family
ENSFCAG00000042066	100.684	314.353	-1.64515	1.01383e-65	1.64276e-64	ENSFCAG00000042066	- && sp|O15061|SYNEM_HUMAN Synemin OS=Homo sapiens OX=9606 GN=SYNM PE=1 SV=2 && PF00038:Intermediate filament protein
ENSFCAG00000031543	673.196	1569.27	-1.22267	1.04224e-65	1.68738e-64	HSPB1	- && sp|Q5S1U1|HSPB1_PIG Heat shock protein beta-1 OS=Sus scrofa OX=9823 GN=HSPB1 PE=2 SV=1 && PF00011:Hsp20/alpha crystallin family
ENSFCAG00000041077	431.058	97.4194	2.14678	1.16744e-65	1.88695e-64	FAM98B	- && sp|Q52LJ0|FA98B_HUMAN Protein FAM98B OS=Homo sapiens OX=9606 GN=FAM98B PE=1 SV=2 && PF10239:Protein of unknown function (DUF2465)
ENSFCAG00000031271	504.209	1178.42	-1.22515	1.45534e-65	2.34837e-64	BTBD2	- && sp|Q9BX70|BTBD2_HUMAN BTB/POZ domain-containing protein 2 OS=Homo sapiens OX=9606 GN=BTBD2 PE=1 SV=1 && PF07707:BTB And C-terminal Kelch|PF00651:BTB/POZ domain|PF08005:PHR domain
ENSFCAG00000026076	469.153	107.851	2.13535	1.55977e-65	2.51478e-64	DNAJC10	- && sp|Q8IXB1|DJC10_HUMAN DnaJ homolog subfamily C member 10 OS=Homo sapiens OX=9606 GN=DNAJC10 PE=1 SV=2 && -
ENSFCAG00000000923	137.591	371.393	-1.43052	1.67928e-65	2.70523e-64	PRKAB1	- && sp|Q5BIS9|AAKB1_BOVIN 5'-AMP-activated protein kinase subunit beta-1 OS=Bos taurus OX=9913 GN=PRKAB1 PE=2 SV=3 && -
ENSFCAG00000025050	439.435	90.8368	2.26648	1.99913e-65	3.21783e-64	FZD2	- && sp|Q14332|FZD2_HUMAN Frizzled-2 OS=Homo sapiens OX=9606 GN=FZD2 PE=1 SV=1 && PF01534:Frizzled/Smoothened family membrane region|PF01392:Fz domain
ENSFCAG00000025370	2283.17	6488.18	-1.50684	2.07011e-65	3.32931e-64	FOS	- && sp|Q8HZP6|FOS_FELCA Proto-oncogene c-Fos OS=Felis catus OX=9685 GN=FOS PE=2 SV=1 && PF00170:bZIP transcription factor
ENSFCAG00000013666	67.6794	240.059	-1.82432	2.08832e-65	3.35582e-64	CCDC86	- && sp|Q2TBX7|CCD86_BOVIN Coiled-coil domain-containing protein 86 OS=Bos taurus OX=9913 GN=CCDC86 PE=2 SV=1 && PF03879:Cgr1 family
ENSFCAG00000010500	62.9334	429.15	-2.76926	2.15498e-65	3.46008e-64	MYLIP	- && sp|Q8WY64|MYLIP_HUMAN E3 ubiquitin-protein ligase MYLIP OS=Homo sapiens OX=9606 GN=MYLIP PE=1 SV=2 && -
novel.173	18.8581	149.273	-2.97599	3.21679e-65	5.16068e-64	-	- && - && -
ENSFCAG00000038953	189.115	442.824	-1.22923	4.28247e-65	6.86466e-64	ENSFCAG00000038953	- && sp|Q5D1Z3|NOL12_RAT Nucleolar protein 12 OS=Rattus norvegicus OX=10116 GN=Nol12 PE=2 SV=1 && PF09805:Nucleolar protein 12 (25kDa)
ENSFCAG00000027723	14.7213	175.409	-3.57192	5.07526e-65	8.12879e-64	MROH6	- && sp|A6NGR9|MROH6_HUMAN Maestro heat-like repeat-containing protein family member 6 OS=Homo sapiens OX=9606 GN=MROH6 PE=4 SV=2 && -
ENSFCAG00000007834	1183.38	472.767	1.32917	5.74639e-65	9.19612e-64	KTN1	- && sp|Q86UP2|KTN1_HUMAN Kinectin OS=Homo sapiens OX=9606 GN=KTN1 PE=1 SV=1 && PF05104:Ribosome receptor lysine/proline rich region
ENSFCAG00000008706	714.443	243.777	1.53709	5.82042e-65	9.30693e-64	PLS3	- && sp|P13797|PLST_HUMAN Plastin-3 OS=Homo sapiens OX=9606 GN=PLS3 PE=1 SV=4 && PF13499:EF-hand domain pair|PF00307:Calponin homology (CH) domain
ENSFCAG00000027730	587.246	213.481	1.46108	7.50063e-65	1.19789e-63	PDE4D	- && sp|Q01063|PDE4D_MOUSE cAMP-specific 3',5'-cyclic phosphodiesterase 4D OS=Mus musculus OX=10090 GN=Pde4d PE=1 SV=2 && PF00233:3'5'-cyclic nucleotide phosphodiesterase|PF18100:Phosphodiesterase 4 upstream conserved regions (UCR)
ENSFCAG00000002820	446.714	964.074	-1.1102	7.50378e-65	1.19789e-63	TOMM22	- && sp|A6QPI6|TOM22_BOVIN Mitochondrial import receptor subunit TOM22 homolog OS=Bos taurus OX=9913 GN=TOMM22 PE=2 SV=1 && PF04281:Mitochondrial import receptor subunit Tom22
ENSFCAG00000004771	33.7912	219.037	-2.69465	7.86019e-65	1.25376e-63	ENSFCAG00000004771	- && sp|Q9Y468|LMBL1_HUMAN Lethal(3)malignant brain tumor-like protein 1 OS=Homo sapiens OX=9606 GN=L3MBTL1 PE=1 SV=4 && PF00536:SAM domain (Sterile alpha motif)|PF01530:Zinc finger, C2HC type|PF02820:mbt repeat
ENSFCAG00000036068	1.11443	83.432	-6.2403	9.05917e-65	1.44382e-63	SNORD81	- && - && -
ENSFCAG00000001556	1278.57	475.032	1.43027	1.2936e-64	2.06e-63	APP	- && sp|P79307|A4_PIG Amyloid-beta A4 protein OS=Sus scrofa OX=9823 GN=APP PE=2 SV=2 && PF10515:Beta-amyloid precursor protein C-terminus|PF00014:Kunitz/Bovine pancreatic trypsin inhibitor domain|PF12924:Copper-binding of amyloid precursor, CuBD|PF02177:Amyloid A4 N-terminal heparin-binding|PF12925:E2 domain of amyloid precursor protein|PF03494:Beta-amyloid peptide (beta-APP)
ENSFCAG00000023518	936.901	409.122	1.18699	1.39312e-64	2.21667e-63	ANXA11	- && sp|P97384|ANX11_MOUSE Annexin A11 OS=Mus musculus OX=10090 GN=Anxa11 PE=1 SV=2 && PF00191:Annexin
ENSFCAG00000003880	655.436	219.162	1.58704	1.39431e-64	2.21675e-63	ENSFCAG00000003880	- && sp|P05106|ITB3_HUMAN Integrin beta-3 OS=Homo sapiens OX=9606 GN=ITGB3 PE=1 SV=2 && PF08725:Integrin beta cytoplasmic domain|PF00362:Integrin beta chain VWA domain|PF18372:Integrin beta epidermal growth factor like domain 1|PF17205:Integrin plexin domain|PF07965:Integrin beta tail domain
ENSFCAG00000011481	1334.87	476.815	1.48793	1.77998e-64	2.82759e-63	PAPPA	- && sp|Q13219|PAPP1_HUMAN Pappalysin-1 OS=Homo sapiens OX=9606 GN=PAPPA PE=1 SV=3 && PF00084:Sushi repeat (SCR repeat)|PF05572:Pregnancy-associated plasma protein-A|PF13385:Concanavalin A-like lectin/glucanases superfamily
ENSFCAG00000008859	69.354	235.76	-1.75574	2.20731e-64	3.50357e-63	TUT1	- && sp|D2HS90|STPAP_AILME Speckle targeted PIP5K1A-regulated poly(A) polymerase OS=Ailuropoda melanoleuca OX=9646 GN=TUT1 PE=3 SV=1 && PF03828:Cid1 family poly A polymerase|PF00076:RNA recognition motif. (a.k.a. RRM, RBD, or RNP domain)
novel.69	561.158	176.535	1.66758	2.59277e-64	4.11203e-63	-	- && - && -
ENSFCAG00000010783	56.2972	211.423	-1.91107	4.37522e-64	6.93326e-63	NOC4L	- && sp|Q9BVI4|NOC4L_HUMAN Nucleolar complex protein 4 homolog OS=Homo sapiens OX=9606 GN=NOC4L PE=1 SV=1 && -
ENSFCAG00000007574	42.7164	238.052	-2.48294	4.99222e-64	7.90455e-63	TEPSIN	- && sp|G3V8Y7|AP4AT_RAT AP-4 complex accessory subunit Tepsin OS=Rattus norvegicus OX=10116 GN=Tepsin PE=1 SV=1 && -
ENSFCAG00000014785	1666.94	676.064	1.30292	5.21851e-64	8.25613e-63	COL4A2	- && sp|P08572|CO4A2_HUMAN Collagen alpha-2(IV) chain OS=Homo sapiens OX=9606 GN=COL4A2 PE=1 SV=4 && PF01391:Collagen triple helix repeat (20 copies)|PF01413:C-terminal tandem repeated domain in type 4 procollagen
ENSFCAG00000008410	224.23	779.671	-1.79883	5.24673e-64	8.29401e-63	GABARAPL2	- && sp|P60519|GBRL2_BOVIN Gamma-aminobutyric acid receptor-associated protein-like 2 OS=Bos taurus OX=9913 GN=GABARAPL2 PE=1 SV=1 && PF02991:Autophagy protein Atg8 ubiquitin like
ENSFCAG00000005305	82.3243	372.313	-2.17522	5.32517e-64	8.41117e-63	ABL2	- && sp|P42684|ABL2_HUMAN Tyrosine-protein kinase ABL2 OS=Homo sapiens OX=9606 GN=ABL2 PE=1 SV=1 && PF00018:SH3 domain|PF08919:F-actin binding|PF00017:SH2 domain|PF07714:Protein tyrosine kinase
ENSFCAG00000024825	819.387	362.137	1.18555	5.53599e-64	8.73706e-63	LMAN2	- && sp|P49256|LMAN2_CANLF Vesicular integral-membrane protein VIP36 OS=Canis lupus familiaris OX=9615 GN=LMAN2 PE=1 SV=1 && PF03388:Legume-like lectin family
ENSFCAG00000007789	1485.37	736.628	1.0126	5.69418e-64	8.97943e-63	AP2M1	- && sp|Q3ZC13|AP2M1_BOVIN AP-2 complex subunit mu OS=Bos taurus OX=9913 GN=AP2M1 PE=1 SV=1 && PF00928:Adaptor complexes medium subunit family
ENSFCAG00000028164	137.157	428.497	-1.64297	6.2027e-64	9.77341e-63	GLS	- && sp|O94925|GLSK_HUMAN Glutaminase kidney isoform, mitochondrial OS=Homo sapiens OX=9606 GN=GLS PE=1 SV=1 && PF12796:Ankyrin repeats (3 copies)|PF17959:EF-hand domain|PF04960:Glutaminase
ENSFCAG00000037289	0.687166	117.569	-7.41979	6.62359e-64	1.04281e-62	SNORD79	- && - && -
ENSFCAG00000015745	4.82254	71.6046	-3.89391	6.70569e-64	1.05488e-62	TMEM86A	- && sp|Q3MHQ7|TM86A_BOVIN Lysoplasmalogenase-like protein TMEM86A OS=Bos taurus OX=9913 GN=TMEM86A PE=2 SV=1 && PF07947:YhhN family
ENSFCAG00000006533	67.6947	237.98	-1.82244	6.89703e-64	1.08411e-62	TRMU	- && sp|O75648|MTU1_HUMAN Mitochondrial tRNA-specific 2-thiouridylase 1 OS=Homo sapiens OX=9606 GN=TRMU PE=1 SV=2 && PF03054:tRNA methyl transferase
ENSFCAG00000000430	777.528	261.134	1.57871	1.35103e-63	2.1219e-62	ITGA6	- && sp|P23229|ITA6_HUMAN Integrin alpha-6 OS=Homo sapiens OX=9606 GN=ITGA6 PE=1 SV=5 && PF08441:Integrin alpha|PF01839:FG-GAP repeat
ENSFCAG00000038020	0.754337	110.56	-7.212	1.52444e-63	2.39037e-62	ENSFCAG00000038020	- && - && -
ENSFCAG00000005236	674.783	212.824	1.662	2.00982e-63	3.14894e-62	ENSFCAG00000005236	- && sp|O18879|GSTA2_BOVIN Glutathione S-transferase A2 OS=Bos taurus OX=9913 GN=GSTA2 PE=2 SV=4 && PF14497:Glutathione S-transferase, C-terminal domain|PF02798:Glutathione S-transferase, N-terminal domain
ENSFCAG00000043206	673.022	232.624	1.54264	2.24588e-63	3.51594e-62	DAG1	- && sp|Q9TSZ6|DAG1_CANLF Dystroglycan OS=Canis lupus familiaris OX=9615 GN=DAG1 PE=3 SV=1 && PF05454:Dystroglycan (Dystrophin-associated glycoprotein 1)|PF18424:Alpha-Dystroglycan N-terminal domain 2
ENSFCAG00000012729	15.9284	139.749	-3.11923	2.26163e-63	3.53776e-62	ENSFCAG00000012729	- && sp|P13637|AT1A3_HUMAN Sodium/potassium-transporting ATPase subunit alpha-3 OS=Homo sapiens OX=9606 GN=ATP1A3 PE=1 SV=3 && PF00122:E1-E2 ATPase|PF00690:Cation transporter/ATPase, N-terminus|PF00689:Cation transporting ATPase, C-terminus|PF13246:Cation transport ATPase (P-type)
ENSFCAG00000024275	40.7206	194.575	-2.2535	2.33689e-63	3.65254e-62	ORC6	- && sp|Q2HJF3|ORC6_BOVIN Origin recognition complex subunit 6 OS=Bos taurus OX=9913 GN=ORC6 PE=2 SV=1 && PF05460:Origin recognition complex subunit 6 (ORC6)
novel.469	88.4923	322.989	-1.86359	2.37307e-63	3.70611e-62	-	- && sp|P31792|POL_FENV1 Pol polyprotein (Fragment) OS=Feline endogenous virus ECE1 OX=11766 GN=pol PE=3 SV=1 && PF00665:Integrase core domain
ENSFCAG00000052454	0.517051	171.165	-8.37113	2.46864e-63	3.85226e-62	SNORD29	- && - && -
ENSFCAG00000006584	875.895	1760.56	-1.00549	2.90636e-63	4.52805e-62	THBS3	- && sp|P49746|TSP3_HUMAN Thrombospondin-3 OS=Homo sapiens OX=9606 GN=THBS3 PE=1 SV=1 && PF05735:Thrombospondin C-terminal region|PF11598:Cartilage oligomeric matrix protein|PF02412:Thrombospondin type 3 repeat|PF07645:Calcium-binding EGF domain
ENSFCAG00000003793	28.9	180.169	-2.64729	3.33321e-63	5.18891e-62	VPS9D1	- && sp|Q8C190|VP9D1_MOUSE VPS9 domain-containing protein 1 OS=Mus musculus OX=10090 GN=Vps9d1 PE=1 SV=1 && PF02204:Vacuolar sorting protein 9 (VPS9) domain
ENSFCAG00000004599	332.971	748.252	-1.17183	3.93818e-63	6.12578e-62	MFSD10	- && sp|Q0P5M9|MFS10_BOVIN Major facilitator superfamily domain-containing protein 10 OS=Bos taurus OX=9913 GN=MFSD10 PE=2 SV=1 && PF07690:Major Facilitator Superfamily
ENSFCAG00000009459	595.849	196.033	1.60856	4.8828e-63	7.58905e-62	RACGAP1	- && sp|Q9H0H5|RGAP1_HUMAN Rac GTPase-activating protein 1 OS=Homo sapiens OX=9606 GN=RACGAP1 PE=1 SV=1 && PF00620:RhoGAP domain|PF00130:Phorbol esters/diacylglycerol binding domain (C1 domain)
ENSFCAG00000022013	738.358	274.763	1.41519	5.03867e-63	7.82505e-62	SEC22B	- && sp|O08547|SC22B_MOUSE Vesicle-trafficking protein SEC22b OS=Mus musculus OX=10090 GN=Sec22b PE=1 SV=3 && PF13774:Regulated-SNARE-like domain|PF00957:Synaptobrevin
ENSFCAG00000039110	657.293	188.286	1.80164	1.17427e-62	1.81928e-61	FOSL2	- && sp|P15408|FOSL2_HUMAN Fos-related antigen 2 OS=Homo sapiens OX=9606 GN=FOSL2 PE=1 SV=1 && PF00170:bZIP transcription factor
ENSFCAG00000029146	376.914	996.639	-1.40413	1.29143e-62	1.99919e-61	NCLN	- && sp|Q969V3|NCLN_HUMAN Nicalin OS=Homo sapiens OX=9606 GN=NCLN PE=1 SV=2 && -
ENSFCAG00000013144	1926.08	796.77	1.27276	1.45918e-62	2.25708e-61	VAT1	- && sp|Q99536|VAT1_HUMAN Synaptic vesicle membrane protein VAT-1 homolog OS=Homo sapiens OX=9606 GN=VAT1 PE=1 SV=2 && -
ENSFCAG00000022131	120.92	342.707	-1.50988	1.46074e-62	2.25769e-61	RNF168	- && sp|Q0IIM1|RN168_BOVIN E3 ubiquitin-protein ligase RNF168 OS=Bos taurus OX=9913 GN=RNF168 PE=2 SV=2 && PF14447:Prokaryotic RING finger family 4
ENSFCAG00000004853	834.265	384.736	1.1122	1.83829e-62	2.83897e-61	ENSFCAG00000004853	- && sp|Q2KJ93|CDC42_BOVIN Cell division control protein 42 homolog OS=Bos taurus OX=9913 GN=CDC42 PE=1 SV=1 && -
ENSFCAG00000038600	189.407	566.036	-1.57861	1.94672e-62	3.00166e-61	TNFSF9	- && sp|P41273|TNFL9_HUMAN Tumor necrosis factor ligand superfamily member 9 OS=Homo sapiens OX=9606 GN=TNFSF9 PE=1 SV=1 && PF00229:TNF(Tumour Necrosis Factor) family
ENSFCAG00000012137	84.0636	369.931	-2.13189	2.54443e-62	3.92015e-61	KHDC4	- && sp|Q3TCX3|KHDC4_MOUSE KH homology domain-containing protein 4 OS=Mus musculus OX=10090 GN=Khdc4 PE=1 SV=1 && -
ENSFCAG00000018867	515.25	151.946	1.75535	3.21988e-62	4.95687e-61	ENSFCAG00000018867	- && sp|Q9Y4E1|WAC2C_HUMAN WASH complex subunit 2C OS=Homo sapiens OX=9606 GN=WASHC2C PE=1 SV=4 && PF15255:WASH complex subunit CAP-Z interacting, central region
ENSFCAG00000008372	710.794	282.108	1.33367	4.05823e-62	6.23761e-61	DOCK1	- && sp|Q14185|DOCK1_HUMAN Dedicator of cytokinesis protein 1 OS=Homo sapiens OX=9606 GN=DOCK1 PE=1 SV=2 && PF14604:Variant SH3 domain|PF14429:C2 domain in Dock180 and Zizimin proteins|PF06920:Dock homology region 2|PF16172:DOCK N-terminus
ENSFCAG00000010097	30293.5	14822	1.03117	4.10957e-62	6.31152e-61	ENO1	- && sp|Q9XSJ4|ENOA_BOVIN Alpha-enolase OS=Bos taurus OX=9913 GN=ENO1 PE=1 SV=4 && PF00113:Enolase, C-terminal TIM barrel domain|PF03952:Enolase, N-terminal domain
ENSFCAG00000035990	0.538986	156.777	-8.24725	5.21173e-62	7.99791e-61	ENSFCAG00000035990	- && - && -
ENSFCAG00000022573	87.6571	252.829	-1.53461	5.21875e-62	8.00236e-61	TSC22D3	- && sp|Q99576|T22D3_HUMAN TSC22 domain family protein 3 OS=Homo sapiens OX=9606 GN=TSC22D3 PE=1 SV=2 && PF01166:TSC-22/dip/bun family
ENSFCAG00000041491	59.2585	203.33	-1.7768	5.96573e-62	9.14055e-61	ENSFCAG00000041491	- && - && -
ENSFCAG00000033967	0.639827	139.948	-7.7761	6.39881e-62	9.79638e-61	SNORA71	- && - && -
ENSFCAG00000006219	74.4523	236.735	-1.66566	6.59068e-62	1.00822e-60	CHKA	- && sp|P35790|CHKA_HUMAN Choline kinase alpha OS=Homo sapiens OX=9606 GN=CHKA PE=1 SV=3 && -
ENSFCAG00000001624	27.9489	162.274	-2.5402	8.11965e-62	1.24114e-60	CCNE1	- && sp|P24864|CCNE1_HUMAN G1/S-specific cyclin-E1 OS=Homo sapiens OX=9606 GN=CCNE1 PE=1 SV=2 && PF00134:Cyclin, N-terminal domain|PF02984:Cyclin, C-terminal domain
ENSFCAG00000023344	445.384	105.833	2.06276	8.66768e-62	1.32386e-60	NDUFS1	- && sp|P28331|NDUS1_HUMAN NADH-ubiquinone oxidoreductase 75 kDa subunit, mitochondrial OS=Homo sapiens OX=9606 GN=NDUFS1 PE=1 SV=3 && PF09326:NADH-ubiquinone oxidoreductase subunit G, C-terminal|PF10588:NADH-ubiquinone oxidoreductase-G iron-sulfur binding region|PF00384:Molybdopterin oxidoreductase
ENSFCAG00000023964	630.145	206.99	1.61196	9.2196e-62	1.40706e-60	SMC4	- && sp|Q9NTJ3|SMC4_HUMAN Structural maintenance of chromosomes protein 4 OS=Homo sapiens OX=9606 GN=SMC4 PE=1 SV=2 && -
ENSFCAG00000023054	497.928	155.15	1.68669	1.09655e-61	1.6722e-60	EPS8	- && sp|Q5R4H4|EPS8_PONAB Epidermal growth factor receptor kinase substrate 8 OS=Pongo abelii OX=9601 GN=EPS8 PE=2 SV=2 && PF08416:Phosphotyrosine-binding domain|PF18016:SAM domain (Sterile alpha motif)|PF00018:SH3 domain
ENSFCAG00000003534	448.75	109.609	2.02854	1.09899e-61	1.6746e-60	KLHL5	- && sp|Q96PQ7|KLHL5_HUMAN Kelch-like protein 5 OS=Homo sapiens OX=9606 GN=KLHL5 PE=1 SV=3 && PF01344:Kelch motif|PF07707:BTB And C-terminal Kelch|PF00651:BTB/POZ domain
ENSFCAG00000028965	448.103	907.655	-1.01857	1.26711e-61	1.92775e-60	EMC7	- && sp|Q9NPA0|EMC7_HUMAN ER membrane protein complex subunit 7 OS=Homo sapiens OX=9606 GN=EMC7 PE=1 SV=1 && PF09430:Protein of unknown function (DUF2012)
ENSFCAG00000025788	133.672	366.595	-1.44902	1.34362e-61	2.04255e-60	KRR1	- && sp|Q3B7L9|KRR1_BOVIN KRR1 small subunit processome component homolog OS=Bos taurus OX=9913 GN=KRR1 PE=2 SV=2 && PF17903:Krr1 KH1 domain
ENSFCAG00000013595	700.87	261.47	1.41666	1.42105e-61	2.15857e-60	MCM6	- && sp|Q2KIZ8|MCM6_BOVIN DNA replication licensing factor MCM6 OS=Bos taurus OX=9913 GN=MCM6 PE=2 SV=1 && PF17855:MCM AAA-lid domain|PF00493:MCM P-loop domain|PF17207:MCM OB domain|PF14551:MCM N-terminal domain|PF18263:MCM6 C-terminal winged-helix domain
novel.959	20.3026	164.932	-3.02758	1.84575e-61	2.80151e-60	-	- && - && -
ENSFCAG00000004884	73.1839	244.667	-1.74823	1.93574e-61	2.9358e-60	KRI1	- && sp|Q8N9T8|KRI1_HUMAN Protein KRI1 homolog OS=Homo sapiens OX=9606 GN=KRI1 PE=1 SV=3 && PF12936:KRI1-like family C-terminal|PF05178:KRI1-like family
ENSFCAG00000039246	591.375	216.194	1.44857	2.29026e-61	3.47076e-60	GNAI3	- && sp|P08754|GNAI3_HUMAN Guanine nucleotide-binding protein G(i) subunit alpha-3 OS=Homo sapiens OX=9606 GN=GNAI3 PE=1 SV=3 && PF00503:G-protein alpha subunit
ENSFCAG00000007937	1.90739	68.713	-5.17412	2.35289e-61	3.5629e-60	HOXA1	- && sp|P49639|HXA1_HUMAN Homeobox protein Hox-A1 OS=Homo sapiens OX=9606 GN=HOXA1 PE=1 SV=2 && PF00046:Homeodomain
ENSFCAG00000002195	165.491	526.08	-1.66701	2.42585e-61	3.67051e-60	JAG1	- && sp|P78504|JAG1_HUMAN Protein jagged-1 OS=Homo sapiens OX=9606 GN=JAG1 PE=1 SV=3 && PF00008:EGF-like domain|PF01414:Delta serrate ligand|PF07657:N terminus of Notch ligand
ENSFCAG00000018413	992.635	439.524	1.18239	2.51597e-61	3.80392e-60	NCKAP1	- && sp|Q9Y2A7|NCKP1_HUMAN Nck-associated protein 1 OS=Homo sapiens OX=9606 GN=NCKAP1 PE=1 SV=1 && PF09735:Membrane-associated apoptosis protein
ENSFCAG00000053015	3.95068	70.5062	-4.15969	3.32118e-61	5.01741e-60	ENSFCAG00000053015	- && sp|Q93077|H2A1C_HUMAN Histone H2A type 1-C OS=Homo sapiens OX=9606 GN=H2AC6 PE=1 SV=3 && PF00125:Core histone H2A/H2B/H3/H4|PF16211:C-terminus of histone H2A
ENSFCAG00000042780	0.458808	237.193	-9.01511	3.56637e-61	5.38364e-60	U4	- && - && -
ENSFCAG00000031608	372.803	790.798	-1.08394	4.60355e-61	6.93854e-60	KLF5	- && sp|Q13887|KLF5_HUMAN Krueppel-like factor 5 OS=Homo sapiens OX=9606 GN=KLF5 PE=1 SV=2 && PF00096:Zinc finger, C2H2 type
ENSFCAG00000018828	163.724	476.927	-1.54594	4.82202e-61	7.26219e-60	AP3B2	- && sp|Q9JME5|AP3B2_MOUSE AP-3 complex subunit beta-2 OS=Mus musculus OX=10090 GN=Ap3b2 PE=1 SV=2 && -
ENSFCAG00000028606	610.057	188.646	1.69736	5.06888e-61	7.62805e-60	SSR3	- && sp|Q9DCF9|SSRG_MOUSE Translocon-associated protein subunit gamma OS=Mus musculus OX=10090 GN=Ssr3 PE=1 SV=1 && PF07074:Translocon-associated protein, gamma subunit (TRAP-gamma)
ENSFCAG00000004680	914.508	372.927	1.28706	5.41781e-61	8.14684e-60	DDX1	- && sp|Q4R7L5|DDX1_MACFA ATP-dependent RNA helicase DDX1 OS=Macaca fascicularis OX=9541 GN=DDX1 PE=2 SV=1 && PF00622:SPRY domain|PF00271:Helicase conserved C-terminal domain|PF00270:DEAD/DEAH box helicase
ENSFCAG00000023191	877.535	334.23	1.40168	6.28747e-61	9.44726e-60	VCAN	- && sp|P81282|CSPG2_BOVIN Versican core protein OS=Bos taurus OX=9913 GN=VCAN PE=1 SV=2 && PF00059:Lectin C-type domain|PF00084:Sushi repeat (SCR repeat)|PF00193:Extracellular link domain|PF00008:EGF-like domain
ENSFCAG00000041509	379.483	2104.61	-2.47098	6.34985e-61	9.53361e-60	ENSFCAG00000041509	- && sp|P18077|RL35A_HUMAN 60S ribosomal protein L35a OS=Homo sapiens OX=9606 GN=RPL35A PE=1 SV=2 && PF01247:Ribosomal protein L35Ae
ENSFCAG00000026276	853.023	406.491	1.06906	6.56573e-61	9.85012e-60	PSMA6	- && sp|Q2YDE4|PSA6_BOVIN Proteasome subunit alpha type-6 OS=Bos taurus OX=9913 GN=PSMA6 PE=1 SV=1 && PF10584:Proteasome subunit A N-terminal signature|PF00227:Proteasome subunit
ENSFCAG00000002239	427.791	868.472	-1.02274	1.37322e-60	2.05856e-59	TNFAIP2	- && sp|Q03169|TNAP2_HUMAN Tumor necrosis factor alpha-induced protein 2 OS=Homo sapiens OX=9606 GN=TNFAIP2 PE=1 SV=2 && PF06046:Exocyst complex component Sec6
ENSFCAG00000033440	60.1618	224.417	-1.89797	1.41019e-60	2.11234e-59	ENSFCAG00000033440	- && sp|P17098|ZNF8_HUMAN Zinc finger protein 8 OS=Homo sapiens OX=9606 GN=ZNF8 PE=1 SV=2 && PF00096:Zinc finger, C2H2 type|PF01352:KRAB box
ENSFCAG00000006135	188.632	435.827	-1.21094	1.59164e-60	2.38231e-59	CXXC1	- && sp|Q9P0U4|CXXC1_HUMAN CXXC-type zinc finger protein 1 OS=Homo sapiens OX=9606 GN=CXXC1 PE=1 SV=2 && PF12269:CpG binding protein zinc finger C terminal domain|PF02008:CXXC zinc finger domain|PF00628:PHD-finger
ENSFCAG00000030571	107.96	1317.39	-3.60884	1.89733e-60	2.83767e-59	FOSB	- && sp|Q9TUB3|FOSB_CANLF Protein fosB OS=Canis lupus familiaris OX=9615 GN=FOSB PE=3 SV=1 && PF00170:bZIP transcription factor
ENSFCAG00000000001	40.1655	169.401	-2.06378	1.9506e-60	2.9151e-59	ENSFCAG00000000001	- && sp|Q5JSJ4|INT6L_HUMAN Integrator complex subunit 6-like OS=Homo sapiens OX=9606 GN=INTS6L PE=1 SV=1 && PF13519:von Willebrand factor type A domain|PF15300:INTS6/SAGE1/DDX26B/CT45 C-terminus
ENSFCAG00000014527	473.328	142.213	1.72444	1.95923e-60	2.92574e-59	RIN2	- && sp|Q8WYP3|RIN2_HUMAN Ras and Rab interactor 2 OS=Homo sapiens OX=9606 GN=RIN2 PE=1 SV=1 && PF00788:Ras association (RalGDS/AF-6) domain|PF02204:Vacuolar sorting protein 9 (VPS9) domain
ENSFCAG00000025768	197.941	535.499	-1.44385	2.20081e-60	3.28398e-59	ENSFCAG00000025768	- && sp|Q9BTZ2|DHRS4_HUMAN Dehydrogenase/reductase SDR family member 4 OS=Homo sapiens OX=9606 GN=DHRS4 PE=1 SV=3 && PF00106:short chain dehydrogenase
ENSFCAG00000029820	538.7	170.275	1.64848	2.71942e-60	4.0547e-59	GORASP2	- && sp|Q9H8Y8|GORS2_HUMAN Golgi reassembly-stacking protein 2 OS=Homo sapiens OX=9606 GN=GORASP2 PE=1 SV=3 && PF04495:GRASP55/65 PDZ-like domain
ENSFCAG00000044877	756.75	300.675	1.33182	3.03061e-60	4.51524e-59	ENSFCAG00000044877	- && sp|P08603|CFAH_HUMAN Complement factor H OS=Homo sapiens OX=9606 GN=CFH PE=1 SV=4 && PF00084:Sushi repeat (SCR repeat)
novel.427	67.5937	234.739	-1.79764	4.47265e-60	6.65859e-59	-	- && - && -
ENSFCAG00000031835	606.468	196.971	1.63712	4.63791e-60	6.89934e-59	EPB41L1	- && sp|Q9H4G0|E41L1_HUMAN Band 4.1-like protein 1 OS=Homo sapiens OX=9606 GN=EPB41L1 PE=1 SV=2 && PF00373:FERM central domain|PF08736:FERM adjacent (FA)|PF09380:FERM C-terminal PH-like domain|PF05902:4.1 protein C-terminal domain (CTD)|PF09379:FERM N-terminal domain|PF04382:SAB domain
ENSFCAG00000025187	533.736	172.714	1.61838	5.18305e-60	7.70439e-59	FUT8	- && sp|Q659X0|FUT8_CANLF Alpha-(1,6)-fucosyltransferase OS=Canis lupus familiaris OX=9615 GN=FUT8 PE=2 SV=1 && PF14604:Variant SH3 domain
ENSFCAG00000028929	98.2888	274.164	-1.47502	5.5812e-60	8.28988e-59	PERP	- && sp|Q96FX8|PERP_HUMAN p53 apoptosis effector related to PMP-22 OS=Homo sapiens OX=9606 GN=PERP PE=1 SV=1 && PF00822:PMP-22/EMP/MP20/Claudin family
ENSFCAG00000004453	1454.02	662.917	1.12724	5.80722e-60	8.619e-59	MYH10	- && sp|P35580|MYH10_HUMAN Myosin-10 OS=Homo sapiens OX=9606 GN=MYH10 PE=1 SV=3 && PF00063:Myosin head (motor domain)|PF01576:Myosin tail|PF02736:Myosin N-terminal SH3-like domain
ENSFCAG00000001251	422.904	106.43	1.97865	7.38037e-60	1.09455e-58	ARL3	- && sp|Q52NJ4|ARL3_PIG ADP-ribosylation factor-like protein 3 OS=Sus scrofa OX=9823 GN=ARL3 PE=2 SV=1 && PF00025:ADP-ribosylation factor family
ENSFCAG00000013899	526.835	147.025	1.83902	7.84642e-60	1.16278e-58	HSD17B10	- && sp|O02691|HCD2_BOVIN 3-hydroxyacyl-CoA dehydrogenase type-2 OS=Bos taurus OX=9913 GN=HSD17B10 PE=1 SV=3 && PF00106:short chain dehydrogenase
ENSFCAG00000036726	1.21927	69.6442	-5.85189	8.48852e-60	1.25602e-58	ENSFCAG00000036726	- && - && -
ENSFCAG00000030102	841.272	272.145	1.63565	9.1656e-60	1.35517e-58	LMAN1	- && sp|P49257|LMAN1_HUMAN Protein ERGIC-53 OS=Homo sapiens OX=9606 GN=LMAN1 PE=1 SV=2 && PF03388:Legume-like lectin family
ENSFCAG00000030572	216.844	571.833	-1.39723	9.63682e-60	1.42376e-58	MBD6	- && sp|Q3TY92|MBD6_MOUSE Methyl-CpG-binding domain protein 6 OS=Mus musculus OX=10090 GN=Mbd6 PE=2 SV=2 && -
ENSFCAG00000007069	629.589	222.884	1.50271	1.15998e-59	1.71247e-58	SEC24D	- && sp|O94855|SC24D_HUMAN Protein transport protein Sec24D OS=Homo sapiens OX=9606 GN=SEC24D PE=1 SV=2 && PF04815:Sec23/Sec24 helical domain|PF00626:Gelsolin repeat|PF04810:Sec23/Sec24 zinc finger|PF04811:Sec23/Sec24 trunk domain|PF08033:Sec23/Sec24 beta-sandwich domain
ENSFCAG00000029439	2573.8	948.785	1.43688	1.196e-59	1.76431e-58	RTN4	- && sp|Q9NQC3|RTN4_HUMAN Reticulon-4 OS=Homo sapiens OX=9606 GN=RTN4 PE=1 SV=2 && PF02453:Reticulon
ENSFCAG00000049236	3.00936	108.809	-5.1788	1.52967e-59	2.25311e-58	ENSFCAG00000049236	- && - && -
ENSFCAG00000014295	781.025	326.196	1.25768	1.68975e-59	2.487e-58	DARS1	- && sp|Q922B2|SYDC_MOUSE Aspartate--tRNA ligase, cytoplasmic OS=Mus musculus OX=10090 GN=Dars1 PE=1 SV=2 && PF00152:tRNA synthetases class II (D, K and N)|PF01336:OB-fold nucleic acid binding domain
ENSFCAG00000024076	727.157	283.287	1.35962	2.21819e-59	3.25983e-58	TMEM248	- && sp|Q9NWD8|TM248_HUMAN Transmembrane protein 248 OS=Homo sapiens OX=9606 GN=TMEM248 PE=1 SV=1 && PF14940:Transmembrane 219
ENSFCAG00000008946	19.0146	113.973	-2.57705	2.4468e-59	3.59309e-58	GIP	- && sp|P09681|GIP_HUMAN Gastric inhibitory polypeptide OS=Homo sapiens OX=9606 GN=GIP PE=1 SV=1 && PF00123:Peptide hormone
ENSFCAG00000006784	809.617	292.618	1.47059	2.49571e-59	3.66213e-58	PAPOLA	- && sp|P25500|PAPOA_BOVIN Poly(A) polymerase alpha OS=Bos taurus OX=9913 GN=PAPOLA PE=1 SV=3 && PF04926:Poly(A) polymerase predicted RNA binding domain|PF04928:Poly(A) polymerase central domain|PF01909:Nucleotidyltransferase domain
ENSFCAG00000028381	774.229	1687.9	-1.12412	2.7134e-59	3.97856e-58	IER3	- && sp|Q7YR42|IEX1_PANTR Radiation-inducible immediate-early gene IEX-1 OS=Pan troglodytes OX=9598 GN=IER3 PE=3 SV=1 && -
novel.183	36.3342	159.669	-2.15171	2.93775e-59	4.30427e-58	-	- && - && -
ENSFCAG00000009036	827.233	334.84	1.31417	3.00442e-59	4.39864e-58	NCAPG2	- && sp|Q86XI2|CNDG2_HUMAN Condensin-2 complex subunit G2 OS=Homo sapiens OX=9606 GN=NCAPG2 PE=1 SV=1 && PF12422:Condensin II non structural maintenance of chromosomes subunit
ENSFCAG00000031627	443.333	122.388	1.86084	4.82964e-59	7.06553e-58	NEDD1	- && sp|Q8NHV4|NEDD1_HUMAN Protein NEDD1 OS=Homo sapiens OX=9606 GN=NEDD1 PE=1 SV=1 && -
ENSFCAG00000005962	2.40846	71.3113	-4.89904	4.98832e-59	7.29218e-58	ENSFCAG00000005962	- && sp|P43275|H11_MOUSE Histone H1.1 OS=Mus musculus OX=10090 GN=H1-1 PE=1 SV=2 && PF00538:linker histone H1 and H5 family
ENSFCAG00000013147	875.03	407.83	1.09498	5.35904e-59	7.82823e-58	NBR1	- && sp|Q14596|NBR1_HUMAN Next to BRCA1 gene 1 protein OS=Homo sapiens OX=9606 GN=NBR1 PE=1 SV=3 && PF16158:Ig-like domain from next to BRCA1 gene|PF00564:PB1 domain
ENSFCAG00000045981	116.548	329.181	-1.49784	5.53765e-59	8.08305e-58	ENSFCAG00000045981	- && sp|Q96A46|MFRN2_HUMAN Mitoferrin-2 OS=Homo sapiens OX=9606 GN=SLC25A28 PE=2 SV=1 && PF00153:Mitochondrial carrier protein
ENSFCAG00000007216	836.967	386.337	1.12061	6.76702e-59	9.85529e-58	GOLIM4	- && sp|O00461|GOLI4_HUMAN Golgi integral membrane protein 4 OS=Homo sapiens OX=9606 GN=GOLIM4 PE=1 SV=1 && -
ENSFCAG00000028415	1502.87	574.847	1.38334	9.19859e-59	1.33865e-57	EMILIN1	- && sp|Q9Y6C2|EMIL1_HUMAN EMILIN-1 OS=Homo sapiens OX=9606 GN=EMILIN1 PE=1 SV=3 && PF07546:EMI domain|PF00386:C1q domain|PF01391:Collagen triple helix repeat (20 copies)
ENSFCAG00000019210	425.801	109.319	1.95276	9.57389e-59	1.39223e-57	VPS41	- && sp|P49754|VPS41_HUMAN Vacuolar protein sorting-associated protein 41 homolog OS=Homo sapiens OX=9606 GN=VPS41 PE=1 SV=3 && PF00637:Region in Clathrin and VPS
novel.1042	6.72375	105.027	-3.98471	9.8135e-59	1.426e-57	-	- && - && -
ENSFCAG00000047043	10.2798	107.493	-3.38735	9.96017e-59	1.44623e-57	ENSFCAG00000047043	- && - && -
ENSFCAG00000001983	1682.8	684.111	1.29815	1.25734e-58	1.82432e-57	SREBF1	- && sp|P36956|SRBP1_HUMAN Sterol regulatory element-binding protein 1 OS=Homo sapiens OX=9606 GN=SREBF1 PE=1 SV=2 && PF00010:Helix-loop-helix DNA-binding domain
ENSFCAG00000013858	804.241	328.127	1.29868	1.31152e-58	1.9015e-57	SUPT16H	- && sp|Q9Y5B9|SP16H_HUMAN FACT complex subunit SPT16 OS=Homo sapiens OX=9606 GN=SUPT16H PE=1 SV=1 && PF00557:Metallopeptidase family M24|PF08512:Histone chaperone Rttp106-like|PF08644:FACT complex subunit (SPT16/CDC68)|PF14826:FACT complex subunit SPT16 N-terminal lobe domain
ENSFCAG00000031322	44.3954	168.496	-1.91999	1.31814e-58	1.90968e-57	ERCC6	- && sp|Q03468|ERCC6_HUMAN DNA excision repair protein ERCC-6 OS=Homo sapiens OX=9606 GN=ERCC6 PE=1 SV=1 && PF00271:Helicase conserved C-terminal domain|PF00176:SNF2 family N-terminal domain
ENSFCAG00000010557	981.832	463.206	1.0884	1.59601e-58	2.31052e-57	SMC3	- && sp|Q9UQE7|SMC3_HUMAN Structural maintenance of chromosomes protein 3 OS=Homo sapiens OX=9606 GN=SMC3 PE=1 SV=2 && PF02463:RecF/RecN/SMC N terminal domain|PF06470:SMC proteins Flexible Hinge Domain
ENSFCAG00000010573	182.87	621.417	-1.76319	2.4033e-58	3.47665e-57	DDX52	- && sp|Q9Y2R4|DDX52_HUMAN Probable ATP-dependent RNA helicase DDX52 OS=Homo sapiens OX=9606 GN=DDX52 PE=1 SV=3 && PF00271:Helicase conserved C-terminal domain|PF00270:DEAD/DEAH box helicase
ENSFCAG00000039844	0.692856	95.3315	-7.10695	2.48859e-58	3.59735e-57	SNORA75	- && - && -
ENSFCAG00000033935	7.39247	99.5356	-3.76127	2.99261e-58	4.31949e-57	ENSFCAG00000033935	- && sp|O75106|AOC2_HUMAN Retina-specific copper amine oxidase OS=Homo sapiens OX=9606 GN=AOC2 PE=1 SV=2 && PF01179:Copper amine oxidase, enzyme domain|PF02728:Copper amine oxidase, N3 domain|PF02727:Copper amine oxidase, N2 domain
ENSFCAG00000049920	382.133	54.0406	2.839	3.07829e-58	4.43987e-57	ENSFCAG00000049920	- && - && -
ENSFCAG00000034233	723.899	306.866	1.23941	3.13201e-58	4.514e-57	COPZ2	- && sp|Q9P299|COPZ2_HUMAN Coatomer subunit zeta-2 OS=Homo sapiens OX=9606 GN=COPZ2 PE=2 SV=1 && PF01217:Clathrin adaptor complex small chain
ENSFCAG00000027534	86.0915	314.892	-1.87178	4.0317e-58	5.80637e-57	DUS3L	- && sp|Q96G46|DUS3L_HUMAN tRNA-dihydrouridine(47) synthase [NAD(P)(+)]-like OS=Homo sapiens OX=9606 GN=DUS3L PE=1 SV=2 && PF15776:Proline-rich protein family 22
ENSFCAG00000006310	32.0918	148.413	-2.21714	4.10985e-58	5.91453e-57	DPH1	- && sp|Q9BZG8|DPH1_HUMAN 2-(3-amino-3-carboxypropyl)histidine synthase subunit 1 OS=Homo sapiens OX=9606 GN=DPH1 PE=1 SV=2 && PF01866:Putative diphthamide synthesis protein
ENSFCAG00000022890	910.214	403.769	1.17416	4.95106e-58	7.11985e-57	TTYH3	- && sp|Q9C0H2|TTYH3_HUMAN Protein tweety homolog 3 OS=Homo sapiens OX=9606 GN=TTYH3 PE=1 SV=3 && -
ENSFCAG00000007630	213.401	460.435	-1.10628	5.2994e-58	7.61515e-57	MICALL2	- && sp|Q8IY33|MILK2_HUMAN MICAL-like protein 2 OS=Homo sapiens OX=9606 GN=MICALL2 PE=1 SV=1 && PF00307:Calponin homology (CH) domain|PF12130:Bivalent Mical/EHBP Rab binding domain|PF00412:LIM domain
ENSFCAG00000053082	4.24138	68.7571	-4.01078	5.55463e-58	7.976e-57	ENSFCAG00000053082	- && sp|P17021|ZNF17_HUMAN Zinc finger protein 17 OS=Homo sapiens OX=9606 GN=ZNF17 PE=1 SV=3 && PF00096:Zinc finger, C2H2 type|PF01352:KRAB box
ENSFCAG00000008040	262.472	537.09	-1.03248	6.39169e-58	9.17118e-57	PLD2	- && sp|O14939|PLD2_HUMAN Phospholipase D2 OS=Homo sapiens OX=9606 GN=PLD2 PE=1 SV=2 && PF00614:Phospholipase D Active site motif|PF13091:PLD-like domain|PF00787:PX domain
ENSFCAG00000053179	2.4016	65.5719	-4.79785	6.54798e-58	9.3885e-57	VAMP9	- && sp|Q9SIQ9|VA712_ARATH Vesicle-associated membrane protein 712 OS=Arabidopsis thaliana OX=3702 GN=VAMP712 PE=2 SV=1 && PF13774:Regulated-SNARE-like domain|PF00957:Synaptobrevin
ENSFCAG00000013107	61.7065	212.306	-1.78592	8.93502e-58	1.27922e-56	PPFIA4	- && sp|O75335|LIPA4_HUMAN Liprin-alpha-4 OS=Homo sapiens OX=9606 GN=PPFIA4 PE=2 SV=3 && PF07647:SAM domain (Sterile alpha motif)|PF00536:SAM domain (Sterile alpha motif)
ENSFCAG00000002797	637.397	238.731	1.41377	1.01878e-57	1.4575e-56	SEPTIN2	- && sp|Q15019|SEPT2_HUMAN Septin-2 OS=Homo sapiens OX=9606 GN=SEPTIN2 PE=1 SV=1 && PF00735:Septin
ENSFCAG00000031396	213.347	477.887	-1.16701	1.17794e-57	1.68395e-56	UTP18	- && sp|Q9Y5J1|UTP18_HUMAN U3 small nucleolar RNA-associated protein 18 homolog OS=Homo sapiens OX=9606 GN=UTP18 PE=1 SV=3 && -
novel.791	0.507374	129.18	-7.95618	1.61631e-57	2.30894e-56	-	- && sp|O00370|LORF2_HUMAN LINE-1 retrotransposable element ORF2 protein OS=Homo sapiens OX=9606 PE=1 SV=1 && -
novel.452	0.521095	131.684	-7.97993	1.88841e-57	2.69566e-56	-	- && sp|Q4KYY3|G3P_SPECI Glyceraldehyde-3-phosphate dehydrogenase OS=Spermophilus citellus OX=9997 GN=GAPDH PE=2 SV=3 && -
ENSFCAG00000012667	101.559	293.469	-1.53647	1.91246e-57	2.728e-56	NSUN5	- && sp|Q96P11|NSUN5_HUMAN 28S rRNA (cytosine-C(5))-methyltransferase OS=Homo sapiens OX=9606 GN=NSUN5 PE=1 SV=2 && PF01189:16S rRNA methyltransferase RsmB/F
ENSFCAG00000006202	549.046	195.574	1.49953	2.08109e-57	2.96635e-56	ALDH6A1	- && sp|Q02253|MMSA_RAT Methylmalonate-semialdehyde dehydrogenase [acylating], mitochondrial OS=Rattus norvegicus OX=10116 GN=Aldh6a1 PE=1 SV=1 && PF00171:Aldehyde dehydrogenase family
ENSFCAG00000025450	116.817	312.642	-1.42464	2.09476e-57	2.98365e-56	MAST4	- && sp|O15021|MAST4_HUMAN Microtubule-associated serine/threonine-protein kinase 4 OS=Homo sapiens OX=9606 GN=MAST4 PE=1 SV=4 && -
ENSFCAG00000042904	968.269	426.442	1.1824	2.73893e-57	3.89831e-56	PHB1	- && sp|Q3T165|PHB_BOVIN Prohibitin OS=Bos taurus OX=9913 GN=PHB PE=2 SV=1 && PF01145:SPFH domain / Band 7 family
ENSFCAG00000022819	179.895	429.867	-1.25291	2.96255e-57	4.2135e-56	NSMF	- && sp|Q6X4W1|NSMF_HUMAN NMDA receptor synaptonuclear signaling and neuronal migration factor OS=Homo sapiens OX=9606 GN=NSMF PE=1 SV=1 && -
ENSFCAG00000013052	3149.64	1336.55	1.23798	3.08337e-57	4.38213e-56	PSAP	- && sp|P07602|SAP_HUMAN Prosaposin OS=Homo sapiens OX=9606 GN=PSAP PE=1 SV=2 && PF03489:Saposin-like type B, region 2|PF02199:Saposin A-type domain|PF05184:Saposin-like type B, region 1
ENSFCAG00000030871	449.171	123.285	1.87158	3.19942e-57	4.54374e-56	ARL1	- && sp|Q2YDM1|ARL1_BOVIN ADP-ribosylation factor-like protein 1 OS=Bos taurus OX=9913 GN=ARL1 PE=2 SV=1 && PF00025:ADP-ribosylation factor family
ENSFCAG00000051911	15.2016	137.132	-3.1779	3.23712e-57	4.59392e-56	ENSFCAG00000051911	- && sp|Q8R0E5|ZRAS1_MOUSE Putative uncharacterized protein ZNRD1-AS1 OS=Mus musculus OX=10090 GN=Znrd1-as PE=2 SV=2 && PF17658:Family of unknown function (DUF5520)
ENSFCAG00000033153	1.00814	74.1917	-6.22835	3.91574e-57	5.54887e-56	ENSFCAG00000033153	- && - && -
ENSFCAG00000015384	113.746	295.512	-1.37667	3.94922e-57	5.59223e-56	RRP8	- && sp|Q9DB85|RRP8_MOUSE Ribosomal RNA-processing protein 8 OS=Mus musculus OX=10090 GN=Rrp8 PE=1 SV=1 && PF05148:Hypothetical methyltransferase
ENSFCAG00000010269	38.3515	199.122	-2.36848	4.1148e-57	5.82246e-56	TUBB4A	- && sp|Q3ZBU7|TBB4A_BOVIN Tubulin beta-4A chain OS=Bos taurus OX=9913 GN=TUBB4A PE=2 SV=1 && PF03953:Tubulin C-terminal domain|PF00091:Tubulin/FtsZ family, GTPase domain
ENSFCAG00000030435	537.72	193.781	1.46613	4.59589e-57	6.49847e-56	ATP2C1	- && sp|P98194|AT2C1_HUMAN Calcium-transporting ATPase type 2C member 1 OS=Homo sapiens OX=9606 GN=ATP2C1 PE=1 SV=3 && PF00122:E1-E2 ATPase|PF00690:Cation transporter/ATPase, N-terminus|PF00689:Cation transporting ATPase, C-terminus|PF00702:haloacid dehalogenase-like hydrolase
ENSFCAG00000015260	60.9765	325.599	-2.41976	4.67709e-57	6.60847e-56	PSRC1	- && sp|Q6PGN9|PSRC1_HUMAN Proline/serine-rich coiled-coil protein 1 OS=Homo sapiens OX=9606 GN=PSRC1 PE=1 SV=1 && PF15259:G-2 and S-phase expressed 1
ENSFCAG00000001674	594.555	1284.61	-1.1097	4.68216e-57	6.61083e-56	NXN	- && sp|Q6DKJ4|NXN_HUMAN Nucleoredoxin OS=Homo sapiens OX=9606 GN=NXN PE=1 SV=2 && PF13848:Thioredoxin-like domain|PF13905:Thioredoxin-like
ENSFCAG00000002282	493.589	133.966	1.89336	6.15868e-57	8.68924e-56	CTDSPL	- && sp|O15194|CTDSL_HUMAN CTD small phosphatase-like protein OS=Homo sapiens OX=9606 GN=CTDSPL PE=1 SV=2 && -
ENSFCAG00000030664	178.523	410.988	-1.19822	6.78467e-57	9.56549e-56	TOPORS	- && sp|Q9NS56|TOPRS_HUMAN E3 ubiquitin-protein ligase Topors OS=Homo sapiens OX=9606 GN=TOPORS PE=1 SV=1 && PF13923:Zinc finger, C3HC4 type (RING finger)
ENSFCAG00000000398	415.803	1173.12	-1.49759	8.97248e-57	1.26409e-55	NPDC1	- && sp|Q9NQX5|NPDC1_HUMAN Neural proliferation differentiation and control protein 1 OS=Homo sapiens OX=9606 GN=NPDC1 PE=1 SV=2 && PF06809:Neural proliferation differentiation control-1 protein (NPDC1)
ENSFCAG00000040896	517.592	1205.55	-1.21968	9.55326e-57	1.34493e-55	ENSFCAG00000040896	- && sp|Q9NX62|IMPA3_HUMAN Golgi-resident adenosine 3',5'-bisphosphate 3'-phosphatase OS=Homo sapiens OX=9606 GN=BPNT2 PE=1 SV=1 && PF00459:Inositol monophosphatase family
ENSFCAG00000031957	3343.66	948.458	1.82028	9.57053e-57	1.34639e-55	QSOX1	- && sp|O00391|QSOX1_HUMAN Sulfhydryl oxidase 1 OS=Homo sapiens OX=9606 GN=QSOX1 PE=1 SV=3 && PF00085:Thioredoxin|PF04777:Erv1 / Alr family|PF18108:QSOX Trx-like domain|PF18371:Flavin adenine dinucleotide (FAD)-dependent sulfhydryl oxidase
ENSFCAG00000010770	2015.88	809.84	1.32117	1.01952e-56	1.43323e-55	CSF1	- && sp|P09603|CSF1_HUMAN Macrophage colony-stimulating factor 1 OS=Homo sapiens OX=9606 GN=CSF1 PE=1 SV=2 && PF05337:Macrophage colony stimulating factor-1 (CSF-1)
ENSFCAG00000045855	93.7538	306.568	-1.7127	1.20018e-56	1.68599e-55	ENSFCAG00000045855	- && sp|Q8CFU8|T53I2_MOUSE Tumor protein p53-inducible nuclear protein 2 OS=Mus musculus OX=10090 GN=Tp53inp2 PE=2 SV=4 && PF14839:DOR family
ENSFCAG00000007815	1084.73	486.28	1.15107	1.35935e-56	1.90819e-55	RRM1	- && sp|P23921|RIR1_HUMAN Ribonucleoside-diphosphate reductase large subunit OS=Homo sapiens OX=9606 GN=RRM1 PE=1 SV=1 && PF03477:ATP cone domain|PF00317:Ribonucleotide reductase, all-alpha domain|PF02867:Ribonucleotide reductase, barrel domain
ENSFCAG00000034119	0.342916	242.559	-9.46081	1.4674e-56	2.05839e-55	ENSFCAG00000034119	- && - && -
ENSFCAG00000007626	535.879	190.684	1.4907	1.48507e-56	2.08017e-55	ATP2B1	- && sp|P20020|AT2B1_HUMAN Plasma membrane calcium-transporting ATPase 1 OS=Homo sapiens OX=9606 GN=ATP2B1 PE=1 SV=4 && PF13246:Cation transport ATPase (P-type)|PF00690:Cation transporter/ATPase, N-terminus|PF00702:haloacid dehalogenase-like hydrolase|PF00689:Cation transporting ATPase, C-terminus|PF12424:Plasma membrane calcium transporter ATPase C terminal|PF00122:E1-E2 ATPase
novel.691	9.03352	82.9515	-3.20215	1.74885e-56	2.44788e-55	-	- && - && -
ENSFCAG00000006149	168.25	432.741	-1.36119	1.91749e-56	2.68201e-55	KPTN	- && sp|Q9Y664|KPTN_HUMAN KICSTOR complex protein kaptin OS=Homo sapiens OX=9606 GN=KPTN PE=1 SV=2 && -
ENSFCAG00000013805	189.24	479.201	-1.33792	1.97407e-56	2.75915e-55	FNBP4	- && sp|Q8N3X1|FNBP4_HUMAN Formin-binding protein 4 OS=Homo sapiens OX=9606 GN=FNBP4 PE=1 SV=3 && PF00397:WW domain
ENSFCAG00000034808	0.509045	127.204	-7.93452	2.26553e-56	3.16424e-55	ENSFCAG00000034808	- && - && -
ENSFCAG00000026837	44.1386	186.694	-2.0701	3.62696e-56	5.06212e-55	KCNK5	- && sp|O95279|KCNK5_HUMAN Potassium channel subfamily K member 5 OS=Homo sapiens OX=9606 GN=KCNK5 PE=1 SV=1 && PF07885:Ion channel
ENSFCAG00000013063	344.519	35.8936	3.25897	3.8247e-56	5.33427e-55	BUB1B	- && sp|O60566|BUB1B_HUMAN Mitotic checkpoint serine/threonine-protein kinase BUB1 beta OS=Homo sapiens OX=9606 GN=BUB1B PE=1 SV=3 && PF08311:Mad3/BUB1 homology region 1
ENSFCAG00000027945	11.1353	103.748	-3.2233	3.92874e-56	5.47543e-55	GPR15	- && sp|O97663|GPR15_MACMU G-protein coupled receptor 15 OS=Macaca mulatta OX=9544 GN=GPR15 PE=2 SV=1 && PF00001:7 transmembrane receptor (rhodopsin family)
ENSFCAG00000010795	715.332	289.23	1.30588	4.15508e-56	5.78672e-55	RPS6KA3	- && sp|P18654|KS6A3_MOUSE Ribosomal protein S6 kinase alpha-3 OS=Mus musculus OX=10090 GN=Rps6ka3 PE=1 SV=2 && PF00069:Protein kinase domain|PF00433:Protein kinase C terminal domain
ENSFCAG00000018332	747.838	227.13	1.72149	4.41845e-56	6.14912e-55	PTPN13	- && sp|Q12923|PTN13_HUMAN Tyrosine-protein phosphatase non-receptor type 13 OS=Homo sapiens OX=9606 GN=PTPN13 PE=1 SV=2 && PF09379:FERM N-terminal domain|PF00373:FERM central domain|PF00102:Protein-tyrosine phosphatase|PF00595:PDZ domain|PF16599:Unstructured linker region on PTN13 protein between PDZ|PF09380:FERM C-terminal PH-like domain
ENSFCAG00000012981	88.4859	270.666	-1.60582	6.00392e-56	8.34961e-55	PIWIL2	- && sp|Q8TC59|PIWL2_HUMAN Piwi-like protein 2 OS=Homo sapiens OX=9606 GN=PIWIL2 PE=1 SV=1 && PF02171:Piwi domain|PF08699:Argonaute linker 1 domain|PF02170:PAZ domain
ENSFCAG00000010616	385.246	970.642	-1.33669	6.45555e-56	8.96486e-55	LETM1	- && sp|Q5XIN6|LETM1_RAT Mitochondrial proton/calcium exchanger protein OS=Rattus norvegicus OX=10116 GN=Letm1 PE=1 SV=1 && PF07766:LETM1-like protein
ENSFCAG00000033624	4.21085	64.8449	-3.92696	6.89455e-56	9.56766e-55	CABYR	- && sp|Q710D7|CABYR_VULVU Calcium-binding tyrosine phosphorylation-regulated protein OS=Vulpes vulpes OX=9627 GN=CABYR PE=1 SV=1 && PF02197:Regulatory subunit of type II PKA R-subunit
ENSFCAG00000000242	55.4218	200.345	-1.84996	7.25197e-56	1.00565e-54	ZSCAN31	- && sp|Q96LW9|ZSC31_HUMAN Zinc finger and SCAN domain-containing protein 31 OS=Homo sapiens OX=9606 GN=ZSCAN31 PE=1 SV=2 && PF02023:SCAN domain
ENSFCAG00000015344	371.433	58.0888	2.67867	7.99682e-56	1.10815e-54	ENSFCAG00000015344	- && sp|P27115|MGAT1_RABIT Alpha-1,3-mannosyl-glycoprotein 2-beta-N-acetylglucosaminyltransferase OS=Oryctolagus cuniculus OX=9986 GN=MGAT1 PE=1 SV=1 && PF03071:GNT-I family
ENSFCAG00000006091	722.297	276.854	1.39559	8.21144e-56	1.13708e-54	FURIN	- && sp|P09958|FURIN_HUMAN Furin OS=Homo sapiens OX=9606 GN=FURIN PE=1 SV=2 && PF16470:Peptidase S8 pro-domain|PF00082:Subtilase family|PF01483:Proprotein convertase P-domain
ENSFCAG00000003325	478.394	131.157	1.87772	8.33525e-56	1.1534e-54	F2R	- && sp|P25116|PAR1_HUMAN Proteinase-activated receptor 1 OS=Homo sapiens OX=9606 GN=F2R PE=1 SV=2 && PF00001:7 transmembrane receptor (rhodopsin family)
ENSFCAG00000040312	36.72	150.565	-2.04424	1.15986e-55	1.60382e-54	PDCD7	- && sp|Q8N8D1|PDCD7_HUMAN Programmed cell death protein 7 OS=Homo sapiens OX=9606 GN=PDCD7 PE=1 SV=1 && PF16021:Programmed cell death protein 7
ENSFCAG00000004262	639.162	218.148	1.55519	1.36977e-55	1.89273e-54	DCBLD2	- && sp|Q96PD2|DCBD2_HUMAN Discoidin, CUB and LCCL domain-containing protein 2 OS=Homo sapiens OX=9606 GN=DCBLD2 PE=1 SV=1 && PF00754:F5/8 type C domain|PF03815:LCCL domain|PF00431:CUB domain
ENSFCAG00000000747	13.786	124.477	-3.16482	1.51557e-55	2.09272e-54	AGO3	- && sp|Q9H9G7|AGO3_HUMAN Protein argonaute-3 OS=Homo sapiens OX=9606 GN=AGO3 PE=1 SV=2 && PF16486:N-terminal domain of argonaute|PF16487:Mid domain of argonaute|PF08699:Argonaute linker 1 domain|PF02171:Piwi domain|PF02170:PAZ domain|PF16488:Argonaute linker 2 domain
ENSFCAG00000029371	25.0867	131.906	-2.40131	1.55569e-55	2.14659e-54	ZNF200	- && sp|P98182|ZN200_HUMAN Zinc finger protein 200 OS=Homo sapiens OX=9606 GN=ZNF200 PE=1 SV=2 && PF00096:Zinc finger, C2H2 type
ENSFCAG00000014297	321.826	47.8528	2.74491	1.5995e-55	2.20547e-54	UBQLN2	- && sp|Q9UHD9|UBQL2_HUMAN Ubiquilin-2 OS=Homo sapiens OX=9606 GN=UBQLN2 PE=1 SV=2 && PF00627:UBA/TS-N domain|PF00240:Ubiquitin family
ENSFCAG00000028458	65.7061	212.687	-1.69611	1.91316e-55	2.63609e-54	ZNHIT3	- && sp|Q15649|ZNHI3_HUMAN Zinc finger HIT domain-containing protein 3 OS=Homo sapiens OX=9606 GN=ZNHIT3 PE=1 SV=2 && PF04438:HIT zinc finger
ENSFCAG00000002663	883.958	2092.16	-1.24348	2.30663e-55	3.17599e-54	RTRAF	- && sp|Q9Y224|RTRAF_HUMAN RNA transcription, translation and transport factor protein OS=Homo sapiens OX=9606 GN=RTRAF PE=1 SV=1 && PF10036:RNA transcription, translation and transport factor protein
ENSFCAG00000011682	92.1881	317.334	-1.79142	2.44993e-55	3.37092e-54	PLEKHH3	- && sp|Q7Z736|PKHH3_HUMAN Pleckstrin homology domain-containing family H member 3 OS=Homo sapiens OX=9606 GN=PLEKHH3 PE=1 SV=2 && PF00373:FERM central domain|PF00784:MyTH4 domain
ENSFCAG00000038032	1.14936	94.1375	-6.3472	3.29785e-55	4.53437e-54	SNORD33	- && - && -
novel.891	14.6225	103.913	-2.83246	3.65729e-55	5.02503e-54	-	- && sp|P03356|POL_MLVAV Gag-Pol polyprotein OS=AKV murine leukemia virus OX=11791 GN=pol PE=3 SV=3 && PF00665:Integrase core domain|PF00075:RNase H|PF02093:Gag P30 core shell protein
ENSFCAG00000038293	1.6292	62.0925	-5.27383	4.16055e-55	5.70842e-54	RGCC	- && sp|Q9Z2P4|RGCC_RAT Regulator of cell cycle RGCC OS=Rattus norvegicus OX=10116 GN=Rgcc PE=1 SV=1 && PF15151:Response gene to complement 32 protein family
ENSFCAG00000000376	318.47	639.475	-1.00881	4.16979e-55	5.71706e-54	LRWD1	- && sp|Q9UFC0|LRWD1_HUMAN Leucine-rich repeat and WD repeat-containing protein 1 OS=Homo sapiens OX=9606 GN=LRWD1 PE=1 SV=2 && PF12799:Leucine Rich repeats (2 copies)
ENSFCAG00000005303	412.2	106.225	1.95869	4.26987e-55	5.85014e-54	FAM20B	- && sp|Q8VCS3|XYLK_MOUSE Glycosaminoglycan xylosylkinase OS=Mus musculus OX=10090 GN=Fam20b PE=1 SV=1 && PF06702:Golgi casein kinase, C-terminal, Fam20
ENSFCAG00000012448	418.078	1012.46	-1.27589	4.67189e-55	6.39643e-54	SRSF11	- && sp|Q05519|SRS11_HUMAN Serine/arginine-rich splicing factor 11 OS=Homo sapiens OX=9606 GN=SRSF11 PE=1 SV=1 && PF00076:RNA recognition motif. (a.k.a. RRM, RBD, or RNP domain)
ENSFCAG00000009045	104.627	396.254	-1.91722	5.2072e-55	7.12434e-54	AMMECR1L	- && sp|Q6DCA0|AMERL_HUMAN AMMECR1-like protein OS=Homo sapiens OX=9606 GN=AMMECR1L PE=1 SV=1 && PF01871:AMMECR1
ENSFCAG00000002304	848.555	257.504	1.71645	6.9115e-55	9.44945e-54	DYNLRB1	- && sp|Q3T140|DLRB1_BOVIN Dynein light chain roadblock-type 1 OS=Bos taurus OX=9913 GN=DYNLRB1 PE=3 SV=1 && -
ENSFCAG00000040563	98.9517	302.423	-1.60814	7.76591e-55	1.06101e-53	ENSFCAG00000040563	- && sp|Q9Y3B2|EXOS1_HUMAN Exosome complex component CSL4 OS=Homo sapiens OX=9606 GN=EXOSC1 PE=1 SV=1 && PF14382:Exosome complex exonuclease RRP4 N-terminal region|PF10447:Exosome component EXOSC1/CSL4
ENSFCAG00000005005	394.941	103.878	1.90772	9.03307e-55	1.23327e-53	ENSFCAG00000005005	- && sp|Q3ZC42|ADHX_BOVIN Alcohol dehydrogenase class-3 OS=Bos taurus OX=9913 GN=ADH5 PE=2 SV=1 && PF08240:Alcohol dehydrogenase GroES-like domain|PF00107:Zinc-binding dehydrogenase
ENSFCAG00000044507	1022.56	446.402	1.19833	9.56675e-55	1.30522e-53	ENSFCAG00000044507	- && sp|Q9XSA7|CLIC4_BOVIN Chloride intracellular channel protein 4 OS=Bos taurus OX=9913 GN=CLIC4 PE=2 SV=3 && PF13410:Glutathione S-transferase, C-terminal domain
ENSFCAG00000034087	414.335	125.231	1.7324	1.0243e-54	1.3965e-53	AP1S1	- && sp|P61966|AP1S1_HUMAN AP-1 complex subunit sigma-1A OS=Homo sapiens OX=9606 GN=AP1S1 PE=1 SV=1 && PF01217:Clathrin adaptor complex small chain
ENSFCAG00000003795	232.532	504.723	-1.11536	1.1968e-54	1.6294e-53	FANCA	- && sp|O15360|FANCA_HUMAN Fanconi anemia group A protein OS=Homo sapiens OX=9606 GN=FANCA PE=1 SV=2 && PF03511:Fanconi anaemia group A protein|PF15865:Fanconi anaemia group A protein N terminus
ENSFCAG00000003966	112.19	327.123	-1.54115	1.27708e-54	1.73747e-53	WDR4	- && sp|A7E3S5|WDR4_BOVIN tRNA (guanine-N(7)-)-methyltransferase non-catalytic subunit WDR4 OS=Bos taurus OX=9913 GN=WDR4 PE=2 SV=1 && -
ENSFCAG00000001563	1213.96	540.726	1.16905	1.56956e-54	2.13389e-53	SEC31A	- && sp|Q3UPL0|SC31A_MOUSE Protein transport protein Sec31A OS=Mus musculus OX=10090 GN=Sec31a PE=1 SV=2 && -
ENSFCAG00000013032	752.797	1673.64	-1.15358	1.66107e-54	2.25673e-53	LMF2	- && sp|Q9BU23|LMF2_HUMAN Lipase maturation factor 2 OS=Homo sapiens OX=9606 GN=LMF2 PE=1 SV=2 && PF06762:Lipase maturation factor
ENSFCAG00000033258	135.425	378.446	-1.48223	1.9402e-54	2.63411e-53	ENSFCAG00000033258	- && sp|Q5RA17|RRP7A_PONAB Ribosomal RNA-processing protein 7 homolog A OS=Pongo abelii OX=9601 GN=RRP7A PE=2 SV=1 && PF12923:Ribosomal RNA-processing protein 7 (RRP7) C-terminal domain|PF17799:Rrp7 RRM-like N-terminal domain
ENSFCAG00000016237	66.8733	226.37	-1.75665	1.96765e-54	2.66952e-53	SMAGP	- && sp|Q0VAQ4|SMAGP_HUMAN Small cell adhesion glycoprotein OS=Homo sapiens OX=9606 GN=SMAGP PE=1 SV=1 && -
ENSFCAG00000052093	1.5004	66.1777	-5.45301	2.28035e-54	3.0916e-53	ENSFCAG00000052093	- && - && -
ENSFCAG00000009695	441.195	102.875	2.09567	2.30736e-54	3.12387e-53	PTPN11	- && sp|Q06124|PTN11_HUMAN Tyrosine-protein phosphatase non-receptor type 11 OS=Homo sapiens OX=9606 GN=PTPN11 PE=1 SV=3 && PF00017:SH2 domain|PF00102:Protein-tyrosine phosphatase
ENSFCAG00000013209	4788.07	10399.5	-1.11901	2.42526e-54	3.28119e-53	ENSFCAG00000013209	- && sp|Q60HD8|PGK1_MACFA Phosphoglycerate kinase 1 OS=Macaca fascicularis OX=9541 GN=PGK1 PE=2 SV=3 && PF00162:Phosphoglycerate kinase
ENSFCAG00000035157	1.11456	76.3128	-6.12435	3.06454e-54	4.1432e-53	ENSFCAG00000035157	- && - && -
ENSFCAG00000030007	48.1687	192.759	-2.00766	4.68164e-54	6.3251e-53	WNT10B	- && sp|O00744|WN10B_HUMAN Protein Wnt-10b OS=Homo sapiens OX=9606 GN=WNT10B PE=1 SV=2 && PF00110:wnt family
ENSFCAG00000010021	429.536	92.4141	2.22184	4.72429e-54	6.37829e-53	ENSFCAG00000010021	- && sp|Q8WWK9|CKAP2_HUMAN Cytoskeleton-associated protein 2 OS=Homo sapiens OX=9606 GN=CKAP2 PE=1 SV=1 && PF15297:Cytoskeleton-associated protein 2 C-terminus
ENSFCAG00000011512	355.336	76.9944	2.2118	5.42318e-54	7.31678e-53	SUMF1	- && sp|Q0P5L5|SUMF1_BOVIN Formylglycine-generating enzyme OS=Bos taurus OX=9913 GN=SUMF1 PE=2 SV=1 && PF03781:Sulfatase-modifying factor enzyme 1
ENSFCAG00000028507	487.624	170.671	1.50973	6.63822e-54	8.94985e-53	SCFD1	- && sp|Q8WVM8|SCFD1_HUMAN Sec1 family domain-containing protein 1 OS=Homo sapiens OX=9606 GN=SCFD1 PE=1 SV=4 && PF00995:Sec1 family
novel.579	35.6439	206.878	-2.54099	7.2164e-54	9.72262e-53	-	- && - && -
ENSFCAG00000032383	0.410783	159.327	-8.63407	7.72925e-54	1.04064e-52	ENSFCAG00000032383	- && - && -
ENSFCAG00000034940	0.646132	94.3911	-7.21307	7.96494e-54	1.07163e-52	SNORD36	- && - && -
novel.867	38.7765	155.777	-2.01715	8.60354e-54	1.15674e-52	-	- && - && -
ENSFCAG00000032147	312.757	678.59	-1.12163	8.78554e-54	1.1804e-52	TRIR	- && sp|Q9D735|TRIR_MOUSE Telomerase RNA component interacting RNase OS=Mus musculus OX=10090 GN=Trir PE=1 SV=1 && -
ENSFCAG00000044386	696.724	304.112	1.19153	8.88849e-54	1.1934e-52	PYCR1	- && sp|P32322|P5CR1_HUMAN Pyrroline-5-carboxylate reductase 1, mitochondrial OS=Homo sapiens OX=9606 GN=PYCR1 PE=1 SV=2 && PF03807:NADP oxidoreductase coenzyme F420-dependent
ENSFCAG00000004115	400.57	79.2594	2.32528	1.04675e-53	1.40346e-52	DHCR7	- && sp|Q9UBM7|DHCR7_HUMAN 7-dehydrocholesterol reductase OS=Homo sapiens OX=9606 GN=DHCR7 PE=1 SV=1 && PF01222:Ergosterol biosynthesis ERG4/ERG24 family
ENSFCAG00000008974	600.473	123.408	2.30473	1.18224e-53	1.58403e-52	ANPEP	- && sp|P79171|AMPN_FELCA Aminopeptidase N OS=Felis catus OX=9685 GN=ANPEP PE=1 SV=3 && PF11838:ERAP1-like C-terminal domain|PF17900:Peptidase M1 N-terminal domain|PF01433:Peptidase family M1 domain
ENSFCAG00000002679	169.824	391.863	-1.1983	1.2056e-53	1.61423e-52	ERCC2	- && sp|P18074|ERCC2_HUMAN General transcription and DNA repair factor IIH helicase subunit XPD OS=Homo sapiens OX=9606 GN=ERCC2 PE=1 SV=1 && PF06733:DEAD_2|PF06777:Helical and beta-bridge domain|PF13307:Helicase C-terminal domain
ENSFCAG00000032869	0.406686	157.059	-8.60663	1.22378e-53	1.63743e-52	SNORA72	- && - && -
ENSFCAG00000033150	2.14026	86.3141	-5.35282	1.43389e-53	1.91725e-52	PTK6	- && sp|Q64434|PTK6_MOUSE Protein-tyrosine kinase 6 OS=Mus musculus OX=10090 GN=Ptk6 PE=1 SV=1 && PF00017:SH2 domain|PF07714:Protein tyrosine kinase|PF00018:SH3 domain
ENSFCAG00000044374	0.6406	96.2103	-7.23684	1.49408e-53	1.99498e-52	ENSFCAG00000044374	- && sp|P62807|H2B1C_HUMAN Histone H2B type 1-C/E/F/G/I OS=Homo sapiens OX=9606 GN=H2BC4 PE=1 SV=4 && PF00125:Core histone H2A/H2B/H3/H4
ENSFCAG00000011303	56.6377	221.308	-1.96983	2.32322e-53	3.09997e-52	EAF1	- && sp|Q96JC9|EAF1_HUMAN ELL-associated factor 1 OS=Homo sapiens OX=9606 GN=EAF1 PE=1 SV=1 && PF09816:RNA polymerase II transcription elongation factor
ENSFCAG00000012195	131.8	348.655	-1.39873	2.38463e-53	3.17973e-52	CC1H1orf50	- && sp|Q9BV19|CA050_HUMAN Uncharacterized protein C1orf50 OS=Homo sapiens OX=9606 GN=C1orf50 PE=1 SV=2 && PF10504:Protein of unknown function (DUF2452)
ENSFCAG00000015340	126.566	372.886	-1.56481	2.52176e-53	3.36027e-52	ENSFCAG00000015340	- && sp|Q9NYV6|RRN3_HUMAN RNA polymerase I-specific transcription initiation factor RRN3 OS=Homo sapiens OX=9606 GN=RRN3 PE=1 SV=1 && PF05327:RNA polymerase I specific transcription initiation factor RRN3
ENSFCAG00000025736	122.21	328.281	-1.42791	2.59343e-53	3.4534e-52	DDX20	- && sp|Q9UHI6|DDX20_HUMAN Probable ATP-dependent RNA helicase DDX20 OS=Homo sapiens OX=9606 GN=DDX20 PE=1 SV=2 && PF00270:DEAD/DEAH box helicase|PF00271:Helicase conserved C-terminal domain
ENSFCAG00000005238	396.315	95.7988	2.03661	2.73131e-53	3.63451e-52	CILK1	- && sp|Q9UPZ9|CILK1_HUMAN Serine/threonine-protein kinase ICK OS=Homo sapiens OX=9606 GN=CILK1 PE=1 SV=1 && -
ENSFCAG00000022626	1.05199	65.9049	-5.98968	2.90649e-53	3.86497e-52	CRABP2	- && sp|Q5PXY7|RABP2_BOVIN Cellular retinoic acid-binding protein 2 OS=Bos taurus OX=9913 GN=CRABP2 PE=2 SV=3 && PF00061:Lipocalin / cytosolic fatty-acid binding protein family
ENSFCAG00000031238	190.86	444.054	-1.22	3.3603e-53	4.46234e-52	PIAS3	- && sp|Q9Y6X2|PIAS3_HUMAN E3 SUMO-protein ligase PIAS3 OS=Homo sapiens OX=9606 GN=PIAS3 PE=1 SV=2 && PF14324:PINIT domain|PF02891:MIZ/SP-RING zinc finger
ENSFCAG00000012659	150.334	353.607	-1.22875	3.4571e-53	4.58775e-52	DGKQ	- && sp|Q6P5E8|DGKQ_MOUSE Diacylglycerol kinase theta OS=Mus musculus OX=10090 GN=Dgkq PE=1 SV=1 && PF00130:Phorbol esters/diacylglycerol binding domain (C1 domain)|PF00788:Ras association (RalGDS/AF-6) domain|PF00609:Diacylglycerol kinase accessory domain|PF00781:Diacylglycerol kinase catalytic domain
ENSFCAG00000015390	50.595	280.011	-2.4707	4.47018e-53	5.92811e-52	ENSFCAG00000015390	- && sp|Q12962|TAF10_HUMAN Transcription initiation factor TFIID subunit 10 OS=Homo sapiens OX=9606 GN=TAF10 PE=1 SV=1 && PF03540:Transcription initiation factor TFIID 23-30kDa subunit
novel.1176	3.09356	88.2282	-4.83174	4.68534e-53	6.20919e-52	-	- && - && -
ENSFCAG00000032605	1124.15	565.216	1.00088	5.75235e-53	7.61805e-52	COPZ1	- && sp|P61923|COPZ1_HUMAN Coatomer subunit zeta-1 OS=Homo sapiens OX=9606 GN=COPZ1 PE=1 SV=1 && PF01217:Clathrin adaptor complex small chain
ENSFCAG00000022947	304.179	44.0449	2.81133	5.82517e-53	7.70922e-52	PRR16	- && sp|Q569H4|LARGN_HUMAN Protein Largen OS=Homo sapiens OX=9606 GN=PRR16 PE=1 SV=1 && PF15252:Domain of unknown function (DUF4589)
ENSFCAG00000014657	1204.95	535.401	1.17682	6.68252e-53	8.83784e-52	GJA1	- && sp|A6XKM2|CXA1_URSAM Gap junction alpha-1 protein OS=Ursus americanus OX=9643 GN=GJA1 PE=2 SV=1 && PF00029:Connexin|PF03508:Gap junction alpha-1 protein (Cx43)
ENSFCAG00000030865	523.36	190.781	1.45168	6.83958e-53	9.03942e-52	PSMD14	- && sp|O00487|PSDE_HUMAN 26S proteasome non-ATPase regulatory subunit 14 OS=Homo sapiens OX=9606 GN=PSMD14 PE=1 SV=1 && PF13012:Maintenance of mitochondrial structure and function|PF01398:JAB1/Mov34/MPN/PAD-1 ubiquitin protease
ENSFCAG00000033889	873.049	392.727	1.16196	7.6859e-53	1.0151e-51	CD164	- && sp|Q04900|MUC24_HUMAN Sialomucin core protein 24 OS=Homo sapiens OX=9606 GN=CD164 PE=1 SV=2 && PF05283:Multi-glycosylated core protein 24 (MGC-24), sialomucin
ENSFCAG00000007376	501.719	167.158	1.5947	7.99958e-53	1.05581e-51	RAB3IL1	- && sp|Q2KJ58|R3GEF_BOVIN Guanine nucleotide exchange factor for Rab-3A OS=Bos taurus OX=9913 GN=RAB3IL1 PE=2 SV=1 && -
ENSFCAG00000014384	29.9182	135.196	-2.17007	8.06705e-53	1.064e-51	KIFC2	- && sp|O08672|KIFC2_MOUSE Kinesin-like protein KIFC2 OS=Mus musculus OX=10090 GN=Kifc2 PE=1 SV=1 && PF00225:Kinesin motor domain
ENSFCAG00000015793	369.326	97.4413	1.91401	8.12716e-53	1.0712e-51	LARGE1	- && sp|O95461|LARG1_HUMAN LARGE xylosyl- and glucuronyltransferase 1 OS=Homo sapiens OX=9606 GN=LARGE1 PE=1 SV=1 && PF01501:Glycosyl transferase family 8|PF13896:Glycosyl-transferase for dystroglycan
ENSFCAG00000001949	853.339	331.491	1.36306	1.10092e-52	1.4491e-51	TNRC18	- && sp|O15417|TNC18_HUMAN Trinucleotide repeat-containing gene 18 protein OS=Homo sapiens OX=9606 GN=TNRC18 PE=1 SV=3 && PF01426:BAH domain
novel.18	7.64377	97.9425	-3.68207	1.15749e-52	1.52253e-51	-	- && - && -
ENSFCAG00000050995	1545.36	594.987	1.37956	1.40037e-52	1.84076e-51	ENSFCAG00000050995	- && sp|P46013|KI67_HUMAN Proliferation marker protein Ki-67 OS=Homo sapiens OX=9606 GN=MKI67 PE=1 SV=2 && PF00498:FHA domain|PF15276:Protein phosphatase 1 binding|PF08065:KI67R (NUC007) repeat
ENSFCAG00000031897	228.714	506.433	-1.14724	1.52513e-52	2.00339e-51	LARP4	- && sp|Q71RC2|LARP4_HUMAN La-related protein 4 OS=Homo sapiens OX=9606 GN=LARP4 PE=1 SV=3 && PF05383:La domain
ENSFCAG00000007399	27.7555	124.114	-2.17544	1.67979e-52	2.20506e-51	CD1H11orf80	- && sp|Q8N6T0|TO6BL_HUMAN Type 2 DNA topoisomerase 6 subunit B-like OS=Homo sapiens OX=9606 GN=TOP6BL PE=2 SV=3 && PF15091:Domain of unknown function (DUF4554)
ENSFCAG00000002452	6.60002	85.3708	-3.6959	1.76589e-52	2.31652e-51	CYP24A1	- && sp|Q07973|CP24A_HUMAN 1,25-dihydroxyvitamin D(3) 24-hydroxylase, mitochondrial OS=Homo sapiens OX=9606 GN=CYP24A1 PE=1 SV=2 && PF00067:Cytochrome P450
novel.1188	24.4525	196.625	-3.00137	1.77226e-52	2.32332e-51	-	- && sp|P03330|GAG_WMSV Gag polyprotein OS=Woolly monkey sarcoma virus OX=11970 GN=gag PE=3 SV=4 && PF02093:Gag P30 core shell protein
ENSFCAG00000019280	158.998	505.078	-1.66641	1.78916e-52	2.34389e-51	BAG1	- && sp|Q99933|BAG1_HUMAN BAG family molecular chaperone regulator 1 OS=Homo sapiens OX=9606 GN=BAG1 PE=1 SV=4 && PF02179:BAG domain|PF00240:Ubiquitin family
ENSFCAG00000007002	499.613	178.796	1.47838	1.84071e-52	2.4098e-51	IPO8	- && sp|O15397|IPO8_HUMAN Importin-8 OS=Homo sapiens OX=9606 GN=IPO8 PE=1 SV=2 && -
ENSFCAG00000029928	440.963	125.902	1.81432	2.1732e-52	2.84316e-51	EFR3A	- && sp|Q14156|EFR3A_HUMAN Protein EFR3 homolog A OS=Homo sapiens OX=9606 GN=EFR3A PE=1 SV=2 && -
ENSFCAG00000007568	775.15	368.94	1.06989	2.18712e-52	2.85945e-51	SQOR	- && sp|Q9Y6N5|SQOR_HUMAN Sulfide:quinone oxidoreductase, mitochondrial OS=Homo sapiens OX=9606 GN=SQOR PE=1 SV=1 && -
ENSFCAG00000036227	24.1254	221.329	-3.19739	2.3341e-52	3.04955e-51	ENSFCAG00000036227	- && sp|Q96N20|ZN75A_HUMAN Zinc finger protein 75A OS=Homo sapiens OX=9606 GN=ZNF75A PE=1 SV=1 && PF00096:Zinc finger, C2H2 type
ENSFCAG00000007790	188.445	436.912	-1.21335	2.61918e-52	3.41972e-51	ABCF3	- && sp|Q9NUQ8|ABCF3_HUMAN ATP-binding cassette sub-family F member 3 OS=Homo sapiens OX=9606 GN=ABCF3 PE=1 SV=2 && PF00005:ABC transporter|PF12848:ABC transporter
ENSFCAG00000007030	1224.16	582.011	1.06924	2.63686e-52	3.44049e-51	ALCAM	- && sp|Q13740|CD166_HUMAN CD166 antigen OS=Homo sapiens OX=9606 GN=ALCAM PE=1 SV=2 && PF08205:CD80-like C2-set immunoglobulin domain|PF13927:Immunoglobulin domain
ENSFCAG00000012108	74.6686	298.021	-2.00336	2.83695e-52	3.69908e-51	MLXIP	- && sp|Q9HAP2|MLXIP_HUMAN MLX-interacting protein OS=Homo sapiens OX=9606 GN=MLXIP PE=1 SV=2 && PF00010:Helix-loop-helix DNA-binding domain
ENSFCAG00000039104	439.159	126.533	1.80014	3.20684e-52	4.17857e-51	ELOVL6	- && sp|Q9H5J4|ELOV6_HUMAN Elongation of very long chain fatty acids protein 6 OS=Homo sapiens OX=9606 GN=ELOVL6 PE=1 SV=1 && PF01151:GNS1/SUR4 family
ENSFCAG00000044137	0.351748	191.855	-9.12657	3.80168e-52	4.95034e-51	U6	- && - && -
ENSFCAG00000032878	107.531	357.991	-1.73934	6.25927e-52	8.13957e-51	NIT1	- && sp|Q86X76|NIT1_HUMAN Deaminated glutathione amidase OS=Homo sapiens OX=9606 GN=NIT1 PE=1 SV=2 && PF00795:Carbon-nitrogen hydrolase
ENSFCAG00000000334	326.036	715.239	-1.13782	6.43332e-52	8.3603e-51	EMC10	- && sp|A1A4M2|EMC10_BOVIN ER membrane protein complex subunit 10 OS=Bos taurus OX=9913 GN=EMC10 PE=2 SV=1 && -
ENSFCAG00000028720	310.031	44.4213	2.79568	7.931e-52	1.02859e-50	FILIP1L	- && sp|Q6P6L0|FIL1L_MOUSE Filamin A-interacting protein 1-like OS=Mus musculus OX=10090 GN=Filip1l PE=1 SV=2 && PF09727:Cortactin-binding protein-2
ENSFCAG00000022532	371.848	77.9933	2.27511	8.87467e-52	1.15021e-50	SPCS2	- && sp|Q5RAY6|SPCS2_PONAB Signal peptidase complex subunit 2 OS=Pongo abelii OX=9601 GN=SPCS2 PE=2 SV=1 && PF06703:Microsomal signal peptidase 25 kDa subunit (SPC25)
ENSFCAG00000043755	178.924	471.551	-1.40475	8.93317e-52	1.15702e-50	ENSFCAG00000043755	- && sp|Q86XN8|MEX3D_HUMAN RNA-binding protein MEX3D OS=Homo sapiens OX=9606 GN=MEX3D PE=1 SV=3 && PF00013:KH domain|PF13920:Zinc finger, C3HC4 type (RING finger)
ENSFCAG00000014934	526.437	194.567	1.44392	9.32352e-52	1.20678e-50	HADHB	- && sp|Q5R1W7|ECHB_PANTR Trifunctional enzyme subunit beta, mitochondrial OS=Pan troglodytes OX=9598 GN=HADHB PE=2 SV=1 && PF00108:Thiolase, N-terminal domain|PF02803:Thiolase, C-terminal domain
ENSFCAG00000007392	442.404	987.176	-1.15583	1.06538e-51	1.37805e-50	RBM14	- && sp|Q96PK6|RBM14_HUMAN RNA-binding protein 14 OS=Homo sapiens OX=9606 GN=RBM14 PE=1 SV=2 && PF00076:RNA recognition motif. (a.k.a. RRM, RBD, or RNP domain)
ENSFCAG00000042984	871.493	353.443	1.30209	1.08687e-51	1.4049e-50	ENSFCAG00000042984	- && sp|A9X1C8|EXT1_PAPAN Exostosin-1 OS=Papio anubis OX=9555 GN=EXT1 PE=3 SV=1 && PF09258:Glycosyl transferase family 64 domain|PF03016:Exostosin family
ENSFCAG00000002726	957.957	408.987	1.22694	1.20123e-51	1.5517e-50	GLG1	- && sp|Q92896|GSLG1_HUMAN Golgi apparatus protein 1 OS=Homo sapiens OX=9606 GN=GLG1 PE=1 SV=2 && PF00839:Cysteine rich repeat
ENSFCAG00000032805	0.469741	122.603	-8.04985	1.20666e-51	1.55767e-50	ENSFCAG00000032805	- && - && -
ENSFCAG00000037890	792.269	323.567	1.29715	1.58718e-51	2.04753e-50	ENSFCAG00000037890	- && sp|A5GFW7|RTF2_PIG Replication termination factor 2 OS=Sus scrofa OX=9823 GN=RTF2 PE=3 SV=1 && PF04641:Rtf2 RING-finger
ENSFCAG00000018350	2315.47	4804.77	-1.05299	1.86467e-51	2.40231e-50	LAMA5	- && sp|Q61001|LAMA5_MOUSE Laminin subunit alpha-5 OS=Mus musculus OX=10090 GN=Lama5 PE=1 SV=4 && PF06009:Laminin Domain II|PF00055:Laminin N-terminal (Domain VI)|PF06008:Laminin Domain I|PF00052:Laminin B (Domain IV)|PF00053:Laminin EGF domain
ENSFCAG00000010062	303.464	607.904	-1.00009	1.9054e-51	2.45316e-50	TCERG1	- && sp|O14776|TCRG1_HUMAN Transcription elongation regulator 1 OS=Homo sapiens OX=9606 GN=TCERG1 PE=1 SV=2 && PF01846:FF domain|PF00397:WW domain
ENSFCAG00000041615	751.572	222.971	1.74892	1.91117e-51	2.45895e-50	ENSFCAG00000041615	- && sp|P45973|CBX5_HUMAN Chromobox protein homolog 5 OS=Homo sapiens OX=9606 GN=CBX5 PE=1 SV=1 && PF00385:Chromo (CHRromatin Organisation MOdifier) domain|PF01393:Chromo shadow domain
ENSFCAG00000013640	821.556	297.41	1.46216	2.37006e-51	3.04736e-50	CKAP5	- && sp|Q14008|CKAP5_HUMAN Cytoskeleton-associated protein 5 OS=Homo sapiens OX=9606 GN=CKAP5 PE=1 SV=3 && PF12348:CLASP N terminal
ENSFCAG00000005232	129.41	325.365	-1.32474	2.50395e-51	3.21738e-50	ERAL1	- && sp|D2GU20|ERAL1_AILME GTPase Era, mitochondrial OS=Ailuropoda melanoleuca OX=9646 GN=ERAL1 PE=3 SV=1 && PF01926:50S ribosome-binding GTPase
ENSFCAG00000043270	195.959	417.668	-1.09806	3.70229e-51	4.74773e-50	ENSFCAG00000043270	- && sp|P0C2B6|RM51_BOVIN 39S ribosomal protein L51, mitochondrial OS=Bos taurus OX=9913 GN=MRPL51 PE=1 SV=1 && PF10244:Mitochondrial ribosomal subunit
ENSFCAG00000041055	327.926	73.5587	2.16125	3.81232e-51	4.8856e-50	ENSFCAG00000041055	- && sp|Q8HY56|GGTA1_FELCA N-acetyllactosaminide alpha-1,3-galactosyltransferase OS=Felis catus OX=9685 GN=GGTA1 PE=2 SV=1 && -
ENSFCAG00000010517	429.37	148.988	1.5301	4.48458e-51	5.74333e-50	WDR61	- && sp|Q9GZS3|WDR61_HUMAN WD repeat-containing protein 61 OS=Homo sapiens OX=9606 GN=WDR61 PE=1 SV=1 && PF00400:WD domain, G-beta repeat
ENSFCAG00000043829	466.883	150.264	1.64345	4.6534e-51	5.95561e-50	HERPUD2	- && sp|Q0P5H8|HERP2_BOVIN Homocysteine-responsive endoplasmic reticulum-resident ubiquitin-like domain member 2 protein OS=Bos taurus OX=9913 GN=HERPUD2 PE=2 SV=1 && PF00240:Ubiquitin family
ENSFCAG00000014705	46.6901	160.017	-1.77826	4.70356e-51	6.01585e-50	MRNIP	- && sp|Q3ZBG8|MRNIP_BOVIN MRN complex-interacting protein OS=Bos taurus OX=9913 GN=MRNIP PE=2 SV=1 && PF15749:MRN-interacting protein
ENSFCAG00000004518	191.116	410.49	-1.1069	5.52308e-51	7.05937e-50	NELFE	- && sp|P18615|NELFE_HUMAN Negative elongation factor E OS=Homo sapiens OX=9606 GN=NELFE PE=1 SV=3 && PF00076:RNA recognition motif. (a.k.a. RRM, RBD, or RNP domain)
ENSFCAG00000006079	4.73096	75.2154	-4.00701	6.30222e-51	8.04994e-50	ENSFCAG00000006079	- && sp|P43276|H15_MOUSE Histone H1.5 OS=Mus musculus OX=10090 GN=H1-5 PE=1 SV=2 && PF00538:linker histone H1 and H5 family
ENSFCAG00000013550	694.269	317.362	1.13207	6.49757e-51	8.294e-50	MCM2	- && sp|P49736|MCM2_HUMAN DNA replication licensing factor MCM2 OS=Homo sapiens OX=9606 GN=MCM2 PE=1 SV=4 && PF12619:Mini-chromosome maintenance protein 2|PF14551:MCM N-terminal domain|PF17207:MCM OB domain|PF00493:MCM P-loop domain|PF17855:MCM AAA-lid domain
ENSFCAG00000042558	237.713	598.288	-1.33102	7.00503e-51	8.9359e-50	ENSFCAG00000042558	- && sp|A4FUI2|RUXE_BOVIN Small nuclear ribonucleoprotein E OS=Bos taurus OX=9913 GN=SNRPE PE=3 SV=1 && PF01423:LSM domain
ENSFCAG00000039379	2.19039	74.8105	-5.08124	7.18537e-51	9.15993e-50	ENSFCAG00000039379	- && - && -
ENSFCAG00000001298	134.126	354.126	-1.39511	7.20851e-51	9.18341e-50	CRTC2	- && sp|Q3LRZ1|CRTC2_RAT CREB-regulated transcription coactivator 2 OS=Rattus norvegicus OX=10116 GN=Crtc2 PE=1 SV=1 && PF12886:Transducer of regulated CREB activity, C terminus|PF12884:Transducer of regulated CREB activity, N terminus|PF12885:Transducer of regulated CREB activity middle domain
ENSFCAG00000028093	481.822	182.015	1.41422	8.87757e-51	1.13023e-49	PSEN1	- && sp|Q6RH31|PSN1_CANLF Presenilin-1 OS=Canis lupus familiaris OX=9615 GN=PSEN1 PE=2 SV=2 && PF01080:Presenilin
novel.1175	16.893	97.5907	-2.5313	9.8753e-51	1.25643e-49	-	- && - && -
ENSFCAG00000026390	442.849	140.586	1.66088	1.19263e-50	1.51639e-49	PPM1A	- && sp|P35814|PPM1A_RABIT Protein phosphatase 1A OS=Oryctolagus cuniculus OX=9986 GN=PPM1A PE=2 SV=1 && PF00481:Protein phosphatase 2C|PF07830:Protein serine/threonine phosphatase 2C, C-terminal domain
ENSFCAG00000052022	119.436	309.631	-1.36496	1.20075e-50	1.52572e-49	PNRC2	- && sp|Q0VCW6|PNRC2_BOVIN Proline-rich nuclear receptor coactivator 2 OS=Bos taurus OX=9913 GN=PNRC2 PE=2 SV=1 && PF15365:Proline-rich nuclear receptor coactivator motif
ENSFCAG00000035573	0.395656	137.005	-8.40064	1.50035e-50	1.90515e-49	U3	- && - && -
ENSFCAG00000003560	80.7156	305.93	-1.91507	1.62779e-50	2.06563e-49	ENSFCAG00000003560	- && sp|P17036|ZNF3_HUMAN Zinc finger protein 3 OS=Homo sapiens OX=9606 GN=ZNF3 PE=1 SV=3 && PF00096:Zinc finger, C2H2 type|PF01352:KRAB box
ENSFCAG00000010847	162.74	371.41	-1.19698	1.89283e-50	2.40038e-49	IRAK1	- && sp|P51617|IRAK1_HUMAN Interleukin-1 receptor-associated kinase 1 OS=Homo sapiens OX=9606 GN=IRAK1 PE=1 SV=2 && PF00069:Protein kinase domain|PF00531:Death domain
ENSFCAG00000049386	0.529468	102.278	-7.62039	4.17932e-50	5.28962e-49	ENSFCAG00000049386	- && sp|P04908|H2A1B_HUMAN Histone H2A type 1-B/E OS=Homo sapiens OX=9606 GN=H2AC4 PE=1 SV=2 && -
ENSFCAG00000011616	153.863	353.404	-1.19906	4.50234e-50	5.69476e-49	MYO19	- && sp|Q96H55|MYO19_HUMAN Unconventional myosin-XIX OS=Homo sapiens OX=9606 GN=MYO19 PE=1 SV=2 && PF00063:Myosin head (motor domain)
ENSFCAG00000005466	819.417	301.953	1.44206	4.64942e-50	5.87696e-49	EFTUD2	- && sp|Q5R6E0|U5S1_PONAB 116 kDa U5 small nuclear ribonucleoprotein component OS=Pongo abelii OX=9601 GN=EFTUD2 PE=2 SV=1 && -
ENSFCAG00000029422	560.154	204.575	1.4451	4.68201e-50	5.91431e-49	KIDINS220	- && sp|Q9ULH0|KDIS_HUMAN Kinase D-interacting substrate of 220 kDa OS=Homo sapiens OX=9606 GN=KIDINS220 PE=1 SV=3 && PF12796:Ankyrin repeats (3 copies)|PF07693:KAP family P-loop domain|PF13637:Ankyrin repeats (many copies)
ENSFCAG00000008367	407.368	136.437	1.57621	4.81839e-50	6.08263e-49	DNAJC6	- && sp|Q27974|AUXI_BOVIN Putative tyrosine-protein phosphatase auxilin OS=Bos taurus OX=9913 GN=DNAJC6 PE=1 SV=1 && PF10409:C2 domain of PTEN tumour-suppressor protein|PF04133:Vacuolar protein sorting 55
ENSFCAG00000043643	808.278	339.689	1.24373	4.83184e-50	6.09565e-49	FGFRL1	- && sp|Q8N441|FGRL1_HUMAN Fibroblast growth factor receptor-like 1 OS=Homo sapiens OX=9606 GN=FGFRL1 PE=1 SV=1 && PF07679:Immunoglobulin I-set domain|PF13927:Immunoglobulin domain
ENSFCAG00000013612	575.068	244.845	1.23643	4.83727e-50	6.09854e-49	FGFR1	- && sp|P11362|FGFR1_HUMAN Fibroblast growth factor receptor 1 OS=Homo sapiens OX=9606 GN=FGFR1 PE=1 SV=3 && -
ENSFCAG00000028599	1610.58	709.946	1.18072	5.348e-50	6.73807e-49	LRPAP1	- && sp|P55302|AMRP_MOUSE Alpha-2-macroglobulin receptor-associated protein OS=Mus musculus OX=10090 GN=Lrpap1 PE=1 SV=1 && PF06400:Alpha-2-macroglobulin RAP, N-terminal domain|PF06401:Alpha-2-macroglobulin RAP, C-terminal domain
ENSFCAG00000009731	476.588	949.551	-1.00029	9.11922e-50	1.14672e-48	YIPF3	- && sp|Q9GZM5|YIPF3_HUMAN Protein YIPF3 OS=Homo sapiens OX=9606 GN=YIPF3 PE=1 SV=1 && -
ENSFCAG00000004825	716.108	301.964	1.25325	9.86502e-50	1.2397e-48	RASA1	- && sp|P20936|RASA1_HUMAN Ras GTPase-activating protein 1 OS=Homo sapiens OX=9606 GN=RASA1 PE=1 SV=1 && PF00018:SH3 domain|PF00616:GTPase-activator protein for Ras-like GTPase|PF00017:SH2 domain|PF00169:PH domain|PF00168:C2 domain
ENSFCAG00000033212	0.298984	233.902	-9.67132	1.07362e-49	1.3483e-48	ENSFCAG00000033212	- && - && -
ENSFCAG00000012417	382.286	116.7	1.72785	1.1488e-49	1.44178e-48	SNX33	- && sp|Q8WV41|SNX33_HUMAN Sorting nexin-33 OS=Homo sapiens OX=9606 GN=SNX33 PE=1 SV=1 && PF14604:Variant SH3 domain|PF00787:PX domain|PF10456:WASP-binding domain of Sorting nexin protein
ENSFCAG00000010146	637.961	275.999	1.21189	1.16131e-49	1.45655e-48	ENSFCAG00000010146	- && sp|Q96T88|UHRF1_HUMAN E3 ubiquitin-protein ligase UHRF1 OS=Homo sapiens OX=9606 GN=UHRF1 PE=1 SV=1 && PF00628:PHD-finger|PF02182:SAD/SRA domain|PF00240:Ubiquitin family|PF12148:Tandem tudor domain within UHRF1
ENSFCAG00000025158	357.876	92.8572	1.94018	1.23049e-49	1.54232e-48	ENSFCAG00000025158	- && sp|Q5U2M6|DCAF8_RAT DDB1- and CUL4-associated factor 8 OS=Rattus norvegicus OX=10116 GN=Dcaf8 PE=1 SV=1 && -
ENSFCAG00000031789	366.655	93.6997	1.98263	1.32936e-49	1.66409e-48	ATP6V0E1	- && sp|O15342|VA0E1_HUMAN V-type proton ATPase subunit e 1 OS=Homo sapiens OX=9606 GN=ATP6V0E1 PE=1 SV=2 && -
ENSFCAG00000007607	927.905	410.55	1.17816	1.80579e-49	2.25904e-48	SDF4	- && sp|Q61112|CAB45_MOUSE 45 kDa calcium-binding protein OS=Mus musculus OX=10090 GN=Sdf4 PE=1 SV=1 && PF13499:EF-hand domain pair
ENSFCAG00000008715	579.308	230.688	1.32101	1.85792e-49	2.32276e-48	LARS1	- && sp|Q5R614|SYLC_PONAB Leucine--tRNA ligase, cytoplasmic OS=Pongo abelii OX=9601 GN=LARS1 PE=2 SV=1 && PF08264:Anticodon-binding domain of tRNA|PF00133:tRNA synthetases class I (I, L, M and V)
ENSFCAG00000028062	325.027	77.9373	2.05957	2.07546e-49	2.59306e-48	SEMA3A	- && sp|Q63548|SEM3A_RAT Semaphorin-3A OS=Rattus norvegicus OX=10116 GN=Sema3a PE=2 SV=1 && PF01403:Sema domain
ENSFCAG00000037574	579.906	243.588	1.24226	2.56388e-49	3.20122e-48	ARHGDIB	- && sp|Q9TU03|GDIR2_BOVIN Rho GDP-dissociation inhibitor 2 OS=Bos taurus OX=9913 GN=ARHGDIB PE=2 SV=3 && PF02115:RHO protein GDP dissociation inhibitor
ENSFCAG00000009413	472.104	158.591	1.55763	2.71491e-49	3.38763e-48	CCNB2	- && sp|Q4R7A8|CCNB2_MACFA G2/mitotic-specific cyclin-B2 OS=Macaca fascicularis OX=9541 GN=CCNB2 PE=2 SV=1 && PF00134:Cyclin, N-terminal domain|PF02984:Cyclin, C-terminal domain
ENSFCAG00000025586	718.443	316.133	1.19479	3.83705e-49	4.78474e-48	RAD23B	- && sp|P54728|RD23B_MOUSE UV excision repair protein RAD23 homolog B OS=Mus musculus OX=10090 GN=Rad23b PE=1 SV=2 && PF00240:Ubiquitin family|PF09280:XPC-binding domain|PF00627:UBA/TS-N domain
ENSFCAG00000011894	419.027	129.709	1.69552	5.08136e-49	6.32825e-48	PDCD4	- && sp|Q61823|PDCD4_MOUSE Programmed cell death protein 4 OS=Mus musculus OX=10090 GN=Pdcd4 PE=1 SV=1 && PF02847:MA3 domain
ENSFCAG00000025858	1148.68	541.675	1.08738	5.14664e-49	6.40544e-48	FRMD6	- && sp|Q96NE9|FRMD6_HUMAN FERM domain-containing protein 6 OS=Homo sapiens OX=9606 GN=FRMD6 PE=1 SV=1 && PF09380:FERM C-terminal PH-like domain|PF09379:FERM N-terminal domain|PF00373:FERM central domain
ENSFCAG00000032677	1.28163	53.0646	-5.3777	5.29813e-49	6.58977e-48	ENSFCAG00000032677	- && - && -
ENSFCAG00000006018	467.109	142.257	1.70078	6.07481e-49	7.55095e-48	ATOX1	- && sp|Q9TT99|ATOX1_CANLF Copper transport protein ATOX1 OS=Canis lupus familiaris OX=9615 GN=ATOX1 PE=3 SV=1 && -
ENSFCAG00000003831	162.05	355.167	-1.13144	7.68335e-49	9.54425e-48	ULK3	- && sp|Q6PHR2|ULK3_HUMAN Serine/threonine-protein kinase ULK3 OS=Homo sapiens OX=9606 GN=ULK3 PE=1 SV=2 && PF04212:MIT (microtubule interacting and transport) domain|PF00069:Protein kinase domain
ENSFCAG00000031767	300.49	52.9281	2.51245	7.86669e-49	9.76576e-48	PON2	- && sp|P54832|PON2_CANLF Serum paraoxonase/arylesterase 2 OS=Canis lupus familiaris OX=9615 GN=PON2 PE=2 SV=1 && PF01731:Arylesterase
ENSFCAG00000000620	40.7755	167.22	-2.02959	8.02604e-49	9.95722e-48	FBXW7	- && sp|Q969H0|FBXW7_HUMAN F-box/WD repeat-containing protein 7 OS=Homo sapiens OX=9606 GN=FBXW7 PE=1 SV=1 && PF00400:WD domain, G-beta repeat|PF12937:F-box-like
ENSFCAG00000038354	115.888	388.129	-1.73848	8.05876e-49	9.99142e-48	SLC12A2	- && sp|P55011|S12A2_HUMAN Solute carrier family 12 member 2 OS=Homo sapiens OX=9606 GN=SLC12A2 PE=1 SV=1 && PF03522:Solute carrier family 12|PF08403:Amino acid permease N-terminal|PF00324:Amino acid permease
ENSFCAG00000005653	811.988	363.647	1.16609	9.08306e-49	1.12542e-47	ITGAV	- && sp|P80746|ITAV_BOVIN Integrin alpha-V OS=Bos taurus OX=9913 GN=ITGAV PE=1 SV=3 && PF08441:Integrin alpha|PF01839:FG-GAP repeat
ENSFCAG00000009283	515.289	191.744	1.41125	9.86282e-49	1.22126e-47	EPB41L2	- && sp|O43491|E41L2_HUMAN Band 4.1-like protein 2 OS=Homo sapiens OX=9606 GN=EPB41L2 PE=1 SV=1 && PF08736:FERM adjacent (FA)|PF00373:FERM central domain|PF04382:SAB domain|PF09380:FERM C-terminal PH-like domain|PF05902:4.1 protein C-terminal domain (CTD)|PF09379:FERM N-terminal domain
ENSFCAG00000003237	434.974	135.65	1.67738	1.08359e-48	1.34089e-47	ANO10	- && sp|Q9NW15|ANO10_HUMAN Anoctamin-10 OS=Homo sapiens OX=9606 GN=ANO10 PE=1 SV=2 && -
ENSFCAG00000029648	23.9712	112.328	-2.23851	1.12363e-48	1.38955e-47	CCDC9B	- && sp|Q5RCJ6|CCD9B_PONAB Coiled-coil domain-containing protein 9B OS=Pongo abelii OX=9601 GN=CCDC9B PE=2 SV=1 && PF15266:Domain of unknown function (DUF4594)
ENSFCAG00000053467	0.359352	201.107	-9.18641	1.22535e-48	1.51439e-47	ENSFCAG00000053467	- && - && -
ENSFCAG00000012332	234.891	477.387	-1.0261	1.23242e-48	1.52215e-47	EME1	- && sp|Q5NVA9|EME1_PONAB Crossover junction endonuclease EME1 OS=Pongo abelii OX=9601 GN=EME1 PE=3 SV=1 && PF02732:ERCC4 domain
novel.1096	38.9061	164.642	-2.08592	1.77403e-48	2.1897e-47	-	- && sp|Q9UIC8|LCMT1_HUMAN Leucine carboxyl methyltransferase 1 OS=Homo sapiens OX=9606 GN=LCMT1 PE=1 SV=2 && PF04072:Leucine carboxyl methyltransferase
ENSFCAG00000003603	3.06785	72.1607	-4.55968	2.07349e-48	2.5577e-47	TMC4	- && sp|Q7Z404|TMC4_HUMAN Transmembrane channel-like protein 4 OS=Homo sapiens OX=9606 GN=TMC4 PE=1 SV=3 && PF10197:N-terminal domain of CBF1 interacting co-repressor CIR
ENSFCAG00000039849	303.238	45.4626	2.76189	2.1057e-48	2.59579e-47	GASK1B	- && sp|Q6UWH4|GAK1B_HUMAN Golgi-associated kinase 1B OS=Homo sapiens OX=9606 GN=GASK1B PE=2 SV=1 && PF15051:FAM198 protein
ENSFCAG00000050875	4.40128	70.0118	-3.97578	2.14598e-48	2.64376e-47	ENSFCAG00000050875	- && - && -
ENSFCAG00000011554	543.1	217.377	1.32903	2.46862e-48	3.03931e-47	MBTPS1	- && sp|Q14703|MBTP1_HUMAN Membrane-bound transcription factor site-1 protease OS=Homo sapiens OX=9606 GN=MBTPS1 PE=1 SV=1 && PF00082:Subtilase family
ENSFCAG00000001626	0.585019	106.296	-7.5394	3.07753e-48	3.7866e-47	CD300LF	- && sp|Q8TDQ1|CLM1_HUMAN CMRF35-like molecule 1 OS=Homo sapiens OX=9606 GN=CD300LF PE=1 SV=3 && PF15330:SHP2-interacting transmembrane adaptor protein, SIT|PF07686:Immunoglobulin V-set domain
ENSFCAG00000004110	62.3143	206.678	-1.72377	3.14239e-48	3.86394e-47	NFRKB	- && sp|Q6P4R8|NFRKB_HUMAN Nuclear factor related to kappa-B-binding protein OS=Homo sapiens OX=9606 GN=NFRKB PE=1 SV=2 && PF14465:NFRKB Winged Helix-like
ENSFCAG00000003026	482.042	1466.66	-1.60596	3.74829e-48	4.60606e-47	FBL	- && sp|P22087|FBRL_HUMAN rRNA 2'-O-methyltransferase fibrillarin OS=Homo sapiens OX=9606 GN=FBL PE=1 SV=2 && PF01269:Fibrillarin
ENSFCAG00000013378	2295.73	1041.95	1.14013	3.77625e-48	4.63748e-47	ATP1A1	- && sp|P05024|AT1A1_PIG Sodium/potassium-transporting ATPase subunit alpha-1 OS=Sus scrofa OX=9823 GN=ATP1A1 PE=1 SV=1 && -
ENSFCAG00000006362	21.4711	111.819	-2.3598	3.93439e-48	4.82864e-47	ZBTB24	- && sp|O43167|ZBT24_HUMAN Zinc finger and BTB domain-containing protein 24 OS=Homo sapiens OX=9606 GN=ZBTB24 PE=1 SV=2 && PF00096:Zinc finger, C2H2 type|PF00651:BTB/POZ domain
ENSFCAG00000012999	1.32364	56.88	-5.4316	4.58516e-48	5.62377e-47	RET	- && sp|P07949|RET_HUMAN Proto-oncogene tyrosine-protein kinase receptor Ret OS=Homo sapiens OX=9606 GN=RET PE=1 SV=3 && -
ENSFCAG00000006217	469.372	170.235	1.45997	5.02791e-48	6.16292e-47	KIF11	- && sp|P52732|KIF11_HUMAN Kinesin-like protein KIF11 OS=Homo sapiens OX=9606 GN=KIF11 PE=1 SV=2 && PF13931:Kinesin-associated microtubule-binding|PF00225:Kinesin motor domain
ENSFCAG00000006754	615.435	258.069	1.25074	5.51066e-48	6.74613e-47	ACSL4	- && sp|O60488|ACSL4_HUMAN Long-chain-fatty-acid--CoA ligase 4 OS=Homo sapiens OX=9606 GN=ACSL4 PE=1 SV=2 && PF00501:AMP-binding enzyme
ENSFCAG00000037046	467.868	181.149	1.36257	5.76156e-48	7.0444e-47	ENSFCAG00000037046	- && sp|Q86TX2|ACOT1_HUMAN Acyl-coenzyme A thioesterase 1 OS=Homo sapiens OX=9606 GN=ACOT1 PE=1 SV=1 && PF04775:Acyl-CoA thioester hydrolase/BAAT N-terminal region|PF08840:BAAT / Acyl-CoA thioester hydrolase C terminal
ENSFCAG00000012595	8.32251	73.1469	-3.15096	5.80001e-48	7.08695e-47	NUP210L	- && sp|Q5VU65|P210L_HUMAN Nuclear pore membrane glycoprotein 210-like OS=Homo sapiens OX=9606 GN=NUP210L PE=2 SV=1 && PF02368:Bacterial Ig-like domain (group 2)
ENSFCAG00000026826	350.772	95.3992	1.87973	5.90983e-48	7.2166e-47	ESD	- && sp|P10768|ESTD_HUMAN S-formylglutathione hydrolase OS=Homo sapiens OX=9606 GN=ESD PE=1 SV=2 && PF00756:Putative esterase
ENSFCAG00000022422	743.319	364.767	1.02703	6.12733e-48	7.4775e-47	RARS1	- && sp|P54136|SYRC_HUMAN Arginine--tRNA ligase, cytoplasmic OS=Homo sapiens OX=9606 GN=RARS1 PE=1 SV=2 && PF03485:Arginyl tRNA synthetase N terminal domain|PF00750:tRNA synthetases class I (R)|PF05746:DALR anticodon binding domain
ENSFCAG00000043102	808.541	186.116	2.12231	7.96195e-48	9.69811e-47	CYP1B1	- && sp|Q16678|CP1B1_HUMAN Cytochrome P450 1B1 OS=Homo sapiens OX=9606 GN=CYP1B1 PE=1 SV=2 && PF00067:Cytochrome P450
ENSFCAG00000006604	37.5757	211.722	-2.50457	8.3111e-48	1.0117e-46	SETD6	- && sp|E1BI64|SETD6_BOVIN N-lysine methyltransferase SETD6 OS=Bos taurus OX=9913 GN=SETD6 PE=2 SV=1 && PF09273:Rubisco LSMT substrate-binding|PF00856:SET domain
ENSFCAG00000053116	0.606239	76.8528	-7.05473	8.55613e-48	1.04088e-46	ENSFCAG00000053116	- && sp|P62803|H4_BOVIN Histone H4 OS=Bos taurus OX=9913 PE=1 SV=2 && PF15511:Centromere kinetochore component CENP-T histone fold
ENSFCAG00000006007	243.805	520.619	-1.09582	8.7652e-48	1.06565e-46	LZTR1	- && sp|Q5R4Q7|LZTR1_PONAB Leucine-zipper-like transcriptional regulator 1 OS=Pongo abelii OX=9601 GN=LZTR1 PE=2 SV=1 && PF07646:Kelch motif|PF00651:BTB/POZ domain|PF13418:Galactose oxidase, central domain|PF01344:Kelch motif
ENSFCAG00000043446	314.357	71.444	2.14025	9.0325e-48	1.09746e-46	GNA12	- && sp|Q03113|GNA12_HUMAN Guanine nucleotide-binding protein subunit alpha-12 OS=Homo sapiens OX=9606 GN=GNA12 PE=1 SV=4 && PF00503:G-protein alpha subunit
ENSFCAG00000036654	362.187	103.05	1.81874	9.46472e-48	1.14925e-46	CARHSP1	- && sp|Q9WU49|CHSP1_RAT Calcium-regulated heat stable protein 1 OS=Rattus norvegicus OX=10116 GN=Carhsp1 PE=1 SV=1 && PF00313:'Cold-shock' DNA-binding domain
ENSFCAG00000023210	441.984	149.706	1.56481	9.62627e-48	1.16814e-46	ANKRD46	- && sp|Q3SX00|ANR46_BOVIN Ankyrin repeat domain-containing protein 46 OS=Bos taurus OX=9913 GN=ANKRD46 PE=2 SV=1 && PF12796:Ankyrin repeats (3 copies)
ENSFCAG00000042684	1.42165	52.8554	-5.19564	9.85738e-48	1.19544e-46	ENSFCAG00000042684	- && - && -
ENSFCAG00000002351	697.893	332.787	1.06623	1.03151e-47	1.25017e-46	TARS1	- && sp|Q3ZBV8|SYTC_BOVIN Threonine--tRNA ligase 1, cytoplasmic OS=Bos taurus OX=9913 GN=TARS1 PE=2 SV=1 && PF07973:Threonyl and Alanyl tRNA synthetase second additional domain|PF00587:tRNA synthetase class II core domain (G, H, P, S and T)|PF02824:TGS domain|PF03129:Anticodon binding domain
ENSFCAG00000045319	53.4297	226.024	-2.08091	1.17989e-47	1.42911e-46	ENSFCAG00000045319	- && sp|Q9TV68|DHDH_CANLF Trans-1,2-dihydrobenzene-1,2-diol dehydrogenase OS=Canis lupus familiaris OX=9615 GN=DHDH PE=1 SV=1 && PF01408:Oxidoreductase family, NAD-binding Rossmann fold
ENSFCAG00000005961	96.4854	248.723	-1.37157	1.27756e-47	1.54645e-46	GTF2B	- && sp|Q00403|TF2B_HUMAN Transcription initiation factor IIB OS=Homo sapiens OX=9606 GN=GTF2B PE=1 SV=1 && PF08271:TFIIB zinc-binding|PF00382:Transcription factor TFIIB repeat
ENSFCAG00000022122	991.602	428.46	1.20141	1.45621e-47	1.76159e-46	HSD17B12	- && sp|Q53GQ0|DHB12_HUMAN Very-long-chain 3-oxoacyl-CoA reductase OS=Homo sapiens OX=9606 GN=HSD17B12 PE=1 SV=2 && PF00106:short chain dehydrogenase
novel.998	15.6098	86.3703	-2.47175	1.56605e-47	1.8933e-46	-	- && - && -
ENSFCAG00000022286	417.977	911.19	-1.12551	1.72811e-47	2.08792e-46	CKS2	- && sp|P56390|CKS2_MOUSE Cyclin-dependent kinases regulatory subunit 2 OS=Mus musculus OX=10090 GN=Cks2 PE=1 SV=1 && -
ENSFCAG00000029565	0.608312	81.9667	-7.14952	1.77957e-47	2.14876e-46	SPDYC	- && sp|Q5MJ68|SPDYC_HUMAN Speedy protein C OS=Homo sapiens OX=9606 GN=SPDYC PE=1 SV=1 && PF11357:Cell cycle regulatory protein
ENSFCAG00000002265	1032.25	351.411	1.5439	1.86649e-47	2.25231e-46	CTBP1	- && sp|Q13363|CTBP1_HUMAN C-terminal-binding protein 1 OS=Homo sapiens OX=9606 GN=CTBP1 PE=1 SV=2 && -
ENSFCAG00000036429	92.704	248.119	-1.42757	1.92773e-47	2.32476e-46	MPLKIP	- && sp|Q9D011|MPLKI_MOUSE M-phase-specific PLK1-interacting protein OS=Mus musculus OX=10090 GN=Mplkip PE=1 SV=1 && PF15502:M-phase-specific PLK1-interacting protein
ENSFCAG00000002857	585.379	248.109	1.24589	1.93099e-47	2.32725e-46	AKR1A1	- && sp|P14550|AK1A1_HUMAN Aldo-keto reductase family 1 member A1 OS=Homo sapiens OX=9606 GN=AKR1A1 PE=1 SV=3 && PF00248:Aldo/keto reductase family
ENSFCAG00000007631	303.244	68.3291	2.15679	1.95526e-47	2.35503e-46	CLCN4	- && sp|P51793|CLCN4_HUMAN H(+)/Cl(-) exchange transporter 4 OS=Homo sapiens OX=9606 GN=CLCN4 PE=1 SV=2 && PF00571:CBS domain|PF00654:Voltage gated chloride channel
ENSFCAG00000037566	2.17993	66.0468	-4.90091	2.15154e-47	2.58985e-46	FZD5	- && sp|Q13467|FZD5_HUMAN Frizzled-5 OS=Homo sapiens OX=9606 GN=FZD5 PE=1 SV=2 && PF01392:Fz domain|PF01534:Frizzled/Smoothened family membrane region
ENSFCAG00000028846	51.8978	187.487	-1.85015	2.51404e-47	3.02432e-46	HOOK2	- && sp|Q96ED9|HOOK2_HUMAN Protein Hook homolog 2 OS=Homo sapiens OX=9606 GN=HOOK2 PE=1 SV=3 && PF05622:HOOK protein
ENSFCAG00000014844	492.279	157.391	1.63078	2.56046e-47	3.07825e-46	STK24	- && sp|Q99KH8|STK24_MOUSE Serine/threonine-protein kinase 24 OS=Mus musculus OX=10090 GN=Stk24 PE=1 SV=1 && PF00069:Protein kinase domain
ENSFCAG00000042916	110.992	329.087	-1.56471	2.6084e-47	3.13396e-46	ENSFCAG00000042916	- && sp|Q9H0Z9|RBM38_HUMAN RNA-binding protein 38 OS=Homo sapiens OX=9606 GN=RBM38 PE=1 SV=2 && -
ENSFCAG00000007640	331.791	79.9452	2.05198	3.13809e-47	3.76803e-46	KIF15	- && sp|Q9NS87|KIF15_HUMAN Kinesin-like protein KIF15 OS=Homo sapiens OX=9606 GN=KIF15 PE=1 SV=1 && PF15908:Hyaluronan mediated motility receptor C-terminal|PF00225:Kinesin motor domain
ENSFCAG00000046299	705.57	204.995	1.78498	3.17163e-47	3.80595e-46	ENSFCAG00000046299	- && sp|Q9CQX5|CLDN1_MOUSE Claudin domain-containing protein 1 OS=Mus musculus OX=10090 GN=Cldnd1 PE=1 SV=1 && -
ENSFCAG00000012623	274.595	38.688	2.82844	3.26228e-47	3.91233e-46	KLHL9	- && sp|Q2T9Z7|KLHL9_BOVIN Kelch-like protein 9 OS=Bos taurus OX=9913 GN=KLHL9 PE=2 SV=1 && PF07707:BTB And C-terminal Kelch|PF01344:Kelch motif|PF00651:BTB/POZ domain
ENSFCAG00000014364	161.898	354.272	-1.12399	3.46363e-47	4.15123e-46	DCAF15	- && sp|Q3SZD5|DCA15_BOVIN DDB1- and CUL4-associated factor 15 OS=Bos taurus OX=9913 GN=DCAF15 PE=2 SV=1 && PF14939:DDB1-and CUL4-substrate receptor 15, WD repeat
ENSFCAG00000030569	71.7334	224.313	-1.64161	3.53545e-47	4.23208e-46	AKIRIN1	- && sp|Q9H9L7|AKIR1_HUMAN Akirin-1 OS=Homo sapiens OX=9606 GN=AKIRIN1 PE=1 SV=1 && -
ENSFCAG00000005249	808.531	338.756	1.25544	4.05898e-47	4.85578e-46	SELENOF	- && sp|O60613|SEP15_HUMAN Selenoprotein F OS=Homo sapiens OX=9606 GN=SELENOF PE=1 SV=4 && PF08806:Sep15/SelM redox domain
ENSFCAG00000052987	2.58616	49.158	-4.24942	4.33441e-47	5.18209e-46	ENSFCAG00000052987	- && - && -
ENSFCAG00000001967	685.088	317.984	1.10708	4.48549e-47	5.35942e-46	SEPTIN10	- && sp|Q2KJB1|SEP10_BOVIN Septin-10 OS=Bos taurus OX=9913 GN=SEPTIN10 PE=2 SV=1 && PF00735:Septin
ENSFCAG00000000137	191.242	429.001	-1.15894	4.79118e-47	5.72115e-46	MRPS2	- && sp|Q9Y399|RT02_HUMAN 28S ribosomal protein S2, mitochondrial OS=Homo sapiens OX=9606 GN=MRPS2 PE=1 SV=1 && -
ENSFCAG00000025193	680.99	322.412	1.08273	4.81138e-47	5.74173e-46	USP8	- && sp|P40818|UBP8_HUMAN Ubiquitin carboxyl-terminal hydrolase 8 OS=Homo sapiens OX=9606 GN=USP8 PE=1 SV=1 && PF00581:Rhodanese-like domain|PF08969:USP8 dimerisation domain|PF00443:Ubiquitin carboxyl-terminal hydrolase
ENSFCAG00000003849	90.0877	277.503	-1.6296	4.92543e-47	5.87424e-46	CHD7	- && sp|Q9P2D1|CHD7_HUMAN Chromodomain-helicase-DNA-binding protein 7 OS=Homo sapiens OX=9606 GN=CHD7 PE=1 SV=3 && PF07533:BRK domain|PF00385:Chromo (CHRromatin Organisation MOdifier) domain|PF00176:SNF2 family N-terminal domain|PF00271:Helicase conserved C-terminal domain
ENSFCAG00000003686	520.427	219.261	1.25445	5.33066e-47	6.35362e-46	COPS5	- && sp|Q92905|CSN5_HUMAN COP9 signalosome complex subunit 5 OS=Homo sapiens OX=9606 GN=COPS5 PE=1 SV=4 && PF18323:Cop9 signalosome subunit 5 C-terminal domain|PF01398:JAB1/Mov34/MPN/PAD-1 ubiquitin protease
ENSFCAG00000009243	647.715	285.875	1.18222	5.49972e-47	6.5511e-46	OLFML3	- && sp|Q0VCP3|OLFL3_BOVIN Olfactomedin-like protein 3 OS=Bos taurus OX=9913 GN=OLFML3 PE=2 SV=1 && PF02191:Olfactomedin-like domain
ENSFCAG00000003346	516.859	204.926	1.33256	6.82824e-47	8.12862e-46	NUCB1	- && sp|Q0P569|NUCB1_BOVIN Nucleobindin-1 OS=Bos taurus OX=9913 GN=NUCB1 PE=1 SV=1 && PF13499:EF-hand domain pair
novel.944	73.4375	225.302	-1.62987	6.96745e-47	8.28927e-46	-	- && - && -
ENSFCAG00000030532	22.8165	115.957	-2.34919	6.97229e-47	8.28994e-46	VGF	- && sp|P86435|VGF_BOVIN Neurosecretory protein VGF OS=Bos taurus OX=9913 GN=VGF PE=1 SV=2 && -
ENSFCAG00000007316	3.15892	53.1525	-4.05868	8.48167e-47	1.00722e-45	ARHGAP45	- && sp|Q92619|HMHA1_HUMAN Rho GTPase-activating protein 45 OS=Homo sapiens OX=9606 GN=ARHGAP45 PE=1 SV=2 && PF00620:RhoGAP domain
ENSFCAG00000050721	17.3472	102.1	-2.54435	8.63734e-47	1.02508e-45	ENSFCAG00000050721	- && sp|O75467|Z324A_HUMAN Zinc finger protein 324A OS=Homo sapiens OX=9606 GN=ZNF324 PE=2 SV=1 && PF01352:KRAB box|PF00096:Zinc finger, C2H2 type
ENSFCAG00000034368	1.59566	133.75	-6.40993	8.68241e-47	1.0298e-45	ENSFCAG00000034368	- && - && -
ENSFCAG00000013007	575.169	238	1.26987	9.06534e-47	1.07457e-45	TK1	- && sp|P04183|KITH_HUMAN Thymidine kinase, cytosolic OS=Homo sapiens OX=9606 GN=TK1 PE=1 SV=2 && PF00265:Thymidine kinase
ENSFCAG00000015301	27.892	118.443	-2.07506	9.8358e-47	1.16518e-45	EFNB2	- && sp|P52799|EFNB2_HUMAN Ephrin-B2 OS=Homo sapiens OX=9606 GN=EFNB2 PE=1 SV=1 && PF00812:Ephrin
ENSFCAG00000004022	6.69811	65.0144	-3.28663	1.0323e-46	1.22141e-45	TLCD1	- && sp|Q96CP7|TLCD1_HUMAN TLC domain-containing protein 1 OS=Homo sapiens OX=9606 GN=TLCD1 PE=1 SV=1 && PF03798:TLC domain
ENSFCAG00000013134	341.635	93.9227	1.86253	1.04458e-46	1.23518e-45	COA3	- && sp|Q3T0E3|COA3_BOVIN Cytochrome c oxidase assembly factor 3 homolog, mitochondrial OS=Bos taurus OX=9913 GN=COA3 PE=3 SV=1 && PF09813:Coiled-coil domain-containing protein 56
ENSFCAG00000052269	204.189	510.383	-1.31998	1.09504e-46	1.29252e-45	ENSFCAG00000052269	- && sp|P52292|IMA1_HUMAN Importin subunit alpha-1 OS=Homo sapiens OX=9606 GN=KPNA2 PE=1 SV=1 && PF01749:Importin beta binding domain
ENSFCAG00000046279	118.995	289.108	-1.28503	1.14869e-46	1.355e-45	ENSFCAG00000046279	- && sp|P84081|ARF2_BOVIN ADP-ribosylation factor 2 OS=Bos taurus OX=9913 GN=ARF2 PE=2 SV=1 && PF00025:ADP-ribosylation factor family
ENSFCAG00000014583	104.808	365.278	-1.79773	1.20775e-46	1.42379e-45	DHX37	- && sp|Q8IY37|DHX37_HUMAN Probable ATP-dependent RNA helicase DHX37 OS=Homo sapiens OX=9606 GN=DHX37 PE=1 SV=1 && PF04408:Helicase associated domain (HA2)|PF00270:DEAD/DEAH box helicase|PF07717:Oligonucleotide/oligosaccharide-binding (OB)-fold|PF00271:Helicase conserved C-terminal domain
ENSFCAG00000006111	308.474	22.385	3.76767	1.32105e-46	1.55642e-45	FGFBP1	- && sp|Q9MZ06|FGFP1_BOVIN Fibroblast growth factor-binding protein 1 OS=Bos taurus OX=9913 GN=FGFBP1 PE=1 SV=1 && PF06473:FGF binding protein 1 (FGF-BP1)
ENSFCAG00000012905	114.209	304.829	-1.40858	1.57987e-46	1.85797e-45	TEAD3	- && sp|Q99594|TEAD3_HUMAN Transcriptional enhancer factor TEF-5 OS=Homo sapiens OX=9606 GN=TEAD3 PE=1 SV=2 && PF01285:TEA/ATTS domain|PF17725:YAP binding domain
ENSFCAG00000007584	222.336	501.702	-1.17595	1.69565e-46	1.99292e-45	PTDSS2	- && sp|Q9BVG9|PTSS2_HUMAN Phosphatidylserine synthase 2 OS=Homo sapiens OX=9606 GN=PTDSS2 PE=1 SV=1 && PF03034:Phosphatidyl serine synthase
ENSFCAG00000023421	146.754	381.852	-1.3781	2.05772e-46	2.41263e-45	ZBTB17	- && sp|Q60821|ZBT17_MOUSE Zinc finger and BTB domain-containing protein 17 OS=Mus musculus OX=10090 GN=Zbtb17 PE=1 SV=2 && PF00096:Zinc finger, C2H2 type|PF00651:BTB/POZ domain
ENSFCAG00000043818	55.2738	196.599	-1.83873	2.07921e-46	2.43636e-45	ENSFCAG00000043818	- && sp|A6QNR1|RRP36_BOVIN Ribosomal RNA processing protein 36 homolog OS=Bos taurus OX=9913 GN=RRP36 PE=2 SV=1 && PF06102:rRNA biogenesis protein RRP36
ENSFCAG00000000465	198.302	513.456	-1.37616	2.40866e-46	2.82071e-45	DHPS	- && sp|Q6EWQ6|DHYS_BOVIN Deoxyhypusine synthase OS=Bos taurus OX=9913 GN=DHPS PE=2 SV=2 && PF01916:Deoxyhypusine synthase
ENSFCAG00000001799	447.821	1047.6	-1.22849	2.67451e-46	3.13014e-45	NELL1	- && sp|Q92832|NELL1_HUMAN Protein kinase C-binding protein NELL1 OS=Homo sapiens OX=9606 GN=NELL1 PE=1 SV=4 && PF07645:Calcium-binding EGF domain|PF00093:von Willebrand factor type C domain|PF12947:EGF domain
ENSFCAG00000024800	173.391	396.36	-1.1853	3.85879e-46	4.51346e-45	USP36	- && sp|Q9P275|UBP36_HUMAN Ubiquitin carboxyl-terminal hydrolase 36 OS=Homo sapiens OX=9606 GN=USP36 PE=1 SV=4 && PF00443:Ubiquitin carboxyl-terminal hydrolase
ENSFCAG00000003508	321.364	70.6399	2.16005	4.19584e-46	4.90474e-45	TEX2	- && sp|Q8IWB9|TEX2_HUMAN Testis-expressed protein 2 OS=Homo sapiens OX=9606 GN=TEX2 PE=1 SV=2 && -
ENSFCAG00000005585	374.912	902.666	-1.27192	4.4891e-46	5.24439e-45	PSME2	- && sp|Q9UL46|PSME2_HUMAN Proteasome activator complex subunit 2 OS=Homo sapiens OX=9606 GN=PSME2 PE=1 SV=4 && PF02252:Proteasome activator pa28 beta subunit|PF02251:Proteasome activator pa28 alpha subunit
ENSFCAG00000006628	1225.77	547.317	1.17078	4.79222e-46	5.59515e-45	LRP10	- && sp|Q7Z4F1|LRP10_HUMAN Low-density lipoprotein receptor-related protein 10 OS=Homo sapiens OX=9606 GN=LRP10 PE=1 SV=2 && PF00057:Low-density lipoprotein receptor domain class A
ENSFCAG00000034748	29.5106	133.199	-2.16815	5.07631e-46	5.92328e-45	ZNF202	- && sp|O95125|ZN202_HUMAN Zinc finger protein 202 OS=Homo sapiens OX=9606 GN=ZNF202 PE=1 SV=4 && PF02023:SCAN domain|PF00096:Zinc finger, C2H2 type|PF01352:KRAB box
ENSFCAG00000037622	0.356052	147.091	-8.72904	5.30284e-46	6.18388e-45	ENSFCAG00000037622	- && - && -
ENSFCAG00000003608	68.0258	193.473	-1.50303	6.211e-46	7.23859e-45	TFPT	- && sp|Q3U1J1|TFPT_MOUSE TCF3 fusion partner homolog OS=Mus musculus OX=10090 GN=Tfpt PE=1 SV=1 && -
ENSFCAG00000022968	595.395	268.318	1.1449	9.20629e-46	1.0723e-44	PARK7	- && sp|Q5E946|PARK7_BOVIN Parkinson disease protein 7 homolog OS=Bos taurus OX=9913 GN=PARK7 PE=2 SV=1 && PF01965:DJ-1/PfpI family
ENSFCAG00000022989	303.639	72.6888	2.05059	9.77591e-46	1.13796e-44	SLC10A3	- && sp|P09131|P3_HUMAN P3 protein OS=Homo sapiens OX=9606 GN=SLC10A3 PE=2 SV=1 && PF01758:Sodium Bile acid symporter family
ENSFCAG00000030404	284.096	37.4189	2.92719	1.14241e-45	1.32902e-44	MGST1	- && sp|P79382|MGST1_PIG Microsomal glutathione S-transferase 1 OS=Sus scrofa OX=9823 GN=MGST1 PE=2 SV=3 && PF01124:MAPEG family
ENSFCAG00000027678	31.5012	146.785	-2.22416	1.3118e-45	1.52517e-44	CCDC116	- && sp|Q8IYX3|CC116_HUMAN Coiled-coil domain-containing protein 116 OS=Homo sapiens OX=9606 GN=CCDC116 PE=1 SV=3 && PF15774:Domain of unknown function (DUF4702)
ENSFCAG00000052876	0.457643	95.1246	-7.69153	1.42412e-45	1.65477e-44	ENSFCAG00000052876	- && - && -
ENSFCAG00000039688	3.93526	63.2048	-3.99716	1.67841e-45	1.94908e-44	NKX3-1	- && sp|Q99801|NKX31_HUMAN Homeobox protein Nkx-3.1 OS=Homo sapiens OX=9606 GN=NKX3-1 PE=1 SV=2 && PF00046:Homeodomain
ENSFCAG00000018974	430.44	158.002	1.44578	1.69746e-45	1.97002e-44	MBOAT7	- && sp|Q96N66|MBOA7_HUMAN Lysophospholipid acyltransferase 7 OS=Homo sapiens OX=9606 GN=MBOAT7 PE=1 SV=2 && PF03062:MBOAT, membrane-bound O-acyltransferase family
ENSFCAG00000001539	199.213	409.485	-1.04687	2.10329e-45	2.43666e-44	GRK6	- && sp|P43250|GRK6_HUMAN G protein-coupled receptor kinase 6 OS=Homo sapiens OX=9606 GN=GRK6 PE=1 SV=2 && PF00615:Regulator of G protein signaling domain|PF00069:Protein kinase domain
ENSFCAG00000041098	562.64	222.15	1.34197	2.11911e-45	2.45352e-44	ENSFCAG00000041098	- && sp|Q02372|NDUB8_BOVIN NADH dehydrogenase [ubiquinone] 1 beta subcomplex subunit 8, mitochondrial OS=Bos taurus OX=9913 GN=NDUFB8 PE=1 SV=1 && PF05821:NADH-ubiquinone oxidoreductase ASHI subunit (CI-ASHI or NDUFB8)
ENSFCAG00000025616	3640.24	1578.71	1.20516	2.23686e-45	2.58831e-44	FAT1	- && sp|Q14517|FAT1_HUMAN Protocadherin Fat 1 OS=Homo sapiens OX=9606 GN=FAT1 PE=1 SV=2 && PF00008:EGF-like domain|PF07645:Calcium-binding EGF domain|PF00028:Cadherin domain|PF02210:Laminin G domain
ENSFCAG00000011988	2024.46	949.212	1.09643	2.30677e-45	2.66762e-44	HMGCS1	- && sp|Q01581|HMCS1_HUMAN Hydroxymethylglutaryl-CoA synthase, cytoplasmic OS=Homo sapiens OX=9606 GN=HMGCS1 PE=1 SV=2 && PF08540:Hydroxymethylglutaryl-coenzyme A synthase C terminal|PF01154:Hydroxymethylglutaryl-coenzyme A synthase N terminal
ENSFCAG00000053298	29.5072	153.199	-2.37601	2.56678e-45	2.96653e-44	ENSFCAG00000053298	- && - && -
ENSFCAG00000007219	55.1275	189.247	-1.77717	3.0463e-45	3.51864e-44	NAA16	- && sp|Q6N069|NAA16_HUMAN N-alpha-acetyltransferase 16, NatA auxiliary subunit OS=Homo sapiens OX=9606 GN=NAA16 PE=1 SV=2 && PF13429:Tetratricopeptide repeat|PF12569:NMDA receptor-regulated protein 1
ENSFCAG00000000689	630.548	267.394	1.24676	3.06977e-45	3.54364e-44	CRIP2	- && sp|Q0VFX8|CRIP2_BOVIN Cysteine-rich protein 2 OS=Bos taurus OX=9913 GN=CRIP2 PE=2 SV=1 && -
ENSFCAG00000040370	371.035	81.6211	2.1788	3.28457e-45	3.78935e-44	ENSFCAG00000040370	- && sp|Q95KG7|MANS1_MACFA MANSC domain-containing protein 1 OS=Macaca fascicularis OX=9541 GN=MANSC1 PE=2 SV=1 && PF07502:MANEC domain
ENSFCAG00000043022	450.755	170.048	1.39711	3.95174e-45	4.55634e-44	LITAF	- && sp|Q9JLJ0|LITAF_MOUSE Lipopolysaccharide-induced tumor necrosis factor-alpha factor homolog OS=Mus musculus OX=10090 GN=Litaf PE=1 SV=1 && -
ENSFCAG00000009897	143.457	410.359	-1.51533	4.52946e-45	5.21936e-44	CDK12	- && sp|D2H526|CDK12_AILME Cyclin-dependent kinase 12 OS=Ailuropoda melanoleuca OX=9646 GN=CDK12 PE=3 SV=1 && PF12330:Haspin like kinase domain|PF00069:Protein kinase domain
ENSFCAG00000041107	211.203	432.636	-1.02909	4.76119e-45	5.48313e-44	ENSFCAG00000041107	- && sp|G5E8P1|BRD1_MOUSE Bromodomain-containing protein 1 OS=Mus musculus OX=10090 GN=Brd1 PE=1 SV=1 && PF00439:Bromodomain|PF13832:PHD-zinc-finger like domain|PF10513:Enhancer of polycomb-like|PF13831:PHD-finger
ENSFCAG00000004995	621.142	302.646	1.04317	4.87366e-45	5.60601e-44	ENSFCAG00000004995	- && sp|P0DP23|CALM1_HUMAN Calmodulin-1 OS=Homo sapiens OX=9606 GN=CALM1 PE=1 SV=1 && PF13499:EF-hand domain pair|PF13833:EF-hand domain pair
ENSFCAG00000002097	337.564	98.3176	1.77485	6.59517e-45	7.57723e-44	NCK2	- && sp|O43639|NCK2_HUMAN Cytoplasmic protein NCK2 OS=Homo sapiens OX=9606 GN=NCK2 PE=1 SV=2 && -
ENSFCAG00000014697	432.347	153.004	1.50144	7.05479e-45	8.1005e-44	MGAT4B	- && sp|Q812F8|MGT4B_MOUSE Alpha-1,3-mannosyl-glycoprotein 4-beta-N-acetylglucosaminyltransferase B OS=Mus musculus OX=10090 GN=Mgat4b PE=2 SV=1 && PF04666:N-Acetylglucosaminyltransferase-IV (GnT-IV) conserved region
ENSFCAG00000002561	40.0301	180.256	-2.16814	7.28034e-45	8.35455e-44	RASA2	- && sp|Q15283|RASA2_HUMAN Ras GTPase-activating protein 2 OS=Homo sapiens OX=9606 GN=RASA2 PE=1 SV=3 && PF00779:BTK motif|PF00616:GTPase-activator protein for Ras-like GTPase|PF00169:PH domain|PF00168:C2 domain
ENSFCAG00000038052	219.448	447.433	-1.032	7.52578e-45	8.6311e-44	CIAO1	- && sp|O76071|CIAO1_HUMAN Probable cytosolic iron-sulfur protein assembly protein CIAO1 OS=Homo sapiens OX=9606 GN=CIAO1 PE=1 SV=1 && PF00400:WD domain, G-beta repeat
ENSFCAG00000009973	156.666	453.361	-1.53248	9.0459e-45	1.03684e-43	HECTD3	- && sp|Q5T447|HECD3_HUMAN E3 ubiquitin-protein ligase HECTD3 OS=Homo sapiens OX=9606 GN=HECTD3 PE=1 SV=1 && PF00632:HECT-domain (ubiquitin-transferase)|PF03256:Anaphase-promoting complex, subunit 10 (APC10)
ENSFCAG00000025137	426.687	145.811	1.54201	9.08305e-45	1.04048e-43	PRKACA	- && sp|Q8MJ44|KAPCA_CANLF cAMP-dependent protein kinase catalytic subunit alpha OS=Canis lupus familiaris OX=9615 GN=PRKACA PE=1 SV=3 && -
novel.975	7.97327	94.434	-3.56955	1.03998e-44	1.18991e-43	-	- && sp|Q9ZZ64|COX1_CANLF Cytochrome c oxidase subunit 1 OS=Canis lupus familiaris OX=9615 GN=MT-CO1 PE=3 SV=2 && PF00115:Cytochrome C and Quinol oxidase polypeptide I
ENSFCAG00000003248	259.618	545.731	-1.07089	1.04248e-44	1.19207e-43	LSM14B	- && sp|Q8CGC4|LS14B_MOUSE Protein LSM14 homolog B OS=Mus musculus OX=10090 GN=Lsm14b PE=1 SV=3 && PF09532:FDF domain|PF12701:Scd6-like Sm domain
ENSFCAG00000005022	374.436	119.673	1.65647	1.08091e-44	1.23456e-43	ATP6V1C1	- && sp|P21282|VATC1_BOVIN V-type proton ATPase subunit C 1 OS=Bos taurus OX=9913 GN=ATP6V1C1 PE=1 SV=3 && PF03223:V-ATPase subunit C
ENSFCAG00000024530	3.36596	68.0262	-4.33456	1.11049e-44	1.2676e-43	ENSFCAG00000024530	- && sp|Q7L7L0|H2A3_HUMAN Histone H2A type 3 OS=Homo sapiens OX=9606 GN=H2AW PE=1 SV=3 && PF16211:C-terminus of histone H2A|PF00125:Core histone H2A/H2B/H3/H4
ENSFCAG00000008280	559.391	227.884	1.29557	1.15779e-44	1.32004e-43	NEDD4	- && sp|P46934|NEDD4_HUMAN E3 ubiquitin-protein ligase NEDD4 OS=Homo sapiens OX=9606 GN=NEDD4 PE=1 SV=4 && PF00632:HECT-domain (ubiquitin-transferase)|PF00397:WW domain
ENSFCAG00000008926	9.87708	100.321	-3.34078	1.52911e-44	1.74238e-43	HELZ2	- && sp|E9QAM5|HELZ2_MOUSE Helicase with zinc finger domain 2 OS=Mus musculus OX=10090 GN=Helz2 PE=1 SV=1 && PF13087:AAA domain|PF00773:RNB domain|PF13086:AAA domain
ENSFCAG00000022500	411.297	145.89	1.49436	1.57402e-44	1.7925e-43	COPS4	- && sp|Q9BT78|CSN4_HUMAN COP9 signalosome complex subunit 4 OS=Homo sapiens OX=9606 GN=COPS4 PE=1 SV=1 && PF01399:PCI domain|PF18420:CSN4/RPN5/eIF3a helix turn helix domain
ENSFCAG00000015070	68.6022	191.539	-1.48458	1.59272e-44	1.81273e-43	CPSF4	- && sp|O95639|CPSF4_HUMAN Cleavage and polyadenylation specificity factor subunit 4 OS=Homo sapiens OX=9606 GN=CPSF4 PE=1 SV=1 && PF15663:Zinc-finger containing family|PF00098:Zinc knuckle
ENSFCAG00000007784	1080.58	498.985	1.12008	1.62025e-44	1.84298e-43	ABCC5	- && sp|O15440|MRP5_HUMAN Multidrug resistance-associated protein 5 OS=Homo sapiens OX=9606 GN=ABCC5 PE=1 SV=2 && PF00664:ABC transporter transmembrane region|PF00005:ABC transporter
ENSFCAG00000015719	146.7	376.471	-1.3559	1.64635e-44	1.87158e-43	GNL3	- && sp|Q9BVP2|GNL3_HUMAN Guanine nucleotide-binding protein-like 3 OS=Homo sapiens OX=9606 GN=GNL3 PE=1 SV=2 && PF08701:GNL3L/Grn1 putative GTPase|PF01926:50S ribosome-binding GTPase
ENSFCAG00000029544	384.537	108.942	1.81503	1.66164e-44	1.88786e-43	FAT4	- && sp|Q6V0I7|FAT4_HUMAN Protocadherin Fat 4 OS=Homo sapiens OX=9606 GN=FAT4 PE=1 SV=2 && PF00028:Cadherin domain|PF00008:EGF-like domain|PF02210:Laminin G domain|PF07645:Calcium-binding EGF domain
ENSFCAG00000029320	957.162	2327.75	-1.28288	1.96334e-44	2.22933e-43	ENSFCAG00000029320	- && sp|Q5RDL6|EID1_PONAB EP300-interacting inhibitor of differentiation 1 OS=Pongo abelii OX=9601 GN=EID1 PE=2 SV=1 && -
ENSFCAG00000000028	906.246	336.671	1.43838	2.12912e-44	2.41616e-43	ENSFCAG00000000028	- && sp|Q96D15|RCN3_HUMAN Reticulocalbin-3 OS=Homo sapiens OX=9606 GN=RCN3 PE=1 SV=1 && -
novel.167	2.21047	55.7624	-4.66038	2.37823e-44	2.6957e-43	-	- && - && -
novel.899	0.924461	65.6231	-6.15726	2.54187e-44	2.87951e-43	-	- && - && -
ENSFCAG00000004692	354.678	115.353	1.6365	2.70402e-44	3.0614e-43	CX3CL1	- && sp|P78423|X3CL1_HUMAN Fractalkine OS=Homo sapiens OX=9606 GN=CX3CL1 PE=1 SV=1 && -
ENSFCAG00000010694	0.854363	53.3068	-5.94764	2.8534e-44	3.22865e-43	DUSP2	- && sp|Q05923|DUS2_HUMAN Dual specificity protein phosphatase 2 OS=Homo sapiens OX=9606 GN=DUSP2 PE=1 SV=1 && PF00581:Rhodanese-like domain|PF00782:Dual specificity phosphatase, catalytic domain
ENSFCAG00000030399	32.6056	125.313	-1.94693	2.90886e-44	3.28948e-43	ZNF268	- && sp|Q14587|ZN268_HUMAN Zinc finger protein 268 OS=Homo sapiens OX=9606 GN=ZNF268 PE=1 SV=2 && PF00096:Zinc finger, C2H2 type|PF01352:KRAB box
ENSFCAG00000014589	1540.46	662.223	1.21463	3.23775e-44	3.65928e-43	PGD	- && sp|P52209|6PGD_HUMAN 6-phosphogluconate dehydrogenase, decarboxylating OS=Homo sapiens OX=9606 GN=PGD PE=1 SV=3 && PF00393:6-phosphogluconate dehydrogenase, C-terminal domain|PF03446:NAD binding domain of 6-phosphogluconate dehydrogenase
ENSFCAG00000027112	521.093	225.124	1.2095	3.46308e-44	3.9094e-43	SAE1	- && sp|A2VE14|SAE1_BOVIN SUMO-activating enzyme subunit 1 OS=Bos taurus OX=9913 GN=SAE1 PE=2 SV=1 && PF00899:ThiF family
ENSFCAG00000012241	82.9409	236.206	-1.51066	3.97529e-44	4.48241e-43	PPP2R5B	- && sp|Q80W83|2A5B_RAT Serine/threonine-protein phosphatase 2A 56 kDa regulatory subunit beta isoform OS=Rattus norvegicus OX=10116 GN=Ppp2r5b PE=2 SV=1 && PF01603:Protein phosphatase 2A regulatory B subunit (B56 family)
ENSFCAG00000000371	456.856	157.179	1.53826	4.78007e-44	5.38048e-43	KANK4	- && sp|Q5T7N3|KANK4_HUMAN KN motif and ankyrin repeat domain-containing protein 4 OS=Homo sapiens OX=9606 GN=KANK4 PE=1 SV=1 && PF13857:Ankyrin repeats (many copies)|PF12075:KN motif
ENSFCAG00000037020	2.93971	54.0078	-4.18768	5.20327e-44	5.85346e-43	U12	- && - && -
ENSFCAG00000015025	48.5904	164.67	-1.76807	6.01524e-44	6.76297e-43	MTF2	- && sp|Q9Y483|MTF2_HUMAN Metal-response element-binding transcription factor 2 OS=Homo sapiens OX=9606 GN=MTF2 PE=1 SV=3 && PF00628:PHD-finger|PF18104:Jumonji domain-containing protein 2A Tudor domain|PF14061:Polycomb-like MTF2 factor 2
ENSFCAG00000040043	10.7726	101.802	-3.22536	6.22077e-44	6.99e-43	ENSFCAG00000040043	- && - && -
ENSFCAG00000048216	8.91215	85.0434	-3.26752	6.54095e-44	7.34552e-43	ENSFCAG00000048216	- && sp|P0C170|H2A1E_RAT Histone H2A type 1-E OS=Rattus norvegicus OX=10116 PE=1 SV=2 && PF00125:Core histone H2A/H2B/H3/H4|PF16211:C-terminus of histone H2A
ENSFCAG00000009865	352.716	101.066	1.81664	8.81326e-44	9.89162e-43	GOLM1	- && sp|Q8NBJ4|GOLM1_HUMAN Golgi membrane protein 1 OS=Homo sapiens OX=9606 GN=GOLM1 PE=1 SV=1 && -
ENSFCAG00000010805	774.595	351.948	1.13429	9.30068e-44	1.04327e-42	TSC22D4	- && sp|Q9EQN3|T22D4_MOUSE TSC22 domain family protein 4 OS=Mus musculus OX=10090 GN=Tsc22d4 PE=1 SV=2 && PF01166:TSC-22/dip/bun family
ENSFCAG00000009436	113.653	287.697	-1.35019	9.63038e-44	1.07962e-42	TYK2	- && sp|P29597|TYK2_HUMAN Non-receptor tyrosine-protein kinase TYK2 OS=Homo sapiens OX=9606 GN=TYK2 PE=1 SV=3 && PF07714:Protein tyrosine kinase|PF18379:FERM F1 ubiquitin-like domain|PF17887:Jak1 pleckstrin homology-like domain|PF18377:FERM F2 acyl-CoA binding protein-like domain
ENSFCAG00000007823	3850.19	1840.28	1.06529	1.02041e-43	1.14328e-42	CTSD	- && sp|Q4LAL9|CATD_CANLF Cathepsin D OS=Canis lupus familiaris OX=9615 GN=CTSD PE=2 SV=1 && PF00026:Eukaryotic aspartyl protease
ENSFCAG00000013532	255.918	37.5587	2.8015	1.02305e-43	1.14558e-42	PIGC	- && sp|Q3ZBX1|PIGC_BOVIN Phosphatidylinositol N-acetylglucosaminyltransferase subunit C OS=Bos taurus OX=9913 GN=PIGC PE=2 SV=1 && PF06432:Phosphatidylinositol N-acetylglucosaminyltransferase
ENSFCAG00000031378	10.5796	73.5747	-2.80731	1.08073e-43	1.20878e-42	ZNF584	- && sp|Q8IVC4|ZN584_HUMAN Zinc finger protein 584 OS=Homo sapiens OX=9606 GN=ZNF584 PE=2 SV=1 && PF01352:KRAB box|PF00096:Zinc finger, C2H2 type
ENSFCAG00000013264	450.845	173.857	1.37326	1.23594e-43	1.37999e-42	ANXA4	- && sp|P08132|ANXA4_PIG Annexin A4 OS=Sus scrofa OX=9823 GN=ANXA4 PE=1 SV=2 && PF00191:Annexin
ENSFCAG00000044774	488.121	188.212	1.36718	1.40686e-43	1.56903e-42	SPCS3	- && sp|Q3SZU5|SPCS3_BOVIN Signal peptidase complex subunit 3 OS=Bos taurus OX=9913 GN=SPCS3 PE=2 SV=1 && PF04573:Signal peptidase subunit
ENSFCAG00000043381	308.506	72.9573	2.09821	1.4577e-43	1.62479e-42	ENSFCAG00000043381	- && sp|Q9GZQ3|COMD5_HUMAN COMM domain-containing protein 5 OS=Homo sapiens OX=9606 GN=COMMD5 PE=1 SV=1 && PF07258:COMM domain
ENSFCAG00000028511	52.8026	160.32	-1.60629	1.51841e-43	1.69149e-42	MTERF3	- && sp|Q96E29|MTEF3_HUMAN Transcription termination factor 3, mitochondrial OS=Homo sapiens OX=9606 GN=MTERF3 PE=1 SV=2 && PF02536:mTERF
ENSFCAG00000043656	11.974	72.3428	-2.61035	1.65383e-43	1.8413e-42	ENSFCAG00000043656	- && sp|Q6ZSY5|PPR3F_HUMAN Protein phosphatase 1 regulatory subunit 3F OS=Homo sapiens OX=9606 GN=PPP1R3F PE=1 SV=3 && PF03370:Carbohydrate/starch-binding module (family 21)
ENSFCAG00000046566	0.53284	71.9004	-7.10554	1.6827e-43	1.87237e-42	ENSFCAG00000046566	- && - && -
ENSFCAG00000030362	40.9982	150.623	-1.86529	1.95027e-43	2.16886e-42	ENSFCAG00000030362	- && sp|Q5R9S5|ZN182_PONAB Zinc finger protein 182 OS=Pongo abelii OX=9601 GN=ZNF182 PE=2 SV=1 && PF00096:Zinc finger, C2H2 type|PF01352:KRAB box
ENSFCAG00000004530	246.949	516.615	-1.05937	2.28848e-43	2.54061e-42	PBX2	- && sp|P40425|PBX2_HUMAN Pre-B-cell leukemia transcription factor 2 OS=Homo sapiens OX=9606 GN=PBX2 PE=1 SV=2 && PF03792:PBC domain|PF00046:Homeodomain
ENSFCAG00000014207	67.6306	219.515	-1.69995	2.29337e-43	2.54458e-42	GPATCH2L	- && sp|Q9NWQ4|GPT2L_HUMAN G patch domain-containing protein 2-like OS=Homo sapiens OX=9606 GN=GPATCH2L PE=1 SV=3 && -
ENSFCAG00000043880	645.466	309.162	1.05296	2.38733e-43	2.64732e-42	ENSFCAG00000043880	- && sp|P11413|G6PD_HUMAN Glucose-6-phosphate 1-dehydrogenase OS=Homo sapiens OX=9606 GN=G6PD PE=1 SV=4 && PF02781:Glucose-6-phosphate dehydrogenase, C-terminal domain|PF00479:Glucose-6-phosphate dehydrogenase, NAD binding domain
ENSFCAG00000002325	222.496	478.173	-1.09764	2.62405e-43	2.90816e-42	NECAP1	- && sp|Q3T093|NECP1_BOVIN Adaptin ear-binding coat-associated protein 1 OS=Bos taurus OX=9913 GN=NECAP1 PE=2 SV=1 && PF07933:Protein of unknown function (DUF1681)
ENSFCAG00000027049	355.55	1045.56	-1.55834	2.7791e-43	3.07824e-42	UBXN6	- && sp|Q9BZV1|UBXN6_HUMAN UBX domain-containing protein 6 OS=Homo sapiens OX=9606 GN=UBXN6 PE=1 SV=1 && PF09409:PUB domain
ENSFCAG00000023200	168.396	383.658	-1.18645	3.34295e-43	3.69646e-42	ZNF335	- && sp|Q9H4Z2|ZN335_HUMAN Zinc finger protein 335 OS=Homo sapiens OX=9606 GN=ZNF335 PE=1 SV=1 && PF13909:C2H2-type zinc-finger domain
ENSFCAG00000025624	510.416	186.707	1.44244	3.40307e-43	3.7608e-42	TAF7	- && sp|Q15545|TAF7_HUMAN Transcription initiation factor TFIID subunit 7 OS=Homo sapiens OX=9606 GN=TAF7 PE=1 SV=1 && PF04658:TAFII55 protein conserved region
novel.815	23.9543	127.066	-2.41014	3.50261e-43	3.86861e-42	-	- && - && -
ENSFCAG00000027193	40.281	174.811	-2.10614	3.54332e-43	3.91134e-42	CPEB2	- && sp|Q7Z5Q1|CPEB2_HUMAN Cytoplasmic polyadenylation element-binding protein 2 OS=Homo sapiens OX=9606 GN=CPEB2 PE=2 SV=3 && PF16366:Cytoplasmic polyadenylation element-binding protein ZZ domain|PF16367:RNA recognition motif
ENSFCAG00000002590	1190.05	570.33	1.06196	3.89492e-43	4.29458e-42	EPRS1	- && sp|P07814|SYEP_HUMAN Bifunctional glutamate/proline--tRNA ligase OS=Homo sapiens OX=9606 GN=EPRS1 PE=1 SV=5 && PF03129:Anticodon binding domain|PF03950:tRNA synthetases class I (E and Q), anti-codon binding domain|PF00587:tRNA synthetase class II core domain (G, H, P, S and T)|PF00749:tRNA synthetases class I (E and Q), catalytic domain|PF00458:WHEP-TRS domain
ENSFCAG00000018797	26.6697	118.283	-2.16194	3.93522e-43	4.33655e-42	SPACA6	- && sp|W5XKT8|SACA6_HUMAN Sperm acrosome membrane-associated protein 6 OS=Homo sapiens OX=9606 GN=SPACA6 PE=1 SV=2 && PF00047:Immunoglobulin domain
ENSFCAG00000022449	44.4478	145.182	-1.71606	4.46095e-43	4.91312e-42	RPP38	- && sp|Q32LC1|RPP38_BOVIN Ribonuclease P protein subunit p38 OS=Bos taurus OX=9913 GN=RPP38 PE=2 SV=2 && PF01248:Ribosomal protein L7Ae/L30e/S12e/Gadd45 family
ENSFCAG00000013771	108.312	268.779	-1.31534	4.46507e-43	4.91487e-42	TM4SF1	- && sp|P30408|T4S1_HUMAN Transmembrane 4 L6 family member 1 OS=Homo sapiens OX=9606 GN=TM4SF1 PE=1 SV=1 && PF05805:L6 membrane protein
ENSFCAG00000049682	4.59757	73.0878	-4.00768	5.76621e-43	6.33631e-42	ENSFCAG00000049682	- && - && -
ENSFCAG00000049281	0.344249	111.858	-8.33267	6.16772e-43	6.77369e-42	SNORD36	- && - && -
ENSFCAG00000042853	567.278	183.467	1.63333	6.80542e-43	7.46981e-42	MXD4	- && sp|Q60948|MAD4_MOUSE Max dimerization protein 4 OS=Mus musculus OX=10090 GN=Mxd4 PE=1 SV=1 && PF00010:Helix-loop-helix DNA-binding domain
ENSFCAG00000004037	758.088	285.215	1.39728	7.51598e-43	8.24509e-42	BCAP31	- && sp|Q5R8H3|BAP31_PONAB B-cell receptor-associated protein 31 OS=Pongo abelii OX=9601 GN=BCAP31 PE=2 SV=3 && PF05529:Bap31/Bap29 transmembrane region|PF18035:Bap31/Bap29 cytoplasmic coiled-coil domain
ENSFCAG00000007189	196.578	431.76	-1.13179	7.56819e-43	8.29768e-42	KIAA1191	- && sp|Q96A73|P33MX_HUMAN Putative monooxygenase p33MONOX OS=Homo sapiens OX=9606 GN=KIAA1191 PE=1 SV=1 && PF15302:P33 mono-oxygenase
ENSFCAG00000040507	61.7437	185.846	-1.59642	8.2179e-43	9.00492e-42	ENSFCAG00000040507	- && sp|D2H8V8|DCR1B_AILME 5' exonuclease Apollo OS=Ailuropoda melanoleuca OX=9646 GN=DCLRE1B PE=3 SV=1 && PF07522:DNA repair metallo-beta-lactamase
ENSFCAG00000014650	63.2009	176.719	-1.48673	8.26708e-43	9.05371e-42	LARP1B	- && sp|Q659C4|LAR1B_HUMAN La-related protein 1B OS=Homo sapiens OX=9606 GN=LARP1B PE=1 SV=2 && PF05383:La domain
ENSFCAG00000008342	73.6136	229.006	-1.63386	8.78553e-43	9.61607e-42	ENSFCAG00000008342	- && sp|P17014|ZNF12_HUMAN Zinc finger protein 12 OS=Homo sapiens OX=9606 GN=ZNF12 PE=1 SV=3 && PF00096:Zinc finger, C2H2 type|PF01352:KRAB box
ENSFCAG00000007491	96.9891	242.926	-1.32151	8.86894e-43	9.69644e-42	SLC23A3	- && sp|Q6PIS1|S23A3_HUMAN Solute carrier family 23 member 3 OS=Homo sapiens OX=9606 GN=SLC23A3 PE=2 SV=2 && PF00860:Permease family
ENSFCAG00000004288	163.13	387.867	-1.24872	9.91748e-43	1.08367e-41	EMG1	- && sp|Q92979|NEP1_HUMAN Ribosomal RNA small subunit methyltransferase NEP1 OS=Homo sapiens OX=9606 GN=EMG1 PE=1 SV=4 && PF03587:EMG1/NEP1 methyltransferase
ENSFCAG00000036304	203.108	510.986	-1.33236	9.97272e-43	1.0891e-41	ENSFCAG00000036304	- && sp|P31269|HXA9_HUMAN Homeobox protein Hox-A9 OS=Homo sapiens OX=9606 GN=HOXA9 PE=1 SV=4 && PF04617:Hox9 activation region
ENSFCAG00000010344	530.52	183.357	1.53707	1.10083e-42	1.20151e-41	ITSN1	- && sp|Q15811|ITSN1_HUMAN Intersectin-1 OS=Homo sapiens OX=9606 GN=ITSN1 PE=1 SV=3 && PF16652:Pleckstrin homology domain|PF00168:C2 domain|PF00018:SH3 domain|PF14604:Variant SH3 domain|PF16617:Intersectin and clathrin adaptor AP2 binding region|PF00621:RhoGEF domain|PF12763:Cytoskeletal-regulatory complex EF hand
ENSFCAG00000005354	536.574	192.905	1.47709	1.17109e-42	1.27676e-41	SDC1	- && sp|P18827|SDC1_HUMAN Syndecan-1 OS=Homo sapiens OX=9606 GN=SDC1 PE=1 SV=3 && PF01034:Syndecan domain
ENSFCAG00000011763	3.93113	51.5764	-3.71252	1.46697e-42	1.59755e-41	IL10RA	- && sp|Q13651|I10R1_HUMAN Interleukin-10 receptor subunit alpha OS=Homo sapiens OX=9606 GN=IL10RA PE=1 SV=2 && PF01108:Tissue factor
novel.245	0.516998	67.2317	-7.00884	1.61926e-42	1.76241e-41	-	- && - && -
ENSFCAG00000008819	1496.06	741.672	1.01026	1.65025e-42	1.79513e-41	SEC61A1	- && sp|P61619|S61A1_HUMAN Protein transport protein Sec61 subunit alpha isoform 1 OS=Homo sapiens OX=9606 GN=SEC61A1 PE=1 SV=2 && PF10559:Plug domain of Sec61p|PF00344:SecY translocase
ENSFCAG00000015285	54.0076	178.685	-1.72713	1.66929e-42	1.81482e-41	LYSMD4	- && sp|Q5REP3|LYSM4_PONAB LysM and putative peptidoglycan-binding domain-containing protein 4 OS=Pongo abelii OX=9601 GN=LYSMD4 PE=2 SV=1 && -
ENSFCAG00000014649	218.397	479.596	-1.13612	1.95721e-42	2.12547e-41	SPINDOC	- && sp|Q9BUA3|SPNDC_HUMAN Spindlin interactor and repressor of chromatin-binding protein OS=Homo sapiens OX=9606 GN=SPINDOC PE=1 SV=3 && PF18658:Zinc-finger C2H2-type
novel.68	368.126	119.352	1.61796	1.99594e-42	2.16632e-41	-	- && - && -
ENSFCAG00000024942	298.684	80.257	1.87736	2.27486e-42	2.46629e-41	MKRN1	- && sp|Q9UHC7|MKRN1_HUMAN E3 ubiquitin-protein ligase makorin-1 OS=Homo sapiens OX=9606 GN=MKRN1 PE=1 SV=3 && PF15815:E3 ubiquitin-protein ligase makorin-1, C-terminal|PF18044:CCCH-type zinc finger|PF00097:Zinc finger, C3HC4 type (RING finger)
ENSFCAG00000037165	283.512	65.2688	2.10406	2.43935e-42	2.64315e-41	GLOD4	- && sp|Q9CPV4|GLOD4_MOUSE Glyoxalase domain-containing protein 4 OS=Mus musculus OX=10090 GN=Glod4 PE=1 SV=1 && -
ENSFCAG00000043652	206.598	442.508	-1.09687	2.68873e-42	2.91174e-41	ENSFCAG00000043652	- && sp|P35816|PDP1_BOVIN [Pyruvate dehydrogenase [acetyl-transferring]]-phosphatase 1, mitochondrial OS=Bos taurus OX=9913 GN=PDP1 PE=1 SV=1 && PF00481:Protein phosphatase 2C
ENSFCAG00000006726	846.899	280.002	1.59328	2.72856e-42	2.95323e-41	NUCKS1	- && sp|Q29S11|NUCKS_BOVIN Nuclear ubiquitous casein and cyclin-dependent kinase substrate 1 OS=Bos taurus OX=9913 GN=NUCKS1 PE=2 SV=1 && -
ENSFCAG00000014984	317.407	75.6191	2.07474	2.98068e-42	3.22251e-41	GALNT10	- && sp|Q86SR1|GLT10_HUMAN Polypeptide N-acetylgalactosaminyltransferase 10 OS=Homo sapiens OX=9606 GN=GALNT10 PE=1 SV=2 && PF00535:Glycosyl transferase family 2|PF00652:Ricin-type beta-trefoil lectin domain
ENSFCAG00000014929	385.12	125.478	1.61272	3.04301e-42	3.28807e-41	EPHB6	- && sp|O15197|EPHB6_HUMAN Ephrin type-B receptor 6 OS=Homo sapiens OX=9606 GN=EPHB6 PE=1 SV=4 && -
ENSFCAG00000009027	420.436	147.777	1.51768	3.14094e-42	3.392e-41	SEL1L	- && sp|Q9UBV2|SE1L1_HUMAN Protein sel-1 homolog 1 OS=Homo sapiens OX=9606 GN=SEL1L PE=1 SV=3 && PF00040:Fibronectin type II domain|PF08238:Sel1 repeat
ENSFCAG00000000306	1367.54	489.774	1.47697	3.52732e-42	3.80715e-41	IGFBP6	- && sp|P24592|IBP6_HUMAN Insulin-like growth factor-binding protein 6 OS=Homo sapiens OX=9606 GN=IGFBP6 PE=1 SV=1 && -
ENSFCAG00000018670	245.44	43.4193	2.50167	3.88408e-42	4.18989e-41	EXOC2	- && sp|Q96KP1|EXOC2_HUMAN Exocyst complex component 2 OS=Homo sapiens OX=9606 GN=EXOC2 PE=1 SV=1 && PF15469:Exocyst complex component Sec5|PF01833:IPT/TIG domain
ENSFCAG00000003937	358.332	779.678	-1.12525	4.98268e-42	5.372e-41	ENSFCAG00000003937	- && sp|Q9BZG1|RAB34_HUMAN Ras-related protein Rab-34 OS=Homo sapiens OX=9606 GN=RAB34 PE=1 SV=1 && PF00071:Ras family
ENSFCAG00000006369	5.03638	53.8008	-3.42732	5.45359e-42	5.87318e-41	GAPDHS	- && sp|O14556|G3PT_HUMAN Glyceraldehyde-3-phosphate dehydrogenase, testis-specific OS=Homo sapiens OX=9606 GN=GAPDHS PE=1 SV=2 && PF02800:Glyceraldehyde 3-phosphate dehydrogenase, C-terminal domain|PF00044:Glyceraldehyde 3-phosphate dehydrogenase, NAD binding domain
ENSFCAG00000002588	165.972	350.406	-1.06767	6.20713e-42	6.6773e-41	SETD1A	- && sp|O15047|SET1A_HUMAN Histone-lysine N-methyltransferase SETD1A OS=Homo sapiens OX=9606 GN=SETD1A PE=1 SV=3 && PF00856:SET domain|PF00076:RNA recognition motif. (a.k.a. RRM, RBD, or RNP domain)|PF11764:COMPASS (Complex proteins associated with Set1p) component N
ENSFCAG00000008358	680.301	291.595	1.22351	7.49622e-42	8.05511e-41	CCND1	- && sp|Q64HP0|CCND1_CANLF G1/S-specific cyclin-D1 OS=Canis lupus familiaris OX=9615 GN=CCND1 PE=2 SV=1 && PF02984:Cyclin, C-terminal domain|PF00134:Cyclin, N-terminal domain
ENSFCAG00000006386	529.365	237.529	1.15758	7.80091e-42	8.37789e-41	ENSFCAG00000006386	- && sp|O14558|HSPB6_HUMAN Heat shock protein beta-6 OS=Homo sapiens OX=9606 GN=HSPB6 PE=1 SV=2 && PF00011:Hsp20/alpha crystallin family|PF00525:Alpha crystallin A chain, N terminal
ENSFCAG00000014942	51.8127	172.962	-1.7414	8.28342e-42	8.88627e-41	LRRC8E	- && sp|Q66JT1|LRC8E_MOUSE Volume-regulated anion channel subunit LRRC8E OS=Mus musculus OX=10090 GN=Lrrc8e PE=1 SV=2 && PF12534:Pannexin-like TM region of LRRC8|PF13855:Leucine rich repeat
ENSFCAG00000027162	149.81	375.793	-1.33145	8.87589e-42	9.5166e-41	TMF1	- && sp|P82094|TMF1_HUMAN TATA element modulatory factor OS=Homo sapiens OX=9606 GN=TMF1 PE=1 SV=2 && PF12325:TATA element modulatory factor 1 TATA binding|PF12329:TATA element modulatory factor 1 DNA binding
ENSFCAG00000010859	676.361	275.601	1.29134	8.91785e-42	9.55632e-41	IL6ST	- && sp|P40189|IL6RB_HUMAN Interleukin-6 receptor subunit beta OS=Homo sapiens OX=9606 GN=IL6ST PE=1 SV=2 && PF00041:Fibronectin type III domain|PF09067:Erythropoietin receptor, ligand binding|PF06328:Ig-like C2-type domain
ENSFCAG00000001605	366.697	109.956	1.73663	9.25427e-42	9.91136e-41	PDGFC	- && sp|Q9NRA1|PDGFC_HUMAN Platelet-derived growth factor C OS=Homo sapiens OX=9606 GN=PDGFC PE=1 SV=2 && PF00431:CUB domain|PF00341:PDGF/VEGF domain
ENSFCAG00000041532	692.522	323.731	1.09397	1.14275e-41	1.22322e-40	ENSFCAG00000041532	- && sp|Q9BYN0|SRXN1_HUMAN Sulfiredoxin-1 OS=Homo sapiens OX=9606 GN=SRXN1 PE=1 SV=2 && PF02195:ParB-like nuclease domain
ENSFCAG00000044891	8.50013	209.044	-4.61827	1.35443e-41	1.449e-40	ENSFCAG00000044891	- && sp|Q9BW04|SARG_HUMAN Specifically androgen-regulated gene protein OS=Homo sapiens OX=9606 GN=SARG PE=1 SV=2 && PF15385:Specifically androgen-regulated gene protein
ENSFCAG00000050447	0.355178	106.057	-8.25919	1.45403e-41	1.55385e-40	SNORD42	- && - && -
ENSFCAG00000023141	476.004	212.092	1.17548	2.08334e-41	2.22147e-40	SPPL2A	- && sp|Q8TCT8|SPP2A_HUMAN Signal peptide peptidase-like 2A OS=Homo sapiens OX=9606 GN=SPPL2A PE=1 SV=2 && PF04258:Signal peptide peptidase|PF02225:PA domain
ENSFCAG00000002712	61.7638	187.927	-1.60953	2.18716e-41	2.32833e-40	ZSCAN29	- && sp|Q8IWY8|ZSC29_HUMAN Zinc finger and SCAN domain-containing protein 29 OS=Homo sapiens OX=9606 GN=ZSCAN29 PE=1 SV=2 && PF00096:Zinc finger, C2H2 type|PF02023:SCAN domain|PF13837:Myb/SANT-like DNA-binding domain
ENSFCAG00000035252	28.3815	164.141	-2.5459	2.29192e-41	2.43853e-40	ENSFCAG00000035252	- && sp|Q1LZC9|DPH3_BOVIN DPH3 homolog OS=Bos taurus OX=9913 GN=DPH3 PE=3 SV=1 && -
ENSFCAG00000006060	459.138	158.876	1.54731	2.32507e-41	2.47244e-40	SLC2A1	- && sp|P11166|GTR1_HUMAN Solute carrier family 2, facilitated glucose transporter member 1 OS=Homo sapiens OX=9606 GN=SLC2A1 PE=1 SV=2 && PF00083:Sugar (and other) transporter
ENSFCAG00000044751	162.79	348.732	-1.10247	2.38676e-41	2.53665e-40	ENSFCAG00000044751	- && sp|O54791|MAFF_MOUSE Transcription factor MafF OS=Mus musculus OX=10090 GN=Maff PE=2 SV=1 && PF03131:bZIP Maf transcription factor
ENSFCAG00000009628	13.9539	79.9025	-2.52864	2.46096e-41	2.61408e-40	CYB5D1	- && sp|Q6P9G0|CB5D1_HUMAN Cytochrome b5 domain-containing protein 1 OS=Homo sapiens OX=9606 GN=CYB5D1 PE=2 SV=1 && PF00173:Cytochrome b5-like Heme/Steroid binding domain
ENSFCAG00000046199	0.516336	65.9322	-6.99126	2.58516e-41	2.74451e-40	ENSFCAG00000046199	- && sp|P62803|H4_BOVIN Histone H4 OS=Bos taurus OX=9913 PE=1 SV=2 && PF15511:Centromere kinetochore component CENP-T histone fold
ENSFCAG00000015206	465.123	188.871	1.29256	2.62647e-41	2.78685e-40	ECHS1	- && sp|Q58DM8|ECHM_BOVIN Enoyl-CoA hydratase, mitochondrial OS=Bos taurus OX=9913 GN=ECHS1 PE=2 SV=1 && PF00378:Enoyl-CoA hydratase/isomerase
ENSFCAG00000013236	119.642	296.581	-1.30619	2.6804e-41	2.84192e-40	PNPT1	- && sp|Q5RCW2|PNPT1_PONAB Polyribonucleotide nucleotidyltransferase 1, mitochondrial OS=Pongo abelii OX=9601 GN=PNPT1 PE=2 SV=2 && PF00013:KH domain|PF01138:3' exoribonuclease family, domain 1|PF03725:3' exoribonuclease family, domain 2|PF03726:Polyribonucleotide nucleotidyltransferase, RNA binding domain
ENSFCAG00000007974	45.2686	173.275	-1.9406	2.68131e-41	2.84192e-40	STK35	- && sp|Q8TDR2|STK35_HUMAN Serine/threonine-protein kinase 35 OS=Homo sapiens OX=9606 GN=STK35 PE=1 SV=2 && PF00069:Protein kinase domain
ENSFCAG00000040551	16.5188	85.4403	-2.3684	2.86884e-41	3.03903e-40	ZIC2	- && sp|O95409|ZIC2_HUMAN Zinc finger protein ZIC 2 OS=Homo sapiens OX=9606 GN=ZIC2 PE=1 SV=2 && PF18366:Zic proteins zinc finger domain
ENSFCAG00000006420	350.181	113.457	1.62765	3.01758e-41	3.19485e-40	TEX264	- && sp|Q9Y6I9|TX264_HUMAN Testis-expressed protein 264 OS=Homo sapiens OX=9606 GN=TEX264 PE=1 SV=1 && -
ENSFCAG00000027733	30.5796	119.079	-1.95854	3.05537e-41	3.2331e-40	RSBN1	- && sp|Q5VWQ0|RSBN1_HUMAN Lysine-specific demethylase 9 OS=Homo sapiens OX=9606 GN=RSBN1 PE=1 SV=2 && -
ENSFCAG00000027435	212.855	441.619	-1.05595	3.17704e-41	3.36002e-40	ICE1	- && sp|Q9Y2F5|ICE1_HUMAN Little elongation complex subunit 1 OS=Homo sapiens OX=9606 GN=ICE1 PE=1 SV=5 && -
ENSFCAG00000008327	1080.21	444.173	1.27999	3.27021e-41	3.45667e-40	PXDN	- && sp|Q92626|PXDN_HUMAN Peroxidasin homolog OS=Homo sapiens OX=9606 GN=PXDN PE=1 SV=2 && PF13855:Leucine rich repeat|PF03098:Animal haem peroxidase|PF07679:Immunoglobulin I-set domain
ENSFCAG00000008033	64.0704	241.754	-1.91651	3.52724e-41	3.72633e-40	COIL	- && sp|P38432|COIL_HUMAN Coilin OS=Homo sapiens OX=9606 GN=COIL PE=1 SV=1 && PF15862:Coilin N-terminus
ENSFCAG00000044277	315.397	94.8116	1.75507	3.55078e-41	3.74916e-40	ENSFCAG00000044277	- && sp|Q86VX2|COMD7_HUMAN COMM domain-containing protein 7 OS=Homo sapiens OX=9606 GN=COMMD7 PE=1 SV=2 && PF07258:COMM domain
ENSFCAG00000002222	30.0452	173.429	-2.52039	3.64324e-41	3.8447e-40	MUTYH	- && sp|Q9UIF7|MUTYH_HUMAN Adenine DNA glycosylase OS=Homo sapiens OX=9606 GN=MUTYH PE=1 SV=1 && PF00633:Helix-hairpin-helix motif|PF00730:HhH-GPD superfamily base excision DNA repair protein|PF14815:NUDIX domain
ENSFCAG00000013730	112.419	313.483	-1.47883	3.83891e-41	4.04899e-40	ZNF250	- && sp|P15622|ZN250_HUMAN Zinc finger protein 250 OS=Homo sapiens OX=9606 GN=ZNF250 PE=1 SV=3 && PF01352:KRAB box
ENSFCAG00000002212	384.985	772.925	-1.00684	3.9996e-41	4.21618e-40	PKD1	- && sp|P98161|PKD1_HUMAN Polycystin-1 OS=Homo sapiens OX=9606 GN=PKD1 PE=1 SV=3 && -
ENSFCAG00000011731	156.568	341.237	-1.13097	4.35729e-41	4.58826e-40	HAGH	- && sp|Q3B7M2|GLO2_BOVIN Hydroxyacylglutathione hydrolase, mitochondrial OS=Bos taurus OX=9913 GN=HAGH PE=2 SV=3 && PF16123:Hydroxyacylglutathione hydrolase C-terminus|PF00753:Metallo-beta-lactamase superfamily
ENSFCAG00000033182	165.406	369.99	-1.16573	4.46252e-41	4.69653e-40	COASY	- && sp|Q13057|COASY_HUMAN Bifunctional coenzyme A synthase OS=Homo sapiens OX=9606 GN=COASY PE=1 SV=4 && PF01467:Cytidylyltransferase-like|PF01121:Dephospho-CoA kinase
ENSFCAG00000009742	115.166	277.641	-1.2665	4.72444e-41	4.96949e-40	GTPBP2	- && sp|Q9BX10|GTPB2_HUMAN GTP-binding protein 2 OS=Homo sapiens OX=9606 GN=GTPBP2 PE=1 SV=1 && PF00009:Elongation factor Tu GTP binding domain
ENSFCAG00000012343	271.181	598.71	-1.14286	5.06994e-41	5.33002e-40	LUC7L3	- && sp|Q3SX41|LC7L3_BOVIN Luc7-like protein 3 OS=Bos taurus OX=9913 GN=LUC7L3 PE=2 SV=1 && PF03194:LUC7 N_terminus
ENSFCAG00000030159	591.375	268.573	1.14452	5.13736e-41	5.39798e-40	BNIP3L	- && sp|Q3T013|BNI3L_BOVIN BCL2/adenovirus E1B 19 kDa protein-interacting protein 3-like OS=Bos taurus OX=9913 GN=BNIP3L PE=2 SV=1 && PF06553:BNIP3
ENSFCAG00000031350	648.036	311.756	1.05707	5.50207e-41	5.77807e-40	YIPF5	- && sp|Q5E9E8|YIPF5_BOVIN Protein YIPF5 OS=Bos taurus OX=9913 GN=YIPF5 PE=2 SV=1 && PF04893:Yip1 domain
ENSFCAG00000002995	264.114	695.091	-1.39306	6.40354e-41	6.71749e-40	TCIRG1	- && sp|Q13488|VPP3_HUMAN V-type proton ATPase 116 kDa subunit a3 OS=Homo sapiens OX=9606 GN=TCIRG1 PE=1 SV=3 && PF01496:V-type ATPase 116kDa subunit family
ENSFCAG00000026628	306.487	88.1683	1.79986	6.89007e-41	7.22397e-40	DESI2	- && sp|Q9BSY9|DESI2_HUMAN Deubiquitinase DESI2 OS=Homo sapiens OX=9606 GN=DESI2 PE=1 SV=1 && PF05903:PPPDE putative peptidase domain
ENSFCAG00000034011	122.608	396.305	-1.68683	7.30587e-41	7.6558e-40	LUC7L	- && sp|Q9CYI4|LUC7L_MOUSE Putative RNA-binding protein Luc7-like 1 OS=Mus musculus OX=10090 GN=Luc7l PE=1 SV=2 && PF03194:LUC7 N_terminus
ENSFCAG00000007737	597.595	263.492	1.19385	7.62961e-41	7.99073e-40	ENSFCAG00000007737	- && sp|Q9BXS4|TMM59_HUMAN Transmembrane protein 59 OS=Homo sapiens OX=9606 GN=TMEM59 PE=1 SV=1 && PF12280:Brain specific membrane anchored protein
ENSFCAG00000002782	157.284	371.328	-1.24057	7.80645e-41	8.17154e-40	AGO2	- && sp|Q6QME8|AGO2_BOVIN Protein argonaute-2 OS=Bos taurus OX=9913 GN=AGO2 PE=2 SV=1 && PF08699:Argonaute linker 1 domain|PF02170:PAZ domain|PF16488:Argonaute linker 2 domain|PF16486:N-terminal domain of argonaute|PF02171:Piwi domain|PF16487:Mid domain of argonaute
ENSFCAG00000028389	436.117	176.7	1.3139	7.81682e-41	8.17798e-40	MAP2K1	- && sp|Q02750|MP2K1_HUMAN Dual specificity mitogen-activated protein kinase kinase 1 OS=Homo sapiens OX=9606 GN=MAP2K1 PE=1 SV=2 && PF00069:Protein kinase domain
ENSFCAG00000018794	558.203	239.944	1.22819	9.00539e-41	9.41133e-40	CREB3L1	- && sp|Q96BA8|CR3L1_HUMAN Cyclic AMP-responsive element-binding protein 3-like protein 1 OS=Homo sapiens OX=9606 GN=CREB3L1 PE=1 SV=1 && PF00170:bZIP transcription factor
ENSFCAG00000011237	110.468	292.242	-1.40552	9.08546e-41	9.48991e-40	ZFAND2B	- && sp|Q8WV99|ZFN2B_HUMAN AN1-type zinc finger protein 2B OS=Homo sapiens OX=9606 GN=ZFAND2B PE=1 SV=1 && PF01428:AN1-like Zinc finger
ENSFCAG00000012916	424.909	168.034	1.32784	1.09879e-40	1.14709e-39	BNIP2	- && sp|Q12982|BNIP2_HUMAN BCL2/adenovirus E1B 19 kDa protein-interacting protein 2 OS=Homo sapiens OX=9606 GN=BNIP2 PE=1 SV=1 && PF13716:Divergent CRAL/TRIO domain|PF12496:Bcl2-/adenovirus E1B nineteen kDa-interacting protein 2
ENSFCAG00000031304	397.226	146.834	1.41904	1.20711e-40	1.25949e-39	SDC2	- && sp|P34741|SDC2_HUMAN Syndecan-2 OS=Homo sapiens OX=9606 GN=SDC2 PE=1 SV=2 && PF01034:Syndecan domain
ENSFCAG00000026272	358.625	126.185	1.49464	1.21264e-40	1.26458e-39	ATP11B	- && sp|Q9Y2G3|AT11B_HUMAN Phospholipid-transporting ATPase IF OS=Homo sapiens OX=9606 GN=ATP11B PE=1 SV=2 && PF16209:Phospholipid-translocating ATPase N-terminal|PF13246:Cation transport ATPase (P-type)|PF00122:E1-E2 ATPase|PF16212:Phospholipid-translocating P-type ATPase C-terminal
ENSFCAG00000006340	356.874	125.954	1.50213	1.2401e-40	1.29252e-39	PTPRG	- && sp|P23470|PTPRG_HUMAN Receptor-type tyrosine-protein phosphatase gamma OS=Homo sapiens OX=9606 GN=PTPRG PE=1 SV=4 && PF00041:Fibronectin type III domain|PF00194:Eukaryotic-type carbonic anhydrase|PF00102:Protein-tyrosine phosphatase
ENSFCAG00000048395	7.04344	78.507	-3.48738	1.24546e-40	1.29741e-39	ENSFCAG00000048395	- && - && -
ENSFCAG00000046190	43.2372	150.246	-1.79257	1.27184e-40	1.32276e-39	ERFE	- && sp|Q4G0M1|ERFE_HUMAN Erythroferrone OS=Homo sapiens OX=9606 GN=ERFE PE=2 SV=2 && -
ENSFCAG00000037298	11.0949	68.5958	-2.62695	1.33571e-40	1.38845e-39	ENSFCAG00000037298	- && - && -
ENSFCAG00000012545	2.73792	100.37	-5.19471	1.37514e-40	1.42868e-39	KLHL35	- && sp|Q6PF15|KLH35_HUMAN Kelch-like protein 35 OS=Homo sapiens OX=9606 GN=KLHL35 PE=1 SV=3 && PF07707:BTB And C-terminal Kelch|PF01344:Kelch motif|PF00651:BTB/POZ domain
ENSFCAG00000007570	123.947	331.02	-1.418	1.42043e-40	1.47494e-39	PDPN	- && sp|Q95152|PDPN_CANLF Podoplanin OS=Canis lupus familiaris OX=9615 GN=PDPN PE=1 SV=1 && PF05808:Podoplanin
ENSFCAG00000014557	69.954	226.264	-1.70214	1.65257e-40	1.71507e-39	RCL1	- && sp|Q9JJT0|RCL1_MOUSE RNA 3'-terminal phosphate cyclase-like protein OS=Mus musculus OX=10090 GN=Rcl1 PE=2 SV=1 && PF01137:RNA 3'-terminal phosphate cyclase|PF05189:RNA 3'-terminal phosphate cyclase (RTC), insert domain
ENSFCAG00000014945	80.6187	241.996	-1.59164	1.74487e-40	1.80989e-39	SNAPC2	- && sp|Q13487|SNPC2_HUMAN snRNA-activating protein complex subunit 2 OS=Homo sapiens OX=9606 GN=SNAPC2 PE=1 SV=1 && PF11035:Small nuclear RNA activating complex subunit 2, SNAP190 Myb
ENSFCAG00000027633	395.948	147.53	1.43228	1.81254e-40	1.87908e-39	STAG2	- && sp|Q8N3U4|STAG2_HUMAN Cohesin subunit SA-2 OS=Homo sapiens OX=9606 GN=STAG2 PE=1 SV=3 && -
ENSFCAG00000027217	271.027	61.571	2.12849	1.89662e-40	1.96521e-39	UBL3	- && sp|Q2TA46|UBL3_BOVIN Ubiquitin-like protein 3 OS=Bos taurus OX=9913 GN=UBL3 PE=3 SV=1 && PF13881:Ubiquitin-2 like Rad60 SUMO-like
ENSFCAG00000028386	401.112	157.222	1.35647	1.93653e-40	2.00548e-39	TMEM9	- && sp|Q9CR23|TMEM9_MOUSE Proton-transporting V-type ATPase complex assembly regulator TMEM9 OS=Mus musculus OX=10090 GN=Tmem9 PE=1 SV=1 && -
ENSFCAG00000050800	32.9526	120.8	-1.88699	2.19091e-40	2.26771e-39	ENSFCAG00000050800	- && - && -
ENSFCAG00000023103	440.028	176.435	1.32114	2.28138e-40	2.3601e-39	TRAPPC9	- && sp|Q96Q05|TPPC9_HUMAN Trafficking protein particle complex subunit 9 OS=Homo sapiens OX=9606 GN=TRAPPC9 PE=1 SV=2 && PF08626:Transport protein Trs120 or TRAPPC9, TRAPP II complex subunit
ENSFCAG00000000307	9.74709	79.6233	-3.02778	2.29854e-40	2.37658e-39	SOAT2	- && sp|O77759|SOAT2_CHLAE Sterol O-acyltransferase 2 OS=Chlorocebus aethiops OX=9534 GN=SOAT2 PE=2 SV=1 && PF03062:MBOAT, membrane-bound O-acyltransferase family
ENSFCAG00000037096	405.747	125.697	1.69424	2.57411e-40	2.66009e-39	ENSFCAG00000037096	- && sp|Q28851|ATPK_BOVIN ATP synthase subunit f, mitochondrial OS=Bos taurus OX=9913 GN=ATP5MF PE=1 SV=3 && -
ENSFCAG00000012941	83.9112	225.128	-1.42666	2.7287e-40	2.81835e-39	PYROXD1	- && sp|A7YVH9|PYRD1_BOVIN Pyridine nucleotide-disulfide oxidoreductase domain-containing protein 1 OS=Bos taurus OX=9913 GN=PYROXD1 PE=2 SV=1 && PF07992:Pyridine nucleotide-disulphide oxidoreductase|PF18267:Rubredoxin NAD+ reductase C-terminal domain
ENSFCAG00000035644	751.993	1529.34	-1.02449	3.22226e-40	3.32636e-39	CHP1	- && sp|Q3SYS6|CHP1_BOVIN Calcineurin B homologous protein 1 OS=Bos taurus OX=9913 GN=CHP1 PE=2 SV=1 && -
ENSFCAG00000053824	0	243.664	-12.1665	4.49036e-40	4.63051e-39	ENSFCAG00000053824	- && - && -
ENSFCAG00000010893	44.6289	191.689	-2.1044	4.63145e-40	4.77346e-39	TNK1	- && sp|Q13470|TNK1_HUMAN Non-receptor tyrosine-protein kinase TNK1 OS=Homo sapiens OX=9606 GN=TNK1 PE=1 SV=3 && PF07714:Protein tyrosine kinase
ENSFCAG00000043429	75.2464	224.073	-1.57	5.11594e-40	5.27001e-39	ENSFCAG00000043429	- && sp|Q4R856|RDM1_MACFA RAD52 motif-containing protein 1 OS=Macaca fascicularis OX=9541 GN=RDM1 PE=2 SV=1 && PF00076:RNA recognition motif. (a.k.a. RRM, RBD, or RNP domain)
ENSFCAG00000004891	469.375	202.819	1.22032	6.2493e-40	6.43409e-39	LGR4	- && sp|F1MLX5|LGR4_BOVIN Leucine-rich repeat-containing G-protein coupled receptor 4 OS=Bos taurus OX=9913 GN=LGR4 PE=3 SV=3 && PF01462:Leucine rich repeat N-terminal domain|PF00001:7 transmembrane receptor (rhodopsin family)|PF13855:Leucine rich repeat
ENSFCAG00000000245	349.037	107.96	1.71636	6.68201e-40	6.87596e-39	EYA1	- && sp|Q99502|EYA1_HUMAN Eyes absent homolog 1 OS=Homo sapiens OX=9606 GN=EYA1 PE=1 SV=2 && -
ENSFCAG00000042671	5.17203	53.7487	-3.35178	6.82417e-40	7.01852e-39	ENSFCAG00000042671	- && sp|P62807|H2B1C_HUMAN Histone H2B type 1-C/E/F/G/I OS=Homo sapiens OX=9606 GN=H2BC4 PE=1 SV=4 && PF00125:Core histone H2A/H2B/H3/H4
ENSFCAG00000044887	0.518384	69.3136	-7.05513	7.44794e-40	7.65196e-39	ENSFCAG00000044887	- && sp|P68432|H31_BOVIN Histone H3.1 OS=Bos taurus OX=9913 PE=1 SV=2 && PF00125:Core histone H2A/H2B/H3/H4
ENSFCAG00000001472	974.466	414.487	1.24338	7.55546e-40	7.75832e-39	TMED10	- && sp|Q5E971|TMEDA_BOVIN Transmembrane emp24 domain-containing protein 10 OS=Bos taurus OX=9913 GN=TMED10 PE=2 SV=1 && PF01105:emp24/gp25L/p24 family/GOLD
ENSFCAG00000035401	57.1529	187.365	-1.71513	7.98545e-40	8.19553e-39	CC1H1orf52	- && sp|Q8N6N3|CA052_HUMAN UPF0690 protein C1orf52 OS=Homo sapiens OX=9606 GN=C1orf52 PE=1 SV=1 && PF15559:Domain of unknown function (DUF4660)
ENSFCAG00000009199	436.039	166.611	1.38745	8.54453e-40	8.76006e-39	FCGRT	- && sp|P55899|FCGRN_HUMAN IgG receptor FcRn large subunit p51 OS=Homo sapiens OX=9606 GN=FCGRT PE=1 SV=1 && PF00129:Class I Histocompatibility antigen, domains alpha 1 and 2|PF07654:Immunoglobulin C1-set domain
ENSFCAG00000045112	19.4883	90.2565	-2.21713	9.2491e-40	9.4774e-39	PLEKHJ1	- && sp|Q3ZCI3|PKHJ1_BOVIN Pleckstrin homology domain-containing family J member 1 OS=Bos taurus OX=9913 GN=PLEKHJ1 PE=2 SV=1 && PF00169:PH domain
ENSFCAG00000041406	114.631	274.949	-1.26849	1.08481e-39	1.11042e-38	MED28	- && sp|Q2TBN4|MED28_BOVIN Mediator of RNA polymerase II transcription subunit 28 OS=Bos taurus OX=9913 GN=MED28 PE=2 SV=1 && PF11594:Mediator complex subunit 28
ENSFCAG00000006635	555.429	258.127	1.10292	1.10779e-39	1.13274e-38	ZDHHC5	- && sp|Q2THW9|ZDHC5_CANLF Palmitoyltransferase ZDHHC5 OS=Canis lupus familiaris OX=9615 GN=ZDHHC5 PE=2 SV=1 && PF01529:DHHC palmitoyltransferase
ENSFCAG00000043355	156.63	343.334	-1.13627	1.11695e-39	1.14151e-38	MRPL9	- && sp|Q2TBK2|RM09_BOVIN 39S ribosomal protein L9, mitochondrial OS=Bos taurus OX=9913 GN=MRPL9 PE=1 SV=2 && PF01281:Ribosomal protein L9, N-terminal domain
ENSFCAG00000008576	552.452	235.481	1.23149	1.21676e-39	1.24286e-38	A4GALT	- && sp|Q9NPC4|A4GAT_HUMAN Lactosylceramide 4-alpha-galactosyltransferase OS=Homo sapiens OX=9606 GN=A4GALT PE=1 SV=1 && PF04488:Glycosyltransferase sugar-binding region containing DXD motif|PF04572:Alpha 1,4-glycosyltransferase conserved region
ENSFCAG00000018851	340.999	114.815	1.5727	1.48551e-39	1.5134e-38	SNX6	- && sp|Q5R613|SNX6_PONAB Sorting nexin-6 OS=Pongo abelii OX=9601 GN=SNX6 PE=2 SV=1 && PF00787:PX domain|PF09325:Vps5 C terminal like
ENSFCAG00000013406	347.055	125.919	1.47659	1.52494e-39	1.55276e-38	DAB2IP	- && sp|Q5VWQ8|DAB2P_HUMAN Disabled homolog 2-interacting protein OS=Homo sapiens OX=9606 GN=DAB2IP PE=1 SV=2 && -
ENSFCAG00000018685	33.9062	123.779	-1.86607	1.68471e-39	1.71453e-38	ZNF280C	- && sp|Q8ND82|Z280C_HUMAN Zinc finger protein 280C OS=Homo sapiens OX=9606 GN=ZNF280C PE=1 SV=1 && PF13836:Domain of unknown function (DUF4195)
ENSFCAG00000026567	264.073	48.205	2.45901	1.92965e-39	1.96278e-38	SGCE	- && sp|Q4R5B1|SGCE_MACFA Epsilon-sarcoglycan OS=Macaca fascicularis OX=9541 GN=SGCE PE=2 SV=1 && PF05510:Sarcoglycan alpha/epsilon
ENSFCAG00000031104	124.065	322.783	-1.38555	2.17018e-39	2.20629e-38	MOGS	- && sp|Q13724|MOGS_HUMAN Mannosyl-oligosaccharide glucosidase OS=Homo sapiens OX=9606 GN=MOGS PE=1 SV=5 && PF03200:Glycosyl hydrolase family 63 C-terminal domain|PF16923:Glycosyl hydrolase family 63 N-terminal domain
ENSFCAG00000002260	354.648	130	1.44103	2.6383e-39	2.678e-38	AIDA	- && sp|Q96BJ3|AIDA_HUMAN Axin interactor, dorsalization-associated protein OS=Homo sapiens OX=9606 GN=AIDA PE=1 SV=1 && PF14186:Cytoskeletal adhesion|PF08910:Aida N-terminus
ENSFCAG00000036542	289.801	80.2063	1.85643	2.84753e-39	2.88886e-38	ENSFCAG00000036542	- && sp|Q6AXS8|TPGS2_RAT Tubulin polyglutamylase complex subunit 2 OS=Rattus norvegicus OX=10116 GN=Tpgs2 PE=2 SV=2 && -
ENSFCAG00000006269	27.6697	110.553	-2.00177	3.20068e-39	3.24545e-38	PDP2	- && sp|Q9P2J9|PDP2_HUMAN [Pyruvate dehydrogenase [acetyl-transferring]]-phosphatase 2, mitochondrial OS=Homo sapiens OX=9606 GN=PDP2 PE=2 SV=2 && PF00481:Protein phosphatase 2C
ENSFCAG00000043375	0.968365	42.0601	-5.44127	3.40628e-39	3.45213e-38	ENSFCAG00000043375	- && sp|Q3UV31|RN223_MOUSE RING finger protein 223 OS=Mus musculus OX=10090 GN=Rnf223 PE=2 SV=2 && PF13639:Ring finger domain
ENSFCAG00000019262	497.301	223.387	1.15087	3.41236e-39	3.45648e-38	PLEKHA5	- && sp|Q9HAU0|PKHA5_HUMAN Pleckstrin homology domain-containing family A member 5 OS=Homo sapiens OX=9606 GN=PLEKHA5 PE=1 SV=1 && PF00397:WW domain|PF00169:PH domain
ENSFCAG00000013495	407.797	147.322	1.48625	3.88159e-39	3.92768e-38	GIPC1	- && sp|O14908|GIPC1_HUMAN PDZ domain-containing protein GIPC1 OS=Homo sapiens OX=9606 GN=GIPC1 PE=1 SV=2 && PF00595:PDZ domain
ENSFCAG00000026368	547.396	199.336	1.45426	4.02195e-39	4.06759e-38	PTBP3	- && sp|O95758|PTBP3_HUMAN Polypyrimidine tract-binding protein 3 OS=Homo sapiens OX=9606 GN=PTBP3 PE=1 SV=2 && PF11835:RRM-like domain|PF13893:RNA recognition motif. (a.k.a. RRM, RBD, or RNP domain)
ENSFCAG00000002454	142.683	334.995	-1.23094	4.503e-39	4.55173e-38	IGF2BP1	- && sp|Q9NZI8|IF2B1_HUMAN Insulin-like growth factor 2 mRNA-binding protein 1 OS=Homo sapiens OX=9606 GN=IGF2BP1 PE=1 SV=2 && PF00013:KH domain|PF00076:RNA recognition motif. (a.k.a. RRM, RBD, or RNP domain)
ENSFCAG00000023662	155.194	331.884	-1.09357	4.58767e-39	4.6325e-38	HCN2	- && sp|Q9UL51|HCN2_HUMAN Potassium/sodium hyperpolarization-activated cyclic nucleotide-gated channel 2 OS=Homo sapiens OX=9606 GN=HCN2 PE=1 SV=3 && PF00520:Ion transport protein|PF00027:Cyclic nucleotide-binding domain|PF08412:Ion transport protein N-terminal
ENSFCAG00000028336	317.235	89.7401	1.84723	4.82106e-39	4.86564e-38	MBNL2	- && sp|Q5VZF2|MBNL2_HUMAN Muscleblind-like protein 2 OS=Homo sapiens OX=9606 GN=MBNL2 PE=1 SV=2 && -
ENSFCAG00000013333	557.046	252.911	1.12424	5.01722e-39	5.06099e-38	TRIM37	- && sp|O94972|TRI37_HUMAN E3 ubiquitin-protein ligase TRIM37 OS=Homo sapiens OX=9606 GN=TRIM37 PE=1 SV=2 && PF00643:B-box zinc finger|PF00917:MATH domain
ENSFCAG00000019232	748.826	303.15	1.31793	5.24675e-39	5.28977e-38	PTPRA	- && sp|P18433|PTPRA_HUMAN Receptor-type tyrosine-protein phosphatase alpha OS=Homo sapiens OX=9606 GN=PTPRA PE=1 SV=3 && PF00102:Protein-tyrosine phosphatase
ENSFCAG00000026086	383.043	139.461	1.45912	5.40094e-39	5.4424e-38	SEC62	- && sp|Q5R4Q3|SEC62_PONAB Translocation protein SEC62 OS=Pongo abelii OX=9601 GN=SEC62 PE=2 SV=1 && PF03839:Translocation protein Sec62
ENSFCAG00000002045	479.562	211.633	1.18218	5.48214e-39	5.52136e-38	EXOC5	- && sp|O00471|EXOC5_HUMAN Exocyst complex component 5 OS=Homo sapiens OX=9606 GN=EXOC5 PE=1 SV=1 && PF07393:Exocyst complex component Sec10
ENSFCAG00000044658	33.6113	130.158	-1.95892	5.8445e-39	5.88326e-38	ENSFCAG00000044658	- && sp|Q9BY31|ZN717_HUMAN Zinc finger protein 717 OS=Homo sapiens OX=9606 GN=ZNF717 PE=2 SV=2 && PF01352:KRAB box
ENSFCAG00000009787	237.804	552.3	-1.22123	6.55273e-39	6.59278e-38	COX7A2	- && sp|O60397|COX7S_HUMAN Putative cytochrome c oxidase subunit 7A3, mitochondrial OS=Homo sapiens OX=9606 GN=COX7A2P2 PE=5 SV=1 && -
ENSFCAG00000022651	60.0937	172.74	-1.51269	6.74109e-39	6.77877e-38	SHROOM1	- && sp|Q2M3G4|SHRM1_HUMAN Protein Shroom1 OS=Homo sapiens OX=9606 GN=SHROOM1 PE=1 SV=1 && PF08688:Apx/Shroom domain ASD1|PF08687:Apx/Shroom domain ASD2
ENSFCAG00000029596	21.8082	117.001	-2.43286	7.41879e-39	7.45254e-38	ENSFCAG00000029596	- && sp|P0C870|JMJD7_HUMAN Bifunctional peptidase and (3S)-lysyl hydroxylase JMJD7 OS=Homo sapiens OX=9606 GN=JMJD7 PE=1 SV=1 && PF13621:Cupin-like domain
ENSFCAG00000008697	294.785	73.824	2.00672	7.78052e-39	7.81188e-38	ANGPTL2	- && sp|Q9UKU9|ANGL2_HUMAN Angiopoietin-related protein 2 OS=Homo sapiens OX=9606 GN=ANGPTL2 PE=1 SV=1 && PF00147:Fibrinogen beta and gamma chains, C-terminal globular domain
ENSFCAG00000015481	428.624	165.282	1.37972	7.99137e-39	8.0153e-38	SMARCC1	- && sp|P97496|SMRC1_MOUSE SWI/SNF complex subunit SMARCC1 OS=Mus musculus OX=10090 GN=Smarcc1 PE=1 SV=2 && PF00249:Myb-like DNA-binding domain|PF16498:SWIRM-associated domain at the C-terminal|PF04433:SWIRM domain|PF16496:SWIRM-associated domain at the N-terminal|PF16495:SWIRM-associated region 1
ENSFCAG00000008771	81.2533	225.211	-1.4677	8.70635e-39	8.72791e-38	MRTO4	- && sp|Q9UKD2|MRT4_HUMAN mRNA turnover protein 4 homolog OS=Homo sapiens OX=9606 GN=MRTO4 PE=1 SV=2 && PF00466:Ribosomal protein L10|PF17777:Insertion domain in 60S ribosomal protein L10P
ENSFCAG00000040199	440.279	177.683	1.32095	9.13525e-39	9.14843e-38	OSTC	- && sp|P86218|OSTC_CANLF Oligosaccharyltransferase complex subunit OSTC OS=Canis lupus familiaris OX=9615 GN=OSTC PE=1 SV=1 && PF04756:OST3 / OST6 family, transporter family
ENSFCAG00000013937	10.4241	85.418	-3.02779	1.16353e-38	1.16461e-37	CIART	- && sp|Q8N365|CIART_HUMAN Circadian-associated transcriptional repressor OS=Homo sapiens OX=9606 GN=CIART PE=1 SV=1 && PF15673:Circadian-associated transcriptional repressor
ENSFCAG00000046381	43.2895	137.948	-1.67159	1.20327e-38	1.20376e-37	DUSP8	- && sp|Q13202|DUS8_HUMAN Dual specificity protein phosphatase 8 OS=Homo sapiens OX=9606 GN=DUSP8 PE=1 SV=2 && PF00581:Rhodanese-like domain|PF00782:Dual specificity phosphatase, catalytic domain
ENSFCAG00000023963	252.756	64.5483	1.98136	1.23624e-38	1.23612e-37	HMMR	- && sp|O75330|HMMR_HUMAN Hyaluronan mediated motility receptor OS=Homo sapiens OX=9606 GN=HMMR PE=1 SV=2 && PF15905:Hyaluronan mediated motility receptor N-terminal|PF15908:Hyaluronan mediated motility receptor C-terminal
ENSFCAG00000018869	278.526	77.3079	1.86091	1.40342e-38	1.40256e-37	ANTXR2	- && sp|P58335|ANTR2_HUMAN Anthrax toxin receptor 2 OS=Homo sapiens OX=9606 GN=ANTXR2 PE=1 SV=5 && PF05586:Anthrax receptor C-terminus region|PF05587:Anthrax receptor extracellular domain|PF00092:von Willebrand factor type A domain
ENSFCAG00000005563	188.565	421.136	-1.15801	1.50906e-38	1.50735e-37	PIP5K1A	- && sp|Q99755|PI51A_HUMAN Phosphatidylinositol 4-phosphate 5-kinase type-1 alpha OS=Homo sapiens OX=9606 GN=PIP5K1A PE=1 SV=1 && PF01504:Phosphatidylinositol-4-phosphate 5-Kinase
novel.144	4.73473	50.0195	-3.38801	1.52601e-38	1.5235e-37	-	- && - && -
ENSFCAG00000014282	253.254	53.8158	2.24629	1.52915e-38	1.52585e-37	DTYMK	- && sp|P23919|KTHY_HUMAN Thymidylate kinase OS=Homo sapiens OX=9606 GN=DTYMK PE=1 SV=4 && PF02223:Thymidylate kinase
ENSFCAG00000028639	117.536	269.489	-1.1969	1.54693e-38	1.5428e-37	RRP12	- && sp|Q5JTH9|RRP12_HUMAN RRP12-like protein OS=Homo sapiens OX=9606 GN=RRP12 PE=1 SV=2 && PF08161:NUC173 domain
ENSFCAG00000023399	309.877	98.5795	1.64249	1.86188e-38	1.85596e-37	MIEN1	- && sp|Q9BRT3|MIEN1_HUMAN Migration and invasion enhancer 1 OS=Homo sapiens OX=9606 GN=MIEN1 PE=1 SV=1 && PF10262:Rdx family
ENSFCAG00000005560	80.708	214.614	-1.41945	2.7456e-38	2.72986e-37	SCNM1	- && sp|Q3ZBR0|SCNM1_BOVIN Sodium channel modifier 1 OS=Bos taurus OX=9913 GN=SCNM1 PE=2 SV=1 && PF15805:Acidic C-terminal region of sodium channel modifier 1 SCNM1|PF15803:Zinc-finger of sodium channel modifier 1
ENSFCAG00000045955	88.388	222.393	-1.33092	2.86544e-38	2.84756e-37	ENSFCAG00000045955	- && sp|Q78YZ6|SCOC_MOUSE Short coiled-coil protein OS=Mus musculus OX=10090 GN=Scoc PE=1 SV=1 && PF10224:Short coiled-coil protein
ENSFCAG00000050860	363.765	118.207	1.61725	2.90028e-38	2.8807e-37	ENSFCAG00000050860	- && sp|Q15399|TLR1_HUMAN Toll-like receptor 1 OS=Homo sapiens OX=9606 GN=TLR1 PE=1 SV=3 && PF13676:TIR domain
ENSFCAG00000015510	62.2836	188.081	-1.60048	3.3657e-38	3.34128e-37	ZBTB49	- && sp|Q6ZSB9|ZBT49_HUMAN Zinc finger and BTB domain-containing protein 49 OS=Homo sapiens OX=9606 GN=ZBTB49 PE=1 SV=3 && PF00096:Zinc finger, C2H2 type|PF00651:BTB/POZ domain
ENSFCAG00000002899	757.477	337.151	1.16747	3.52021e-38	3.49289e-37	ZNF106	- && sp|Q9H2Y7|ZN106_HUMAN Zinc finger protein 106 OS=Homo sapiens OX=9606 GN=ZNF106 PE=1 SV=1 && -
ENSFCAG00000005137	6.43203	56.3526	-3.14304	3.63932e-38	3.60922e-37	CA2	- && sp|P00918|CAH2_HUMAN Carbonic anhydrase 2 OS=Homo sapiens OX=9606 GN=CA2 PE=1 SV=2 && PF00194:Eukaryotic-type carbonic anhydrase
ENSFCAG00000027304	503.032	239.367	1.07132	3.77803e-38	3.74488e-37	FKBP3	- && sp|P26884|FKBP3_BOVIN Peptidyl-prolyl cis-trans isomerase FKBP3 OS=Bos taurus OX=9913 GN=FKBP3 PE=1 SV=2 && PF00254:FKBP-type peptidyl-prolyl cis-trans isomerase|PF18410:Basic tilted helix bundle domain
ENSFCAG00000001324	97.5133	241.477	-1.31741	3.82054e-38	3.78508e-37	SFI1	- && sp|A8K8P3|SFI1_HUMAN Protein SFI1 homolog OS=Homo sapiens OX=9606 GN=SFI1 PE=1 SV=2 && -
ENSFCAG00000031036	324.283	735.772	-1.18006	3.90028e-38	3.86211e-37	TUBG1	- && sp|Q0VCD2|TBG1_BOVIN Tubulin gamma-1 chain OS=Bos taurus OX=9913 GN=TUBG1 PE=2 SV=1 && PF03953:Tubulin C-terminal domain|PF00091:Tubulin/FtsZ family, GTPase domain
ENSFCAG00000015631	399.171	144.695	1.46964	4.42914e-38	4.38356e-37	ERP44	- && sp|Q3T0L2|ERP44_BOVIN Endoplasmic reticulum resident protein 44 OS=Bos taurus OX=9913 GN=ERP44 PE=2 SV=1 && PF13848:Thioredoxin-like domain|PF00085:Thioredoxin
ENSFCAG00000039920	36.7647	175.549	-2.26513	5.81872e-38	5.75298e-37	TTF1	- && sp|Q15361|TTF1_HUMAN Transcription termination factor 1 OS=Homo sapiens OX=9606 GN=TTF1 PE=1 SV=3 && PF13921:Myb-like DNA-binding domain
ENSFCAG00000037224	402.925	165.665	1.27931	5.82919e-38	5.7604e-37	MEIS2	- && sp|O14770|MEIS2_HUMAN Homeobox protein Meis2 OS=Homo sapiens OX=9606 GN=MEIS2 PE=1 SV=2 && -
ENSFCAG00000010671	1082.97	527.363	1.03512	5.85871e-38	5.78663e-37	CAPN2	- && sp|Q27971|CAN2_BOVIN Calpain-2 catalytic subunit OS=Bos taurus OX=9913 GN=CAPN2 PE=2 SV=2 && PF13833:EF-hand domain pair|PF01067:Calpain large subunit, domain III|PF00648:Calpain family cysteine protease
ENSFCAG00000001338	45.9697	149.227	-1.70039	6.04396e-38	5.96657e-37	TRIM21	- && sp|P19474|RO52_HUMAN E3 ubiquitin-protein ligase TRIM21 OS=Homo sapiens OX=9606 GN=TRIM21 PE=1 SV=1 && PF00622:SPRY domain|PF13765:SPRY-associated domain|PF00643:B-box zinc finger|PF15227:zinc finger of C3HC4-type, RING
ENSFCAG00000027624	396.407	143.633	1.47285	6.19142e-38	6.10904e-37	EMILIN2	- && sp|Q9BXX0|EMIL2_HUMAN EMILIN-2 OS=Homo sapiens OX=9606 GN=EMILIN2 PE=1 SV=3 && PF07546:EMI domain
[truncated: 5,539 more rows]
